# Supplementary material for: KLHDC3 deficiency in mice reveals essential roles in development, survival, and adiposity via the DesCEND ubiquitin pathway
Source: BMC Genomics. 2026 Jan 28;27:222. doi: 10.1186/s12864-026-12574-5 (PMC12922316; doi:10.1186/s12864-026-12574-5)
Supplement: Supplementary file 2 — Supplementary Material 2. Supplemental Datasets [file 12864_2026_12574_MOESM2_ESM.zip]

Archive with 5 entries (5 files):
- Supp-Dataset-3_Transcriptomics-Myeloid.xlsx
- Supp-Dataset-4_Proteomics.xlsx
- supp.docx
- Supp-Dataset-1_Histopathology report.pdf
- Supp-Dataset-2_Transcriptomics-MEFs.xlsx
