# Supplementary material for: KLHDC3 deficiency in mice reveals essential roles in development, survival, and adiposity via the DesCEND ubiquitin pathway
Source: BMC Genomics. 2026 Jan 28;27:222. doi: 10.1186/s12864-026-12574-5 (PMC12922316; doi:10.1186/s12864-026-12574-5)
Supplement: Supplementary file 2 — Supplementary Material 2. Supplemental Datasets [file 12864_2026_12574_MOESM2_ESM.zip › Supp-Dataset-3_Transcriptomics-Myeloid.xlsx]

## Sheet: method
method	run	details
KEGG	TRUE	KEGG pathway over-representation analysis
Wikipathways	TRUE	Wikipathways over-representation analysis
Wikipathways	TRUE	Wikipathways GSEA analysis
GO	TRUE	Gene Ontology over-representation analysis
GSEA MolsigDB	TRUE	GSEA over-representation analysis - C2
GSEA MolsigDB	TRUE	GSEA over-representation analysis - C2 kegg
GSEA MolsigDB	TRUE	GSEA over-representation analysis - C2 reactome
GSEA MolsigDB	TRUE	GSEA over-representation analysis - C2 biocarta
GSEA MolsigDB	TRUE	GSEA over-representation analysis - C2 wikipathways
GSEA MolsigDB	TRUE	GSEA over-representation analysis - C3
GSEA MolsigDB	TRUE	GSEA over-representation analysis - C4
GSEA MolsigDB	TRUE	GSEA over-representation analysis - C6
GSEA MolsigDB	TRUE	GSEA over-representation analysis - C7
GSEA MolsigDB	TRUE	GSEA over-representation analysis - C8
GSEA Custom gmt	TRUE	GSEA over-representation analysis - custom GMT
GEO methods recorded:
Reads were trimmed to 28bp (_1 only).
Reads were demultiplexed into individual FASTQ files per sample using BRB-seqTools (version 1.6.1, https://github.com/DeplanckeLab/BRB-seqTools).
Reads were aligned to the mouse reference genome mm10 (GRCm38) using STAR (version 2.7.10b) and counts generated (--quantMode GeneCounts).
Counts were analysed in degust (https://degust.erc.monash.edu/). Genes were filtered to keep at least 5 reads, and cpm > 1 in at least 3 samples.
Differential expression was calculated using edgeR-quasi-likelihood.
Assembly: mm10
Supplementary files format and content: Annotated raw counts file file, csv.

## Sheet: de_summary
desc	info
Detected genes	12207
Sig genes (FDR 0.05)	1
Sig genes (FDR 0.05, abs(logFC) > 1)	1
Sig genes (FDR 0.05, abs(logFC) > 2)	1
Sig genes UP (FDR 0.05, logFC > 1)	0
Sig genes DOWN (FDR 0.05, logFC < -1)	1
Top 5 up (FDR 0.05)	NA, NA, NA, NA, NA
Top 5 up (FDR 0.05, logFC > 1)	NA, NA, NA, NA, NA
Top 5 down (FDR 0.05)	Padi4, NA, NA, NA, NA
Top 5 down (FDR 0.05, logFC > 1)	Padi4, NA, NA, NA, NA

## Sheet: de_detailed
Klhdc3_ko	P.Value	adj.P.Val	AveExpr	Gene ID	name	entrez	symbol	chr	start	end	strand	biotype	description	R26CreERki_plus_Recql4wt_r1_B02	R26CreERki_plus_Recql4wt_r2_C02	R26CreERki_plus_Recql4wt_r3_D02	R26CreERki_plus_Recql4wt_r4_E02	R26CreERki_plus_Recql4wt_sgKlhdc3_r1_F02	R26CreERki_plus_Recql4wt_sgKlhdc3_r2_G02	R26CreERki_plus_Recql4wt_sgKlhdc3_r3_H02	R26CreERki_plus_Recql4wt_sgKlhdc3_r4_A03	R26CreERki_ki_Recql4flfl_sgKlhdc3_r1_B03	R26CreERki_ki_Recql4flfl_sgKlhdc3_r2_C03	R26CreERki_ki_Recql4flfl_sgKlhdc3_r3_D03	R26CreERki_ki_Recql4flfl_sgKlhdc3_r4_E03	R26CreERki_ki_Recql4flfl_sgKlhdc3_r1_B03 CPM	R26CreERki_ki_Recql4flfl_sgKlhdc3_r2_C03 CPM	R26CreERki_ki_Recql4flfl_sgKlhdc3_r3_D03 CPM	R26CreERki_ki_Recql4flfl_sgKlhdc3_r4_E03 CPM	R26CreERki_plus_Recql4wt_r1_B02 CPM	R26CreERki_plus_Recql4wt_r2_C02 CPM	R26CreERki_plus_Recql4wt_r3_D02 CPM	R26CreERki_plus_Recql4wt_r4_E02 CPM	R26CreERki_plus_Recql4wt_sgKlhdc3_r1_F02 CPM	R26CreERki_plus_Recql4wt_sgKlhdc3_r2_G02 CPM	R26CreERki_plus_Recql4wt_sgKlhdc3_r3_H02 CPM	R26CreERki_plus_Recql4wt_sgKlhdc3_r4_A03 CPM	comparison	gene_transcript
-4.2957	2.54004e-06	0.0310063	2.03315	ENSMUSG00000025330	Padi4	18602	Padi4	4	140473176	140501547	-1	protein_coding	peptidyl arginine deiminase type IV	90	33	6	103	1	1	9	0	0	1	3	1	0	0.142146	0.582821	0.146024	14.2128	7.41809	1.3472	19.1312	0.172574	0.170134	2.45295	0	recql4_brbseq_myeloid_klhdc3_ko_vs_wt	gene
-1.4019	6.19978e-05	0.378403	2.85601	ENSMUSG00000034755	Pcdh11x	245578	Pcdh11x	X	119199956	119820316	1	protein_coding	protocadherin 11 X-linked	65	75	55	119	42	23	13	41	1	1	4	3	0.163806	0.142146	0.777095	0.438071	10.2648	16.8593	12.3493	22.103	7.24811	3.91309	3.54315	7.72658	recql4_brbseq_myeloid_klhdc3_ko_vs_wt	gene
-1.63379	0.00220179	0.607771	0.855745	ENSMUSG00000026072	Il1r1	16177	Il1r1	1	40264240	40356417	1	protein_coding	interleukin 1 receptor type I	18	13	13	13	6	5	3	4	6	2	9	3	0.982836	0.284292	1.74846	0.438071	2.84256	2.92228	2.91893	2.41462	1.03544	0.850671	0.817651	0.753813	recql4_brbseq_myeloid_klhdc3_ko_vs_wt	gene
-0.858977	0.00108362	0.607771	3.84921	ENSMUSG00000066877	Nck2	17974	Nck2	1	43483739	43609675	1	protein_coding	non-catalytic region of tyrosine kinase adaptor protein 2	98	60	77	132	59	48	44	49	91	122	75	79	14.9063	17.3418	14.5705	11.5359	15.4762	13.4874	17.289	24.5177	10.1819	8.16644	11.9922	9.23421	recql4_brbseq_myeloid_klhdc3_ko_vs_wt	gene
-1.68475	0.00073218	0.607771	2.64844	ENSMUSG00000026594	Ralgps2	78255	Ralgps2	1	156631736	156767196	-1	protein_coding	Ral GEF with PH domain and SH3 binding motif 2	76	56	81	29	37	26	8	5	14	18	15	17	2.29328	2.55863	2.91411	2.4824	12.0019	12.5883	18.1872	5.38645	6.38524	4.42349	2.1804	0.942266	recql4_brbseq_myeloid_klhdc3_ko_vs_wt	gene
0.928174	0.000512878	0.607771	3.85453	ENSMUSG00000026585	Kifap3	16579	Kifap3	1	163607152	163744678	1	protein_coding	kinesin-associated protein 3	34	34	47	59	86	90	69	86	91	116	96	131	14.9063	16.4889	18.6503	19.1291	5.36928	7.64288	10.5531	10.9586	14.8414	15.3121	18.806	16.207	recql4_brbseq_myeloid_klhdc3_ko_vs_wt	gene
-2.97944	0.00218487	0.607771	2.9078	ENSMUSG00000102418	Sh2d1b1	26904	Sh2d1b1	1	170104889	170114338	1	protein_coding	SH2 domain containing 1B1	106	30	19	173	6	12	2	20	7	105	6	3	1.14664	14.9253	1.16564	0.438071	16.7395	6.74372	4.26613	32.133	1.03544	2.04161	0.545101	3.76906	recql4_brbseq_myeloid_klhdc3_ko_vs_wt	gene
0.565423	0.00106032	0.607771	4.65903	ENSMUSG00000026608	Kctd3	226823	Kctd3	1	188703292	188740038	-1	protein_coding	potassium channel tetramerisation domain containing 3	136	72	86	108	159	169	118	142	180	172	125	192	29.4851	24.4491	24.2842	28.0366	21.4771	16.1849	19.3098	20.0599	27.4393	28.7527	32.1609	26.7604	recql4_brbseq_myeloid_klhdc3_ko_vs_wt	gene
-1.72457	0.00196017	0.607771	1.37294	ENSMUSG00000036053	Fmnl2	71409	Fmnl2	2	52747872	53023816	1	protein_coding	formin-like 2	24	10	22	18	8	4	3	7	16	14	16	5	2.6209	1.99004	3.10838	0.730119	3.79008	2.24791	4.93973	3.34332	1.38059	0.680537	0.817651	1.31917	recql4_brbseq_myeloid_klhdc3_ko_vs_wt	gene
0.320695	0.0021921	0.607771	7.25048	ENSMUSG00000027133	Nop10	66181	Nop10	2	112092271	112093614	1	protein_coding	NOP10 ribonucleoprotein	849	598	493	682	881	977	573	830	1069	1114	826	1298	175.109	158.351	160.47	189.539	134.074	134.425	110.695	126.675	152.038	166.221	156.171	156.416	recql4_brbseq_myeloid_klhdc3_ko_vs_wt	gene
2.22037	0.00293889	0.607771	1.02343	ENSMUSG00000085129	5031425F14Rik	NA	5031425F14Rik	2	166289371	166301152	1	lncRNA	RIKEN cDNA 5031425F14 gene	5	1	2	2	7	21	13	7	6	18	5	25	0.982836	2.55863	0.971369	3.6506	0.7896	0.224791	0.449066	0.37148	1.20802	3.57282	3.54315	1.31917	recql4_brbseq_myeloid_klhdc3_ko_vs_wt	gene
-1.58254	0.00197026	0.607771	2.14642	ENSMUSG00000028497	Hacd4	66775	Hacd4	4	88314381	88357165	-1	protein_coding	3-hydroxyacyl-CoA dehydratase 4	29	27	30	56	14	16	10	7	9	11	33	24	1.47425	1.56361	6.41103	3.50457	4.57968	6.06934	6.73599	10.4014	2.41604	2.72215	2.7255	1.31917	recql4_brbseq_myeloid_klhdc3_ko_vs_wt	gene
-2.44109	0.0024721	0.607771	1.07806	ENSMUSG00000087128	Gm12655	115489886	Gm12655	4	94348510	94365475	-1	lncRNA	predicted gene 12655	16	22	5	8	2	3	0	4	11	6	19	20	1.80187	0.852876	3.6912	2.92048	2.52672	4.94539	1.12267	1.48592	0.345148	0.510403	0	0.753813	recql4_brbseq_myeloid_klhdc3_ko_vs_wt	gene
-1.20296	0.00245867	0.607771	2.18533	ENSMUSG00000006219	Fblim1	74202	Fblim1	4	141303373	141333407	-1	protein_coding	filamin binding LIM protein 1	39	26	27	36	17	11	13	14	19	15	32	26	3.11231	2.13219	6.21676	3.79662	6.15888	5.84455	6.06239	6.68663	2.93376	1.87148	3.54315	2.63834	recql4_brbseq_myeloid_klhdc3_ko_vs_wt	gene
2.28684	0.000608659	0.607771	1.01591	ENSMUSG00000106978	N4bp2os	NA	N4bp2os	5	65918334	65921722	-1	lncRNA	NEDD4 binding protein 2 opposite strand	7	1	2	1	17	11	16	11	5	15	11	13	0.81903	2.13219	2.13701	1.89831	1.10544	0.224791	0.449066	0.18574	2.93376	1.87148	4.36081	2.07299	recql4_brbseq_myeloid_klhdc3_ko_vs_wt	gene
-0.492422	0.00236345	0.607771	5.99048	ENSMUSG00000005672	Kit	16590	Kit	5	75735576	75817382	1	protein_coding	KIT proto-oncogene receptor tyrosine kinase	552	337	405	525	424	323	189	363	297	295	207	216	48.6504	41.9331	40.2147	31.5411	87.1718	75.7544	90.9359	97.5134	73.1714	54.9534	51.512	68.4085	recql4_brbseq_myeloid_klhdc3_ko_vs_wt	gene
-0.491626	0.00282374	0.607771	4.7644	ENSMUSG00000029413	Naaa	67111	Naaa	5	92405518	92426029	-1	protein_coding	N-acylethanolamine acid amidase	197	142	129	189	142	136	76	113	181	203	121	156	29.6489	28.8556	23.5071	22.7797	31.1102	31.9203	28.9648	35.1048	24.5055	23.1383	20.7138	21.2952	recql4_brbseq_myeloid_klhdc3_ko_vs_wt	gene
0.512648	0.00162108	0.607771	5.83989	ENSMUSG00000029610	Aimp2	231872	Aimp2	5	143839522	143846665	-1	protein_coding	aminoacyl tRNA synthetase complex-interacting multifunctional protein 2	254	182	172	343	351	350	292	335	336	434	322	402	55.0388	61.6913	62.5562	58.7016	40.1117	40.9119	38.6197	63.7088	60.5735	59.547	79.5847	63.1318	recql4_brbseq_myeloid_klhdc3_ko_vs_wt	gene
-1.81172	0.00251426	0.607771	1.44756	ENSMUSG00000106734	Gm20559	NA	Gm20559	6	3333191	3346128	-1	lncRNA	predicted gene 20559	24	25	10	23	10	9	1	3	21	18	8	5	3.43993	2.55863	1.55419	0.730119	3.79008	5.61976	2.24533	4.27202	1.72574	1.53121	0.27255	0.56536	recql4_brbseq_myeloid_klhdc3_ko_vs_wt	gene
-0.453917	0.00306643	0.607771	5.0455	ENSMUSG00000029863	Casp2	12366	Casp2	6	42241919	42259442	1	protein_coding	caspase 2	260	158	159	218	164	145	103	163	209	254	153	187	34.2355	36.1051	29.7239	27.3065	41.0592	35.5169	35.7008	40.4913	28.3022	24.6695	28.0727	30.7179	recql4_brbseq_myeloid_klhdc3_ko_vs_wt	gene
0.341993	0.00317159	0.607771	7.53755	ENSMUSG00000030036	Mogs	57377	Mogs	6	83092477	83095879	1	protein_coding	mannosyl-oligosaccharide glucosidase	1056	649	693	813	1084	1214	672	1101	1306	1294	929	1641	213.931	183.937	180.48	239.625	166.764	145.889	155.601	151.006	187.07	206.543	183.154	207.487	recql4_brbseq_myeloid_klhdc3_ko_vs_wt	gene
0.469301	0.00103262	0.607771	6.78667	ENSMUSG00000057497	Fam136a	66488	Fam136a	6	86342628	86347040	1	protein_coding	family with sequence similarity 136 member A	595	409	266	503	651	706	494	547	827	863	648	861	135.468	122.672	125.889	125.727	93.9624	91.9393	59.7258	93.4271	112.346	120.115	134.64	103.084	recql4_brbseq_myeloid_klhdc3_ko_vs_wt	gene
-2.68031	0.000912311	0.607771	0.467774	ENSMUSG00000090192	Gm16556	NA	Gm16556	6	122536999	122547852	-1	lncRNA	predicted gene 16556	13	7	18	3	1	3	1	1	3	6	9	2	0.491418	0.852876	1.74846	0.292048	2.05296	1.57353	4.0416	0.557219	0.172574	0.510403	0.27255	0.188453	recql4_brbseq_myeloid_klhdc3_ko_vs_wt	gene
0.669758	0.00196231	0.607771	3.90453	ENSMUSG00000030871	Ears2	67417	Ears2	7	121636436	121666486	-1	protein_coding	glutamyl-tRNA synthetase 2 mitochondrial	75	44	48	76	96	113	76	98	66	111	62	106	10.8112	15.7782	12.045	15.4785	11.844	9.89078	10.7776	14.1162	16.5671	19.2252	20.7138	18.4684	recql4_brbseq_myeloid_klhdc3_ko_vs_wt	gene
-2.09963	0.00284992	0.607771	0.438196	ENSMUSG00000058966	Tlcd3b	68952	Tlcd3b	7	126396840	126429391	1	protein_coding	TLC domain containing 3B	10	7	5	14	5	0	1	2	6	4	4	8	0.982836	0.568584	0.777095	1.16819	1.5792	1.57353	1.12267	2.60036	0.862871	0	0.27255	0.376906	recql4_brbseq_myeloid_klhdc3_ko_vs_wt	gene
-2.03922	0.00282745	0.607771	0.342528	ENSMUSG00000054065	Pkp3	56460	Pkp3	7	140658131	140670423	1	protein_coding	plakophilin 3	16	8	2	17	2	2	5	1	2	2	0	3	0.327612	0.284292	0	0.438071	2.52672	1.79832	0.449066	3.15758	0.345148	0.340269	1.36275	0.188453	recql4_brbseq_myeloid_klhdc3_ko_vs_wt	gene
0.442472	0.00176337	0.607771	5.97841	ENSMUSG00000031609	Sap30	60406	Sap30	8	57935741	57940894	-1	protein_coding	sin3 associated polypeptide	278	172	223	299	360	380	242	333	524	553	386	456	85.8344	78.6067	74.9897	66.5869	43.9018	38.664	50.0709	55.5362	62.1267	64.651	65.9572	62.7549	recql4_brbseq_myeloid_klhdc3_ko_vs_wt	gene
-0.800526	0.0029905	0.607771	3.85009	ENSMUSG00000058056	Palld	72333	Palld	8	61964467	62355724	-1	protein_coding	palladin cytoskeletal associated protein	102	82	73	148	61	42	56	70	73	62	70	80	11.9578	8.81305	13.5992	11.6819	16.1078	18.4328	16.3909	27.4895	10.527	7.14564	15.2628	13.1917	recql4_brbseq_myeloid_klhdc3_ko_vs_wt	gene
1.58916	0.00141456	0.607771	4.01651	ENSMUSG00000031995	St14	19143	St14	9	31000698	31043149	-1	protein_coding	suppression of tumorigenicity 14 (colon carcinoma)	22	22	24	28	29	92	84	80	206	258	115	114	33.744	36.6737	22.3415	16.6467	3.47424	4.94539	5.38879	5.20072	5.00465	15.6524	22.8942	15.0763	recql4_brbseq_myeloid_klhdc3_ko_vs_wt	gene
-0.79066	0.0031366	0.607771	3.91205	ENSMUSG00000032011	Thy1	21838	Thy1	9	43954681	43959876	1	protein_coding	thymus cell antigen 1 theta	110	130	61	112	70	52	50	66	74	100	72	64	12.1216	14.2146	13.9877	9.34552	17.3712	29.2228	13.6965	20.8029	12.0802	8.84698	13.6275	12.4379	recql4_brbseq_myeloid_klhdc3_ko_vs_wt	gene
0.569172	0.00229409	0.607771	4.76068	ENSMUSG00000032413	Rasa2	114713	Rasa2	9	96421353	96513670	-1	protein_coding	RAS p21 protein activator 2	133	107	70	91	138	168	114	171	208	208	151	230	34.0717	29.5664	29.3353	33.5855	21.0034	24.0526	15.7173	16.9023	23.8152	28.5826	31.0707	32.2255	recql4_brbseq_myeloid_klhdc3_ko_vs_wt	gene
-0.883784	0.00309653	0.607771	3.47672	ENSMUSG00000039461	Tcta	102791	Tcta	9	108180157	108183359	-1	protein_coding	T cell leukemia translocation altered gene	74	77	77	58	31	42	41	41	56	88	56	63	9.17314	12.5088	10.8793	9.1995	11.6861	17.3089	17.289	10.7729	5.3498	7.14564	11.1746	7.72658	recql4_brbseq_myeloid_klhdc3_ko_vs_wt	gene
-2.30452	0.00124003	0.607771	5.31362	ENSMUSG00000038357	Camp	12796	Camp	9	109676447	109678685	-1	protein_coding	cathelicidin antimicrobial peptide	147	238	1049	390	116	121	15	157	4	94	9	11	0.655224	13.3617	1.74846	1.60626	23.2142	53.5001	235.535	72.4385	20.0186	20.5862	4.08826	29.5872	recql4_brbseq_myeloid_klhdc3_ko_vs_wt	gene
-0.531622	0.00136526	0.607771	7.99957	ENSMUSG00000005054	Cstb	13014	Cstb	10	78261503	78263456	1	protein_coding	cystatin B	2121	1587	1967	1583	1531	1431	873	1294	805	1384	967	945	131.864	196.73	187.863	137.993	334.948	356.743	441.657	294.026	264.211	243.462	237.936	243.858	recql4_brbseq_myeloid_klhdc3_ko_vs_wt	gene
-0.523964	0.00302463	0.607771	5.53035	ENSMUSG00000036499	Eea1	216238	Eea1	10	95776512	95881380	1	protein_coding	early endosome antigen 1	328	246	225	387	270	179	157	211	229	323	243	222	37.5116	45.9131	47.2085	32.4173	51.7978	55.2985	50.5199	71.8813	46.595	30.454	42.7904	39.7636	recql4_brbseq_myeloid_klhdc3_ko_vs_wt	gene
-0.689677	0.00140866	0.607771	4.4925	ENSMUSG00000010025	Aldh3a2	11671	Aldh3a2	11	61114243	61158290	-1	protein_coding	aldehyde dehydrogenase family 3 subfamily A2	183	102	134	187	115	83	77	96	108	105	100	172	17.691	14.9253	19.4274	25.1161	28.8994	22.9286	30.0874	34.7333	19.846	14.1211	20.9864	18.0915	recql4_brbseq_myeloid_klhdc3_ko_vs_wt	gene
0.396325	0.000457711	0.607771	7.12773	ENSMUSG00000018509	Cenpv	73139	Cenpv	11	62415772	62430087	-1	protein_coding	centromere protein V	780	528	463	620	796	942	601	773	1009	1056	719	1019	165.28	150.106	139.683	148.798	123.178	118.689	103.959	115.159	137.369	160.266	163.803	145.674	recql4_brbseq_myeloid_klhdc3_ko_vs_wt	gene
-1.2333	0.00116345	0.607771	10.6261	ENSMUSG00000009350	Mpo	17523	Mpo	11	87684407	87695239	1	protein_coding	myeloperoxidase	11108	6420	11194	8227	4337	4710	2781	4177	11476	28294	3756	12749	1879.84	4021.88	729.692	1861.66	1754.18	1443.16	2513.42	1528.08	748.454	801.332	757.962	787.169	recql4_brbseq_myeloid_klhdc3_ko_vs_wt	gene
-2.39638	0.00234589	0.607771	0.372345	ENSMUSG00000078653	Cntd1	68107	Cntd1	11	101169838	101187143	1	protein_coding	cyclin N-terminal domain containing 1	10	10	18	6	1	6	0	1	2	0	3	4	0.327612	0	0.582821	0.584095	1.5792	2.24791	4.0416	1.11444	0.172574	1.02081	0	0.188453	recql4_brbseq_myeloid_klhdc3_ko_vs_wt	gene
0.353396	0.00220479	0.607771	7.0811	ENSMUSG00000039640	Mrpl12	56282	Mrpl12	11	120375439	120379891	1	protein_coding	mitochondrial ribosomal protein L12	606	559	488	702	770	903	593	743	850	993	736	1010	139.235	141.151	142.986	147.484	95.6995	125.658	109.572	130.389	132.882	153.631	161.622	140.021	recql4_brbseq_myeloid_klhdc3_ko_vs_wt	gene
1.25761	0.00192047	0.607771	1.88081	ENSMUSG00000046605	B3gntl1	210004	B3gntl1	11	121507023	121563979	-1	protein_coding	UDP-GlcNAc:betaGal beta-1 3-N-acetylglucosaminyltransferase-like 1	14	10	5	9	24	27	18	22	28	26	16	22	4.58657	3.6958	3.10838	3.21252	2.21088	2.24791	1.12267	1.67166	4.14178	4.59362	4.90591	4.14597	recql4_brbseq_myeloid_klhdc3_ko_vs_wt	gene
-1.48777	0.000675431	0.607771	4.07608	ENSMUSG00000021127	Zfp36l1	12192	Zfp36l1	12	80154528	80159787	-1	protein_coding	zinc finger protein 36 C3H type-like 1	169	70	183	80	32	82	25	42	102	149	90	64	16.7082	21.1797	17.4846	9.34552	26.6885	15.7353	41.0896	14.8592	5.52237	13.951	6.81376	7.91503	recql4_brbseq_myeloid_klhdc3_ko_vs_wt	gene
-0.319018	0.00212679	0.607771	8.53161	ENSMUSG00000115338	Pnp	18950	Pnp	14	51168539	51202694	1	protein_coding	purine-nucleoside phosphorylase	3286	1948	1979	2209	2086	2230	1264	1953	1780	2188	1419	2058	291.575	311.015	275.674	300.517	518.925	437.892	444.351	410.299	359.99	379.399	344.504	368.049	recql4_brbseq_myeloid_klhdc3_ko_vs_wt	gene
-1.07517	0.00138414	0.607771	3.20401	ENSMUSG00000022261	Sdc2	15529	Sdc2	15	32920869	33035081	1	protein_coding	syndecan 2	57	45	51	113	34	32	28	31	47	41	41	64	7.69888	5.82798	7.96522	9.34552	9.00144	10.1156	11.4512	20.9886	5.86752	5.4443	7.63141	5.84205	recql4_brbseq_myeloid_klhdc3_ko_vs_wt	gene
-0.736009	0.000569626	0.607771	4.2103	ENSMUSG00000023022	Lima1	65970	Lima1	15	99676351	99773337	-1	protein_coding	LIM domain and actin binding 1	116	100	90	166	77	76	54	75	110	129	82	130	18.0187	18.3368	15.9304	18.9831	18.3187	22.4791	20.208	30.8328	13.2882	12.9302	14.7177	14.134	recql4_brbseq_myeloid_klhdc3_ko_vs_wt	gene
-0.753019	0.00073573	0.607771	4.14109	ENSMUSG00000071632	2510002D24Rik	72307	2510002D24Rik	16	18655328	18658910	1	protein_coding	RIKEN cDNA 2510002D24 gene	170	92	154	144	100	93	55	85	42	72	58	56	6.87985	10.2345	11.2679	8.17733	26.8464	20.6807	34.5781	26.7465	17.2574	15.8225	14.9903	16.0185	recql4_brbseq_myeloid_klhdc3_ko_vs_wt	gene
-0.591605	0.00156006	0.607771	4.56252	ENSMUSG00000022822	Abcc5	27416	Abcc5	16	20150053	20245144	-1	protein_coding	ATP-binding cassette sub-family C (CFTR/MRP) member 5	208	153	118	178	145	99	73	117	115	98	103	119	18.8377	13.9303	20.0102	17.3768	32.8474	34.393	26.4949	33.0617	25.0233	16.8433	19.8962	22.049	recql4_brbseq_myeloid_klhdc3_ko_vs_wt	gene
-0.715682	0.00278331	0.607771	4.27118	ENSMUSG00000038141	Tmem181a	77106	Tmem181a	17	6307135	6358589	1	protein_coding	transmembrane protein 181A	125	119	104	128	94	86	56	55	134	118	71	168	21.95	16.7732	13.7934	24.532	19.74	26.7501	23.3514	23.7747	16.222	14.6315	15.2628	10.3649	recql4_brbseq_myeloid_klhdc3_ko_vs_wt	gene
-5.00891	0.00049053	0.607771	0.363908	ENSMUSG00000059562	Ccdc154	207209	Ccdc154	17	25381435	25390887	1	protein_coding	coiled-coil domain containing 154	8	18	1	20	1	0	0	0	8	1	1	3	1.31045	0.142146	0.194274	0.438071	1.26336	4.04623	0.224533	3.7148	0.172574	0	0	0	recql4_brbseq_myeloid_klhdc3_ko_vs_wt	gene
-2.29321	0.000450375	0.607771	4.75941	ENSMUSG00000063576	Klhdc3	71765	Klhdc3	17	46985476	46991840	-1	protein_coding	kelch domain containing 3	332	210	196	245	28	136	26	11	39	216	41	333	6.38843	30.7035	7.96522	48.6259	52.4294	47.206	44.0085	45.5063	4.83208	23.1383	7.08631	2.07299	recql4_brbseq_myeloid_klhdc3_ko_vs_wt	gene
-1.28181	0.00203464	0.607771	3.31188	ENSMUSG00000053846	Lipg	16891	Lipg	18	75072393	75094334	-1	protein_coding	lipase endothelial	82	80	85	70	48	37	14	33	37	61	7	78	6.06082	8.6709	1.35992	11.3899	12.9494	17.9832	19.0853	13.0018	8.28356	6.29497	3.8157	6.21896	recql4_brbseq_myeloid_klhdc3_ko_vs_wt	gene
0.405987	0.00213591	0.607771	7.20197	ENSMUSG00000024841	Eif1ad	69860	Eif1ad	19	5416769	5421554	1	protein_coding	eukaryotic translation initiation factor 1A domain containing	949	581	495	616	862	1032	695	842	1016	952	759	922	166.427	135.323	147.454	134.634	149.866	130.603	111.144	114.416	148.759	175.579	189.422	158.678	recql4_brbseq_myeloid_klhdc3_ko_vs_wt	gene
0.362866	0.00318648	0.607771	7.71813	ENSMUSG00000024966	Stip1	20867	Stip1	19	6998070	7017335	-1	protein_coding	stress-induced phosphoprotein 1	1336	864	748	813	1210	1460	888	1239	1328	1425	1058	1630	217.534	202.558	205.542	238.019	210.981	194.219	167.951	151.006	208.815	248.396	242.025	233.494	recql4_brbseq_myeloid_klhdc3_ko_vs_wt	gene
0.351518	0.00204167	0.607771	10.0057	ENSMUSG00000071644	Eef1g	67160	Eef1g	19	8944405	8955843	1	protein_coding	eukaryotic translation elongation factor 1 gamma	6000	4307	3405	3953	6054	6339	3865	6273	6831	7639	6188	7784	1118.96	1085.85	1202.17	1136.65	947.52	968.173	764.535	734.23	1044.76	1078.48	1053.41	1182.17	recql4_brbseq_myeloid_klhdc3_ko_vs_wt	gene
0.371057	0.0018531	0.607771	7.40028	ENSMUSG00000024683	Mrpl16	94063	Mrpl16	19	11747755	11752324	1	protein_coding	mitochondrial ribosomal protein L16	1129	640	553	783	1054	1070	768	1027	904	1165	970	1123	148.081	165.6	188.446	163.985	178.292	143.866	124.167	145.434	181.893	182.044	209.319	193.541	recql4_brbseq_myeloid_klhdc3_ko_vs_wt	gene
1.6316	0.00295241	0.607771	3.10832	ENSMUSG00000063683	Glyat	107146	Glyat	19	12610672	12631275	1	protein_coding	glycine-N-acyltransferase	20	9	9	14	55	39	18	50	99	70	32	157	16.2168	9.95022	6.21676	22.9257	3.1584	2.02311	2.0208	2.60036	9.49158	6.63524	4.90591	9.42266	recql4_brbseq_myeloid_klhdc3_ko_vs_wt	gene
0.487858	0.00133238	0.607771	5.78274	ENSMUSG00000035171	1110059E24Rik	66206	1110059E24Rik	19	21558566	21630340	-1	protein_coding	RIKEN cDNA 1110059E24 gene	332	211	201	187	340	385	253	318	308	385	315	389	50.4523	54.7262	61.1962	56.8033	52.4294	47.4308	45.1311	34.7333	58.6752	65.5017	68.9552	59.9281	recql4_brbseq_myeloid_klhdc3_ko_vs_wt	gene
-1.65189	0.00237429	0.607771	2.02421	ENSMUSG00000024812	Tjp2	21873	Tjp2	19	24071869	24202394	-1	protein_coding	tight junction protein 2	47	37	34	36	10	7	29	2	6	6	11	13	0.982836	0.852876	2.13701	1.89831	7.42224	8.31725	7.63412	6.68663	1.72574	1.19094	7.90396	0.376906	recql4_brbseq_myeloid_klhdc3_ko_vs_wt	gene
0.65247	0.00062939	0.607771	4.56225	ENSMUSG00000035049	Rrp12	107094	Rrp12	19	41851290	41884612	-1	protein_coding	ribosomal RNA processing 12 homolog	134	71	80	98	152	158	104	183	161	134	113	155	26.3728	19.0476	21.9529	22.6337	21.1613	15.9601	17.9626	18.2025	26.2313	26.8812	28.3452	34.4869	recql4_brbseq_myeloid_klhdc3_ko_vs_wt	gene
0.411592	0.000671141	0.607771	7.9554	ENSMUSG00000056209	Npm3	18150	Npm3	19	45736173	45738030	-1	protein_coding	nucleoplasmin 3	1551	906	802	981	1432	1576	1015	1529	1463	1872	1508	1935	239.648	266.097	292.965	282.556	244.934	203.66	180.076	182.211	247.126	268.132	276.639	288.145	recql4_brbseq_myeloid_klhdc3_ko_vs_wt	gene
0.367576	0.00157823	0.607771	8.16174	ENSMUSG00000015176	Nolc1	70769	Nolc1	19	46064302	46073969	1	protein_coding	nucleolar and coiled-body phosphoprotein 1	1785	1068	835	1325	1694	1823	1132	1699	1931	1964	1760	2103	316.309	279.175	341.922	307.088	281.887	240.076	187.485	246.105	292.341	310.155	308.527	320.182	recql4_brbseq_myeloid_klhdc3_ko_vs_wt	gene
0.459835	0.00208947	0.607771	5.78914	ENSMUSG00000025049	Taf5	226182	Taf5	19	47056185	47071918	1	protein_coding	TATA-box binding protein associated factor 5	369	200	193	226	365	323	286	352	310	379	285	338	50.7799	53.8733	55.368	49.356	58.2725	44.9581	43.3349	41.9772	62.9896	54.9534	77.9494	66.3355	recql4_brbseq_myeloid_klhdc3_ko_vs_wt	gene
0.481483	0.00293441	0.607771	5.08529	ENSMUSG00000118377	Gm9276	NA	Gm9276	19	59076003	59077386	1	processed_pseudogene	predicted gene 9276	160	131	120	117	187	194	132	226	243	260	210	255	39.8049	36.958	40.7975	37.2361	25.2672	29.4476	26.944	21.7316	32.2714	33.006	35.9766	42.5904	recql4_brbseq_myeloid_klhdc3_ko_vs_wt	gene
0.420712	0.000615443	0.607771	6.31666	ENSMUSG00000031388	Naa10	56292	Naa10	X	72960479	72965550	-1	protein_coding	N(alpha)-acetyltransferase 10 NatA catalytic subunit	387	275	305	359	442	543	325	466	572	588	409	621	93.697	83.5818	79.458	90.6808	61.115	61.8174	68.4826	66.6806	76.2778	92.3829	88.5789	87.8192	recql4_brbseq_myeloid_klhdc3_ko_vs_wt	gene
-0.577086	0.00335169	0.611725	4.30176	ENSMUSG00000030527	Crtc3	70461	Crtc3	7	80236375	80338625	-1	protein_coding	CREB regulated transcription coactivator 3	118	96	124	149	85	95	57	91	100	138	89	138	16.3806	19.6161	17.2904	20.1513	18.6346	21.5799	27.8421	27.6752	14.6688	16.1628	15.5354	17.1492	recql4_brbseq_myeloid_klhdc3_ko_vs_wt	gene
-0.980946	0.00330222	0.611725	3.24331	ENSMUSG00000070047	Fat1	14107	Fat1	8	45388484	45505294	1	protein_coding	FAT atypical cadherin 1	65	39	49	106	34	35	22	39	49	39	61	65	8.02649	5.54369	11.8507	9.49155	10.2648	8.76683	11.0021	19.6884	5.86752	5.9547	5.99611	7.34968	recql4_brbseq_myeloid_klhdc3_ko_vs_wt	gene
0.415914	0.00340766	0.611725	5.35953	ENSMUSG00000018548	Trim37	68729	Trim37	11	87017903	87111509	1	protein_coding	tripartite motif-containing 37	256	154	131	213	282	272	184	254	218	237	192	311	35.7097	33.6886	37.3006	45.4134	40.4275	34.6177	29.4138	39.5626	48.6659	46.2765	50.1493	47.8671	recql4_brbseq_myeloid_klhdc3_ko_vs_wt	gene
-1.47768	0.00339407	0.611725	2.52773	ENSMUSG00000037095	Lrg1	76905	Lrg1	17	56426678	56429001	-1	protein_coding	leucine-rich alpha-2-glycoprotein 1	71	33	104	29	19	35	11	21	6	8	0	9	0.982836	1.13717	0	1.31421	11.2123	7.41809	23.3514	5.38645	3.27891	5.9547	2.99805	3.95752	recql4_brbseq_myeloid_klhdc3_ko_vs_wt	gene
-0.551673	0.00372236	0.658534	4.59401	ENSMUSG00000014353	Tmem87b	72477	Tmem87b	2	128660038	128696181	1	protein_coding	transmembrane protein 87B	197	121	154	136	122	122	57	117	145	167	95	147	23.7519	23.7384	18.456	21.4655	31.1102	27.1997	34.5781	25.2606	21.054	20.7564	15.5354	22.049	recql4_brbseq_myeloid_klhdc3_ko_vs_wt	gene
0.530971	0.00387194	0.665702	4.19097	ENSMUSG00000037523	Mavs	228607	Mavs	2	131075983	131089945	1	protein_coding	mitochondrial antiviral signaling protein	118	69	59	79	121	136	81	128	94	95	91	113	15.3978	13.5039	17.6789	16.5007	18.6346	15.5105	13.2475	14.6734	20.8815	23.1383	22.0766	24.122	recql4_brbseq_myeloid_klhdc3_ko_vs_wt	gene
0.358563	0.00384599	0.665702	7.56697	ENSMUSG00000012443	Kif11	16551	Kif11	19	37364851	37410307	1	protein_coding	kinesin family member 11	1184	761	765	748	1197	1079	874	1233	1183	1285	984	1188	193.783	182.658	191.165	173.476	186.977	171.066	171.768	138.933	206.571	183.575	238.209	232.363	recql4_brbseq_myeloid_klhdc3_ko_vs_wt	gene
-1.96137	0.00394852	0.669439	6.37058	ENSMUSG00000079606	Fsip2l	209005	Fsip2l	X	47930343	47966590	-1	protein_coding	fibrous sheath-interacting protein 2-like	1422	80	1095	352	340	335	42	57	261	769	375	440	42.7534	109.31	72.8527	64.2505	224.562	17.9832	245.864	65.3804	58.6752	56.995	11.4471	10.7418	recql4_brbseq_myeloid_klhdc3_ko_vs_wt	gene
-0.416395	0.0040284	0.673626	4.91095	ENSMUSG00000040365	Trim41	211007	Trim41	11	48697231	48708180	-1	protein_coding	tripartite motif-containing 41	234	171	153	178	137	167	102	144	148	187	147	193	24.2433	26.5813	28.5582	28.1826	36.9533	38.4392	34.3536	33.0617	23.6427	28.4124	27.8001	27.1373	recql4_brbseq_myeloid_klhdc3_ko_vs_wt	gene
-0.442399	0.00421031	0.691631	5.18708	ENSMUSG00000026436	Elk4	13714	Elk4	1	131935345	131960350	1	protein_coding	ELK4 member of ETS oncogene family	264	156	156	228	201	143	100	143	231	303	231	264	37.8392	43.0702	44.8772	38.5503	41.6909	35.0673	35.0272	42.3487	34.6874	24.3292	27.255	26.9488	recql4_brbseq_myeloid_klhdc3_ko_vs_wt	gene
0.335079	0.00424939	0.691631	5.68134	ENSMUSG00000032512	Wdr48	67561	Wdr48	9	119723944	119755653	1	protein_coding	WD repeat domain 48	302	193	207	257	340	303	223	335	289	338	262	318	47.3399	48.0453	50.8997	46.4356	47.6918	43.3846	46.4783	47.7351	58.6752	51.5507	60.7787	63.1318	recql4_brbseq_myeloid_klhdc3_ko_vs_wt	gene
1.11887	0.00430673	0.69174	7.33547	ENSMUSG00000025289	Prdx4	53381	Prdx4	X	154106914	154123750	-1	protein_coding	peroxiredoxin 4	607	169	577	217	604	1064	793	888	1240	1071	2025	1396	203.119	152.238	393.404	203.849	95.8574	37.9896	129.556	40.3055	104.235	181.023	216.132	167.346	recql4_brbseq_myeloid_klhdc3_ko_vs_wt	gene
-1.06027	0.00452679	0.699475	3.43387	ENSMUSG00000051855	Mest	17294	Mest	6	30723546	30748464	1	protein_coding	mesoderm specific transcript	61	91	49	87	39	29	32	38	66	38	85	64	10.8112	5.40155	16.5133	9.34552	9.63312	20.4559	11.0021	16.1594	6.73039	4.93389	8.72161	7.16122	recql4_brbseq_myeloid_klhdc3_ko_vs_wt	gene
0.363365	0.00445254	0.699475	6.94685	ENSMUSG00000001707	Eef1e1	66143	Eef1e1	13	38828183	38843034	-1	protein_coding	eukaryotic translation elongation factor 1 epsilon 1	747	517	352	595	769	821	526	685	879	826	609	874	143.985	117.413	118.313	127.625	117.966	116.217	79.0356	110.515	132.71	139.68	143.361	129.09	recql4_brbseq_myeloid_klhdc3_ko_vs_wt	gene
0.421331	0.0045238	0.699475	5.23713	ENSMUSG00000024791	Cdca5	67849	Cdca5	19	6135013	6141807	1	protein_coding	cell division cycle associated 5	207	150	137	173	245	248	189	202	184	248	217	262	30.1403	35.2522	42.1574	38.2582	32.6894	33.7186	30.761	32.133	42.2807	42.1933	51.512	38.0675	recql4_brbseq_myeloid_klhdc3_ko_vs_wt	gene
1.80587	0.00459736	0.701385	0.704938	ENSMUSG00000048603	Gm9828	105246056	Gm9828	13	98452930	98463737	1	lncRNA	predicted gene 9828	2	3	2	3	7	9	7	13	6	14	13	5	0.982836	1.99004	2.52556	0.730119	0.31584	0.674372	0.449066	0.557219	1.20802	1.53121	1.90785	2.44989	recql4_brbseq_myeloid_klhdc3_ko_vs_wt	gene
-0.409004	0.00465406	0.701385	5.25305	ENSMUSG00000024182	Axin1	12005	Axin1	17	26357662	26414785	1	protein_coding	axin 1	283	188	191	228	187	182	119	180	226	266	235	213	37.0202	37.8108	45.6543	31.1031	44.6914	42.2606	42.8858	42.3487	32.2714	30.9644	32.4335	33.9216	recql4_brbseq_myeloid_klhdc3_ko_vs_wt	gene
-0.474413	0.00474376	0.706184	4.87011	ENSMUSG00000015291	Gdi1	14567	Gdi1	X	73348604	73355468	1	protein_coding	guanosine diphosphate (GDP) dissociation inhibitor 1	253	160	190	172	150	175	98	136	133	187	105	138	21.7862	26.5813	20.3987	20.1513	39.9538	35.9665	42.6613	31.9472	25.8861	29.7735	26.7099	25.6296	recql4_brbseq_myeloid_klhdc3_ko_vs_wt	gene
-0.391812	0.00488745	0.710691	6.66775	ENSMUSG00000053158	Fes	14159	Fes	7	80027504	80037694	-1	protein_coding	feline sarcoma oncogene	743	553	613	666	560	544	306	580	393	700	452	555	64.3758	99.5022	87.8117	81.0432	117.335	124.309	137.639	123.703	96.6415	92.553	83.4004	109.303	recql4_brbseq_myeloid_klhdc3_ko_vs_wt	gene
0.453281	0.00489048	0.710691	6.48093	ENSMUSG00000024785	Rcl1	59028	Rcl1	19	29078775	29121329	1	protein_coding	RNA terminal phosphate cyclase-like 1	547	327	244	322	563	603	341	443	665	570	608	728	108.931	81.0232	118.118	106.305	86.3822	73.5065	54.7861	59.8082	97.1592	102.591	92.9397	83.4848	recql4_brbseq_myeloid_klhdc3_ko_vs_wt	gene
-0.582006	0.00500651	0.718994	7.74496	ENSMUSG00000002204	Napsa	16541	Napsa	7	44221804	44236286	1	protein_coding	napsin A aspartic peptidase	1094	967	1444	1606	1049	913	506	1059	1191	2013	902	1531	195.093	286.14	175.235	223.562	172.764	217.372	324.226	298.298	181.03	155.333	137.91	199.572	recql4_brbseq_myeloid_klhdc3_ko_vs_wt	gene
0.897636	0.00530429	0.752901	2.9655	ENSMUSG00000060798	Intu	380614	Intu	3	40585435	40659204	1	protein_coding	inturned planar cell polarity protein	30	16	26	39	63	59	31	54	63	33	34	46	10.3198	4.69082	6.60531	6.7171	4.7376	3.59665	5.83786	7.24385	10.8722	10.0379	8.44906	10.1765	recql4_brbseq_myeloid_klhdc3_ko_vs_wt	gene
-0.316259	0.0096895	0.754122	5.61079	ENSMUSG00000026123	Plekhb2	226971	Plekhb2	1	34889057	34918661	1	protein_coding	pleckstrin homology domain containing family B (evectins) member 2	334	278	223	327	283	246	163	242	279	284	224	320	45.7019	40.3695	43.5173	46.7276	52.7453	62.4918	50.0709	60.7369	48.8385	41.853	44.4257	45.6057	recql4_brbseq_myeloid_klhdc3_ko_vs_wt	gene
-0.942881	0.00961048	0.754122	2.97759	ENSMUSG00000003134	Tbc1d8	54610	Tbc1d8	1	39410573	39517836	-1	protein_coding	TBC1 domain family member 8	64	52	63	46	23	44	11	40	27	57	17	54	4.42276	8.10232	3.30265	7.88529	10.1069	11.6891	14.1456	8.54403	3.96921	7.48591	2.99805	7.53813	recql4_brbseq_myeloid_klhdc3_ko_vs_wt	gene
-0.308041	0.00776196	0.754122	6.15286	ENSMUSG00000002881	Nab1	17936	Nab1	1	52496453	52539838	-1	protein_coding	Ngfi-A binding protein 1	468	388	313	469	393	349	241	338	421	434	395	466	68.9623	61.6913	76.7381	68.0471	73.9066	87.2187	70.2788	87.112	67.8216	59.3769	65.6846	63.6972	recql4_brbseq_myeloid_klhdc3_ko_vs_wt	gene
0.395617	0.00769503	0.754122	8.30735	ENSMUSG00000073676	Hspe1	15528	Hspe1	1	55127291	55130466	1	protein_coding	heat shock protein 1 (chaperonin 10)	1558	1125	889	1830	1689	2115	1344	1820	2152	1880	1930	2783	352.511	267.234	374.948	406.384	246.039	252.889	199.61	339.904	291.478	359.834	366.308	342.985	recql4_brbseq_myeloid_klhdc3_ko_vs_wt	gene
-1.92204	0.0101867	0.754122	0.38493	ENSMUSG00000103706	6820402A03Rik	NA	6820402A03Rik	1	66832804	66835457	-1	TEC	RIKEN cDNA 6820402A03 gene	11	2	5	10	2	1	0	4	7	7	8	6	1.14664	0.995022	1.55419	0.876143	1.73712	0.449581	1.12267	1.8574	0.345148	0.170134	0	0.753813	recql4_brbseq_myeloid_klhdc3_ko_vs_wt	gene
-0.223499	0.0146478	0.754122	9.72592	ENSMUSG00000006304	Arpc2	76709	Arpc2	1	74275243	74307368	1	protein_coding	actin related protein 2/3 complex subunit 2	6251	3879	4611	5318	4905	4907	3038	4326	4430	5634	3685	4898	725.661	800.85	715.899	715.225	987.158	871.962	1035.32	987.764	846.476	834.849	828.008	815.249	recql4_brbseq_myeloid_klhdc3_ko_vs_wt	gene
-0.283291	0.0145545	0.754122	6.64016	ENSMUSG00000009907	Vps4b	20479	Vps4b	1	106691801	106724458	-1	protein_coding	vacuolar protein sorting 4B	729	461	451	680	601	511	294	499	563	668	562	589	92.2228	94.9535	109.182	86.008	115.124	103.628	101.264	126.303	103.717	86.9386	80.1298	94.0382	recql4_brbseq_myeloid_klhdc3_ko_vs_wt	gene
-1.01582	0.00689874	0.754122	2.42662	ENSMUSG00000049690	Nckap5	210356	Nckap5	1	125841357	126758536	-1	protein_coding	NCK-associated protein 5	87	37	25	66	49	19	7	30	1	3	5	2	0.163806	0.426438	0.971369	0.292048	13.739	8.31725	5.61333	12.2588	8.45613	3.23255	1.90785	5.6536	recql4_brbseq_myeloid_klhdc3_ko_vs_wt	gene
0.320558	0.00584285	0.754122	6.8084	ENSMUSG00000062580	Timm17a	21854	Timm17a	1	135222951	135241516	-1	protein_coding	translocase of inner mitochondrial membrane 17a	617	442	365	613	613	790	478	633	680	728	648	812	111.388	103.482	125.889	118.571	97.4366	99.3574	81.9546	113.859	105.788	134.406	130.279	119.291	recql4_brbseq_myeloid_klhdc3_ko_vs_wt	gene
-0.641437	0.00759362	0.754122	3.81363	ENSMUSG00000033964	Zbtb41	226470	Zbtb41	1	139350026	139380743	1	protein_coding	zinc finger and BTB domain containing 41	136	65	71	91	86	54	32	59	64	107	70	81	10.4836	15.2096	13.5992	11.8279	21.4771	14.6114	15.9418	16.9023	14.8414	9.18725	8.72161	11.1187	recql4_brbseq_myeloid_klhdc3_ko_vs_wt	gene
-0.828552	0.00613059	0.754122	2.86934	ENSMUSG00000018199	Ro60	20822	Ro60	1	143626528	143652806	-1	protein_coding	Ro60 Y RNA binding protein	68	43	27	52	25	39	17	25	50	37	32	48	8.1903	5.2594	6.21676	7.00914	10.7386	9.66599	6.06239	9.65847	4.31435	6.63524	4.63336	4.71133	recql4_brbseq_myeloid_klhdc3_ko_vs_wt	gene
0.275878	0.0121735	0.754122	8.52675	ENSMUSG00000014226	Cacybp	12301	Cacybp	1	160029937	160040445	-1	protein_coding	calcyclin binding protein	2305	1337	1151	1966	2206	2401	1469	1939	2532	2445	1993	2938	414.757	347.547	387.188	429.018	364.006	300.545	258.438	365.164	380.699	408.492	400.376	365.411	recql4_brbseq_myeloid_klhdc3_ko_vs_wt	gene
-0.80623	0.00716353	0.754122	5.83392	ENSMUSG00000038463	Olfml2b	320078	Olfml2b	1	170472101	170510358	1	protein_coding	olfactomedin-like 2B	679	341	538	302	298	337	146	301	141	305	185	92	23.0966	43.3545	35.9406	13.4342	107.228	76.6536	120.799	56.0934	51.4271	57.3352	39.7923	56.7244	recql4_brbseq_myeloid_klhdc3_ko_vs_wt	gene
-1.75479	0.00584498	0.754122	0.792221	ENSMUSG00000038370	Pcp4l1	66425	Pcp4l1	1	171000831	171023837	-1	protein_coding	Purkinje cell protein 4-like 1	10	13	10	12	1	6	1	5	4	9	4	16	0.655224	1.27931	0.777095	2.33638	1.5792	2.92228	2.24533	2.22888	0.172574	1.02081	0.27255	0.942266	recql4_brbseq_myeloid_klhdc3_ko_vs_wt	gene
0.272171	0.0117167	0.754122	7.1577	ENSMUSG00000013593	Ndufs2	226646	Ndufs2	1	171062422	171078957	-1	protein_coding	NADH:ubiquinone oxidoreductase core subunit S2	826	515	617	727	807	872	576	974	805	1039	696	1005	131.864	147.69	135.215	146.754	130.442	115.767	138.537	135.033	139.267	148.357	156.989	183.553	recql4_brbseq_myeloid_klhdc3_ko_vs_wt	gene
0.375356	0.0109936	0.754122	6.11026	ENSMUSG00000038034	Igsf8	140559	Igsf8	1	172089208	172147408	1	protein_coding	immunoglobulin superfamily member 8	368	249	193	362	375	427	286	407	516	409	420	572	84.5239	58.1377	81.595	83.5256	58.1146	55.9728	43.3349	67.2378	64.7153	72.6473	77.9494	76.7005	recql4_brbseq_myeloid_klhdc3_ko_vs_wt	gene
2.19874	0.0137809	0.754122	0.21428	ENSMUSG00000055676	Gm5069	NA	Gm5069	1	180154535	180158115	-1	transcribed_processed_pseudogene	predicted pseudogene 5069	1	2	0	1	3	6	2	9	8	7	11	3	1.31045	0.995022	2.13701	0.438071	0.15792	0.449581	0	0.18574	0.517722	1.02081	0.545101	1.69608	recql4_brbseq_myeloid_klhdc3_ko_vs_wt	gene
-0.866909	0.0128254	0.754122	3.16848	ENSMUSG00000022995	Enah	13800	Enah	1	181723949	181847555	-1	protein_coding	ENAH actin regulator	51	35	51	49	29	27	15	31	65	124	49	56	10.6474	17.6261	9.51942	8.17733	8.05392	7.86767	11.4512	9.10125	5.00465	4.59362	4.08826	5.84205	recql4_brbseq_myeloid_klhdc3_ko_vs_wt	gene
0.434027	0.00937348	0.754122	4.66455	ENSMUSG00000103653	Gstp-ps	NA	Gstp-ps	1	191758120	191758750	-1	processed_pseudogene	glutathione S-transferase pi pseudogene	129	95	107	113	171	169	124	134	140	170	108	193	22.9328	24.1648	20.9816	28.1826	20.3717	21.3551	24.025	20.9886	29.5102	28.7527	33.7962	25.2527	recql4_brbseq_myeloid_klhdc3_ko_vs_wt	gene
0.678407	0.0147031	0.754122	4.09319	ENSMUSG00000016181	Utp25	215193	Utp25	1	192773412	192812580	-1	protein_coding	UTP25 small subunit processome component	100	32	42	100	148	81	89	110	98	95	81	138	16.053	13.5039	15.7362	20.1513	15.792	7.1933	9.43039	18.574	25.541	13.7809	24.257	20.7299	recql4_brbseq_myeloid_klhdc3_ko_vs_wt	gene
0.396212	0.0112151	0.754122	5.2769	ENSMUSG00000026730	Pter	19212	Pter	2	12928852	13008266	1	protein_coding	phosphotriesterase related	229	136	119	180	195	284	148	239	288	293	202	258	47.1761	41.6488	39.2433	37.6741	36.1637	30.5715	26.7194	33.4332	33.652	48.3181	40.3375	45.0403	recql4_brbseq_myeloid_klhdc3_ko_vs_wt	gene
-0.833717	0.0114824	0.754122	4.42829	ENSMUSG00000026981	Il1rn	16181	Il1rn	2	24226865	24241506	1	protein_coding	interleukin 1 receptor antagonist	152	132	280	131	109	114	51	131	59	99	39	50	9.66455	14.0725	7.57668	7.30119	24.0038	29.6723	62.8693	24.3319	18.8106	19.3953	13.9001	24.6874	recql4_brbseq_myeloid_klhdc3_ko_vs_wt	gene
-0.848043	0.0116048	0.754122	2.19183	ENSMUSG00000062661	Ncs1	14299	Ncs1	2	31135835	31186001	1	protein_coding	neuronal calcium sensor 1	37	28	19	38	15	16	16	20	25	19	22	22	4.09515	2.70077	4.27402	3.21252	5.84304	6.29413	4.26613	7.05811	2.58861	2.72215	4.36081	3.76906	recql4_brbseq_myeloid_klhdc3_ko_vs_wt	gene
-0.248887	0.0093305	0.754122	7.87247	ENSMUSG00000005087	Cd44	12505	Cd44	2	102641486	102732010	-1	protein_coding	CD44 antigen	1441	1028	1135	1534	1128	1288	764	1149	1408	1617	1298	1769	230.639	229.85	252.167	258.316	227.563	231.085	254.845	284.925	194.664	219.133	208.228	216.533	recql4_brbseq_myeloid_klhdc3_ko_vs_wt	gene
-0.306112	0.00725316	0.754122	6.27032	ENSMUSG00000051413	Plagl2	54711	Plagl2	2	153069679	153083346	-1	protein_coding	pleiomorphic adenoma gene-like 2	576	409	419	484	475	392	242	429	399	426	352	456	65.3586	60.5542	68.3844	66.5869	90.9619	91.9393	94.0794	89.8981	81.9727	66.6926	65.9572	80.8464	recql4_brbseq_myeloid_klhdc3_ko_vs_wt	gene
-1.75022	0.0118046	0.754122	1.0509	ENSMUSG00000085741	5430405H02Rik	74487	5430405H02Rik	2	156685045	156704926	-1	lncRNA	RIKEN cDNA 5430405H02 gene	8	12	22	6	4	3	2	5	9	10	20	11	1.47425	1.42146	3.88548	1.60626	1.26336	2.69749	4.93973	1.11444	0.690297	0.510403	0.545101	0.942266	recql4_brbseq_myeloid_klhdc3_ko_vs_wt	gene
-0.877688	0.00575126	0.754122	2.90419	ENSMUSG00000027750	Postn	50706	Postn	3	54268530	54298458	1	protein_coding	periostin osteoblast specific factor	52	39	37	73	19	32	29	28	48	37	32	43	7.86269	5.2594	6.21676	6.27902	8.21184	8.76683	8.30772	13.559	3.27891	5.4443	7.90396	5.27669	recql4_brbseq_myeloid_klhdc3_ko_vs_wt	gene
-1.1172	0.0141363	0.754122	1.48627	ENSMUSG00000074480	Mex3a	72640	Mex3a	3	88439702	88448703	1	protein_coding	mex3 RNA binding family member A	17	12	13	24	6	6	7	11	10	21	17	18	1.63806	2.98507	3.30265	2.62843	2.68464	2.69749	2.91893	4.45776	1.03544	1.02081	1.90785	2.07299	recql4_brbseq_myeloid_klhdc3_ko_vs_wt	gene
-1.90155	0.00746392	0.754122	0.458283	ENSMUSG00000028024	Enpep	13809	Enpep	3	129062824	129126369	-1	protein_coding	glutamyl aminopeptidase	10	10	5	10	1	4	0	4	6	7	8	2	0.982836	0.995022	1.55419	0.292048	1.5792	2.24791	1.12267	1.8574	0.172574	0.680537	0	0.753813	recql4_brbseq_myeloid_klhdc3_ko_vs_wt	gene
0.388375	0.0140316	0.754122	5.59869	ENSMUSG00000028252	Ccnc	51813	Ccnc	4	21727701	21759922	1	protein_coding	cyclin C	276	214	154	203	380	297	167	272	275	307	275	393	45.0467	43.6388	53.4253	57.3874	43.5859	48.1052	34.5781	37.7052	65.5782	50.5299	45.5159	51.2593	recql4_brbseq_myeloid_klhdc3_ko_vs_wt	gene
-0.358215	0.0122486	0.754122	5.78163	ENSMUSG00000028248	Pnisr	66625	Pnisr	4	21847583	21876475	1	protein_coding	PNN interacting serine/arginine-rich	393	243	323	322	314	293	148	256	336	415	250	345	55.0388	58.9906	48.5684	50.3782	62.0626	54.6241	72.5242	59.8082	54.1883	49.8493	40.3375	48.244	recql4_brbseq_myeloid_klhdc3_ko_vs_wt	gene
0.260731	0.0129103	0.754122	7.2526	ENSMUSG00000078713	Tomm5	68512	Tomm5	4	45105208	45108114	-1	protein_coding	translocase of outer mitochondrial membrane 5	817	528	493	776	825	972	588	707	1044	1204	1004	1247	171.013	171.144	195.051	182.092	129.021	118.689	110.695	144.134	142.374	165.37	160.26	133.236	recql4_brbseq_myeloid_klhdc3_ko_vs_wt	gene
-1.38539	0.0134624	0.754122	1.08694	ENSMUSG00000028347	Tmeff1	230157	Tmeff1	4	48585174	48663131	1	protein_coding	transmembrane protein with EGF-like and two follistatin-like domains 1	11	12	10	36	6	8	5	7	6	9	5	1	0.982836	1.27931	0.971369	0.146024	1.73712	2.69749	2.24533	6.68663	1.03544	1.36107	1.36275	1.31917	recql4_brbseq_myeloid_klhdc3_ko_vs_wt	gene
-0.301457	0.0084792	0.754122	8.08151	ENSMUSG00000028378	Ptgr1	67103	Ptgr1	4	58965439	58987119	-1	protein_coding	prostaglandin reductase 1	2052	1419	1477	1428	1504	1540	950	1203	1418	1972	1202	1721	232.277	280.312	233.517	251.307	324.052	318.978	331.635	265.236	259.552	262.007	258.923	226.709	recql4_brbseq_myeloid_klhdc3_ko_vs_wt	gene
0.600251	0.0110689	0.754122	3.58582	ENSMUSG00000083087	Gm11249	NA	Gm11249	4	67849118	67849976	1	processed_pseudogene	predicted gene 11249	45	44	44	51	76	79	65	58	76	79	70	79	12.4493	11.2295	13.5992	11.5359	7.1064	9.89078	9.87945	9.47273	13.1156	13.4406	17.7158	10.9303	recql4_brbseq_myeloid_klhdc3_ko_vs_wt	gene
-1.79897	0.0114235	0.754122	0.610364	ENSMUSG00000028532	Cachd1	320508	Cachd1	4	100633872	100886417	1	protein_coding	cache domain containing 1	5	11	7	13	3	0	1	6	9	7	7	8	1.47425	0.995022	1.35992	1.16819	0.7896	2.4727	1.57173	2.41462	0.517722	0	0.27255	1.13072	recql4_brbseq_myeloid_klhdc3_ko_vs_wt	gene
0.283359	0.0109183	0.754122	7.31559	ENSMUSG00000028609	Magoh	17149	Magoh	4	107736952	107744621	1	protein_coding	mago homolog exon junction complex core component	949	641	610	778	926	1116	747	785	892	1117	794	1178	146.115	158.777	154.253	172.016	149.866	144.091	136.965	144.506	159.804	189.87	203.595	147.936	recql4_brbseq_myeloid_klhdc3_ko_vs_wt	gene
0.482406	0.00753054	0.754122	4.31431	ENSMUSG00000028690	Mmachc	67096	Mmachc	4	116559476	116565603	-1	protein_coding	methylmalonic aciduria cblC type with homocystinuria	109	60	75	85	136	125	85	111	111	160	118	124	18.1825	22.7434	22.9243	18.107	17.2133	13.4874	16.84	15.7879	23.4701	21.2668	23.1668	20.9183	recql4_brbseq_myeloid_klhdc3_ko_vs_wt	gene
0.432633	0.0116941	0.754122	5.18061	ENSMUSG00000028683	Eif2b3	108067	Eif2b3	4	116876599	116944503	1	protein_coding	eukaryotic translation initiation factor 2B subunit 3	165	135	109	180	200	258	154	179	283	237	241	241	46.3571	33.6886	46.82	35.1917	26.0568	30.3467	24.4741	33.4332	34.5148	43.8946	41.9728	33.7331	recql4_brbseq_myeloid_klhdc3_ko_vs_wt	gene
0.258635	0.0104781	0.754122	7.29321	ENSMUSG00000028729	Ebna1bp2	69072	Ebna1bp2	4	118477996	118484973	1	protein_coding	EBNA1 binding protein 2	775	611	528	804	799	935	616	879	1127	1162	961	1243	184.609	165.174	186.697	181.508	122.388	137.347	118.553	149.335	137.887	159.076	167.891	165.65	recql4_brbseq_myeloid_klhdc3_ko_vs_wt	gene
1.45396	0.00719519	0.754122	1.29044	ENSMUSG00000082062	Ftl2-ps	NA	Ftl2-ps	4	125398081	125398632	1	processed_pseudogene	ferritin light polypeptide 2 pseudogene	4	6	5	10	23	17	16	13	19	4	8	12	3.11231	0.568584	1.55419	1.75229	0.63168	1.34874	1.12267	1.8574	3.96921	2.89228	4.36081	2.44989	recql4_brbseq_myeloid_klhdc3_ko_vs_wt	gene
-1.76947	0.0100085	0.754122	0.801805	ENSMUSG00000056529	Ptafr	19204	Ptafr	4	132291378	132309994	1	protein_coding	platelet-activating factor receptor	4	6	14	25	5	2	5	2	6	8	5	9	0.982836	1.13717	0.971369	1.31421	0.63168	1.34874	3.14346	4.6435	0.862871	0.340269	1.36275	0.376906	recql4_brbseq_myeloid_klhdc3_ko_vs_wt	gene
0.286769	0.0069609	0.754122	6.65965	ENSMUSG00000009863	Sdhb	67680	Sdhb	4	140688514	140706504	1	protein_coding	succinate dehydrogenase complex subunit B iron sulfur (Ip)	487	371	337	545	583	625	355	561	718	801	572	807	117.613	113.859	111.125	117.841	76.907	83.3973	75.6676	101.228	100.611	106.334	96.7554	105.722	recql4_brbseq_myeloid_klhdc3_ko_vs_wt	gene
0.248862	0.0104159	0.754122	7.56935	ENSMUSG00000028964	Park7	57320	Park7	4	150981590	150998894	-1	protein_coding	Parkinson disease (autosomal recessive early onset) 7	1123	691	743	1015	1127	1268	789	1017	1186	1327	906	1444	194.274	188.628	176.012	210.858	177.344	155.33	166.828	188.526	194.491	215.73	215.042	191.657	recql4_brbseq_myeloid_klhdc3_ko_vs_wt	gene
0.359151	0.00703506	0.754122	5.63564	ENSMUSG00000029034	Ints11	71957	Ints11	4	155954003	155973560	1	protein_coding	integrator complex subunit 11	225	194	175	273	287	318	197	311	341	335	276	343	55.8579	47.6189	53.6196	50.0862	35.532	43.6094	39.2933	50.707	49.5288	54.1027	53.6924	58.6089	recql4_brbseq_myeloid_klhdc3_ko_vs_wt	gene
-1.37264	0.0124731	0.754122	0.69505	ENSMUSG00000035692	Isg15	100038882	Isg15	4	156283912	156285253	-1	protein_coding	ISG15 ubiquitin-like modifier	10	7	13	20	4	8	1	6	1	7	3	3	0.163806	0.995022	0.582821	0.438071	1.5792	1.57353	2.91893	3.7148	0.690297	1.36107	0.27255	1.13072	recql4_brbseq_myeloid_klhdc3_ko_vs_wt	gene
0.423898	0.00782829	0.754122	5.78514	ENSMUSG00000013629	Cad	69719	Cad	5	31212124	31235823	1	protein_coding	carbamoyl-phosphate synthetase 2 aspartate transcarbamylase and dihydroorotase	268	198	159	296	295	307	276	328	406	355	304	440	66.5052	50.4618	59.0592	64.2505	42.3226	44.5085	35.7008	54.979	50.9094	52.2312	75.2239	61.8127	recql4_brbseq_myeloid_klhdc3_ko_vs_wt	gene
-0.658026	0.00784264	0.754122	3.47962	ENSMUSG00000037355	Uvssa	71101	Uvssa	5	33535893	33577098	1	protein_coding	UV stimulated scaffold protein A	82	62	43	70	50	40	39	32	78	85	55	83	12.7769	12.0824	10.6851	12.12	12.9494	13.937	9.65492	13.0018	8.62871	6.80537	10.6295	6.0305	recql4_brbseq_myeloid_klhdc3_ko_vs_wt	gene
-1.79141	0.00958266	0.754122	0.536194	ENSMUSG00000039765	Cc2d2a	231214	Cc2d2a	5	43819688	43898314	1	protein_coding	coiled-coil and C2 domain containing 2A	12	10	2	19	0	4	3	5	3	2	6	6	0.491418	0.284292	1.16564	0.876143	1.89504	2.24791	0.449066	3.52906	0	0.680537	0.817651	0.942266	recql4_brbseq_myeloid_klhdc3_ko_vs_wt	gene
-1.26042	0.0131361	0.754122	1.28289	ENSMUSG00000034855	Cxcl10	15945	Cxcl10	5	92494497	92496748	-1	protein_coding	chemokine (C-X-C motif) ligand 10	29	11	11	15	7	3	7	10	5	16	8	16	0.81903	2.27434	1.55419	2.33638	4.57968	2.4727	2.46986	2.7861	1.20802	0.510403	1.90785	1.88453	recql4_brbseq_myeloid_klhdc3_ko_vs_wt	gene
1.80276	0.0132287	0.754122	0.343131	ENSMUSG00000105970	Gm43360	NA	Gm43360	5	122630085	122632971	-1	TEC	predicted gene 43360	1	4	2	1	6	4	5	14	2	8	6	7	0.327612	1.13717	1.16564	1.02217	0.15792	0.899162	0.449066	0.18574	1.03544	0.680537	1.36275	2.63834	recql4_brbseq_myeloid_klhdc3_ko_vs_wt	gene
0.448104	0.0145274	0.754122	4.12966	ENSMUSG00000025340	Rabgef1	56715	Rabgef1	5	130200639	130243183	1	protein_coding	RAB guanine nucleotide exchange factor (GEF) 1	82	66	73	96	105	119	86	121	95	97	72	115	15.5616	13.7882	13.9877	16.7927	12.9494	14.8362	16.3909	17.831	18.1203	20.246	23.4393	22.8028	recql4_brbseq_myeloid_klhdc3_ko_vs_wt	gene
0.36311	0.0113754	0.754122	5.37008	ENSMUSG00000053553	3110082I17Rik	73212	3110082I17Rik	5	139345494	139446282	-1	protein_coding	RIKEN cDNA 3110082I17 gene	220	142	142	215	253	214	189	254	267	331	233	261	43.7362	47.0503	45.2658	38.1122	34.7424	31.9203	31.8837	39.9341	43.6613	36.4087	51.512	47.8671	recql4_brbseq_myeloid_klhdc3_ko_vs_wt	gene
0.250873	0.0140184	0.754122	8.18374	ENSMUSG00000056076	Eif3b	27979	Eif3b	5	140405083	140429115	1	protein_coding	eukaryotic translation initiation factor 3 subunit B	1749	1231	1013	1561	1633	1901	1260	1717	1966	1838	1411	1967	322.043	261.264	274.12	287.229	276.202	276.717	227.452	289.94	281.814	323.425	343.413	323.574	recql4_brbseq_myeloid_klhdc3_ko_vs_wt	gene
-0.352471	0.014484	0.754122	8.6397	ENSMUSG00000060063	Alox5ap	11690	Alox5ap	5	149201577	149224963	1	protein_coding	arachidonate 5-lipoxygenase activating protein	2894	2178	2738	2039	2409	2218	1307	1989	1916	2607	1677	2074	313.852	370.575	325.797	302.853	457.02	489.594	614.772	378.724	415.731	377.358	356.223	374.833	recql4_brbseq_myeloid_klhdc3_ko_vs_wt	gene
-0.883324	0.0124218	0.754122	3.16655	ENSMUSG00000047735	Samd9l	209086	Samd9l	6	3372257	3399572	-1	protein_coding	sterile alpha motif domain containing 9-like	59	50	70	73	29	47	25	36	43	84	24	27	7.04366	11.9403	4.66257	3.94264	9.31728	11.2395	15.7173	13.559	5.00465	7.99631	6.81376	6.78432	recql4_brbseq_myeloid_klhdc3_ko_vs_wt	gene
-0.460973	0.0116133	0.754122	4.59022	ENSMUSG00000048930	Tada3	101206	Tada3	6	113342986	113354844	-1	protein_coding	transcriptional adaptor 3	182	114	109	179	125	117	91	85	140	134	142	148	22.9328	19.0476	27.5869	21.6115	28.7414	25.6261	24.4741	33.2474	21.5718	19.9057	24.8021	16.0185	recql4_brbseq_myeloid_klhdc3_ko_vs_wt	gene
-1.15025	0.0133995	0.754122	4.52134	ENSMUSG00000030340	Scnn1a	20276	Scnn1a	6	125297622	125321906	1	protein_coding	sodium channel nonvoltage-gated 1 alpha	478	205	144	85	147	62	34	162	30	26	23	97	4.91418	3.6958	4.4683	14.1643	75.4858	46.0821	32.3328	15.7879	25.3684	10.5483	9.26671	30.5294	recql4_brbseq_myeloid_klhdc3_ko_vs_wt	gene
-1.55285	0.00920576	0.754122	0.80159	ENSMUSG00000032899	Styk1	243659	Styk1	6	131276105	131330560	-1	protein_coding	serine/threonine/tyrosine kinase 1	10	17	7	11	4	3	4	4	2	10	10	9	0.327612	1.42146	1.94274	1.31421	1.5792	3.82144	1.57173	2.04314	0.690297	0.510403	1.0902	0.753813	recql4_brbseq_myeloid_klhdc3_ko_vs_wt	gene
-0.816217	0.00901759	0.754122	2.65699	ENSMUSG00000074405	Zfp865	319748	Zfp865	7	5023375	5039767	1	protein_coding	zinc finger protein 865	44	32	47	44	27	25	12	31	23	41	33	33	3.76754	5.82798	6.41103	4.81879	6.94848	7.1933	10.5531	8.17255	4.6595	4.25336	3.2706	5.84205	recql4_brbseq_myeloid_klhdc3_ko_vs_wt	gene
0.288864	0.0115455	0.754122	6.95781	ENSMUSG00000040824	Snrpd2	107686	Snrpd2	7	18883647	18887467	1	protein_coding	small nuclear ribonucleoprotein D2	671	507	421	653	790	809	546	578	737	871	700	956	120.725	123.809	135.992	139.599	105.964	113.969	94.5284	121.288	136.334	137.639	148.812	108.926	recql4_brbseq_myeloid_klhdc3_ko_vs_wt	gene
-1.58094	0.0110074	0.754122	0.586546	ENSMUSG00000013921	Clip3	76686	Clip3	7	29991153	30007792	1	protein_coding	CAP-GLY domain containing linker protein 3	9	9	8	17	4	3	4	3	8	6	4	0	1.31045	0.852876	0.777095	0	1.42128	2.02311	1.79626	3.15758	0.690297	0.510403	1.0902	0.56536	recql4_brbseq_myeloid_klhdc3_ko_vs_wt	gene
-1.77203	0.0124626	0.754122	0.119211	ENSMUSG00000039013	Siglecf	233186	Siglecf	7	43000765	43008955	1	protein_coding	sialic acid binding Ig-like lectin F	11	6	6	9	7	1	1	0	2	3	0	2	0.327612	0.426438	0	0.292048	1.73712	1.34874	1.3472	1.67166	1.20802	0.170134	0.27255	0	recql4_brbseq_myeloid_klhdc3_ko_vs_wt	gene
0.550541	0.00804535	0.754122	4.00236	ENSMUSG00000018995	Nars2	244141	Nars2	7	96600712	96713965	1	protein_coding	asparaginyl-tRNA synthetase 2 (mitochondrial)(putative)	82	65	44	71	95	108	68	111	108	99	66	126	17.691	14.0725	12.8221	18.399	12.9494	14.6114	9.87945	13.1875	16.3945	18.3745	18.5334	20.9183	recql4_brbseq_myeloid_klhdc3_ko_vs_wt	gene
-1.50327	0.00958956	0.754122	3.5425	ENSMUSG00000030921	Trim30a	20128	Trim30a	7	104058232	104114400	-1	protein_coding	tripartite motif-containing 30A	79	43	90	161	42	67	12	11	10	138	49	56	1.63806	19.6161	9.51942	8.17733	12.4757	9.66599	20.208	29.9041	7.24811	11.399	3.2706	2.07299	recql4_brbseq_myeloid_klhdc3_ko_vs_wt	gene
0.331701	0.0112296	0.754122	6.68909	ENSMUSG00000107383	Gm4366	NA	Gm4366	7	116423745	116425086	-1	processed_pseudogene	predicted gene 4366	597	401	349	402	619	594	377	605	733	655	709	813	120.07	93.1056	137.74	118.717	94.2782	90.141	78.362	74.6674	106.823	101.06	102.751	114.014	recql4_brbseq_myeloid_klhdc3_ko_vs_wt	gene
0.376451	0.00827722	0.754122	5.61421	ENSMUSG00000032777	Gtf3c1	233863	Gtf3c1	7	125240126	125306952	-1	protein_coding	general transcription factor III C 1	278	194	190	198	297	331	210	276	335	281	252	380	54.875	39.943	48.957	55.489	43.9018	43.6094	42.6613	36.7765	51.2545	56.3144	57.2356	52.0131	recql4_brbseq_myeloid_klhdc3_ko_vs_wt	gene
-0.659397	0.0110606	0.754122	6.6925	ENSMUSG00000030786	Itgam	16409	Itgam	7	127661812	127717663	1	protein_coding	integrin alpha M	776	609	930	639	573	577	260	540	358	814	265	371	58.6426	115.707	51.4826	54.1748	122.546	136.897	208.816	118.688	98.885	98.1675	70.8631	101.765	recql4_brbseq_myeloid_klhdc3_ko_vs_wt	gene
0.275732	0.0136099	0.754122	7.05397	ENSMUSG00000031068	Glrx3	30926	Glrx3	7	137039343	137070323	1	protein_coding	glutaredoxin 3	633	558	490	700	678	876	527	809	841	1028	731	934	137.761	146.126	142.014	136.386	99.9634	125.433	110.021	130.018	117.005	149.038	143.634	152.459	recql4_brbseq_myeloid_klhdc3_ko_vs_wt	gene
-0.920932	0.00951908	0.754122	2.3571	ENSMUSG00000009628	Tex15	104271	Tex15	8	34006766	34075610	1	protein_coding	testis expressed gene 15	58	49	45	44	39	44	13	8	0	3	3	2	0	0.426438	0.582821	0.292048	9.15936	11.0147	10.104	8.17255	6.73039	7.48591	3.54315	1.50763	recql4_brbseq_myeloid_klhdc3_ko_vs_wt	gene
-1.99779	0.00973603	0.754122	2.41518	ENSMUSG00000079057	Cyp4v3	102294	Cyp4v3	8	45757981	45786253	-1	protein_coding	cytochrome P450 family 4 subfamily v polypeptide 3	42	16	33	31	6	15	9	0	78	37	4	66	12.7769	5.2594	0.777095	9.63757	6.63264	3.59665	7.40959	5.75793	1.03544	2.55201	2.45295	0	recql4_brbseq_myeloid_klhdc3_ko_vs_wt	gene
0.255646	0.00719391	0.754122	8.14258	ENSMUSG00000058355	Abce1	24015	Abce1	8	80410091	80438369	-1	protein_coding	ATP-binding cassette sub-family E (OABP) member 1	1662	1147	1011	1518	1711	1820	1125	1670	1932	1801	1472	1874	316.473	256.005	285.971	273.649	262.463	257.835	227.003	281.953	295.274	309.644	306.619	314.717	recql4_brbseq_myeloid_klhdc3_ko_vs_wt	gene
0.348249	0.0110135	0.754122	5.30294	ENSMUSG00000031666	Rbl2	19651	Rbl2	8	91796685	91850472	1	protein_coding	RB transcriptional corepressor like 2	230	172	175	173	288	277	169	226	184	257	180	249	30.1403	36.5315	34.9693	36.3599	36.3216	38.664	39.2933	32.133	49.7014	47.1272	46.061	42.5904	recql4_brbseq_myeloid_klhdc3_ko_vs_wt	gene
0.38221	0.00942402	0.754122	6.21338	ENSMUSG00000110686	Gm45855	NA	Gm45855	8	106311953	106312832	-1	processed_pseudogene	predicted gene 45855	363	296	251	382	431	445	382	396	538	443	377	565	88.1276	62.9707	73.2412	82.5035	57.325	66.538	56.3578	70.9526	74.3795	75.7097	104.114	74.6275	recql4_brbseq_myeloid_klhdc3_ko_vs_wt	gene
-0.274854	0.0133332	0.754122	6.02088	ENSMUSG00000031729	Ist1	71955	Ist1	8	110397957	110419892	-1	protein_coding	increased sodium tolerance 1 homolog (yeast)	439	299	341	418	367	319	230	318	340	441	338	415	55.694	62.6864	65.6645	60.5999	69.3269	67.2124	76.5658	77.6392	63.3347	54.2728	62.6866	59.9281	recql4_brbseq_myeloid_klhdc3_ko_vs_wt	gene
0.455518	0.00813883	0.754122	4.80587	ENSMUSG00000040263	Klhdc4	234825	Klhdc4	8	122523052	122556308	-1	protein_coding	kelch domain containing 4	116	104	87	142	154	185	133	139	171	220	177	203	28.0108	31.2721	34.3865	29.6428	18.3187	23.3782	19.5344	26.3751	26.5764	31.4748	36.2492	26.195	recql4_brbseq_myeloid_klhdc3_ko_vs_wt	gene
-0.274474	0.0114925	0.754122	6.77617	ENSMUSG00000004771	Rab11a	53869	Rab11a	9	64622581	64645040	-1	protein_coding	RAB11A member RAS oncogene family	728	519	587	605	627	570	328	517	661	747	572	794	108.276	106.183	111.125	115.943	114.966	116.666	131.801	112.373	108.204	96.9765	89.3965	97.4303	recql4_brbseq_myeloid_klhdc3_ko_vs_wt	gene
1.50546	0.0135795	0.754122	2.59692	ENSMUSG00000032420	Nt5e	23959	Nt5e	9	88209250	88254145	1	protein_coding	5' nucleotidase ecto	23	5	30	11	40	57	50	48	8	5	57	32	1.31045	0.71073	11.0736	4.67276	3.63216	1.12395	6.73599	2.04314	6.90297	9.69765	13.6275	9.04575	recql4_brbseq_myeloid_klhdc3_ko_vs_wt	gene
-0.882863	0.0134692	0.754122	2.77156	ENSMUSG00000066442	Mthfs	107885	Mthfs	9	89092729	89259766	1	protein_coding	5 10-methenyltetrahydrofolate synthetase	44	44	54	45	24	38	16	24	15	55	26	41	2.45709	7.81803	5.05112	5.98698	6.94848	9.89078	12.1248	8.35829	4.14178	6.4651	4.36081	4.52288	recql4_brbseq_myeloid_klhdc3_ko_vs_wt	gene
-0.365156	0.0125661	0.754122	5.66296	ENSMUSG00000064145	Arih2	23807	Arih2	9	108480141	108526585	-1	protein_coding	ariadne RBR E3 ubiquitin protein ligase 2	401	236	235	312	299	216	183	207	330	356	269	291	54.056	50.604	52.2596	42.4929	63.3259	53.0506	52.7653	57.9508	51.5997	36.749	49.8767	39.0098	recql4_brbseq_myeloid_klhdc3_ko_vs_wt	gene
-1.82245	0.005576	0.754122	7.03643	ENSMUSG00000032484	Ngp	18054	Ngp	9	110248815	110252080	1	protein_coding	neutrophilic granule protein	698	824	3090	928	423	609	106	643	45	395	44	36	7.37127	56.1477	8.54805	5.25686	110.228	185.227	693.807	172.367	72.9989	103.612	28.8903	121.175	recql4_brbseq_myeloid_klhdc3_ko_vs_wt	gene
-1.10271	0.0107415	0.754122	2.15037	ENSMUSG00000061393	Acvr2b	11481	Acvr2b	9	119231184	119264061	1	protein_coding	activin receptor IIB	28	24	37	23	12	16	12	12	28	33	9	36	4.58657	4.69082	1.74846	5.25686	4.42176	5.39497	8.30772	4.27202	2.07089	2.72215	3.2706	2.26144	recql4_brbseq_myeloid_klhdc3_ko_vs_wt	gene
-2.48527	0.0125938	0.754122	0.19296	ENSMUSG00000019775	Rgs17	56533	Rgs17	10	5775663	5872400	-1	protein_coding	regulator of G-protein signaling 17	2	5	4	8	0	1	0	2	11	4	5	10	1.80187	0.568584	0.971369	1.46024	0.31584	1.12395	0.898132	1.48592	0	0.170134	0	0.376906	recql4_brbseq_myeloid_klhdc3_ko_vs_wt	gene
0.219982	0.0140832	0.754122	7.45983	ENSMUSG00000078348	Sf3b5	66125	Sf3b5	10	12881087	12884927	1	protein_coding	splicing factor 3b subunit 5	1048	726	697	846	1093	1152	708	902	1059	1243	950	1250	173.471	176.687	184.56	182.53	165.5	163.198	156.5	157.136	188.624	195.995	192.966	169.985	recql4_brbseq_myeloid_klhdc3_ko_vs_wt	gene
0.396684	0.012714	0.754122	5.55142	ENSMUSG00000000295	Hddc2	69692	Hddc2	10	31189379	31204200	1	protein_coding	HD domain containing 2	237	137	172	241	222	325	213	261	330	402	244	320	54.056	57.1427	47.4028	46.7276	37.427	30.7963	38.6197	44.7633	38.3115	55.2936	58.0532	49.1863	recql4_brbseq_myeloid_klhdc3_ko_vs_wt	gene
-0.967786	0.0109092	0.754122	2.59106	ENSMUSG00000039497	Dse	212898	Dse	10	34027389	34083711	-1	protein_coding	dermatan sulfate epimerase	30	34	23	49	16	24	18	11	37	43	49	41	6.06082	6.11228	9.51942	5.98698	4.7376	7.64288	5.16426	9.10125	2.76119	4.08322	4.90591	2.07299	recql4_brbseq_myeloid_klhdc3_ko_vs_wt	gene
1.91541	0.0122835	0.754122	0.211796	ENSMUSG00000085666	Tdg-ps2	NA	Tdg-ps2	10	41930109	41931302	-1	processed_pseudogene	thymine DNA glycosylase pseudogene 2	7	2	1	0	10	19	1	9	0	0	1	3	0	0	0.194274	0.438071	1.10544	0.449581	0.224533	0	1.72574	3.23255	0.27255	1.69608	recql4_brbseq_myeloid_klhdc3_ko_vs_wt	gene
-0.695152	0.00916608	0.754122	7.1343	ENSMUSG00000004207	Psap	19156	Psap	10	60113449	60138376	1	protein_coding	prosaposin	714	570	621	1779	627	643	442	516	771	1014	863	727	126.294	144.136	167.658	106.159	112.755	128.131	139.435	330.431	108.204	109.396	120.467	97.2419	recql4_brbseq_myeloid_klhdc3_ko_vs_wt	gene
0.442511	0.00655389	0.754122	6.55868	ENSMUSG00000001436	Slc19a1	20509	Slc19a1	10	76868075	76896836	1	protein_coding	solute carrier family 19 (folate transporter) member 1	547	295	259	497	545	697	365	528	724	550	598	675	118.596	78.1803	116.176	98.5661	86.3822	66.3132	58.1541	92.3127	94.0529	118.584	99.4809	99.5033	recql4_brbseq_myeloid_klhdc3_ko_vs_wt	gene
0.410954	0.0105917	0.754122	5.09083	ENSMUSG00000035215	Lsm7	66094	Lsm7	10	80688655	80691043	-1	protein_coding	LSM7 homolog U6 small nuclear RNA and mRNA degradation associated	194	109	107	176	186	237	164	177	241	220	183	247	39.4772	31.2721	35.5521	36.0679	30.6365	24.5022	24.025	32.6902	32.0988	40.3218	44.6983	33.3562	recql4_brbseq_myeloid_klhdc3_ko_vs_wt	gene
-0.506477	0.011279	0.754122	4.00225	ENSMUSG00000078439	Smim24	72273	Smim24	10	81228885	81231226	1	protein_coding	small integral membrane protein 24	112	101	88	103	89	88	48	61	87	93	57	107	14.2511	13.2196	11.0736	15.6245	17.687	22.7038	19.7589	19.1312	15.3591	14.9718	13.0824	11.4956	recql4_brbseq_myeloid_klhdc3_ko_vs_wt	gene
0.505061	0.00637216	0.754122	4.65702	ENSMUSG00000045671	Spred2	114716	Spred2	11	19874375	19974026	1	protein_coding	sprouty-related EVH1 domain containing 2	165	87	83	87	159	176	118	138	167	159	143	168	27.3556	22.6012	27.7812	24.532	26.0568	19.5568	18.6362	16.1594	27.4393	29.9436	32.1609	26.0065	recql4_brbseq_myeloid_klhdc3_ko_vs_wt	gene
-0.287972	0.0141864	0.754122	6.37184	ENSMUSG00000020346	Mgat1	17308	Mgat1	11	49135018	49153857	1	protein_coding	mannoside acetylglucosaminyltransferase 1	597	431	453	522	453	417	315	450	390	573	382	426	63.8843	81.4496	74.2126	62.2061	94.2782	96.8847	101.713	96.9562	78.1761	70.946	85.8534	84.8039	recql4_brbseq_myeloid_klhdc3_ko_vs_wt	gene
0.873627	0.00874692	0.754122	2.73265	ENSMUSG00000018900	Slc22a5	20520	Slc22a5	11	53755368	53782486	-1	protein_coding	solute carrier family 22 (organic cation transporter) member 5	23	19	19	15	36	41	32	30	51	44	40	69	8.35411	6.25442	7.77095	10.0756	3.63216	4.27102	4.26613	2.7861	6.21267	6.9755	8.72161	5.6536	recql4_brbseq_myeloid_klhdc3_ko_vs_wt	gene
1.53391	0.00877416	0.754122	1.07583	ENSMUSG00000054519	Zfp867	237775	Zfp867	11	59352023	59363300	-1	protein_coding	zinc finger protein 867	2	6	10	1	15	16	9	16	11	11	9	9	1.80187	1.56361	1.74846	1.31421	0.31584	1.34874	2.24533	0.18574	2.58861	2.72215	2.45295	3.01525	recql4_brbseq_myeloid_klhdc3_ko_vs_wt	gene
0.370996	0.00924594	0.754122	5.28673	ENSMUSG00000061650	Med9	192191	Med9	11	59839032	59853031	1	protein_coding	mediator complex subunit 9	199	168	117	223	267	250	164	229	230	280	180	265	37.6754	39.8009	34.9693	38.6963	31.4261	37.7648	26.2704	41.42	46.0773	42.5336	44.6983	43.1558	recql4_brbseq_myeloid_klhdc3_ko_vs_wt	gene
0.463369	0.0115245	0.754122	5.15321	ENSMUSG00000020895	Tmem107	66910	Tmem107	11	68961632	68964119	1	protein_coding	transmembrane protein 107	191	157	112	123	232	233	148	191	201	299	155	319	32.925	42.5016	30.1124	46.5816	30.1627	35.2921	25.1477	22.846	40.0372	39.6413	40.3375	35.9946	recql4_brbseq_myeloid_klhdc3_ko_vs_wt	gene
-1.44605	0.01388	0.754122	1.4004	ENSMUSG00000051790	Nlgn2	216856	Nlgn2	11	69713948	69728610	-1	protein_coding	neuroligin 2	18	18	7	18	4	8	4	6	9	36	8	17	1.47425	5.11725	1.55419	2.4824	2.84256	4.04623	1.57173	3.34332	0.690297	1.36107	1.0902	1.13072	recql4_brbseq_myeloid_klhdc3_ko_vs_wt	gene
0.941319	0.00876363	0.754122	2.98423	ENSMUSG00000037907	Ankrd13b	268445	Ankrd13b	11	77361311	77380504	-1	protein_coding	ankyrin repeat domain 13b	36	10	20	33	37	50	39	62	52	49	66	46	8.51791	6.96515	12.8221	6.7171	5.68512	2.24791	4.49066	6.12941	6.38524	8.50671	10.6295	11.6841	recql4_brbseq_myeloid_klhdc3_ko_vs_wt	gene
0.793875	0.00560391	0.754122	3.84701	ENSMUSG00000020802	Ube2o	217342	Ube2o	11	116428566	116472273	-1	protein_coding	ubiquitin-conjugating enzyme E2O	63	43	28	66	94	92	68	89	107	85	52	155	17.5272	12.0824	10.1022	22.6337	9.94896	9.66599	6.28693	12.2588	16.222	15.6524	18.5334	16.7723	recql4_brbseq_myeloid_klhdc3_ko_vs_wt	gene
-1.21715	0.013887	0.754122	0.918968	ENSMUSG00000025150	Cbr2	12409	Cbr2	11	120620315	120622940	-1	protein_coding	carbonyl reductase 2	15	7	8	15	8	5	2	4	7	13	8	10	1.14664	1.8479	1.55419	1.46024	2.3688	1.57353	1.79626	2.7861	1.38059	0.850671	0.545101	0.753813	recql4_brbseq_myeloid_klhdc3_ko_vs_wt	gene
-0.405764	0.0143689	0.754122	4.89914	ENSMUSG00000020647	Ncoa1	17977	Ncoa1	12	4297362	4527182	-1	protein_coding	nuclear receptor coactivator 1	212	139	163	189	141	174	77	142	182	238	121	190	29.8127	33.8307	23.5071	27.7445	33.479	31.2459	36.5989	35.1048	24.333	29.6034	20.9864	26.7604	recql4_brbseq_myeloid_klhdc3_ko_vs_wt	gene
-0.327065	0.0128491	0.754122	8.72987	ENSMUSG00000044408	Sptssa	104725	Sptssa	12	54692177	54703358	-1	protein_coding	serine palmitoyltransferase small subunit A	3343	2366	2213	2172	2400	2324	1515	1816	2587	3102	1692	2519	423.766	440.937	328.711	367.834	527.927	531.854	496.892	403.427	414.178	395.392	412.914	342.231	recql4_brbseq_myeloid_klhdc3_ko_vs_wt	gene
-0.395771	0.0107095	0.754122	5.6683	ENSMUSG00000008822	Acyp1	66204	Acyp1	12	85319172	85335212	-1	protein_coding	acylphosphatase 1 erythrocyte (common) type	340	212	292	306	254	212	162	245	391	361	244	330	64.0482	51.3147	47.4028	48.1879	53.6928	47.6556	65.5637	56.8364	43.8338	36.0685	44.1532	46.171	recql4_brbseq_myeloid_klhdc3_ko_vs_wt	gene
-3.36556	0.00667672	0.754122	0.177613	ENSMUSG00000114665	Lncbate6	NA	Lncbate6	13	37725333	37733701	1	lncRNA	brown adipose tissue enriched long noncoding RNA 6	8	7	10	0	0	2	0	0	8	9	3	4	1.31045	1.27931	0.582821	0.584095	1.26336	1.57353	2.24533	0	0	0.340269	0	0	recql4_brbseq_myeloid_klhdc3_ko_vs_wt	gene
-0.650067	0.00852675	0.754122	4.43812	ENSMUSG00000038175	Mylip	218203	Mylip	13	45543218	45565498	1	protein_coding	myosin regulatory light chain interacting protein	154	81	115	159	83	98	35	109	130	225	99	155	21.2948	31.9828	19.2331	22.6337	24.3197	18.208	25.8213	29.5326	14.3237	16.6732	9.53926	20.5414	recql4_brbseq_myeloid_klhdc3_ko_vs_wt	gene
-0.456174	0.00599215	0.754122	5.54372	ENSMUSG00000035711	Dok3	27261	Dok3	13	55671044	55677109	-1	protein_coding	docking protein 3	406	304	320	290	263	280	145	288	126	219	173	190	20.6396	31.13	33.6094	27.7445	64.1155	68.3363	71.8506	53.8645	45.387	47.6376	39.5198	54.2745	recql4_brbseq_myeloid_klhdc3_ko_vs_wt	gene
1.51238	0.0126325	0.754122	0.39441	ENSMUSG00000114540	Gm6421	NA	Gm6421	13	117494748	117495156	-1	processed_pseudogene	predicted pseudogene 6421	4	3	4	1	15	7	7	6	2	4	2	8	0.327612	0.568584	0.388548	1.16819	0.63168	0.674372	0.898132	0.18574	2.58861	1.19094	1.90785	1.13072	recql4_brbseq_myeloid_klhdc3_ko_vs_wt	gene
-0.945426	0.0137952	0.754122	4.96322	ENSMUSG00000068758	Il3ra	16188	Il3ra	14	8113752	8123488	-1	protein_coding	interleukin 3 receptor alpha chain	216	223	221	93	95	196	58	56	186	348	188	164	30.4679	49.4668	36.5235	23.9479	34.1107	50.1283	49.6218	17.2738	16.3945	33.3463	15.8079	10.5534	recql4_brbseq_myeloid_klhdc3_ko_vs_wt	gene
-1.17947	0.00877335	0.754122	1.53388	ENSMUSG00000021950	Anxa8	11752	Anxa8	14	33807938	33822528	1	protein_coding	annexin A8	17	10	13	22	6	8	4	9	23	21	18	18	3.76754	2.98507	3.49693	2.62843	2.68464	2.24791	2.91893	4.08628	1.03544	1.36107	1.0902	1.69608	recql4_brbseq_myeloid_klhdc3_ko_vs_wt	gene
-0.665425	0.0085319	0.754122	4.64501	ENSMUSG00000021876	Rnase4	58809	Rnase4	14	51328534	51343608	1	protein_coding	ribonuclease RNase A family 4	124	132	149	145	103	85	71	91	172	284	99	194	28.1746	40.3695	19.2331	28.3286	19.5821	29.6723	33.4554	26.9323	17.7751	14.4614	19.3511	17.1492	recql4_brbseq_myeloid_klhdc3_ko_vs_wt	gene
-0.920016	0.00840596	0.754122	2.76928	ENSMUSG00000002325	Irf9	16391	Irf9	14	55841028	55847487	1	protein_coding	interferon regulatory factor 9	37	32	42	71	22	35	16	23	35	44	20	52	5.73321	6.25442	3.88548	7.59324	5.84304	7.1933	9.43039	13.1875	3.79663	5.9547	4.36081	4.33442	recql4_brbseq_myeloid_klhdc3_ko_vs_wt	gene
-2.32017	0.0074896	0.754122	2.06672	ENSMUSG00000046908	Ltb4r1	16995	Ltb4r1	14	56003419	56005951	1	protein_coding	leukotriene B4 receptor 1	11	31	69	23	6	6	4	11	7	56	3	23	1.14664	7.96017	0.582821	3.35855	1.73712	6.96851	15.4928	4.27202	1.03544	1.02081	1.0902	2.07299	recql4_brbseq_myeloid_klhdc3_ko_vs_wt	gene
-0.369598	0.0108074	0.754122	5.30701	ENSMUSG00000059456	Ptk2b	19229	Ptk2b	14	66390706	66518501	-1	protein_coding	PTK2 protein tyrosine kinase 2 beta	277	225	215	247	219	192	115	227	209	235	158	273	34.2355	33.4043	30.6953	39.8645	43.7438	50.5779	48.2746	45.8777	37.7937	32.6658	31.3433	42.7789	recql4_brbseq_myeloid_klhdc3_ko_vs_wt	gene
-0.997774	0.00901377	0.754122	4.69844	ENSMUSG00000033083	Tbc1d4	210789	Tbc1d4	14	101679796	101846627	-1	protein_coding	TBC1 domain family member 4	376	260	51	257	79	135	83	161	88	54	35	106	14.4149	7.67588	6.79958	15.4785	59.3779	58.4455	11.4512	47.7351	13.6334	22.9681	22.6217	30.341	recql4_brbseq_myeloid_klhdc3_ko_vs_wt	gene
-1.22697	0.0136831	0.754122	2.55896	ENSMUSG00000115317	Gm32618	102635226	Gm32618	15	32779002	32796155	1	lncRNA	predicted gene 32618	29	19	15	27	13	8	5	12	53	99	26	76	8.68172	14.0725	5.05112	11.0978	4.57968	4.27102	3.368	5.01498	2.24346	1.36107	1.36275	2.26144	recql4_brbseq_myeloid_klhdc3_ko_vs_wt	gene
0.399888	0.0103668	0.754122	5.26508	ENSMUSG00000038736	Nudcd1	67429	Nudcd1	15	44236559	44291703	-1	protein_coding	NudC domain containing 1	224	160	107	184	222	264	151	247	255	244	179	309	41.7705	34.6836	34.775	45.1214	35.3741	35.9665	24.025	34.1761	38.3115	44.9154	41.1551	46.5479	recql4_brbseq_myeloid_klhdc3_ko_vs_wt	gene
-0.636033	0.0086479	0.754122	3.7031	ENSMUSG00000022419	Deptor	97998	Deptor	15	54975713	55122667	1	protein_coding	DEP domain containing MTOR-interacting protein	95	59	57	68	53	33	33	59	86	104	93	107	14.0873	14.7832	18.0675	15.6245	15.0024	13.2626	12.7984	12.6303	9.14643	5.61443	8.99416	11.1187	recql4_brbseq_myeloid_klhdc3_ko_vs_wt	gene
-0.396791	0.00913863	0.754122	5.9587	ENSMUSG00000022436	Sh3bp1	20401	Sh3bp1	15	78783968	78796251	1	protein_coding	SH3-domain binding protein 1	569	345	357	340	356	353	208	306	238	330	253	422	38.9858	46.9082	49.1513	61.6221	89.8565	77.5527	80.1583	63.1515	61.4364	60.0574	56.6905	57.6667	recql4_brbseq_myeloid_klhdc3_ko_vs_wt	gene
-0.429191	0.0103236	0.754122	5.42764	ENSMUSG00000043008	Klhl6	239743	Klhl6	16	19765246	19801787	-1	protein_coding	kelch-like 6	306	252	331	310	257	235	166	243	127	203	160	154	20.8034	28.8556	31.0838	22.4877	48.3235	56.6472	74.3204	57.5793	44.3516	39.9816	45.2434	45.7941	recql4_brbseq_myeloid_klhdc3_ko_vs_wt	gene
-0.45758	0.00542805	0.754122	4.80548	ENSMUSG00000041215	Yeats2	208146	Yeats2	16	19959813	20051323	1	protein_coding	YEATS domain containing 2	262	127	129	192	120	151	97	139	143	162	138	172	23.4243	23.0276	26.8098	25.1161	41.375	28.5484	28.9648	35.662	20.7089	25.6903	26.4374	26.195	recql4_brbseq_myeloid_klhdc3_ko_vs_wt	gene
-0.272198	0.0118562	0.754122	6.21397	ENSMUSG00000022831	Hcls1	15163	Hcls1	16	36755345	36783574	1	protein_coding	hematopoietic cell specific Lyn substrate 1	517	403	388	537	399	433	300	388	350	451	281	390	57.3321	64.1078	54.5909	56.9493	81.6446	90.5906	87.1188	99.7423	68.8571	73.6681	81.7651	73.1198	recql4_brbseq_myeloid_klhdc3_ko_vs_wt	gene
-1.73823	0.0130946	0.754122	0.554448	ENSMUSG00000035258	Abi3bp	320712	Abi3bp	16	56298241	56510498	1	protein_coding	ABI family member 3 binding protein	18	8	4	15	0	2	8	3	4	4	4	3	0.655224	0.568584	0.777095	0.438071	2.84256	1.79832	0.898132	2.7861	0	0.340269	2.1804	0.56536	recql4_brbseq_myeloid_klhdc3_ko_vs_wt	gene
-0.626401	0.00833195	0.754122	4.00308	ENSMUSG00000043336	Filip1l	78749	Filip1l	16	57173456	57393489	1	protein_coding	filamin A interacting protein 1-like	107	82	69	148	75	68	55	62	89	88	103	86	14.5787	12.5088	20.0102	12.558	16.8974	18.4328	15.4928	27.4895	12.9431	11.5691	14.9903	11.6841	recql4_brbseq_myeloid_klhdc3_ko_vs_wt	gene
-0.263005	0.00936013	0.754122	6.54642	ENSMUSG00000054604	Cggbp1	106143	Cggbp1	16	64672359	64679870	1	protein_coding	CGG triplet repeat binding protein 1	668	478	465	534	509	488	308	487	483	652	466	631	79.1183	92.6792	90.5316	92.141	105.491	107.45	104.408	99.1851	87.8402	83.0255	83.9455	91.7767	recql4_brbseq_myeloid_klhdc3_ko_vs_wt	gene
0.430606	0.0144203	0.754122	5.83723	ENSMUSG00000022972	Cfap298	68001	Cfap298	16	90722697	90732002	-1	protein_coding	cilia and flagella associate protien 298	398	166	141	292	387	396	226	300	384	382	295	466	62.9015	54.2998	57.3108	68.0471	62.8522	37.3152	31.6592	54.236	66.7862	67.3732	61.5964	56.536	recql4_brbseq_myeloid_klhdc3_ko_vs_wt	gene
-1.55352	0.0132343	0.754122	0.665049	ENSMUSG00000048027	Rgmb	68799	Rgmb	17	16023450	16051301	-1	protein_coding	repulsive guidance molecule family member B	14	16	5	10	6	4	0	5	3	3	6	9	0.491418	0.426438	1.16564	1.31421	2.21088	3.59665	1.12267	1.8574	1.03544	0.680537	0	0.942266	recql4_brbseq_myeloid_klhdc3_ko_vs_wt	gene
0.241577	0.0145204	0.754122	6.843	ENSMUSG00000039183	Nubp2	26426	Nubp2	17	25101585	25105323	-1	protein_coding	nucleotide binding protein 2	615	469	433	625	709	690	432	704	665	898	615	762	108.931	127.647	119.478	111.27	97.1208	105.427	97.2228	116.087	122.355	117.393	117.742	132.671	recql4_brbseq_myeloid_klhdc3_ko_vs_wt	gene
0.350524	0.0071738	0.754122	5.73669	ENSMUSG00000038880	Mrps34	79044	Mrps34	17	25114090	25116476	1	protein_coding	mitochondrial ribosomal protein S34	298	179	198	296	340	380	193	324	355	371	247	359	58.1511	52.7362	47.9856	52.4225	47.0602	40.2375	44.4575	54.979	58.6752	64.651	52.6022	61.0588	recql4_brbseq_myeloid_klhdc3_ko_vs_wt	gene
0.309899	0.0139786	0.754122	6.56535	ENSMUSG00000039615	Stub1	56424	Stub1	17	26049479	26052378	-1	protein_coding	STIP1 homology and U-Box containing protein 1	518	403	300	572	600	610	344	666	560	628	457	625	91.7314	89.2677	88.7831	91.2649	81.8026	90.5906	67.3599	106.243	103.544	103.782	93.7573	125.51	recql4_brbseq_myeloid_klhdc3_ko_vs_wt	gene
-0.5156	0.00768325	0.754122	4.73415	ENSMUSG00000024180	Pgap6	60455	Pgap6	17	26332273	26342228	1	protein_coding	post-glycosylphosphatidylinositol attachment to proteins 6	183	149	108	211	141	123	68	123	134	152	132	228	21.95	21.6062	25.6441	33.2934	28.8994	33.4938	24.2496	39.1911	24.333	20.9265	18.5334	23.1797	recql4_brbseq_myeloid_klhdc3_ko_vs_wt	gene
-0.309433	0.0125899	0.754122	5.79017	ENSMUSG00000039656	Rxrb	20182	Rxrb	17	34250786	34257373	1	protein_coding	retinoid X receptor beta	434	255	299	321	260	291	189	310	297	368	251	366	48.6504	52.3097	48.7627	53.4447	68.5373	57.3216	67.1354	59.6225	44.8693	49.5091	51.512	58.4205	recql4_brbseq_myeloid_klhdc3_ko_vs_wt	gene
-0.62454	0.0108069	0.754122	8.50603	ENSMUSG00000097971	ENSMUSG00000097971	NA	NA	NA	NA	NA	NA	NA	NA	2634	2679	3330	1884	1699	1633	1039	2805	1157	1598	1205	1444	189.524	227.149	234.1	210.858	415.961	602.214	747.695	349.934	293.203	277.829	283.18	528.611	recql4_brbseq_myeloid_klhdc3_ko_vs_wt	gene
-2.79941	0.0111214	0.754122	0.960755	ENSMUSG00000004730	Adgre1	13733	Adgre1	17	57665691	57790527	1	protein_coding	adhesion G protein-coupled receptor E1	1	5	3	64	5	1	1	3	8	1	7	6	1.31045	0.142146	1.35992	0.876143	0.15792	1.12395	0.673599	11.8873	0.862871	0.170134	0.27255	0.56536	recql4_brbseq_myeloid_klhdc3_ko_vs_wt	gene
-2.69442	0.0111214	0.754122	1.409	ENSMUSG00000024621	Csf1r	12978	Csf1r	18	61233670	61265221	1	protein_coding	colony stimulating factor 1 receptor	4	7	6	97	4	5	5	3	3	2	13	2	0.491418	0.284292	2.52556	0.292048	0.63168	1.57353	1.3472	18.0168	0.690297	0.850671	1.36275	0.56536	recql4_brbseq_myeloid_klhdc3_ko_vs_wt	gene
-0.480633	0.0104455	0.754122	5.26562	ENSMUSG00000034006	Slc66a2	66943	Slc66a2	18	80296507	80335940	1	protein_coding	solute carrier family 66 member 2	317	235	269	203	222	186	125	209	129	209	186	188	21.131	29.7085	36.1349	27.4525	50.0606	52.8258	60.3994	37.7052	38.3115	31.645	34.0688	39.3867	recql4_brbseq_myeloid_klhdc3_ko_vs_wt	gene
0.282357	0.00783418	0.754122	7.2322	ENSMUSG00000024902	Mrpl11	66419	Mrpl11	19	5012175	5017027	1	protein_coding	mitochondrial ribosomal protein L11	843	640	534	617	873	932	594	801	981	1206	787	1221	160.694	171.428	152.893	178.295	133.127	143.866	119.901	114.601	150.657	158.565	161.895	150.951	recql4_brbseq_myeloid_klhdc3_ko_vs_wt	gene
0.41002	0.00758245	0.754122	5.09675	ENSMUSG00000095098	Ccdc85b	240514	Ccdc85b	19	5503208	5507922	-1	protein_coding	coiled-coil domain containing 85B	152	122	137	137	215	218	133	167	243	256	224	246	39.8049	36.3894	43.5173	35.9219	24.0038	27.4244	30.761	25.4464	37.1034	37.0893	36.2492	31.4717	recql4_brbseq_myeloid_klhdc3_ko_vs_wt	gene
0.300157	0.00667478	0.754122	8.19994	ENSMUSG00000056612	Ppp1r14b	18938	Ppp1r14b	19	6952336	6954692	1	protein_coding	protein phosphatase 1 regulatory inhibitor subunit 14B	1723	1064	976	1133	1720	1693	1171	1357	2259	2508	1722	2418	370.038	356.502	334.539	353.086	272.096	239.177	219.144	210.443	296.828	288.037	319.156	255.731	recql4_brbseq_myeloid_klhdc3_ko_vs_wt	gene
0.620469	0.00766544	0.754122	4.17343	ENSMUSG00000096740	Lbhd1	102308570	Lbhd1	19	8861096	8869991	1	protein_coding	LBH domain containing 1	74	86	50	61	126	112	86	93	141	138	86	118	23.0966	19.6161	16.7075	17.2308	11.6861	19.332	11.2267	11.3301	21.7443	19.055	23.4393	17.5261	recql4_brbseq_myeloid_klhdc3_ko_vs_wt	gene
0.22751	0.011623	0.754122	7.36462	ENSMUSG00000024735	Prpf19	28000	Prpf19	19	10872595	10886923	1	protein_coding	pre-mRNA processing factor 19	954	625	655	813	959	977	712	876	1036	1228	904	1181	169.703	174.555	175.623	172.454	150.656	140.494	147.069	151.006	165.499	166.221	194.056	165.085	recql4_brbseq_myeloid_klhdc3_ko_vs_wt	gene
0.289285	0.00560214	0.754122	7.57951	ENSMUSG00000024691	Fam111a	107373	Fam111a	19	12523104	12567132	1	protein_coding	family with sequence similarity 111 member A	1240	723	731	879	1159	1174	847	1110	1025	1331	1035	1424	167.901	189.196	201.073	207.938	195.821	162.524	164.134	163.265	200.013	199.738	230.85	209.183	recql4_brbseq_myeloid_klhdc3_ko_vs_wt	gene
0.44147	0.00574603	0.754122	8.36144	ENSMUSG00000024640	Psat1	107272	Psat1	19	15882042	15924701	-1	protein_coding	phosphoserine aminotransferase 1	2181	1181	908	1183	1919	2253	1342	1719	2443	2421	1602	3028	400.178	344.135	311.227	442.16	344.424	265.478	203.876	219.73	331.17	383.312	365.763	323.951	recql4_brbseq_myeloid_klhdc3_ko_vs_wt	gene
0.415251	0.00595208	0.754122	5.435	ENSMUSG00000024726	Carnmt1	67383	Carnmt1	19	18648128	18684564	1	protein_coding	carnosine N-methyltransferase 1	263	180	128	185	300	242	192	261	278	292	251	271	45.5381	41.5066	48.7627	39.5725	41.533	40.4623	28.7402	34.3619	51.7722	41.1725	52.3297	49.1863	recql4_brbseq_myeloid_klhdc3_ko_vs_wt	gene
0.31675	0.0113676	0.754122	5.82978	ENSMUSG00000024943	Smc5	226026	Smc5	19	23183815	23251261	-1	protein_coding	structural maintenance of chromosomes 5	357	215	232	255	352	342	247	366	294	368	325	382	48.159	52.3097	63.139	55.7811	56.3774	48.33	52.0917	47.3637	60.7461	58.1859	67.3199	68.9739	recql4_brbseq_myeloid_klhdc3_ko_vs_wt	gene
0.267347	0.0146272	0.754122	7.68202	ENSMUSG00000013663	Pten	19211	Pten	19	32734897	32803560	1	protein_coding	phosphatase and tensin homolog	1263	882	975	940	1367	1212	946	1353	1020	1210	960	1305	167.082	171.997	186.503	190.561	199.453	198.265	218.92	174.595	235.909	206.203	257.833	254.977	recql4_brbseq_myeloid_klhdc3_ko_vs_wt	gene
0.359226	0.012144	0.754122	6.8414	ENSMUSG00000025007	Aldh18a1	56454	Aldh18a1	19	40538701	40576907	-1	protein_coding	aldehyde dehydrogenase 18 family member A1	768	415	344	470	742	736	431	615	829	969	521	878	135.795	137.739	101.217	128.209	121.283	93.2881	77.2394	87.2977	128.05	125.219	117.469	115.899	recql4_brbseq_myeloid_klhdc3_ko_vs_wt	gene
0.322146	0.0111882	0.754122	7.17728	ENSMUSG00000025154	Arhgap19	71085	Arhgap19	19	41755027	41790486	-1	protein_coding	Rho GTPase activating protein 19	955	587	528	735	992	883	752	786	661	987	753	882	108.276	140.298	146.288	128.793	150.814	131.952	118.553	136.519	171.194	150.229	204.958	148.124	recql4_brbseq_myeloid_klhdc3_ko_vs_wt	gene
0.461251	0.0141523	0.754122	4.48515	ENSMUSG00000018821	Avpi1	69534	Avpi1	19	42111712	42117498	-1	protein_coding	arginine vasopressin-induced 1	130	102	72	82	153	144	81	155	149	130	110	156	24.4071	18.479	21.3701	22.7797	20.5296	22.9286	16.1664	15.2307	26.4038	24.4993	22.0766	29.2102	recql4_brbseq_myeloid_klhdc3_ko_vs_wt	gene
0.595046	0.0130928	0.754122	4.24682	ENSMUSG00000025200	Cwf19l1	72502	Cwf19l1	19	44097076	44124315	-1	protein_coding	CWF19-like 1 cell cycle control (S. pombe)	103	82	74	55	162	108	107	95	96	111	104	122	15.7254	15.7782	20.2045	17.8149	16.2658	18.4328	16.6154	10.2157	27.957	18.3745	29.1629	17.9031	recql4_brbseq_myeloid_klhdc3_ko_vs_wt	gene
0.361204	0.0120075	0.754122	7.01928	ENSMUSG00000084957	Bbip1	100503572	Bbip1	19	53918292	53933058	-1	protein_coding	BBSome interacting protein 1	919	563	480	526	926	968	557	726	658	887	683	658	107.784	126.083	132.689	96.0837	145.128	126.557	107.776	97.6991	159.804	164.69	151.811	136.817	recql4_brbseq_myeloid_klhdc3_ko_vs_wt	gene
-0.383336	0.00879104	0.754122	5.39932	ENSMUSG00000025040	Fundc1	72018	Fundc1	X	17422803	17438564	-1	protein_coding	FUN14 domain containing 1	287	241	206	235	228	226	104	196	254	267	235	300	41.6067	37.953	45.6543	43.8071	45.323	54.1745	46.2538	43.6489	39.3469	38.4503	28.3452	36.9368	recql4_brbseq_myeloid_klhdc3_ko_vs_wt	gene
2.02975	0.0148009	0.75596	0.493204	ENSMUSG00000031220	Awat2	245532	Awat2	X	99445827	99486323	-1	protein_coding	acyl-CoA wax alcohol acyltransferase 2	0	3	1	3	4	16	4	6	9	10	1	13	1.47425	1.42146	0.194274	1.89831	0	0.674372	0.224533	0.557219	0.690297	2.72215	1.0902	1.13072	recql4_brbseq_myeloid_klhdc3_ko_vs_wt	gene
0.251789	0.0149516	0.760475	6.2851	ENSMUSG00000032187	Smarca4	20586	Smarca4	9	21527465	21615526	1	protein_coding	SWI/SNF related matrix associated actin dependent regulator of chromatin subfamily a member 4	415	301	307	455	470	509	315	461	448	546	384	544	73.3851	77.6117	74.6011	79.437	65.5368	67.6619	68.9317	84.5116	81.1098	86.5983	85.8534	86.8769	recql4_brbseq_myeloid_klhdc3_ko_vs_wt	gene
0.248244	0.0180166	0.764008	6.96095	ENSMUSG00000033845	Mrpl15	27395	Mrpl15	1	4843429	4855962	-1	protein_coding	mitochondrial ribosomal protein L15	719	553	425	609	725	823	535	632	751	875	701	895	123.018	124.378	136.186	130.691	113.544	124.309	95.4266	113.116	125.116	140.02	145.814	119.102	recql4_brbseq_myeloid_klhdc3_ko_vs_wt	gene
0.286458	0.0332743	0.764008	5.53598	ENSMUSG00000025937	Lactb2	212442	Lactb2	1	13693554	13730770	-1	protein_coding	lactamase beta 2	244	190	162	256	264	328	169	280	322	344	222	287	52.7455	48.8982	43.1288	41.9088	38.5325	42.7102	36.3744	47.5494	45.5596	55.804	46.061	52.7669	recql4_brbseq_myeloid_klhdc3_ko_vs_wt	gene
-1.00462	0.0250828	0.764008	1.50345	ENSMUSG00000056870	Gulp1	70676	Gulp1	1	44590671	44835998	1	protein_coding	GULP engulfment adaptor PTB domain containing 1	19	18	8	22	8	9	6	10	15	21	18	10	2.45709	2.98507	3.49693	1.46024	3.00048	4.04623	1.79626	4.08628	1.38059	1.53121	1.6353	1.88453	recql4_brbseq_myeloid_klhdc3_ko_vs_wt	gene
0.340832	0.0185074	0.764008	9.33559	ENSMUSG00000025980	Hspd1	15510	Hspd1	1	55116994	55127402	-1	protein_coding	heat shock protein 1 (chaperonin)	3974	2259	1686	3651	3738	4419	2753	3259	4736	4172	3631	4968	775.785	593.033	705.408	725.446	627.574	507.802	378.563	678.136	645.082	751.823	750.331	614.169	recql4_brbseq_myeloid_klhdc3_ko_vs_wt	gene
0.331111	0.0320373	0.764008	6.21395	ENSMUSG00000025971	Maip1	68115	Maip1	1	57445487	57457112	1	protein_coding	matrix AAA peptidase interacting protein 1	474	321	209	357	490	499	330	364	510	475	441	423	83.5411	67.5193	85.6747	61.7681	74.8541	72.1578	46.9274	66.3091	84.5613	84.897	89.9416	68.597	recql4_brbseq_myeloid_klhdc3_ko_vs_wt	gene
0.294167	0.0367667	0.764008	5.858	ENSMUSG00000026037	Orc2	18393	Orc2	1	58501930	58544268	-1	protein_coding	origin recognition complex subunit 2	330	198	186	330	338	336	214	377	439	360	319	423	71.9108	51.1725	61.9733	61.7681	52.1136	44.5085	41.7632	61.2941	58.3301	57.1651	58.3258	71.0469	recql4_brbseq_myeloid_klhdc3_ko_vs_wt	gene
0.203526	0.0409193	0.764008	7.18876	ENSMUSG00000026019	Wdr12	57750	Wdr12	1	60108944	60137804	-1	protein_coding	WD repeat domain 12	766	548	548	711	785	846	541	783	1128	1207	732	1167	184.773	171.57	142.208	170.41	120.967	123.185	123.044	132.061	135.471	143.934	147.45	147.559	recql4_brbseq_myeloid_klhdc3_ko_vs_wt	gene
-0.796484	0.045773	0.764008	1.78576	ENSMUSG00000026012	Cd28	12487	Cd28	1	60755959	60812518	1	protein_coding	CD28 antigen	29	18	27	31	13	12	12	23	15	6	2	14	2.45709	0.852876	0.388548	2.04433	4.57968	4.04623	6.06239	5.75793	2.24346	2.04161	3.2706	4.33442	recql4_brbseq_myeloid_klhdc3_ko_vs_wt	gene
0.300329	0.0421471	0.764008	5.56487	ENSMUSG00000025962	Fastkd2	75619	Fastkd2	1	63769773	63793814	1	protein_coding	FAST kinase domains 2	247	211	133	251	259	291	229	240	301	361	260	331	49.3056	51.3147	50.5112	48.3339	39.0062	47.4308	29.8629	46.6207	44.6967	49.5091	62.414	45.2288	recql4_brbseq_myeloid_klhdc3_ko_vs_wt	gene
-0.697965	0.0515902	0.764008	2.04902	ENSMUSG00000026187	Xrcc5	22596	Xrcc5	1	72346586	72434111	1	protein_coding	X-ray repair complementing defective repair in Chinese hamster cells 5	20	25	19	34	13	17	16	14	24	23	16	28	3.93134	3.26936	3.10838	4.08867	3.1584	5.61976	4.26613	6.31515	2.24346	2.89228	4.36081	2.63834	recql4_brbseq_myeloid_klhdc3_ko_vs_wt	gene
0.426592	0.0472394	0.764008	4.03932	ENSMUSG00000026172	Bcs1l	66821	Bcs1l	1	74627448	74631602	1	protein_coding	BCS1-like (yeast)	81	52	70	78	123	97	65	93	81	115	68	151	13.2683	16.3468	13.2106	22.0496	12.7915	11.6891	15.7173	14.4877	21.2266	16.503	17.7158	17.5261	recql4_brbseq_myeloid_klhdc3_ko_vs_wt	gene
-0.275724	0.0298624	0.764008	6.18337	ENSMUSG00000038608	Dock10	210293	Dock10	1	80478790	80736244	-1	protein_coding	dedicator of cytokinesis 10	470	313	361	537	376	365	267	367	358	526	330	530	58.6426	74.7688	64.1103	77.3926	74.2224	70.3594	81.0564	99.7423	64.8879	62.099	72.7709	69.1623	recql4_brbseq_myeloid_klhdc3_ko_vs_wt	gene
-0.420121	0.0259952	0.764008	5.88933	ENSMUSG00000026222	Sp100	20684	Sp100	1	85577709	85637719	1	protein_coding	nuclear antigen Sp100	407	358	485	395	367	276	234	373	166	241	233	225	27.1918	34.2572	45.2658	32.8554	64.2734	80.475	108.899	73.3672	63.3347	46.9571	63.7768	70.293	recql4_brbseq_myeloid_klhdc3_ko_vs_wt	gene
1.01831	0.0362303	0.764008	1.50577	ENSMUSG00000026388	3110009E18Rik	73103	3110009E18Rik	1	120048917	120115919	1	protein_coding	RIKEN cDNA 3110009E18 gene	7	7	4	11	17	18	11	13	12	18	13	35	1.96567	2.55863	2.52556	5.11083	1.10544	1.57353	0.898132	2.04314	2.93376	3.06242	2.99805	2.44989	recql4_brbseq_myeloid_klhdc3_ko_vs_wt	gene
-0.834405	0.0413881	0.764008	1.36305	ENSMUSG00000094122	Rpl31-ps9	NA	Rpl31-ps9	1	129729124	129729501	-1	processed_pseudogene	ribosomal protein L31 pseudogene 9	18	13	16	16	9	12	9	5	12	12	8	16	1.96567	1.70575	1.55419	2.33638	2.84256	2.92228	3.59253	2.97184	1.55317	2.04161	2.45295	0.942266	recql4_brbseq_myeloid_klhdc3_ko_vs_wt	gene
-0.35073	0.0470152	0.764008	5.93333	ENSMUSG00000066800	Rnasel	24014	Rnasel	1	153625172	153639967	1	protein_coding	ribonuclease L (2' 5'-oligoisoadenylate synthetase-dependent)	448	315	412	361	337	392	213	278	221	469	222	324	36.2011	66.6665	43.1288	47.3117	70.7482	70.809	92.5076	67.0521	58.1575	66.6926	58.0532	52.39	recql4_brbseq_myeloid_klhdc3_ko_vs_wt	gene
0.275948	0.0471083	0.764008	5.25868	ENSMUSG00000026584	Scyl3	240880	Scyl3	1	163756669	163782695	1	protein_coding	SCY1-like 3 (S. cerevisiae)	220	149	138	203	260	221	155	218	216	298	224	214	35.3821	42.3595	43.5173	31.2491	34.7424	33.4938	30.9856	37.7052	44.8693	37.5997	42.2453	41.0828	recql4_brbseq_myeloid_klhdc3_ko_vs_wt	gene
-0.710076	0.0348472	0.764008	3.76568	ENSMUSG00000026579	F5	14067	F5	1	163979407	164047846	1	protein_coding	coagulation factor V	88	61	91	54	57	47	29	48	52	137	67	161	8.51791	19.474	13.0163	23.5098	13.897	13.7122	20.4325	10.03	9.83673	7.99631	7.90396	9.04575	recql4_brbseq_myeloid_klhdc3_ko_vs_wt	gene
0.17841	0.0470924	0.764008	7.64465	ENSMUSG00000026568	Mpc2	70456	Mpc2	1	165288206	165308783	1	protein_coding	mitochondrial pyruvate carrier 2	1290	835	858	935	1245	1271	815	1087	1155	1346	1064	1324	189.196	191.328	206.707	193.336	203.717	187.7	192.649	173.667	214.855	216.241	222.129	204.849	recql4_brbseq_myeloid_klhdc3_ko_vs_wt	gene
0.274598	0.0518226	0.764008	6.02868	ENSMUSG00000026563	Tada1	27878	Tada1	1	166206666	166221190	1	protein_coding	transcriptional adaptor 1	429	291	269	322	479	433	297	368	296	340	385	339	48.4866	48.3296	74.7954	49.5021	67.7477	65.414	60.3994	59.8082	82.663	73.6681	80.9475	69.3508	recql4_brbseq_myeloid_klhdc3_ko_vs_wt	gene
-1.77326	0.0267289	0.764008	0.496296	ENSMUSG00000073489	Ifi204	15951	Ifi204	1	173574859	173594509	-1	protein_coding	interferon activated gene 204	5	1	8	18	3	4	0	2	10	5	3	11	1.63806	0.71073	0.582821	1.60626	0.7896	0.224791	1.79626	3.34332	0.517722	0.680537	0	0.376906	recql4_brbseq_myeloid_klhdc3_ko_vs_wt	gene
0.870622	0.0358123	0.764008	1.68956	ENSMUSG00000102158	Gm34342	NA	Gm34342	1	184469174	184471717	1	lncRNA	predicted gene 34342	19	7	8	8	26	27	9	15	16	17	20	19	2.6209	2.41648	3.88548	2.77445	3.00048	1.57353	1.79626	1.48592	4.48693	4.59362	2.45295	2.8268	recql4_brbseq_myeloid_klhdc3_ko_vs_wt	gene
0.264398	0.0167292	0.764008	6.20335	ENSMUSG00000001305	Rrp15	67223	Rrp15	1	186453175	186481555	-1	protein_coding	ribosomal RNA processing 15 homolog	426	303	240	415	428	465	317	429	436	490	386	536	71.4194	69.6515	74.9897	78.2688	67.2739	68.1115	53.8879	77.082	73.8617	79.1124	86.3985	80.8464	recql4_brbseq_myeloid_klhdc3_ko_vs_wt	gene
-0.322165	0.0488517	0.764008	5.52839	ENSMUSG00000026605	Cenpf	108000	Cenpf	1	189372803	189420283	-1	protein_coding	centromere protein F	303	187	202	380	256	201	154	235	267	303	282	265	43.7362	43.0702	54.7852	38.6963	47.8498	42.0358	45.3557	70.5811	44.179	34.197	41.9728	44.2865	recql4_brbseq_myeloid_klhdc3_ko_vs_wt	gene
-1.25151	0.0434356	0.764008	0.716788	ENSMUSG00000026628	Atf3	11910	Atf3	1	190902493	190950236	-1	protein_coding	activating transcription factor 3	4	5	10	15	6	4	1	3	7	8	11	11	1.14664	1.13717	2.13701	1.60626	0.63168	1.12395	2.24533	2.7861	1.03544	0.680537	0.27255	0.56536	recql4_brbseq_myeloid_klhdc3_ko_vs_wt	gene
-2.15336	0.0216882	0.764008	0.254905	ENSMUSG00000016493	Cd46	17221	Cd46	1	194719134	194774557	-1	protein_coding	CD46 antigen complement regulatory protein	11	4	2	7	2	3	0	0	7	10	0	10	1.14664	1.42146	0	1.46024	1.73712	0.899162	0.449066	1.30018	0.345148	0.510403	0	0	recql4_brbseq_myeloid_klhdc3_ko_vs_wt	gene
-0.391702	0.0196779	0.764008	9.83252	ENSMUSG00000026655	Fam107b	66540	Fam107b	2	3571525	3783179	1	protein_coding	family with sequence similarity 107 member B	7303	4784	6100	4335	4098	5667	3270	4309	5466	5418	4369	4303	895.364	770.147	848.782	628.34	1153.29	1075.4	1369.65	805.182	707.209	964.151	891.24	812.045	recql4_brbseq_myeloid_klhdc3_ko_vs_wt	gene
0.240775	0.0423094	0.764008	5.94639	ENSMUSG00000025817	Nudt5	53893	Nudt5	2	5849830	5876706	1	protein_coding	nudix (nucleoside diphosphate linked moiety X)-type motif 5	366	262	237	319	424	374	253	343	404	415	252	424	66.1776	58.9906	48.957	61.9141	57.7987	58.8951	53.2143	59.251	73.1714	63.6302	68.9552	64.6395	recql4_brbseq_myeloid_klhdc3_ko_vs_wt	gene
-0.45024	0.0214915	0.764008	4.36356	ENSMUSG00000037262	Kin	16588	Kin	2	10085404	10097617	1	protein_coding	Kin17 DNA and RNA binding protein	188	82	80	134	77	109	65	96	119	141	113	152	19.4929	20.0426	21.9529	22.1956	29.689	18.4328	17.9626	24.8891	13.2882	18.5446	17.7158	18.0915	recql4_brbseq_myeloid_klhdc3_ko_vs_wt	gene
0.708458	0.0381858	0.764008	2.31147	ENSMUSG00000006471	Ndor1	78797	Ndor1	2	25134833	25146034	-1	protein_coding	NADPH dependent diflavin oxidoreductase 1	19	10	13	31	29	40	20	30	23	27	29	35	3.76754	3.83794	5.63394	5.11083	3.00048	2.24791	2.91893	5.75793	5.00465	6.80537	5.45101	5.6536	recql4_brbseq_myeloid_klhdc3_ko_vs_wt	gene
0.446403	0.03895	0.764008	4.30432	ENSMUSG00000036327	Qsox2	227638	Qsox2	2	26098649	26127537	-1	protein_coding	quiescin Q6 sulfhydryl oxidase 2	120	67	60	95	118	170	56	123	151	122	94	126	24.7347	17.3418	18.2617	18.399	18.9504	15.061	13.472	17.6453	20.3637	28.9228	15.2628	23.1797	recql4_brbseq_myeloid_klhdc3_ko_vs_wt	gene
-2.19434	0.0333613	0.764008	2.86832	ENSMUSG00000026835	Fcnb	14134	Fcnb	2	27966390	27974897	-1	protein_coding	ficolin B	13	27	195	27	10	37	4	9	1	88	5	25	0.163806	12.5088	0.971369	3.6506	2.05296	6.06934	43.7839	5.01498	1.72574	6.29497	1.0902	1.69608	recql4_brbseq_myeloid_klhdc3_ko_vs_wt	gene
0.215473	0.0417625	0.764008	10.0588	ENSMUSG00000054766	Set	56086	Set	2	29947390	29962589	1	protein_coding	SET nuclear oncogene	6363	4077	3321	6114	6013	6734	4264	5573	7460	7556	5638	8281	1221.99	1074.05	1095.32	1209.22	1004.84	916.471	745.674	1135.61	1037.69	1145.68	1162.15	1050.25	recql4_brbseq_myeloid_klhdc3_ko_vs_wt	gene
0.387054	0.0305086	0.764008	4.72262	ENSMUSG00000015337	Endog	13804	Endog	2	30061505	30064081	1	protein_coding	endonuclease G	152	104	85	130	145	189	138	134	190	158	123	171	31.1231	22.4591	23.8957	24.9701	24.0038	23.3782	19.0853	24.1462	25.0233	32.1554	37.6119	25.2527	recql4_brbseq_myeloid_klhdc3_ko_vs_wt	gene
-1.26774	0.0155025	0.764008	1.53304	ENSMUSG00000089762	Ier5l	72500	Ier5l	2	30361549	30364231	-1	protein_coding	immediate early response 5-like	29	10	11	31	4	7	6	16	11	8	19	16	1.80187	1.13717	3.6912	2.33638	4.57968	2.24791	2.46986	5.75793	0.690297	1.19094	1.6353	3.01525	recql4_brbseq_myeloid_klhdc3_ko_vs_wt	gene
-0.283857	0.0407424	0.764008	5.5182	ENSMUSG00000026842	Abl1	11350	Abl1	2	31578388	31694239	1	protein_coding	c-abl oncogene 1 non-receptor tyrosine kinase	276	252	212	317	295	222	155	200	270	293	221	289	44.2276	41.6488	42.9345	42.2009	43.5859	56.6472	47.601	58.8795	50.9094	37.7698	42.2453	37.6906	recql4_brbseq_myeloid_klhdc3_ko_vs_wt	gene
-0.574734	0.0491687	0.764008	2.95832	ENSMUSG00000026796	Niban2	227737	Niban2	2	32766126	32815266	1	protein_coding	niban apoptosis regulator 2	49	51	25	54	32	24	30	33	44	53	46	48	7.20746	7.53374	8.93659	7.00914	7.73808	11.4643	5.61333	10.03	5.52237	4.08322	8.17651	6.21896	recql4_brbseq_myeloid_klhdc3_ko_vs_wt	gene
-0.893387	0.0176941	0.764008	2.59074	ENSMUSG00000026792	Lrsam1	227738	Lrsam1	2	32815228	32851626	-1	protein_coding	leucine rich repeat and sterile alpha motif containing 1	24	30	33	47	19	20	15	18	53	56	28	33	8.68172	7.96017	5.43967	4.81879	3.79008	6.74372	7.40959	8.72977	3.27891	3.40269	4.08826	3.39216	recql4_brbseq_myeloid_klhdc3_ko_vs_wt	gene
-1.36021	0.0370145	0.764008	0.901725	ENSMUSG00000087187	Gm13431	NA	Gm13431	2	36106733	36113046	1	lncRNA	predicted gene 13431	13	11	23	10	12	6	2	2	0	4	3	13	0	0.568584	0.582821	1.89831	2.05296	2.4727	5.16426	1.8574	2.07089	1.02081	0.545101	0.376906	recql4_brbseq_myeloid_klhdc3_ko_vs_wt	gene
-0.320309	0.023018	0.764008	6.18909	ENSMUSG00000047250	Ptgs1	19224	Ptgs1	2	36120438	36142284	1	protein_coding	prostaglandin-endoperoxide synthase 1	549	459	372	574	365	418	285	490	241	338	234	407	39.4772	48.0453	45.4601	59.4317	86.6981	103.179	83.5263	106.615	62.9896	71.1161	77.6768	92.3421	recql4_brbseq_myeloid_klhdc3_ko_vs_wt	gene
0.378738	0.0243591	0.764008	4.69636	ENSMUSG00000026749	Nek6	59126	Nek6	2	38401655	38484618	1	protein_coding	NIMA (never in mitosis gene a)-related expressed kinase 6	120	80	77	136	135	142	120	131	181	229	150	209	29.6489	32.5514	29.1411	30.519	18.9504	17.9832	17.289	25.2606	23.2975	24.1591	32.706	24.6874	recql4_brbseq_myeloid_klhdc3_ko_vs_wt	gene
-0.265215	0.0379687	0.764008	7.29599	ENSMUSG00000049744	Arhgap15	76117	Arhgap15	2	43638836	44285965	1	protein_coding	Rho GTPase activating protein 15	1039	771	879	793	716	901	479	849	874	1211	876	987	143.166	172.139	170.184	144.126	164.079	173.313	197.365	147.292	123.563	153.291	130.552	159.997	recql4_brbseq_myeloid_klhdc3_ko_vs_wt	gene
-0.654342	0.0413442	0.764008	3.48011	ENSMUSG00000017144	Rnd3	74194	Rnd3	2	51020450	51039123	-1	protein_coding	Rho family GTPase 3	55	40	54	95	44	42	33	35	107	87	37	95	17.5272	12.3667	7.18813	13.8723	8.6856	8.99162	12.1248	17.6453	7.59326	7.14564	8.99416	6.59586	recql4_brbseq_myeloid_klhdc3_ko_vs_wt	gene
0.229986	0.0470539	0.764008	6.5029	ENSMUSG00000026827	Gpd2	14571	Gpd2	2	57127647	57260731	1	protein_coding	glycerol phosphate dehydrogenase 2 mitochondrial	584	375	300	481	495	560	382	567	575	692	422	583	94.1885	98.365	81.9835	85.1319	92.2253	84.2964	67.3599	89.3409	85.4242	95.2752	104.114	106.853	recql4_brbseq_myeloid_klhdc3_ko_vs_wt	gene
1.41072	0.0426016	0.764008	0.223141	ENSMUSG00000103734	Gm37651	NA	Gm37651	2	68792561	68794054	1	TEC	predicted gene 37651	0	6	3	2	7	4	4	15	3	4	2	3	0.491418	0.568584	0.388548	0.438071	0	1.34874	0.673599	0.37148	1.20802	0.680537	1.0902	2.8268	recql4_brbseq_myeloid_klhdc3_ko_vs_wt	gene
0.231936	0.042283	0.764008	7.09131	ENSMUSG00000027018	Hat1	107435	Hat1	2	71219302	71271966	1	protein_coding	histone aminotransferase 1	946	543	453	711	876	859	596	712	735	875	766	966	120.397	124.378	148.814	141.059	149.392	122.061	101.713	132.061	151.175	146.145	162.44	134.179	recql4_brbseq_myeloid_klhdc3_ko_vs_wt	gene
0.323344	0.0466677	0.764008	4.46868	ENSMUSG00000075279	Mrpl23-ps1	NA	Mrpl23-ps1	2	74421674	74422253	-1	processed_pseudogene	mitichondrial ribosomal protein L23 pseudogene 1	115	78	78	126	126	146	83	140	127	173	101	163	20.8034	24.5913	19.6217	23.8019	18.1608	17.5337	17.5136	23.4032	21.7443	24.8396	22.6217	26.3834	recql4_brbseq_myeloid_klhdc3_ko_vs_wt	gene
-0.532156	0.043438	0.764008	3.32542	ENSMUSG00000027002	Nckap1	50884	Nckap1	2	80330856	80411724	-1	protein_coding	NCK-associated protein 1	65	42	37	95	44	51	25	44	50	68	59	65	8.1903	9.66593	11.4622	9.49155	10.2648	9.4412	8.30772	17.6453	7.59326	8.67685	6.81376	8.29194	recql4_brbseq_myeloid_klhdc3_ko_vs_wt	gene
-0.620781	0.0343058	0.764008	3.03763	ENSMUSG00000040591	Cstpp1	228356	Cstpp1	2	91105413	91275049	-1	protein_coding	centriolar satellite-associated tubulin polyglutamylase complex regulator 1	64	39	41	56	39	50	15	26	35	50	58	49	5.73321	7.1073	11.2679	7.15517	10.1069	8.76683	9.20586	10.4014	6.73039	8.50671	4.08826	4.89978	recql4_brbseq_myeloid_klhdc3_ko_vs_wt	gene
0.233175	0.0374848	0.764008	7.58123	ENSMUSG00000027195	Hsd17b12	56348	Hsd17b12	2	93863034	93988309	-1	protein_coding	hydroxysteroid (17-beta) dehydrogenase 12	1159	883	657	1013	1109	1445	719	1097	1088	1163	1060	1294	178.221	165.316	205.93	188.955	183.029	198.49	147.518	188.154	191.385	245.844	195.964	206.733	recql4_brbseq_myeloid_klhdc3_ko_vs_wt	gene
-0.293472	0.0209391	0.764008	5.34642	ENSMUSG00000027189	Trim44	80985	Trim44	2	102130464	102238173	-1	protein_coding	tripartite motif-containing 44	283	169	200	248	183	207	139	199	255	310	197	298	41.7705	44.0652	38.2719	43.5151	44.6914	37.9896	44.9066	46.0635	31.5811	35.2178	37.8845	37.5022	recql4_brbseq_myeloid_klhdc3_ko_vs_wt	gene
-0.239191	0.0488494	0.764008	6.36972	ENSMUSG00000027177	Hipk3	15259	Hipk3	2	104256826	104324791	-1	protein_coding	homeodomain interacting protein kinase 3	594	397	351	449	450	374	268	415	558	710	391	551	91.4038	100.924	75.961	80.4591	93.8045	89.2418	78.8111	83.3972	77.6584	63.6302	73.0435	78.2081	recql4_brbseq_myeloid_klhdc3_ko_vs_wt	gene
-0.83394	0.0271967	0.764008	3.61493	ENSMUSG00000048482	Bdnf	12064	Bdnf	2	109505045	109557352	1	protein_coding	brain derived neurotrophic factor	81	58	51	167	37	43	37	80	41	39	63	87	6.71605	5.54369	12.2392	12.7041	12.7915	13.0379	11.4512	31.0186	6.38524	7.31577	10.0844	15.0763	recql4_brbseq_myeloid_klhdc3_ko_vs_wt	gene
-0.419546	0.0446424	0.764008	4.80364	ENSMUSG00000074934	Grem1	23892	Grem1	2	113576509	113588991	-1	protein_coding	gremlin 1 DAN family BMP antagonist	218	122	126	249	134	127	114	147	148	138	165	118	24.2433	19.6161	32.0552	17.2308	34.4266	27.4244	28.2912	46.2492	23.1249	21.6071	31.0707	27.7026	recql4_brbseq_myeloid_klhdc3_ko_vs_wt	gene
0.275392	0.0279279	0.764008	5.1031	ENSMUSG00000039983	Ccdc32	269336	Ccdc32	2	118848260	118859874	-1	protein_coding	coiled-coil domain containing 32	222	162	162	204	235	246	183	237	124	169	119	144	20.3119	24.0227	23.1186	21.0274	35.0582	36.4161	36.3744	37.8909	40.5549	41.853	49.8767	44.6634	recql4_brbseq_myeloid_klhdc3_ko_vs_wt	gene
-0.349722	0.0396761	0.764008	4.23427	ENSMUSG00000050619	Zscan29	99334	Zscan29	2	120988754	121001606	-1	protein_coding	zinc finger SCAN domains 29	148	83	97	121	100	93	61	96	84	126	101	113	13.7597	17.9104	19.6217	16.5007	23.3722	18.6576	21.7797	22.4745	17.2574	15.8225	16.6256	18.0915	recql4_brbseq_myeloid_klhdc3_ko_vs_wt	gene
0.475157	0.0394682	0.764008	3.90318	ENSMUSG00000043909	Trp53bp1	27223	Trp53bp1	2	121023762	121101888	-1	protein_coding	transformation related protein 53 binding protein 1	87	37	43	88	85	83	84	94	87	107	67	108	14.2511	15.2096	13.0163	15.7706	13.739	8.31725	9.65492	16.3451	14.6688	14.1211	22.8942	17.7146	recql4_brbseq_myeloid_klhdc3_ko_vs_wt	gene
-0.335983	0.0181789	0.764008	5.34514	ENSMUSG00000035093	Secisbp2l	70354	Secisbp2l	2	125578906	125624790	-1	protein_coding	SECIS binding protein 2-like	333	217	187	236	226	180	133	226	224	229	214	258	36.6925	32.5514	41.5746	37.6741	52.5874	48.7795	41.9877	43.8346	39.0018	30.6242	36.2492	42.5904	recql4_brbseq_myeloid_klhdc3_ko_vs_wt	gene
-0.531855	0.0376288	0.764008	3.75801	ENSMUSG00000023330	Dtwd1	69185	Dtwd1	2	125994061	126007199	1	protein_coding	DTW domain containing 1	117	87	61	57	62	81	34	46	81	100	53	101	13.2683	14.2146	10.2965	14.7484	18.4766	19.5568	13.6965	10.5872	10.6996	13.7809	9.26671	8.66885	recql4_brbseq_myeloid_klhdc3_ko_vs_wt	gene
-0.299642	0.0424176	0.764008	4.87374	ENSMUSG00000037514	Pank2	74450	Pank2	2	131104415	131141108	1	protein_coding	pantothenate kinase 2	212	140	131	181	160	125	109	139	156	184	167	213	25.5537	26.1549	32.4437	31.1031	33.479	31.4707	29.4138	33.6189	27.6119	21.2668	29.708	26.195	recql4_brbseq_myeloid_klhdc3_ko_vs_wt	gene
-1.09416	0.0495762	0.764008	0.600323	ENSMUSG00000039943	Plcb4	18798	Plcb4	2	135500931	135856513	1	protein_coding	phospholipase C beta 4	6	13	5	15	3	7	2	6	7	4	5	3	1.14664	0.568584	0.971369	0.438071	0.94752	2.92228	1.12267	2.7861	0.517722	1.19094	0.545101	1.13072	recql4_brbseq_myeloid_klhdc3_ko_vs_wt	gene
-1.05612	0.0269322	0.764008	1.02675	ENSMUSG00000051379	Flrt3	71436	Flrt3	2	140492834	140513389	-1	protein_coding	fibronectin leucine rich transmembrane protein 3	17	12	4	22	8	6	6	6	8	7	7	8	1.31045	0.995022	1.35992	1.16819	2.68464	2.69749	0.898132	4.08628	1.38059	1.02081	1.6353	1.13072	recql4_brbseq_myeloid_klhdc3_ko_vs_wt	gene
-0.893276	0.0330318	0.764008	1.27874	ENSMUSG00000079009	Gm14139	100271882	Gm14139	2	150023675	150035199	1	protein_coding	predicted gene 14139	15	25	17	25	9	16	8	11	0	1	3	4	0	0.142146	0.582821	0.584095	2.3688	5.61976	3.81706	4.6435	1.55317	2.72215	2.1804	2.07299	recql4_brbseq_myeloid_klhdc3_ko_vs_wt	gene
0.230179	0.0301775	0.764008	6.4946	ENSMUSG00000027597	Ahcy	269378	Ahcy	2	154901230	154916417	-1	protein_coding	S-adenosylhomocysteine hydrolase	533	383	314	432	495	565	365	508	540	600	522	717	88.4552	85.2876	101.411	104.699	84.1714	86.0948	70.5034	80.2396	85.4242	96.1259	99.4809	95.7342	recql4_brbseq_myeloid_klhdc3_ko_vs_wt	gene
-0.503016	0.0508518	0.764008	3.91948	ENSMUSG00000027605	Acss2	60525	Acss2	2	155359868	155427644	1	protein_coding	acyl-CoA synthetase short-chain family member 2	126	76	90	68	63	73	41	77	129	76	73	83	21.131	10.8031	14.182	12.12	19.8979	17.0841	20.208	12.6303	10.8722	12.4198	11.1746	14.5109	recql4_brbseq_myeloid_klhdc3_ko_vs_wt	gene
-0.226851	0.0220752	0.764008	7.52762	ENSMUSG00000038312	Edem2	108687	Edem2	2	155543597	155571395	-1	protein_coding	ER degradation enhancer mannosidase alpha-like 2	1354	903	775	980	1002	921	628	847	1270	1260	1023	1294	208.034	179.104	198.742	188.955	213.824	202.986	174.013	182.025	172.919	156.694	171.162	159.62	recql4_brbseq_myeloid_klhdc3_ko_vs_wt	gene
0.216543	0.0266794	0.764008	7.39128	ENSMUSG00000027613	Eif6	16418	Eif6	2	155661752	155668845	-1	protein_coding	eukaryotic translation initiation factor 6	894	642	631	957	931	1055	681	934	1132	1196	957	1111	185.428	170.007	185.92	162.232	141.18	144.316	141.68	177.753	160.667	179.492	185.607	176.015	recql4_brbseq_myeloid_klhdc3_ko_vs_wt	gene
-1.101	0.0287843	0.764008	1.67813	ENSMUSG00000027624	Epb41l1	13821	Epb41l1	2	156262829	156385134	1	protein_coding	erythrocyte membrane protein band 4.1 like 1	19	24	9	35	5	9	12	14	17	12	20	10	2.7847	1.70575	3.88548	1.46024	3.00048	5.39497	2.0208	6.50089	0.862871	1.53121	3.2706	2.63834	recql4_brbseq_myeloid_klhdc3_ko_vs_wt	gene
-0.699982	0.040677	0.764008	3.7592	ENSMUSG00000067818	Myl9	98932	Myl9	2	156617340	156623578	1	protein_coding	myosin light polypeptide 9 regulatory	64	60	71	153	64	35	60	52	80	60	83	77	13.1045	8.52876	16.1247	11.2438	10.1069	13.4874	15.9418	28.4182	11.0447	5.9547	16.353	9.79957	recql4_brbseq_myeloid_klhdc3_ko_vs_wt	gene
-0.257247	0.0313185	0.764008	5.85743	ENSMUSG00000027639	Samhd1	56045	Samhd1	2	156939453	156977185	-1	protein_coding	SAM domain and HD domain 1	413	268	278	406	336	308	202	289	274	430	274	343	44.8828	61.1228	53.231	50.0862	65.221	60.2439	62.4202	75.4104	57.9849	52.4014	55.0552	54.463	recql4_brbseq_myeloid_klhdc3_ko_vs_wt	gene
-1.45435	0.0433563	0.764008	0.537211	ENSMUSG00000006800	Sulf2	72043	Sulf2	2	165915009	165997583	-1	protein_coding	sulfatase 2	5	5	8	13	3	4	0	4	9	3	12	6	1.47425	0.426438	2.33129	0.876143	0.7896	1.12395	1.79626	2.41462	0.517722	0.680537	0	0.753813	recql4_brbseq_myeloid_klhdc3_ko_vs_wt	gene
0.236588	0.0307953	0.764008	7.70687	ENSMUSG00000002718	Cse1l	110750	Cse1l	2	166747960	166788309	1	protein_coding	chromosome segregation 1-like (S. cerevisiae)	1195	807	680	1226	1215	1246	917	1122	1344	1342	1150	1625	220.155	190.76	223.415	237.289	188.714	181.406	152.682	227.717	209.678	211.987	249.929	211.444	recql4_brbseq_myeloid_klhdc3_ko_vs_wt	gene
-0.516284	0.0256233	0.764008	3.99074	ENSMUSG00000039463	Slc9a8	77031	Slc9a8	2	167263632	167318920	1	protein_coding	solute carrier family 9 (sodium/hydrogen exchanger) member 8	104	111	65	108	88	77	47	60	71	126	60	116	11.6302	17.9104	11.6564	16.9388	16.4237	24.9517	14.5946	20.0599	15.1865	13.1003	12.8099	11.3072	recql4_brbseq_myeloid_klhdc3_ko_vs_wt	gene
-0.784604	0.0423873	0.764008	2.38496	ENSMUSG00000078919	Dpm1	13480	Dpm1	2	168050968	168072511	-1	protein_coding	dolichol-phosphate (beta-D) mannosyltransferase 1	40	50	23	35	22	30	12	22	19	30	27	8	3.11231	4.26438	5.24539	1.16819	6.3168	11.2395	5.16426	6.50089	3.79663	5.10403	3.2706	4.14597	recql4_brbseq_myeloid_klhdc3_ko_vs_wt	gene
0.26014	0.0463842	0.764008	5.90571	ENSMUSG00000039263	Npepl1	228961	Npepl1	2	173952142	173964863	1	protein_coding	aminopeptidase-like 1	322	248	203	337	318	412	226	370	410	453	267	413	67.1605	64.3921	51.8711	60.3078	50.8502	55.7481	45.5802	62.5943	54.8786	70.0953	61.5964	69.7277	recql4_brbseq_myeloid_klhdc3_ko_vs_wt	gene
0.250991	0.0153007	0.764008	6.98756	ENSMUSG00000016257	Prelid3b	66390	Prelid3b	2	174306860	174314874	-1	protein_coding	PRELI domain containing 3B	719	482	490	631	786	837	520	606	842	975	694	839	137.925	138.592	134.826	122.514	113.544	108.349	110.021	117.202	135.643	142.402	141.726	114.203	recql4_brbseq_myeloid_klhdc3_ko_vs_wt	gene
-2.13984	0.0296905	0.764008	0.207158	ENSMUSG00000016356	Col20a1	73368	Col20a1	2	180628328	180660156	1	protein_coding	collagen type XX alpha 1	1	7	10	10	4	2	0	0	4	5	9	0	0.655224	0.71073	1.74846	0	0.15792	1.57353	2.24533	1.8574	0.690297	0.340269	0	0	recql4_brbseq_myeloid_klhdc3_ko_vs_wt	gene
-0.295013	0.0161044	0.764008	6.18669	ENSMUSG00000000826	Dnajc5	13002	Dnajc5	2	181162278	181196926	1	protein_coding	DnaJ heat shock protein family (Hsp40) member C5	460	350	415	488	366	435	237	372	390	503	355	405	63.8843	71.4994	68.9672	59.1396	72.6432	78.6767	93.1812	90.641	63.1621	74.0084	64.5944	70.1046	recql4_brbseq_myeloid_klhdc3_ko_vs_wt	gene
0.332896	0.0475896	0.764008	4.80344	ENSMUSG00000103034	Gm8797	NA	Gm8797	3	5815866	5816355	1	protein_coding	predicted pseudogene 8797	146	136	91	143	181	204	87	185	175	165	140	179	28.6661	23.4541	27.1983	26.1383	23.0563	30.5715	20.4325	26.5608	31.2359	34.7074	23.7119	34.8638	recql4_brbseq_myeloid_klhdc3_ko_vs_wt	gene
-1.61064	0.0454602	0.764008	0.843335	ENSMUSG00000003617	Cp	12870	Cp	3	20011218	20063309	1	protein_coding	ceruloplasmin	17	1	5	15	0	3	3	6	4	20	15	7	0.655224	2.84292	2.91411	1.02217	2.68464	0.224791	1.12267	2.7861	0	0.510403	0.817651	1.13072	recql4_brbseq_myeloid_klhdc3_ko_vs_wt	gene
0.451745	0.0288186	0.764008	4.55147	ENSMUSG00000027722	Spata5	57815	Spata5	3	37474045	37633245	1	protein_coding	spermatogenesis associated 5	114	113	98	102	131	169	92	198	90	132	118	161	14.7425	18.7633	22.9243	23.5098	18.0029	25.4013	22.0042	18.9455	22.6072	28.7527	25.0746	37.3137	recql4_brbseq_myeloid_klhdc3_ko_vs_wt	gene
-0.247787	0.0277029	0.764008	6.31201	ENSMUSG00000025764	Jade1	269424	Jade1	3	41510166	41571299	1	protein_coding	jade family PHD finger 1	545	410	363	489	435	428	259	402	516	508	430	441	84.5239	72.2102	83.5377	64.3965	86.0664	92.1641	81.5055	90.8268	75.0698	72.8175	70.5905	75.7582	recql4_brbseq_myeloid_klhdc3_ko_vs_wt	gene
-0.455487	0.0406243	0.764008	4.13112	ENSMUSG00000042997	Nhlrc3	212114	Nhlrc3	3	53356004	53370753	-1	protein_coding	NHL repeat containing 3	166	71	81	128	92	108	46	76	114	114	54	101	18.6739	16.2046	10.4908	14.7484	26.2147	15.9601	18.1872	23.7747	15.8768	18.3745	12.5373	14.3224	recql4_brbseq_myeloid_klhdc3_ko_vs_wt	gene
0.204613	0.0419058	0.764008	6.41504	ENSMUSG00000027752	Exosc8	69639	Exosc8	3	54636099	54642814	-1	protein_coding	exosome component 8	477	335	319	479	533	528	306	488	554	622	472	548	90.7485	88.4148	91.6972	80.0211	75.3278	75.3048	71.626	88.9694	91.982	89.8309	83.4004	91.9652	recql4_brbseq_myeloid_klhdc3_ko_vs_wt	gene
0.535312	0.0286907	0.764008	4.91121	ENSMUSG00000036894	Rap2b	74012	Rap2b	3	61269059	61275851	1	protein_coding	RAP2B member of RAS oncogene family	81	90	88	169	168	216	80	166	280	284	177	210	45.8657	40.3695	34.3865	30.665	12.7915	20.2311	19.7589	31.39	28.9925	36.749	21.804	31.2832	recql4_brbseq_myeloid_klhdc3_ko_vs_wt	gene
0.19995	0.0279261	0.764008	7.59046	ENSMUSG00000027823	Gmps	229363	Gmps	3	63883527	63930000	1	protein_coding	guanine monophosphate synthetase	1085	770	731	1029	1156	1237	699	1066	1304	1483	940	1360	213.603	210.802	182.617	198.592	171.343	173.089	164.134	191.126	199.496	210.456	190.513	200.891	recql4_brbseq_myeloid_klhdc3_ko_vs_wt	gene
-0.855304	0.039562	0.764008	1.9625	ENSMUSG00000074580	4931440P22Rik	71004	4931440P22Rik	3	65414678	65436800	-1	transcribed_processed_pseudogene	RIKEN cDNA 4931440P22 gene	37	26	11	23	21	8	10	14	27	27	16	15	4.42276	3.83794	3.10838	2.19036	5.84304	5.84455	2.46986	4.27202	3.62406	1.36107	2.7255	2.63834	recql4_brbseq_myeloid_klhdc3_ko_vs_wt	gene
0.431608	0.0267078	0.764008	7.20738	ENSMUSG00000027804	Ppid	67738	Ppid	3	79498649	79510957	1	protein_coding	peptidylprolyl isomerase D (cyclophilin D)	807	455	584	695	710	1163	519	1050	929	931	588	1501	152.176	132.338	114.233	219.182	127.441	102.28	131.127	129.089	122.528	197.866	141.454	197.876	recql4_brbseq_myeloid_klhdc3_ko_vs_wt	gene
0.438714	0.0439568	0.764008	4.46295	ENSMUSG00000074513	Arfip1	99889	Arfip1	3	84403400	84489932	-1	protein_coding	ADP-ribosylation factor interacting protein 1	92	68	67	109	101	111	114	121	119	175	152	214	19.4929	24.8755	29.5296	31.2491	14.5286	15.2858	15.0437	20.2456	17.43	18.8849	31.0707	22.8028	recql4_brbseq_myeloid_klhdc3_ko_vs_wt	gene
-0.40073	0.034403	0.764008	3.92505	ENSMUSG00000028085	Gatb	229487	Gatb	3	85481426	85562929	1	protein_coding	glutamyl-tRNA(Gln) amidotransferase subunit B	111	74	74	105	76	91	38	71	91	86	66	104	14.9063	12.2246	12.8221	15.1865	17.5291	16.6345	16.6154	19.5027	13.1156	15.4822	10.3569	13.3802	recql4_brbseq_myeloid_klhdc3_ko_vs_wt	gene
0.263653	0.0466885	0.764008	6.50466	ENSMUSG00000019710	Mrpl24	67707	Mrpl24	3	87826813	87830979	1	protein_coding	mitochondrial ribosomal protein L24	482	340	401	484	485	589	354	627	515	598	395	743	84.3601	85.0033	76.7381	108.496	76.1174	76.4288	90.0378	89.8981	83.6985	100.209	96.4828	118.16	recql4_brbseq_myeloid_klhdc3_ko_vs_wt	gene
-1.0504	0.015602	0.764008	1.94384	ENSMUSG00000096935	1700113A16Rik	76642	1700113A16Rik	3	88078857	88085096	-1	lncRNA	RIKEN cDNA 1700113A16 gene	32	22	18	24	12	19	6	9	19	34	7	32	3.11231	4.83296	1.35992	4.67276	5.05344	4.94539	4.0416	4.45776	2.07089	3.23255	1.6353	1.69608	recql4_brbseq_myeloid_klhdc3_ko_vs_wt	gene
0.24246	0.0490732	0.764008	8.66934	ENSMUSG00000001416	Cct3	12462	Cct3	3	88204423	88229074	1	protein_coding	chaperonin containing Tcp1 subunit 3 (gamma)	2400	1565	1273	2044	2148	2461	1453	2455	2865	2782	2043	3923	469.304	395.45	396.901	572.851	379.008	351.797	285.831	379.652	370.689	418.7	396.016	462.653	recql4_brbseq_myeloid_klhdc3_ko_vs_wt	gene
0.351771	0.0283005	0.764008	5.28921	ENSMUSG00000008604	Ubqln4	94232	Ubqln4	3	88461065	88477032	1	protein_coding	ubiquilin 4	222	134	114	199	205	271	133	239	215	277	252	343	35.2183	39.3744	48.957	50.0862	35.0582	30.1219	25.5968	36.9622	35.3777	46.1064	36.2492	45.0403	recql4_brbseq_myeloid_klhdc3_ko_vs_wt	gene
0.38479	0.0219126	0.764008	4.97664	ENSMUSG00000028041	Adam15	11490	Adam15	3	89245849	89257303	-1	protein_coding	a disintegrin and metallopeptidase domain 15 (metargidin)	187	140	131	145	240	215	116	223	125	203	169	158	20.4758	28.8556	32.8323	23.0718	29.531	31.4707	29.4138	26.9323	41.4178	36.5789	31.6158	42.0251	recql4_brbseq_myeloid_klhdc3_ko_vs_wt	gene
-0.329418	0.0255005	0.764008	5.3941	ENSMUSG00000042613	Pbxip1	229534	Pbxip1	3	89344013	89358259	1	protein_coding	pre B cell leukemia transcription factor interacting protein 1	317	224	245	260	236	214	134	253	156	255	193	255	25.5537	36.2472	37.4948	37.2361	50.0606	50.3531	55.0106	48.2924	40.7275	36.4087	36.5217	47.6787	recql4_brbseq_myeloid_klhdc3_ko_vs_wt	gene
0.26258	0.051534	0.764008	7.09355	ENSMUSG00000104649	Gm43712	NA	Gm43712	3	90034074	90034364	1	unprocessed_pseudogene	predicted gene 43712	659	611	594	572	824	787	632	689	1006	936	720	927	164.789	133.049	139.877	135.364	104.069	137.347	133.373	106.243	142.201	133.896	172.252	129.844	recql4_brbseq_myeloid_klhdc3_ko_vs_wt	gene
-1.44974	0.0185392	0.764008	9.37493	ENSMUSG00000056071	S100a9	20202	S100a9	3	90599939	90603028	-1	protein_coding	S100 calcium binding protein A9 (calgranulin B)	3372	2726	16326	3902	2159	4143	752	4144	239	1120	264	357	39.1496	159.203	51.2883	52.1305	532.506	612.779	3665.73	724.757	372.588	704.866	204.958	780.95	recql4_brbseq_myeloid_klhdc3_ko_vs_wt	gene
-2.71256	0.0251133	0.764008	2.56837	ENSMUSG00000038642	Ctss	13040	Ctss	3	95434097	95463714	1	protein_coding	cathepsin S	2	12	3	234	8	17	12	0	1	24	28	31	0.163806	3.4115	5.43967	4.52674	0.31584	2.69749	0.673599	43.4631	1.38059	2.89228	3.2706	0	recql4_brbseq_myeloid_klhdc3_ko_vs_wt	gene
-0.8563	0.0500476	0.764008	2.86402	ENSMUSG00000015745	Plekho1	67220	Plekho1	3	95895741	95903313	-1	protein_coding	pleckstrin homology domain containing family O member 1	31	37	20	97	22	23	21	35	27	42	48	56	4.42276	5.97013	9.32514	8.17733	4.89552	8.31725	4.49066	18.0168	3.79663	3.91309	5.72356	6.59586	recql4_brbseq_myeloid_klhdc3_ko_vs_wt	gene
-0.564954	0.0511362	0.764008	2.90243	ENSMUSG00000028101	Pias3	229615	Pias3	3	96603700	96613386	1	protein_coding	protein inhibitor of activated STAT 3	53	52	27	44	44	36	17	22	47	50	36	45	7.69888	7.1073	6.99386	6.57107	8.36976	11.6891	6.06239	8.17255	7.59326	6.12483	4.63336	4.14597	recql4_brbseq_myeloid_klhdc3_ko_vs_wt	gene
-0.976049	0.0415798	0.764008	1.35207	ENSMUSG00000027864	Ptgfrn	19221	Ptgfrn	3	100947548	101017594	-1	protein_coding	prostaglandin F2 receptor negative regulator	25	19	5	23	6	11	11	8	6	17	6	8	0.982836	2.41648	1.16564	1.16819	3.948	4.27102	1.12267	4.27202	1.03544	1.87148	2.99805	1.50763	recql4_brbseq_myeloid_klhdc3_ko_vs_wt	gene
0.827649	0.0511747	0.764008	1.58697	ENSMUSG00000002227	Mov10	17454	Mov10	3	104702152	104725879	-1	protein_coding	Mov10 RISC complex RNA helicase	13	6	11	13	22	10	20	24	15	15	8	17	2.45709	2.13219	1.55419	2.4824	2.05296	1.34874	2.46986	2.41462	3.79663	1.70134	5.45101	4.52288	recql4_brbseq_myeloid_klhdc3_ko_vs_wt	gene
-1.34233	0.0209164	0.764008	0.768399	ENSMUSG00000062127	Cttnbp2nl	80281	Cttnbp2nl	3	104909231	104960462	-1	protein_coding	CTTNBP2 N-terminal like	10	4	10	20	3	7	2	5	3	9	9	7	0.491418	1.27931	1.74846	1.02217	1.5792	0.899162	2.24533	3.7148	0.517722	1.19094	0.545101	0.942266	recql4_brbseq_myeloid_klhdc3_ko_vs_wt	gene
0.236815	0.0340338	0.764008	6.03281	ENSMUSG00000027905	Ddx20	53975	Ddx20	3	105585586	105594890	-1	protein_coding	DEAD box helicase 20	397	244	252	329	370	438	251	373	390	446	325	535	63.8843	63.3971	63.139	78.1227	62.6942	54.8489	56.5823	61.1084	63.8524	74.5188	68.4101	70.293	recql4_brbseq_myeloid_klhdc3_ko_vs_wt	gene
-1.74973	0.0182119	0.764008	0.0944644	ENSMUSG00000105272	Gm43071	NA	Gm43071	3	106474921	106476952	1	TEC	predicted gene 43071	4	1	5	8	1	1	1	2	3	6	7	8	0.491418	0.852876	1.35992	1.16819	0.63168	0.224791	1.12267	1.48592	0.172574	0.170134	0.27255	0.376906	recql4_brbseq_myeloid_klhdc3_ko_vs_wt	gene
-0.402327	0.038465	0.764008	5.25422	ENSMUSG00000040562	Gstm2	14863	Gstm2	3	107889018	107893769	-1	protein_coding	glutathione S-transferase mu 2	255	191	220	153	155	190	140	135	249	307	183	333	40.7877	43.6388	35.5521	48.6259	40.2696	42.935	49.3973	28.4182	26.749	32.3255	38.157	25.4412	recql4_brbseq_myeloid_klhdc3_ko_vs_wt	gene
-1.36753	0.0397352	0.764008	0.605298	ENSMUSG00000046561	Arsj	271970	Arsj	3	126157333	126234024	1	protein_coding	arylsulfatase J	13	6	2	11	1	2	5	4	7	7	11	8	1.14664	0.995022	2.13701	1.16819	2.05296	1.34874	0.449066	2.04314	0.172574	0.340269	1.36275	0.753813	recql4_brbseq_myeloid_klhdc3_ko_vs_wt	gene
0.322593	0.032274	0.764008	5.21068	ENSMUSG00000028018	Gstcd	67553	Gstcd	3	132687513	132797794	-1	protein_coding	glutathione S-transferase C-terminal domain containing	261	155	134	150	238	251	167	209	223	246	187	204	36.5287	34.9679	36.3292	29.7889	41.2171	34.8425	30.0874	27.861	41.0726	42.7037	45.5159	39.3867	recql4_brbseq_myeloid_klhdc3_ko_vs_wt	gene
-0.19016	0.046921	0.764008	7.8221	ENSMUSG00000028165	Cisd2	67006	Cisd2	3	135112173	135129686	-1	protein_coding	CDGSH iron sulfur domain 2	1639	1249	977	1302	1339	1229	827	1118	1274	1503	988	1519	208.689	213.645	191.942	221.81	258.831	280.763	219.369	241.833	231.077	209.095	225.399	210.691	recql4_brbseq_myeloid_klhdc3_ko_vs_wt	gene
-0.522654	0.0212643	0.764008	4.76119	ENSMUSG00000028195	Ccn1	16007	Ccn1	3	145352731	145355736	-1	protein_coding	cellular communication network factor 1	163	117	134	260	128	135	74	131	112	153	180	184	18.3463	21.7483	34.9693	26.8684	25.741	26.3005	30.0874	48.2924	22.0895	22.9681	20.1687	24.6874	recql4_brbseq_myeloid_klhdc3_ko_vs_wt	gene
0.418489	0.0348597	0.764008	4.80889	ENSMUSG00000050323	Ndufaf6	76947	Ndufaf6	4	11051045	11076205	-1	protein_coding	NADH:ubiquinone oxidoreductase complex assembly factor 6	146	104	73	127	136	222	97	145	174	192	165	284	28.5022	27.292	32.0552	41.4708	23.0563	23.3782	16.3909	23.589	23.4701	37.7698	26.4374	27.3257	recql4_brbseq_myeloid_klhdc3_ko_vs_wt	gene
0.483415	0.0516429	0.764008	3.72526	ENSMUSG00000049225	Pdp1	381511	Pdp1	4	11958184	11966452	-1	protein_coding	pyruvate dehydrogenase phosphatase catalytic subunit 1	74	43	26	68	99	81	44	69	110	97	72	81	18.0187	13.7882	13.9877	11.8279	11.6861	9.66599	5.83786	12.6303	17.0848	13.7809	11.9922	13.0033	recql4_brbseq_myeloid_klhdc3_ko_vs_wt	gene
-0.364787	0.0177869	0.764008	6.09137	ENSMUSG00000073987	Ggh	14590	Ggh	4	20042052	20066750	1	protein_coding	gamma-glutamyl hydrolase	393	349	308	441	360	327	179	306	531	569	375	382	86.981	80.8811	72.8527	55.7811	62.0626	78.4519	69.1562	81.9113	62.1267	55.6339	48.7865	57.6667	recql4_brbseq_myeloid_klhdc3_ko_vs_wt	gene
0.505769	0.0226486	0.764008	4.50865	ENSMUSG00000028247	Coq3	230027	Coq3	4	21879673	21912162	1	protein_coding	coenzyme Q3 methyltransferase	95	83	93	144	135	222	99	137	137	110	79	144	22.4414	15.6361	15.3476	21.0274	15.0024	18.6576	20.8816	26.7465	23.2975	37.7698	26.9825	25.8181	recql4_brbseq_myeloid_klhdc3_ko_vs_wt	gene
-0.601607	0.0491807	0.764008	3.01032	ENSMUSG00000040296	Rigi	230073	Rigi	4	40203773	40239828	-1	protein_coding	RNA sensor RIG-I	59	58	48	54	34	53	21	37	39	28	47	23	6.38843	3.98009	9.13087	3.35855	9.31728	13.0379	10.7776	10.03	5.86752	9.01712	5.72356	6.97277	recql4_brbseq_myeloid_klhdc3_ko_vs_wt	gene
-0.374181	0.0449571	0.764008	4.78034	ENSMUSG00000028437	Ubap1	67123	Ubap1	4	41348996	41390525	1	protein_coding	ubiquitin-associated protein 1	157	161	139	176	132	151	68	145	163	153	176	164	26.7004	21.7483	34.1922	23.9479	24.7934	36.1913	31.2101	32.6902	22.7798	25.6903	18.5334	27.3257	recql4_brbseq_myeloid_klhdc3_ko_vs_wt	gene
0.238883	0.0293989	0.764008	7.91677	ENSMUSG00000028455	Stoml2	66592	Stoml2	4	43027690	43031710	-1	protein_coding	stomatin (Epb7.2)-like 2	1541	969	872	1047	1326	1543	1010	1271	1643	1574	1482	1745	269.133	223.738	287.914	254.812	243.355	217.822	195.793	194.47	228.833	262.517	275.276	239.524	recql4_brbseq_myeloid_klhdc3_ko_vs_wt	gene
-0.987042	0.032408	0.764008	1.76853	ENSMUSG00000087142	Gm12454	NA	Gm12454	4	43504428	43508763	-1	lncRNA	predicted gene 12454	26	23	16	25	5	9	7	24	8	18	20	20	1.31045	2.55863	3.88548	2.92048	4.10592	5.17018	3.59253	4.6435	0.862871	1.53121	1.90785	4.52288	recql4_brbseq_myeloid_klhdc3_ko_vs_wt	gene
-0.904384	0.020396	0.764008	2.23514	ENSMUSG00000028412	Slc44a1	100434	Slc44a1	4	53440413	53622478	1	protein_coding	solute carrier family 44 member 1	28	20	25	40	22	14	10	14	19	23	36	37	3.11231	3.26936	6.99386	5.40288	4.42176	4.49581	5.61333	7.42959	3.79663	2.38188	2.7255	2.63834	recql4_brbseq_myeloid_klhdc3_ko_vs_wt	gene
1.51875	0.0183941	0.764008	0.386334	ENSMUSG00000095042	Gm12537	NA	Gm12537	4	57370953	57371954	-1	processed_pseudogene	predicted gene 12537	1	2	4	6	7	9	7	15	3	3	5	0	0.491418	0.426438	0.971369	0	0.15792	0.449581	0.898132	1.11444	1.20802	1.53121	1.90785	2.8268	recql4_brbseq_myeloid_klhdc3_ko_vs_wt	gene
-0.165394	0.0515507	0.764008	8.99718	ENSMUSG00000028382	Ptbp3	230257	Ptbp3	4	59471868	59549364	-1	protein_coding	polypyrimidine tract binding protein 3	3542	2444	2502	3534	3025	2949	2021	2636	2617	2928	2467	2860	428.68	416.203	479.273	417.628	559.353	549.388	561.782	656.405	522.037	501.726	550.824	496.763	recql4_brbseq_myeloid_klhdc3_ko_vs_wt	gene
-0.591236	0.0264766	0.764008	3.65426	ENSMUSG00000066152	Slc31a2	20530	Slc31a2	4	62180799	62216648	1	protein_coding	solute carrier family 31 member 2	61	58	75	100	41	62	43	49	63	87	84	81	10.3198	12.3667	16.319	11.8279	9.63312	13.0379	16.84	18.574	7.07554	10.5483	11.7197	9.23421	recql4_brbseq_myeloid_klhdc3_ko_vs_wt	gene
-0.703409	0.0293313	0.764008	3.88461	ENSMUSG00000028364	Tnc	21923	Tnc	4	63878022	63965252	-1	protein_coding	tenascin C	125	78	63	141	57	44	61	82	70	43	103	72	11.4664	6.11228	20.0102	10.5137	19.74	17.5337	14.1456	26.1893	9.83673	7.48591	16.6256	15.4532	recql4_brbseq_myeloid_klhdc3_ko_vs_wt	gene
0.401594	0.0150914	0.764008	6.08116	ENSMUSG00000062937	Mtap	66902	Mtap	4	89055359	89099318	1	protein_coding	methylthioadenosine phosphorylase	401	214	171	409	453	434	290	361	390	481	441	453	63.8843	68.3722	85.6747	66.1488	63.3259	48.1052	38.3952	75.9676	78.1761	73.8383	79.0396	68.0316	recql4_brbseq_myeloid_klhdc3_ko_vs_wt	gene
-0.360541	0.0399376	0.764008	5.38557	ENSMUSG00000054000	Tusc1	69136	Tusc1	4	93222375	93223748	-1	protein_coding	tumor suppressor candidate 1	256	219	240	243	220	241	114	185	297	324	151	264	48.6504	46.0553	29.3353	38.5503	40.4275	49.2291	53.8879	45.1348	37.9663	41.0024	31.0707	34.8638	recql4_brbseq_myeloid_klhdc3_ko_vs_wt	gene
0.411428	0.0320876	0.764008	4.56774	ENSMUSG00000028613	Lrp8	16975	Lrp8	4	107659066	107734037	1	protein_coding	low density lipoprotein receptor-related protein 8 apolipoprotein e receptor	143	82	70	128	124	153	98	180	146	194	99	143	23.9157	27.5763	19.2331	20.8814	22.5826	18.4328	15.7173	23.7747	21.3992	26.0305	26.7099	33.9216	recql4_brbseq_myeloid_klhdc3_ko_vs_wt	gene
0.435435	0.0428838	0.764008	4.07892	ENSMUSG00000028718	Stil	20460	Stil	4	114857356	114900393	1	protein_coding	Scl/Tal1 interrupting locus	99	71	47	81	80	116	94	106	110	96	88	99	18.0187	13.646	17.0961	14.4564	15.6341	15.9601	10.5531	15.0449	13.8059	19.7356	25.6197	19.976	recql4_brbseq_myeloid_klhdc3_ko_vs_wt	gene
0.535165	0.0296958	0.764008	5.55415	ENSMUSG00000028645	Slc2a1	20525	Slc2a1	4	118965908	118995180	1	protein_coding	solute carrier family 2 (facilitated glucose transporter) member 1	249	153	148	278	239	299	175	477	315	204	193	372	51.5989	28.9978	37.4948	54.3209	39.3221	34.393	33.2309	51.6357	41.2452	50.8701	47.6963	89.8922	recql4_brbseq_myeloid_klhdc3_ko_vs_wt	gene
1.20108	0.0422164	0.764008	0.920889	ENSMUSG00000042408	Zmym6	100177	Zmym6	4	126971176	127018165	1	protein_coding	zinc finger MYM-type 6	11	1	5	2	15	12	10	7	5	17	8	9	0.81903	2.41648	1.55419	1.31421	1.73712	0.224791	1.12267	0.37148	2.58861	2.04161	2.7255	1.31917	recql4_brbseq_myeloid_klhdc3_ko_vs_wt	gene
0.660075	0.0166769	0.764008	3.02307	ENSMUSG00000040795	Iqcc	230767	Iqcc	4	129508919	129512892	-1	protein_coding	IQ motif containing C	43	26	37	25	59	55	48	44	38	50	32	54	6.22463	7.1073	6.21676	7.88529	6.79056	5.84455	8.30772	4.6435	10.1819	9.35738	13.0824	8.29194	recql4_brbseq_myeloid_klhdc3_ko_vs_wt	gene
-0.807372	0.0166333	0.764008	2.9829	ENSMUSG00000028776	Tinagl1	94242	Tinagl1	4	130058247	130068915	-1	protein_coding	tubulointerstitial nephritis antigen-like 1	41	39	43	91	24	33	33	31	39	37	37	46	6.38843	5.2594	7.18813	6.7171	6.47472	8.76683	9.65492	16.9023	4.14178	5.61443	8.99416	5.84205	recql4_brbseq_myeloid_klhdc3_ko_vs_wt	gene
-1.39246	0.0413093	0.764008	0.791148	ENSMUSG00000028773	Fabp3	14077	Fabp3	4	130202388	130209256	1	protein_coding	fatty acid binding protein 3 muscle and heart	11	7	4	21	1	10	2	3	4	4	12	12	0.655224	0.568584	2.33129	1.75229	1.73712	1.57353	0.898132	3.90054	0.172574	1.70134	0.545101	0.56536	recql4_brbseq_myeloid_klhdc3_ko_vs_wt	gene
-0.368994	0.0308522	0.764008	4.36584	ENSMUSG00000037622	Wdtc1	230796	Wdtc1	4	133019770	133080792	-1	protein_coding	WD and tetratricopeptide repeats 1	160	106	102	111	91	112	63	104	108	132	97	161	17.691	18.7633	18.8446	23.5098	25.2672	23.8278	22.9024	20.6171	15.7042	19.055	17.1707	19.5991	recql4_brbseq_myeloid_klhdc3_ko_vs_wt	gene
0.363797	0.0440321	0.764008	4.72911	ENSMUSG00000028848	Gpn2	100210	Gpn2	4	133311673	133319046	1	protein_coding	GPN-loop GTPase 2	176	84	90	132	176	216	94	131	131	193	149	182	21.4586	27.4342	28.9468	26.5763	27.7939	18.8824	20.208	24.5177	30.373	36.749	25.6197	24.6874	recql4_brbseq_myeloid_klhdc3_ko_vs_wt	gene
-0.881717	0.0352455	0.764008	3.60817	ENSMUSG00000000682	Cd52	23833	Cd52	4	133809759	133822393	-1	protein_coding	CD52 antigen	45	67	141	126	74	45	16	77	34	72	34	33	5.5694	10.2345	6.60531	4.81879	7.1064	15.061	31.6592	23.4032	12.7705	7.65604	4.36081	14.5109	recql4_brbseq_myeloid_klhdc3_ko_vs_wt	gene
-0.713437	0.0397594	0.764008	2.48157	ENSMUSG00000028744	Slc66a1	212555	Slc66a1	4	139021340	139038019	-1	protein_coding	solute carrier family 66 member 1	35	31	32	56	18	41	10	25	22	26	28	20	3.60373	3.6958	5.43967	2.92048	5.5272	6.96851	7.18506	10.4014	3.10633	6.9755	2.7255	4.71133	recql4_brbseq_myeloid_klhdc3_ko_vs_wt	gene
0.274362	0.025212	0.764008	6.93212	ENSMUSG00000028741	Mrto4	69902	Mrto4	4	139074746	139079887	-1	protein_coding	mRNA turnover 4 ribosome maturation factor	787	431	374	583	668	791	456	669	887	894	617	1049	145.296	127.078	119.867	153.179	124.283	96.8847	83.9754	108.286	115.28	134.576	124.283	126.075	recql4_brbseq_myeloid_klhdc3_ko_vs_wt	gene
-0.895223	0.0261477	0.764008	2.10206	ENSMUSG00000006445	Epha2	13836	Epha2	4	141028551	141056695	1	protein_coding	Eph receptor A2	26	28	14	52	20	17	11	16	18	13	23	21	2.94851	1.8479	4.4683	3.0665	4.10592	6.29413	3.14346	9.65847	3.45148	2.89228	2.99805	3.01525	recql4_brbseq_myeloid_klhdc3_ko_vs_wt	gene
-0.499695	0.0197603	0.764008	3.90399	ENSMUSG00000006215	Zbtb17	22642	Zbtb17	4	141171965	141195241	1	protein_coding	zinc finger and BTB domain containing 17	98	106	70	101	69	95	43	60	83	92	66	79	13.5959	13.0774	12.8221	11.5359	15.4762	23.8278	15.7173	18.7597	11.9076	16.1628	11.7197	11.3072	recql4_brbseq_myeloid_klhdc3_ko_vs_wt	gene
-1.28321	0.0233097	0.764008	2.32431	ENSMUSG00000066026	Dhrs3	20148	Dhrs3	4	144619397	144654779	1	protein_coding	dehydrogenase/reductase (SDR family) member 3	22	46	76	21	21	19	13	16	4	19	26	12	0.655224	2.70077	5.05112	1.75229	3.47424	10.3404	17.0645	3.90054	3.62406	3.23255	3.54315	3.01525	recql4_brbseq_myeloid_klhdc3_ko_vs_wt	gene
0.326577	0.0332717	0.764008	7.34048	ENSMUSG00000006442	Srm	20810	Srm	4	148675960	148679450	1	protein_coding	spermidine synthase	887	547	466	971	983	1110	545	934	1321	974	921	1198	216.388	138.45	178.926	174.937	140.075	122.96	104.632	180.353	169.64	188.849	148.54	176.015	recql4_brbseq_myeloid_klhdc3_ko_vs_wt	gene
0.203454	0.0462053	0.764008	6.32328	ENSMUSG00000029062	Cdk11b	12537	Cdk11b	4	155709311	155734395	1	protein_coding	cyclin-dependent kinase 11B	491	350	313	422	506	532	319	454	418	480	440	549	68.4709	68.2301	85.4805	80.1671	77.5387	78.6767	70.2788	78.3822	87.3225	90.5114	86.9436	85.5578	recql4_brbseq_myeloid_klhdc3_ko_vs_wt	gene
0.300082	0.0292221	0.764008	5.70737	ENSMUSG00000029036	Atad3a	108888	Atad3a	4	155825098	155845550	-1	protein_coding	ATPase family AAA domain containing 3A	321	200	162	278	319	356	202	294	381	361	228	372	62.4101	51.3147	44.2944	54.3209	50.6923	44.9581	36.3744	51.6357	55.0512	60.5678	55.0552	55.4052	recql4_brbseq_myeloid_klhdc3_ko_vs_wt	gene
-0.917701	0.0494732	0.764008	2.01817	ENSMUSG00000028864	Hgf	15234	Hgf	5	16758493	16825150	1	protein_coding	hepatocyte growth factor	28	17	35	20	12	20	3	18	35	27	9	21	5.73321	3.83794	1.74846	3.0665	4.42176	3.82144	7.85866	3.7148	2.07089	3.40269	0.817651	3.39216	recql4_brbseq_myeloid_klhdc3_ko_vs_wt	gene
0.253707	0.0202129	0.764008	6.81623	ENSMUSG00000029017	Pmpcb	73078	Pmpcb	5	21942139	21962150	1	protein_coding	peptidase (mitochondrial processing) beta	750	393	449	530	700	717	431	659	699	717	592	858	114.5	101.919	115.01	125.288	118.44	88.3427	100.815	98.4421	120.802	121.986	117.469	124.191	recql4_brbseq_myeloid_klhdc3_ko_vs_wt	gene
0.351482	0.0274676	0.764008	5.1075	ENSMUSG00000028998	Tomm7	66169	Tomm7	5	24043942	24049159	-1	protein_coding	translocase of outer mitochondrial membrane 7	179	120	119	169	202	238	131	176	183	273	249	234	29.9765	38.8058	48.3742	34.1696	28.2677	26.9749	26.7194	31.39	34.86	40.492	35.7041	33.1678	recql4_brbseq_myeloid_klhdc3_ko_vs_wt	gene
0.399957	0.0473564	0.764008	4.79336	ENSMUSG00000029162	Khk	16548	Khk	5	31078775	31088592	1	protein_coding	ketohexokinase	120	87	144	118	170	188	103	166	145	235	120	230	23.7519	33.4043	23.3129	33.5855	18.9504	19.5568	32.3328	21.9173	29.3376	31.9852	28.0727	31.2832	recql4_brbseq_myeloid_klhdc3_ko_vs_wt	gene
-0.248801	0.0445163	0.764008	5.63569	ENSMUSG00000023452	Pisd	320951	Pisd	5	32893645	32942990	-1	protein_coding	phosphatidylserine decarboxylase	364	249	235	295	258	229	199	263	311	311	225	315	50.9437	44.2074	43.7116	45.9975	57.4829	55.9728	52.7653	54.7932	44.5241	38.9607	54.2375	49.5632	recql4_brbseq_myeloid_klhdc3_ko_vs_wt	gene
-1.55498	0.0382243	0.764008	1.56831	ENSMUSG00000070858	Gm1673	381633	Gm1673	5	34140777	34142357	1	protein_coding	predicted gene 1673	6	12	26	39	9	7	5	7	3	42	5	12	0.491418	5.97013	0.971369	1.75229	0.94752	2.69749	5.83786	7.24385	1.55317	1.19094	1.36275	1.31917	recql4_brbseq_myeloid_klhdc3_ko_vs_wt	gene
-0.204935	0.0463453	0.764008	6.3699	ENSMUSG00000029119	Man2b2	17160	Man2b2	5	36964265	36987997	-1	protein_coding	mannosidase 2 alpha B2	578	408	426	527	462	546	282	402	441	478	391	489	72.2385	67.9458	75.961	71.4056	91.2778	91.7145	95.6511	97.8849	79.7293	92.8933	76.8592	75.7582	recql4_brbseq_myeloid_klhdc3_ko_vs_wt	gene
0.255735	0.0332755	0.764008	7.08255	ENSMUSG00000015806	Qdpr	110391	Qdpr	5	45591363	45607578	-1	protein_coding	quinoid dihydropteridine reductase	772	450	533	635	767	909	516	648	1027	1067	649	1108	168.229	151.67	126.084	161.794	121.914	101.156	119.676	117.945	132.364	154.652	140.636	122.118	recql4_brbseq_myeloid_klhdc3_ko_vs_wt	gene
0.292755	0.0358161	0.764008	7.81574	ENSMUSG00000054920	Klhl5	71778	Klhl5	5	65264882	65325531	1	protein_coding	kelch-like 5	1339	852	636	1035	1148	1260	844	1387	1776	1378	1507	1887	290.919	195.877	292.771	275.547	211.455	191.522	142.803	192.241	198.115	214.369	230.032	261.385	recql4_brbseq_myeloid_klhdc3_ko_vs_wt	gene
-0.285408	0.0400953	0.764008	6.81007	ENSMUSG00000037822	Smim14	68552	Smim14	5	65604187	65694527	-1	protein_coding	small integral membrane protein 14	807	579	551	621	679	595	338	506	738	731	673	569	120.889	103.909	130.746	83.0876	127.441	130.154	123.718	115.344	117.178	101.23	92.122	95.3573	recql4_brbseq_myeloid_klhdc3_ko_vs_wt	gene
-1.38419	0.0285542	0.764008	0.70855	ENSMUSG00000037736	Limch1	77569	Limch1	5	66903170	67214501	1	protein_coding	LIM and calponin homology domains 1	6	9	7	18	3	5	2	5	5	2	11	11	0.81903	0.284292	2.13701	1.60626	0.94752	2.02311	1.57173	3.34332	0.517722	0.850671	0.545101	0.942266	recql4_brbseq_myeloid_klhdc3_ko_vs_wt	gene
-0.389421	0.038238	0.764008	5.09138	ENSMUSG00000036256	Igfbp7	29817	Igfbp7	5	77497087	77555888	-1	protein_coding	insulin-like growth factor binding protein 7	247	146	169	314	189	195	103	178	176	156	189	160	28.8299	22.1748	36.7177	23.3638	39.0062	32.8194	37.9461	58.3223	32.6165	33.1762	28.0727	33.5447	recql4_brbseq_myeloid_klhdc3_ko_vs_wt	gene
-0.962115	0.0285498	0.764008	1.49584	ENSMUSG00000029371	Cxcl5	20311	Cxcl5	5	90907219	90909483	1	protein_coding	chemokine (C-X-C motif) ligand 5	16	16	10	23	5	9	6	13	14	19	17	15	2.29328	2.70077	3.30265	2.19036	2.52672	3.59665	2.24533	4.27202	0.862871	1.53121	1.6353	2.44989	recql4_brbseq_myeloid_klhdc3_ko_vs_wt	gene
0.229565	0.0340616	0.764008	6.30957	ENSMUSG00000035297	Cops4	26891	Cops4	5	100666175	100695669	1	protein_coding	COP9 signalosome subunit 4	496	312	308	375	413	501	320	498	513	552	414	544	84.0325	78.4646	80.4293	79.437	78.3283	70.1346	69.1562	69.6524	71.2731	85.2373	87.2161	93.8497	recql4_brbseq_myeloid_klhdc3_ko_vs_wt	gene
-0.574243	0.0154445	0.764008	5.24789	ENSMUSG00000029287	Tgfbr3	21814	Tgfbr3	5	107254436	107437495	-1	protein_coding	transforming growth factor beta receptor III	242	183	175	282	237	115	98	142	318	309	221	184	52.0903	43.9231	42.9345	26.8684	38.2166	41.1367	39.2933	52.3786	40.9001	19.5654	26.7099	26.7604	recql4_brbseq_myeloid_klhdc3_ko_vs_wt	gene
-0.336582	0.0219775	0.764008	7.18133	ENSMUSG00000029275	Gfi1	14581	Gfi1	5	107864523	107873902	-1	protein_coding	growth factor independent 1 transcription repressor	1225	769	791	763	796	757	411	871	822	921	517	979	134.649	130.916	100.44	142.957	193.452	172.864	177.606	141.719	137.369	128.792	112.018	164.143	recql4_brbseq_myeloid_klhdc3_ko_vs_wt	gene
-0.230485	0.0352741	0.764008	6.8539	ENSMUSG00000061288	Taok3	330177	Taok3	5	117258194	117413284	1	protein_coding	TAO kinase 3	828	652	536	748	694	622	404	639	509	774	562	626	83.3773	110.021	109.182	91.4109	130.758	146.563	120.35	138.933	119.766	105.824	110.11	120.422	recql4_brbseq_myeloid_klhdc3_ko_vs_wt	gene
0.2395	0.030415	0.764008	7.1462	ENSMUSG00000029388	Eif2b1	209354	Eif2b1	5	124708276	124717194	-1	protein_coding	eukaryotic translation initiation factor 2B subunit 1 (alpha)	921	559	498	716	885	961	591	698	912	885	716	1071	149.391	125.799	139.1	156.392	145.444	125.658	111.817	132.99	152.728	163.499	161.077	131.54	recql4_brbseq_myeloid_klhdc3_ko_vs_wt	gene
0.197918	0.0373356	0.764008	9.05259	ENSMUSG00000029447	Cct6a	12466	Cct6a	5	129864062	129875212	1	protein_coding	chaperonin containing Tcp1 subunit 6a (zeta)	3251	2125	1765	2799	2890	3407	2122	2791	3701	3720	2984	3849	606.246	528.783	579.713	562.046	513.398	477.68	396.301	519.886	498.739	579.647	578.352	525.973	recql4_brbseq_myeloid_klhdc3_ko_vs_wt	gene
-0.331823	0.0456657	0.764008	7.42191	ENSMUSG00000015950	Ncf1	17969	Ncf1	5	134248907	134258479	-1	protein_coding	neutrophil cytosolic factor 1	1294	957	1252	955	855	1199	526	1075	611	934	697	766	100.085	132.764	135.409	111.854	204.348	215.125	281.115	177.382	147.551	203.991	143.361	202.587	recql4_brbseq_myeloid_klhdc3_ko_vs_wt	gene
0.518956	0.0198716	0.764008	4.40931	ENSMUSG00000029674	Limk1	16885	Limk1	5	134684893	134717452	-1	protein_coding	LIM-domain containing protein kinase	110	45	87	131	120	141	109	156	96	150	99	138	15.7254	21.3219	19.2331	20.1513	17.3712	10.1156	19.5344	24.3319	20.7089	23.9889	29.708	29.3987	recql4_brbseq_myeloid_klhdc3_ko_vs_wt	gene
0.29628	0.0226076	0.764008	6.84344	ENSMUSG00000004846	Plod3	26433	Plod3	5	137015873	137025502	1	protein_coding	procollagen-lysine 2-oxoglutarate 5-dioxygenase 3	712	466	455	562	754	789	452	700	677	550	673	765	110.897	78.1803	130.746	111.708	112.439	104.752	102.163	104.386	130.121	134.236	123.193	131.917	recql4_brbseq_myeloid_klhdc3_ko_vs_wt	gene
0.215268	0.0417271	0.764008	6.93993	ENSMUSG00000004849	Ap1s1	11769	Ap1s1	5	137063847	137074989	-1	protein_coding	adaptor protein complex AP-1 sigma 1	711	539	540	569	738	836	515	660	626	837	646	872	102.543	118.976	125.501	127.333	112.281	121.162	121.248	105.686	127.36	142.232	140.363	124.379	recql4_brbseq_myeloid_klhdc3_ko_vs_wt	gene
-0.455773	0.0497713	0.764008	3.88476	ENSMUSG00000043279	Trim56	384309	Trim56	5	137134498	137145063	-1	protein_coding	tripartite motif-containing 56	98	49	78	125	74	77	31	73	87	107	65	102	14.2511	15.2096	12.6278	14.8944	15.4762	11.0147	17.5136	23.2175	12.7705	13.1003	8.44906	13.7571	recql4_brbseq_myeloid_klhdc3_ko_vs_wt	gene
-0.442073	0.0218452	0.764008	4.45912	ENSMUSG00000019518	Ap4m1	11781	Ap4m1	5	138170264	138178691	1	protein_coding	adaptor-related protein complex AP-4 mu 1	202	102	110	135	119	130	47	108	101	134	106	154	16.5444	19.0476	20.593	22.4877	31.8998	22.9286	24.6986	25.0749	20.5363	22.1175	12.8099	20.3529	recql4_brbseq_myeloid_klhdc3_ko_vs_wt	gene
-0.304115	0.0314555	0.764008	5.79121	ENSMUSG00000036565	Ttyh3	78339	Ttyh3	5	140606333	140634786	-1	protein_coding	tweety family member 3	434	294	211	308	309	231	184	273	369	417	283	354	60.4444	59.2749	54.9795	51.6924	68.5373	66.0884	47.3765	57.2079	53.3254	39.301	50.1493	51.4477	recql4_brbseq_myeloid_klhdc3_ko_vs_wt	gene
0.457357	0.0365732	0.764008	4.01707	ENSMUSG00000000148	Brat1	231841	Brat1	5	140690766	140705134	1	protein_coding	BRCA1-associated ATM activator 1	89	64	69	75	89	158	77	84	66	101	79	91	10.8112	14.3567	15.3476	13.2882	14.0549	14.3866	15.4928	13.9305	15.3591	26.8812	20.9864	15.8301	recql4_brbseq_myeloid_klhdc3_ko_vs_wt	gene
0.272968	0.0320102	0.764008	5.55342	ENSMUSG00000029613	Eif2ak1	15467	Eif2ak1	5	143803543	143841069	1	protein_coding	eukaryotic translation initiation factor 2 alpha kinase 1	253	189	200	241	309	282	208	265	252	361	202	326	41.2791	51.3147	39.2433	47.6038	39.9538	42.4854	44.9066	44.7633	53.3254	47.9779	56.6905	49.9401	recql4_brbseq_myeloid_klhdc3_ko_vs_wt	gene
-0.257451	0.048827	0.764008	6.12334	ENSMUSG00000045482	Trrap	100683	Trrap	5	144704542	144796588	1	protein_coding	transformation/transcription domain-associated protein	498	307	283	445	395	334	226	313	468	536	292	564	76.6612	76.1902	56.7279	82.3574	78.6442	69.0107	63.5429	82.6542	68.1668	56.8248	61.5964	58.9859	recql4_brbseq_myeloid_klhdc3_ko_vs_wt	gene
0.918962	0.0314279	0.764008	1.86926	ENSMUSG00000029640	Usp12	22217	Usp12	5	146671619	146731816	-1	protein_coding	ubiquitin specific peptidase 12	15	10	11	13	16	32	11	34	11	20	26	19	1.80187	2.84292	5.05112	2.77445	2.3688	2.24791	2.46986	2.41462	2.76119	5.4443	2.99805	6.40741	recql4_brbseq_myeloid_klhdc3_ko_vs_wt	gene
-0.214641	0.037035	0.764008	6.67038	ENSMUSG00000001687	Ubl3	24109	Ubl3	5	148441445	148489599	-1	protein_coding	ubiquitin-like 3	696	494	544	587	576	549	392	480	552	713	490	611	90.4209	101.35	95.1942	89.2206	109.912	111.047	122.146	109.029	99.4027	93.4037	106.84	90.4575	recql4_brbseq_myeloid_klhdc3_ko_vs_wt	gene
0.256247	0.0443627	0.764008	5.79459	ENSMUSG00000034021	Pds5b	100710	Pds5b	5	150597204	150734155	1	protein_coding	PDS5 cohesin associated factor B	312	196	185	310	337	294	243	301	341	467	314	376	55.8579	66.3822	61.002	54.905	49.271	44.0589	41.5386	57.5793	58.1575	50.0195	66.2297	56.7244	recql4_brbseq_myeloid_klhdc3_ko_vs_wt	gene
0.37154	0.0384551	0.764008	4.54493	ENSMUSG00000015112	Slc25a13	50799	Slc25a13	6	6041218	6217173	-1	protein_coding	solute carrier family 25 (mitochondrial carrier adenine nucleotide translocator) member 13	112	68	82	76	103	149	72	114	193	199	167	215	31.6146	28.287	32.4437	31.3951	17.687	15.2858	18.4117	14.1162	17.7751	25.35	19.6236	21.4837	recql4_brbseq_myeloid_klhdc3_ko_vs_wt	gene
-0.585185	0.0265351	0.764008	4.83593	ENSMUSG00000007655	Cav1	12389	Cav1	6	17306334	17341451	1	protein_coding	caveolin 1 caveolae protein	213	144	96	292	124	137	95	130	153	132	208	133	25.0623	18.7633	40.4089	19.4212	33.637	32.3698	21.5552	54.236	21.3992	23.3084	25.8923	24.4989	recql4_brbseq_myeloid_klhdc3_ko_vs_wt	gene
0.198143	0.0411124	0.764008	7.23407	ENSMUSG00000053768	Chchd3	66075	Chchd3	6	32767911	33037195	-1	protein_coding	coiled-coil-helix-coiled-coil-helix domain containing 3	938	576	613	704	918	984	538	812	992	998	846	1095	162.496	141.862	164.356	159.896	148.129	129.479	137.639	130.761	158.423	167.412	146.632	153.024	recql4_brbseq_myeloid_klhdc3_ko_vs_wt	gene
-0.445422	0.0261788	0.764008	4.89466	ENSMUSG00000029925	Tbxas1	21391	Tbxas1	6	38852338	39061519	1	protein_coding	thromboxane A synthase 1 platelet	224	170	215	181	180	195	97	117	122	158	142	108	19.9843	22.4591	27.5869	15.7706	35.3741	38.2144	48.2746	33.6189	31.0633	33.1762	26.4374	22.049	recql4_brbseq_myeloid_klhdc3_ko_vs_wt	gene
-0.666017	0.0462527	0.764008	2.41136	ENSMUSG00000036667	Tcaf1	77574	Tcaf1	6	42644936	42687022	-1	protein_coding	TRPM8 channel-associated factor 1	32	35	28	41	24	17	26	18	26	24	28	24	4.25896	3.4115	5.43967	3.50457	5.05344	7.86767	6.28693	7.61533	4.14178	2.89228	7.08631	3.39216	recql4_brbseq_myeloid_klhdc3_ko_vs_wt	gene
0.840098	0.023101	0.764008	3.13391	ENSMUSG00000029821	Gsdme	54722	Gsdme	6	50165868	50240842	-1	protein_coding	gasdermin E	21	37	29	48	43	103	56	40	42	48	26	59	6.87985	6.82301	5.05112	8.61541	3.31632	8.31725	6.51146	8.91551	7.42069	17.5238	15.2628	7.53813	recql4_brbseq_myeloid_klhdc3_ko_vs_wt	gene
-0.306751	0.0501904	0.764008	6.48394	ENSMUSG00000029822	Osbpl3	71720	Osbpl3	6	50270310	50433181	-1	protein_coding	oxysterol binding protein-like 3	734	458	478	443	533	519	259	414	396	741	411	556	64.8672	105.33	79.8465	81.1892	115.913	102.954	107.327	82.2827	91.982	88.2997	70.5905	78.0196	recql4_brbseq_myeloid_klhdc3_ko_vs_wt	gene
0.2739	0.0435264	0.764008	6.91745	ENSMUSG00000063694	Cycs	13063	Cycs	6	50539543	50543518	-1	protein_coding	cytochrome c somatic	727	520	304	615	744	790	425	637	834	880	741	868	136.614	125.088	143.957	126.749	114.808	116.891	68.2581	114.23	128.395	134.406	115.834	120.045	recql4_brbseq_myeloid_klhdc3_ko_vs_wt	gene
0.216891	0.0517711	0.764008	7.01114	ENSMUSG00000059159	Gm8129	NA	Gm8129	6	52323715	52323927	-1	processed_pseudogene	predicted pseudogene 8129	644	523	475	739	725	756	545	719	954	916	660	875	156.271	130.206	128.221	127.771	101.7	117.565	106.653	137.262	125.116	128.621	148.54	135.498	recql4_brbseq_myeloid_klhdc3_ko_vs_wt	gene
-0.940968	0.0195254	0.764008	1.47571	ENSMUSG00000019124	Scrn1	69938	Scrn1	6	54478158	54543474	-1	protein_coding	secernin 1	23	12	15	18	9	8	7	11	13	13	17	14	2.12948	1.8479	3.30265	2.04433	3.63216	2.69749	3.368	3.34332	1.55317	1.36107	1.90785	2.07299	recql4_brbseq_myeloid_klhdc3_ko_vs_wt	gene
0.237596	0.0360835	0.764008	7.14769	ENSMUSG00000029777	Gars	353172	Gars	6	55014992	55056485	1	protein_coding	glycyl-tRNA synthetase	816	566	487	860	769	993	542	890	909	986	667	944	148.9	140.156	129.581	137.846	128.863	127.231	109.348	159.736	132.71	168.943	147.722	167.723	recql4_brbseq_myeloid_klhdc3_ko_vs_wt	gene
-1.21836	0.0512096	0.764008	0.875145	ENSMUSG00000029913	Prdm5	70779	Prdm5	6	65755972	65913994	1	protein_coding	PR domain containing 5	13	5	12	15	4	4	2	9	7	3	17	6	1.14664	0.426438	3.30265	0.876143	2.05296	1.12395	2.6944	2.7861	0.690297	0.680537	0.545101	1.69608	recql4_brbseq_myeloid_klhdc3_ko_vs_wt	gene
0.217676	0.0253639	0.764008	7.52012	ENSMUSG00000029910	Mad2l1	56150	Mad2l1	6	66512374	66524204	1	protein_coding	MAD2 mitotic arrest deficient-like 1	1116	781	622	905	1043	1198	690	1028	1133	1232	1042	1436	185.592	175.124	202.433	209.69	176.239	175.561	139.66	168.095	179.995	203.821	188.06	193.73	recql4_brbseq_myeloid_klhdc3_ko_vs_wt	gene
0.298572	0.0483389	0.764008	5.11455	ENSMUSG00000053470	Kdm3a	104263	Kdm3a	6	71565956	71609974	-1	protein_coding	lysine (K)-specific demethylase 3A	186	151	125	222	209	243	127	264	168	215	148	214	27.5194	30.5614	28.7525	31.2491	29.3731	33.9434	28.0666	41.2342	36.068	41.3426	34.6139	49.7516	recql4_brbseq_myeloid_klhdc3_ko_vs_wt	gene
0.250165	0.0270644	0.764008	6.22353	ENSMUSG00000052962	Mrpl35	66223	Mrpl35	6	71789981	71803953	-1	protein_coding	mitochondrial ribosomal protein L35	427	298	270	411	457	500	286	424	380	556	375	584	62.2463	79.0332	72.8527	85.2779	67.4318	66.9876	60.6239	76.3391	78.8664	85.0671	77.9494	79.9042	recql4_brbseq_myeloid_klhdc3_ko_vs_wt	gene
-0.912453	0.0375591	0.764008	1.13486	ENSMUSG00000055799	Tcf7l1	21415	Tcf7l1	6	72603361	72766237	-1	protein_coding	transcription factor 7 like 1 (T cell specific HMG box)	18	12	10	23	6	9	9	9	4	6	3	12	0.655224	0.852876	0.582821	1.75229	2.84256	2.69749	2.24533	4.27202	1.03544	1.53121	2.45295	1.69608	recql4_brbseq_myeloid_klhdc3_ko_vs_wt	gene
-0.481975	0.0203709	0.764008	5.32861	ENSMUSG00000079523	Tmsb10	19240	Tmsb10	6	72934330	72935731	-1	protein_coding	thymosin beta 10	205	186	157	271	99	184	115	185	342	304	297	312	56.0217	43.2124	57.6993	45.5594	32.3736	41.811	35.2517	50.3355	17.0848	31.3047	31.3433	34.8638	recql4_brbseq_myeloid_klhdc3_ko_vs_wt	gene
-0.975786	0.0271708	0.764008	2.75632	ENSMUSG00000030041	M1ap	110958	M1ap	6	82923883	83007290	1	protein_coding	meiosis 1 associated protein	32	60	39	35	26	18	15	26	33	63	51	20	5.4056	8.9552	9.90796	2.92048	5.05344	13.4874	8.75679	6.50089	4.48693	3.06242	4.08826	4.89978	recql4_brbseq_myeloid_klhdc3_ko_vs_wt	gene
0.268457	0.0335729	0.764008	6.58709	ENSMUSG00000034203	Chchd4	72170	Chchd4	6	91439154	91450528	-1	protein_coding	coiled-coil-helix-coiled-coil-helix domain containing 4	593	399	275	455	620	594	368	468	597	772	604	666	97.7922	109.737	117.341	97.2519	93.6466	89.6914	61.7466	84.5116	106.996	101.06	100.299	88.1961	recql4_brbseq_myeloid_klhdc3_ko_vs_wt	gene
0.299383	0.0495407	0.764008	5.21663	ENSMUSG00000030264	Thumpd3	14911	Thumpd3	6	113023186	113045234	1	protein_coding	THUMP domain containing 3	199	148	153	198	217	288	143	215	234	217	149	287	38.3306	30.8457	28.9468	41.9088	31.4261	33.269	34.3536	36.7765	37.4486	48.9987	38.9747	40.5174	recql4_brbseq_myeloid_klhdc3_ko_vs_wt	gene
-0.408613	0.02232	0.764008	4.6371	ENSMUSG00000033933	Vhl	22346	Vhl	6	113600920	113608594	1	protein_coding	von Hippel-Lindau tumor suppressor	166	119	159	161	136	134	72	118	107	162	104	185	17.5272	23.0276	20.2045	27.0144	26.2147	26.7501	35.7008	29.9041	23.4701	22.798	19.6236	22.2375	recql4_brbseq_myeloid_klhdc3_ko_vs_wt	gene
-1.42841	0.0197979	0.764008	0.766775	ENSMUSG00000051331	Cacna1c	12288	Cacna1c	6	118564201	119173851	-1	protein_coding	calcium channel voltage-dependent L type alpha 1C subunit	12	15	6	11	2	6	4	4	4	6	14	4	0.655224	0.852876	2.71983	0.584095	1.89504	3.37186	1.3472	2.04314	0.345148	1.02081	1.0902	0.753813	recql4_brbseq_myeloid_klhdc3_ko_vs_wt	gene
1.27185	0.048695	0.764008	2.66287	ENSMUSG00000003153	Slc2a3	20527	Slc2a3	6	122704768	122778599	-1	protein_coding	solute carrier family 2 (facilitated glucose transporter) member 3	14	6	25	3	32	20	47	16	85	35	56	53	13.9235	4.97511	10.8793	7.73926	2.21088	1.34874	5.61333	0.557219	5.52237	3.40269	12.8099	3.01525	recql4_brbseq_myeloid_klhdc3_ko_vs_wt	gene
-2.19629	0.0269751	0.764008	0.827893	ENSMUSG00000043832	Clec4a3	73149	Clec4a3	6	122929474	122946834	1	protein_coding	C-type lectin domain family 4 member a3	7	1	9	40	9	0	0	3	2	13	9	1	0.327612	1.8479	1.74846	0.146024	1.10544	0.224791	2.0208	7.42959	1.55317	0	0	0.56536	recql4_brbseq_myeloid_klhdc3_ko_vs_wt	gene
-1.40172	0.0454177	0.764008	3.89449	ENSMUSG00000030148	Clec4a2	26888	Clec4a2	6	123083387	123120958	1	protein_coding	C-type lectin domain family 4 member a2	46	36	261	156	50	57	27	62	4	170	23	42	0.655224	24.1648	4.4683	6.133	7.26432	8.09246	58.6031	28.9754	8.62871	9.69765	7.35886	11.6841	recql4_brbseq_myeloid_klhdc3_ko_vs_wt	gene
-1.4887	0.0229331	0.764008	0.41008	ENSMUSG00000055172	C1ra	50909	C1ra	6	124489364	124500402	1	protein_coding	complement component 1 r subcomponent A	7	10	2	10	3	3	1	3	5	3	10	7	0.81903	0.426438	1.94274	1.02217	1.10544	2.24791	0.449066	1.8574	0.517722	0.510403	0.27255	0.56536	recql4_brbseq_myeloid_klhdc3_ko_vs_wt	gene
0.261369	0.0190732	0.764008	7.91097	ENSMUSG00000004264	Phb2	12034	Phb2	6	124689299	124693913	1	protein_coding	prohibitin 2	1560	935	836	1129	1366	1689	946	1283	1379	1610	1344	1992	225.888	228.855	261.104	290.879	246.355	210.179	187.71	209.7	235.736	287.357	257.833	241.785	recql4_brbseq_myeloid_klhdc3_ko_vs_wt	gene
-1.07799	0.0266032	0.764008	3.54402	ENSMUSG00000079293	Clec7a	56644	Clec7a	6	129438554	129449742	-1	protein_coding	C-type lectin domain family 7 member a	56	35	36	176	48	34	41	17	61	65	85	100	9.99217	9.23949	16.5133	14.6024	8.84352	7.86767	8.08319	32.6902	8.28356	5.78456	11.1746	3.2037	recql4_brbseq_myeloid_klhdc3_ko_vs_wt	gene
0.250154	0.04036	0.764008	9.71247	ENSMUSG00000030189	Ybx3	56449	Ybx3	6	131341818	131365439	-1	protein_coding	Y box protein 3	4984	2998	2633	4072	4405	5254	3149	4350	6589	6460	3972	7807	1079.32	918.263	771.655	1140.01	787.073	673.922	591.196	756.333	760.189	893.885	858.261	819.771	recql4_brbseq_myeloid_klhdc3_ko_vs_wt	gene
-1.01435	0.0516552	0.764008	0.946813	ENSMUSG00000030246	Ldhb	16832	Ldhb	6	142435975	142453683	-1	protein_coding	lactate dehydrogenase B	9	12	7	15	4	5	3	9	9	8	6	17	1.47425	1.13717	1.16564	2.4824	1.42128	2.69749	1.57173	2.7861	0.690297	0.850671	0.817651	1.69608	recql4_brbseq_myeloid_klhdc3_ko_vs_wt	gene
0.23343	0.0288631	0.764008	7.02766	ENSMUSG00000008373	Prpf31	68988	Prpf31	7	3632984	3645485	1	protein_coding	pre-mRNA processing factor 31	698	582	429	706	782	799	459	808	870	928	695	924	142.511	131.911	135.02	134.926	110.228	130.828	96.3247	131.132	134.953	135.937	125.101	152.27	recql4_brbseq_myeloid_klhdc3_ko_vs_wt	gene
0.43527	0.030815	0.764008	4.80194	ENSMUSG00000063802	Hspbp1	66245	Hspbp1	7	4663520	4688067	-1	protein_coding	HSPA (heat shock 70kDa) binding protein cytoplasmic cochaperone 1	162	82	81	126	179	177	116	129	149	239	132	291	24.4071	33.9729	25.6441	42.4929	25.583	18.4328	18.1872	23.4032	30.8908	30.1138	31.6158	24.3105	recql4_brbseq_myeloid_klhdc3_ko_vs_wt	gene
0.23518	0.024065	0.764008	7.15201	ENSMUSG00000005575	Ube2m	22192	Ube2m	7	12769047	12772202	-1	protein_coding	ubiquitin-conjugating enzyme E2M	801	693	559	688	963	958	538	808	812	893	685	998	133.01	126.936	133.078	145.732	126.494	155.78	125.514	127.789	166.189	162.989	146.632	152.27	recql4_brbseq_myeloid_klhdc3_ko_vs_wt	gene
0.227482	0.0459549	0.764008	6.39051	ENSMUSG00000041571	Selenow	20364	Selenow	7	15651133	15656327	-1	protein_coding	selenoprotein W	375	301	313	369	470	426	328	362	663	707	553	723	108.603	100.497	107.433	105.575	59.22	67.6619	70.2788	68.538	81.1098	72.4772	89.3965	68.2201	recql4_brbseq_myeloid_klhdc3_ko_vs_wt	gene
-1.44518	0.023033	0.764008	0.528303	ENSMUSG00000049130	C5ar1	12273	C5ar1	7	15980668	15993465	-1	protein_coding	complement component 5a receptor 1	7	4	19	17	6	7	0	4	0	3	1	3	0	0.426438	0.194274	0.438071	1.10544	0.899162	4.26613	3.15758	1.03544	1.19094	0	0.753813	recql4_brbseq_myeloid_klhdc3_ko_vs_wt	gene
-0.332889	0.0333105	0.764008	4.60376	ENSMUSG00000048920	Fkrp	243853	Fkrp	7	16543171	16550657	-1	protein_coding	fukutin related protein	184	120	105	141	140	124	67	105	164	166	122	161	26.8642	23.5962	23.7014	23.5098	29.0573	26.9749	23.576	26.1893	24.1604	21.0966	18.2609	19.7876	recql4_brbseq_myeloid_klhdc3_ko_vs_wt	gene
-0.82795	0.028478	0.764008	5.07798	ENSMUSG00000030413	Pglyrp1	21946	Pglyrp1	7	18605256	18624384	1	protein_coding	peptidoglycan recognition protein 1	271	237	448	201	123	291	91	179	21	139	48	57	3.43993	19.7583	9.32514	8.32336	42.7963	53.2754	100.591	37.3337	21.2266	49.5091	24.8021	33.7331	recql4_brbseq_myeloid_klhdc3_ko_vs_wt	gene
0.231974	0.0396001	0.764008	6.1715	ENSMUSG00000003438	Timm50	66525	Timm50	7	28004941	28011497	-1	protein_coding	translocase of inner mitochondrial membrane 50	400	308	260	431	425	499	294	418	373	458	393	490	61.0996	65.1029	76.3496	71.5517	63.168	69.2355	58.3786	80.0539	73.344	84.897	80.1298	78.7734	recql4_brbseq_myeloid_klhdc3_ko_vs_wt	gene
0.19696	0.0178464	0.764008	7.75492	ENSMUSG00000030591	Psmd8	57296	Psmd8	7	28873613	28880126	-1	protein_coding	proteasome (prosome macropain) 26S subunit non-ATPase 8	1235	892	866	1070	1320	1269	825	1246	1308	1642	1184	1483	214.258	233.404	230.02	216.553	195.031	200.513	194.446	198.742	227.798	215.9	224.854	234.813	recql4_brbseq_myeloid_klhdc3_ko_vs_wt	gene
2.10369	0.019424	0.764008	0.277647	ENSMUSG00000030584	Dpf1	29861	Dpf1	7	29003376	29017668	1	protein_coding	double PHD fingers 1	3	0	1	1	3	10	0	10	3	8	8	10	0.491418	1.13717	1.55419	1.46024	0.47376	0	0.224533	0.18574	0.517722	1.70134	0	1.88453	recql4_brbseq_myeloid_klhdc3_ko_vs_wt	gene
-0.780095	0.049233	0.764008	2.05359	ENSMUSG00000062040	Zfp27	22689	Zfp27	7	29592758	29605997	-1	protein_coding	zinc finger protein 27	30	21	17	22	21	9	9	13	23	37	31	19	3.76754	5.2594	6.02249	2.77445	4.7376	4.7206	3.81706	4.08628	3.62406	1.53121	2.45295	2.44989	recql4_brbseq_myeloid_klhdc3_ko_vs_wt	gene
-0.430481	0.0392705	0.764008	4.52747	ENSMUSG00000064109	Hcst	23900	Hcst	7	30117137	30119279	-1	protein_coding	hematopoietic cell signal transducer	130	103	153	134	117	116	64	94	183	158	103	146	29.9765	22.4591	20.0102	21.3195	20.5296	23.1534	34.3536	24.8891	20.1912	19.7356	17.4432	17.7146	recql4_brbseq_myeloid_klhdc3_ko_vs_wt	gene
0.249007	0.0505239	0.764008	7.01438	ENSMUSG00000109509	Rps12-ps4	NA	Rps12-ps4	7	30184126	30184522	-1	processed_pseudogene	ribosomal protein S12 pseudogene 4	595	556	536	607	702	680	610	720	876	891	706	1015	143.494	126.652	137.157	148.214	93.9624	124.984	120.35	112.744	121.147	115.691	166.256	135.686	recql4_brbseq_myeloid_klhdc3_ko_vs_wt	gene
-2.56473	0.0280192	0.764008	1.05103	ENSMUSG00000044452	Zfp507	668501	Zfp507	7	35471768	35502428	-1	protein_coding	zinc finger protein 507	2	5	11	8	0	0	2	2	17	28	3	38	2.7847	3.98009	0.582821	5.5489	0.31584	1.12395	2.46986	1.48592	0	0	0.545101	0.376906	recql4_brbseq_myeloid_klhdc3_ko_vs_wt	gene
-0.584953	0.0228547	0.764008	3.22533	ENSMUSG00000038387	Rras	20130	Rras	7	44667385	44671071	1	protein_coding	related RAS viral (r-ras) oncogene	56	56	46	62	31	51	23	42	48	57	50	74	7.86269	8.10232	9.71369	10.8058	8.84352	12.5883	10.3285	11.5159	5.3498	8.67685	6.26866	7.91503	recql4_brbseq_myeloid_klhdc3_ko_vs_wt	gene
0.238748	0.0489721	0.764008	6.29236	ENSMUSG00000030826	Bcat2	12036	Bcat2	7	45219577	45239135	1	protein_coding	branched chain aminotransferase 2 mitochondrial	518	373	307	353	578	542	283	442	417	490	387	483	68.3071	69.6515	75.184	70.5295	81.8026	83.8469	68.9317	65.5662	99.7479	92.2128	77.1317	83.2963	recql4_brbseq_myeloid_klhdc3_ko_vs_wt	gene
-1.12393	0.0274324	0.764008	1.87579	ENSMUSG00000093973	Mrgpra2a	668727	Mrgpra2a	7	47076076	47101887	-1	protein_coding	MAS-related GPR member A2A	41	31	28	18	9	23	5	17	18	7	0	21	2.94851	0.995022	0	3.0665	6.47472	6.96851	6.28693	3.34332	1.55317	3.91309	1.36275	3.2037	recql4_brbseq_myeloid_klhdc3_ko_vs_wt	gene
-0.301262	0.0344866	0.764008	7.4426	ENSMUSG00000052040	Klf13	50794	Klf13	7	63536099	63588663	-1	protein_coding	Kruppel-like factor 13	1246	868	1082	984	1081	894	646	795	809	1255	859	845	132.519	178.393	166.881	123.39	196.768	195.118	242.945	182.768	186.553	152.1	176.068	149.82	recql4_brbseq_myeloid_klhdc3_ko_vs_wt	gene
-0.986185	0.0418238	0.764008	1.6061	ENSMUSG00000108633	Gm44694	NA	Gm44694	7	75357633	75358930	1	TEC	predicted gene 44694	15	19	14	36	6	7	8	21	8	15	9	19	1.31045	2.13219	1.74846	2.77445	2.3688	4.27102	3.14346	6.68663	1.03544	1.19094	2.1804	3.95752	recql4_brbseq_myeloid_klhdc3_ko_vs_wt	gene
-0.469059	0.0409112	0.764008	3.42421	ENSMUSG00000039187	Fanci	208836	Fanci	7	79041677	79100012	1	protein_coding	Fanconi anemia complementation group I	79	51	59	66	48	68	32	36	64	75	45	66	10.4836	10.6609	8.74232	9.63757	12.4757	11.4643	13.2475	12.2588	8.28356	11.5691	8.72161	6.78432	recql4_brbseq_myeloid_klhdc3_ko_vs_wt	gene
0.233536	0.0426185	0.764008	7.6119	ENSMUSG00000030541	Idh2	269951	Idh2	7	79744594	79765140	-1	protein_coding	isocitrate dehydrogenase 2 (NADP+) mitochondrial	1084	785	582	1125	1177	1200	698	1097	1266	1373	1277	1380	207.378	195.166	248.088	201.513	171.185	176.461	130.678	208.957	203.12	204.161	190.24	206.733	recql4_brbseq_myeloid_klhdc3_ko_vs_wt	gene
-0.272278	0.0206805	0.764008	7.71664	ENSMUSG00000030536	Iqgap1	29875	Iqgap1	7	80361331	80475722	-1	protein_coding	IQ motif containing GTPase activating protein 1	1405	961	1077	1654	1273	1146	705	1098	943	1345	1063	1187	154.469	191.186	206.513	173.33	221.878	216.024	241.822	307.214	219.687	194.974	192.148	206.922	recql4_brbseq_myeloid_klhdc3_ko_vs_wt	gene
0.249991	0.0382811	0.764008	6.19911	ENSMUSG00000025103	Btbd1	83962	Btbd1	7	81441822	81479179	-1	protein_coding	BTB (POZ) domain containing 1	413	285	326	346	379	503	288	464	454	482	359	552	74.3679	68.5144	69.7443	80.6051	65.221	64.0653	73.1978	64.266	65.4056	85.5775	78.4945	87.4423	recql4_brbseq_myeloid_klhdc3_ko_vs_wt	gene
-0.357217	0.0296456	0.764008	4.75835	ENSMUSG00000046027	Stard5	170460	Stard5	7	83281167	83302335	1	protein_coding	StAR-related lipid transfer (START) domain containing 5	218	133	109	174	141	125	75	150	135	200	128	201	22.1138	28.4292	24.867	29.3508	34.4266	29.8971	24.4741	32.3187	24.333	21.2668	20.4413	28.268	recql4_brbseq_myeloid_klhdc3_ko_vs_wt	gene
-0.238329	0.0479898	0.764008	6.10981	ENSMUSG00000041328	Pcf11	74737	Pcf11	7	92292751	92319142	-1	protein_coding	PCF11 cleavage and polyadenylation factor subunit	437	341	353	402	395	321	206	391	379	481	358	493	62.0825	68.3722	69.55	71.9897	69.011	76.6536	79.2602	74.6674	68.1668	54.6131	56.1454	73.6852	recql4_brbseq_myeloid_klhdc3_ko_vs_wt	gene
-0.433973	0.0509703	0.764008	3.74594	ENSMUSG00000057143	Trim12c	319236	Trim12c	7	103987961	104002569	-1	protein_coding	tripartite motif-containing 12C	91	76	103	72	73	75	42	66	57	68	50	80	9.33694	9.66593	9.71369	11.6819	14.3707	17.0841	23.1269	13.3733	12.5979	12.7601	11.4471	12.4379	recql4_brbseq_myeloid_klhdc3_ko_vs_wt	gene
-0.439305	0.0500793	0.764008	4.76432	ENSMUSG00000044465	Fhip1b	74349	Fhip1b	7	105020418	105049261	-1	protein_coding	FHF complex subunit HOOK interacting protein 1B	243	140	200	147	160	167	68	151	71	142	105	172	11.6302	20.1847	20.3987	25.1161	38.3746	31.4707	44.9066	27.3038	27.6119	28.4124	18.5334	28.4564	recql4_brbseq_myeloid_klhdc3_ko_vs_wt	gene
0.285334	0.0512431	0.764008	5.09979	ENSMUSG00000030888	Rrp8	101867	Rrp8	7	105380937	105386592	-1	protein_coding	ribosomal RNA processing 8	159	130	124	180	190	182	159	184	234	246	181	283	38.3306	34.9679	35.1636	41.3247	25.1093	29.2228	27.8421	33.4332	32.7891	30.9644	43.3355	34.6754	recql4_brbseq_myeloid_klhdc3_ko_vs_wt	gene
-0.370789	0.019874	0.764008	4.53637	ENSMUSG00000055116	Arntl	11865	Arntl	7	112806672	112913333	1	protein_coding	aryl hydrocarbon receptor nuclear translocator-like	188	134	96	188	119	131	87	126	97	123	90	126	15.8892	17.484	17.4846	18.399	29.689	30.1219	21.5552	34.9191	20.5363	22.2876	23.7119	23.7451	recql4_brbseq_myeloid_klhdc3_ko_vs_wt	gene
0.341353	0.0211205	0.764008	5.64254	ENSMUSG00000030880	Polr3e	26939	Polr3e	7	120516967	120546655	1	protein_coding	polymerase (RNA) III (DNA directed) polypeptide E	335	182	175	213	353	298	200	283	324	377	285	276	53.0731	53.589	55.368	40.3026	52.9032	40.9119	39.2933	39.5626	60.9187	50.7	54.5101	53.3323	recql4_brbseq_myeloid_klhdc3_ko_vs_wt	gene
-0.849792	0.0444735	0.764008	3.01991	ENSMUSG00000042759	Apobr	171504	Apobr	7	126184114	126188284	1	protein_coding	apolipoprotein B receptor	57	47	91	58	45	45	10	43	3	45	32	28	0.491418	6.39657	6.21676	4.08867	9.00144	10.5652	20.4325	10.7729	7.76584	7.65604	2.7255	8.10349	recql4_brbseq_myeloid_klhdc3_ko_vs_wt	gene
0.961644	0.0324487	0.764008	2.53964	ENSMUSG00000050100	Hmx2	15372	Hmx2	7	131150502	131159743	1	protein_coding	H6 homeobox 2	23	16	18	8	28	22	31	45	37	55	17	65	6.06082	7.81803	3.30265	9.49155	3.63216	3.59665	4.0416	1.48592	4.83208	3.74295	8.44906	8.48039	recql4_brbseq_myeloid_klhdc3_ko_vs_wt	gene
0.239445	0.0161238	0.764008	7.24417	ENSMUSG00000030983	Bccip	66165	Bccip	7	133311062	133322874	1	protein_coding	BRCA2 and CDKN1A interacting protein	929	654	526	734	923	1014	601	799	946	1019	782	1153	154.96	144.847	151.922	168.365	146.708	147.013	118.104	136.333	159.286	172.516	163.803	150.574	recql4_brbseq_myeloid_klhdc3_ko_vs_wt	gene
0.514497	0.0187736	0.764008	4.87266	ENSMUSG00000058325	Dock1	330662	Dock1	7	134272383	134775368	1	protein_coding	dedicator of cytokinesis 1	140	94	148	131	164	225	163	178	144	222	155	123	23.5881	31.5564	30.1124	17.9609	22.1088	21.1303	33.2309	24.3319	28.3022	38.2802	44.4257	33.5447	recql4_brbseq_myeloid_klhdc3_ko_vs_wt	gene
-1.13927	0.0383854	0.764008	0.898681	ENSMUSG00000025498	Irf7	54123	Irf7	7	140842619	140846394	-1	protein_coding	interferon regulatory factor 7	10	10	15	14	6	9	3	4	4	14	8	2	0.655224	1.99004	1.55419	0.292048	1.5792	2.24791	3.368	2.60036	1.03544	1.53121	0.817651	0.753813	recql4_brbseq_myeloid_klhdc3_ko_vs_wt	gene
-0.4856	0.0471351	0.764008	3.44536	ENSMUSG00000048200	Cracr2b	213573	Cracr2b	7	141041007	141046526	1	protein_coding	calcium release activated channel regulator 2B	68	62	70	86	61	61	26	58	32	55	45	69	5.24179	7.81803	8.74232	10.0756	10.7386	13.937	15.7173	15.9736	10.527	10.3782	7.08631	10.9303	recql4_brbseq_myeloid_klhdc3_ko_vs_wt	gene
-1.51945	0.0160999	0.764008	0.484057	ENSMUSG00000018819	Lsp1	16985	Lsp1	7	142014546	142048604	1	protein_coding	lymphocyte specific 1	8	13	7	16	0	7	4	4	0	4	3	2	0	0.568584	0.582821	0.292048	1.26336	2.92228	1.57173	2.97184	0	1.19094	1.0902	0.753813	recql4_brbseq_myeloid_klhdc3_ko_vs_wt	gene
-0.527944	0.0280389	0.764008	4.4452	ENSMUSG00000070348	Ccnd1	12443	Ccnd1	7	144483668	144493662	-1	protein_coding	cyclin D1	126	112	100	243	117	85	83	113	113	102	96	113	18.5101	14.4989	18.6503	16.5007	19.8979	25.1765	22.4533	45.1348	20.1912	14.4614	22.6217	21.2952	recql4_brbseq_myeloid_klhdc3_ko_vs_wt	gene
-0.392456	0.031399	0.764008	5.1847	ENSMUSG00000002948	Map2k7	26400	Map2k7	8	4288740	4297897	1	protein_coding	mitogen-activated protein kinase kinase 7	241	216	232	169	202	185	101	180	212	264	147	225	34.7269	37.5265	28.5582	32.8554	38.0587	48.5548	52.0917	31.39	34.86	31.4748	27.5276	33.9216	recql4_brbseq_myeloid_klhdc3_ko_vs_wt	gene
-0.307902	0.0461219	0.764008	5.16094	ENSMUSG00000038398	Upf3a	67031	Upf3a	8	13835615	13849193	1	protein_coding	UPF3 regulator of nonsense transcripts homolog A (yeast)	229	198	179	198	168	200	114	172	258	251	176	195	42.262	35.6786	34.1922	28.4746	36.1637	44.5085	40.1914	36.7765	28.9925	34.0269	31.0707	32.414	recql4_brbseq_myeloid_klhdc3_ko_vs_wt	gene
-0.571213	0.0207061	0.764008	3.78029	ENSMUSG00000031586	Rbpms	19663	Rbpms	8	34272671	34419891	-1	protein_coding	RNA binding protein gene with multiple splicing	145	72	117	111	64	85	77	69	37	27	30	20	6.06082	3.83794	5.82821	2.92048	22.8984	16.1849	26.2704	20.6171	11.0447	14.4614	20.9864	13.0033	recql4_brbseq_myeloid_klhdc3_ko_vs_wt	gene
-0.714757	0.0367933	0.764008	4.50609	ENSMUSG00000039530	ENSMUSG00000039530	NA	NA	NA	NA	NA	NA	NA	NA	143	117	76	112	87	91	78	13	200	232	168	186	32.7612	32.9779	32.638	27.1604	22.5826	26.3005	17.0645	20.8029	15.014	15.4822	21.2589	2.44989	recql4_brbseq_myeloid_klhdc3_ko_vs_wt	gene
0.276201	0.048164	0.764008	5.49738	ENSMUSG00000038291	Snx25	102141	Snx25	8	46486298	46605196	-1	protein_coding	sorting nexin 25	282	204	192	209	274	271	233	283	210	276	241	251	34.3993	39.2323	46.82	36.652	44.5334	45.8573	43.1103	38.8196	47.2853	46.1064	63.5042	53.3323	recql4_brbseq_myeloid_klhdc3_ko_vs_wt	gene
-0.541468	0.0501621	0.764008	2.7839	ENSMUSG00000031647	Mfap3l	71306	Mfap3l	8	61085861	61129763	1	protein_coding	microfibrillar-associated protein 3-like	66	34	39	50	22	39	33	34	21	35	24	31	3.43993	4.97511	4.66257	4.52674	10.4227	7.64288	8.75679	9.28699	3.79663	6.63524	8.99416	6.40741	recql4_brbseq_myeloid_klhdc3_ko_vs_wt	gene
-0.238803	0.0198082	0.764008	7.62891	ENSMUSG00000006273	Atp6v1b2	11966	Atp6v1b2	8	69541298	69566363	1	protein_coding	ATPase H+ transporting lysosomal V1 subunit B2	1372	990	1061	1281	1194	1052	631	1151	955	1137	919	1289	156.435	161.62	178.538	188.225	216.666	222.543	238.23	237.933	206.054	178.981	171.979	216.91	recql4_brbseq_myeloid_klhdc3_ko_vs_wt	gene
0.268934	0.0208186	0.764008	6.62359	ENSMUSG00000110545	Gm7730	NA	Gm7730	8	70463199	70463652	-1	processed_pseudogene	predicted gene 7730	517	326	348	564	592	609	368	530	643	656	607	809	105.327	93.2478	117.924	118.133	81.6446	73.2817	78.1375	104.757	102.164	103.612	100.299	99.8802	recql4_brbseq_myeloid_klhdc3_ko_vs_wt	gene
-0.381148	0.0398664	0.764008	3.89003	ENSMUSG00000011306	Sugp1	70616	Sugp1	8	70495463	70524997	1	protein_coding	SURP and G patch domain containing 1	92	70	63	106	75	70	46	62	97	106	74	102	15.8892	15.0675	14.3763	14.8944	14.5286	15.7353	14.1456	19.6884	12.9431	11.9094	12.5373	11.6841	recql4_brbseq_myeloid_klhdc3_ko_vs_wt	gene
0.25439	0.051305	0.764008	5.93734	ENSMUSG00000019139	Isyna1	71780	Isyna1	8	71047023	71049940	1	protein_coding	myo-inositol 1-phosphate synthase A1	390	261	254	273	384	428	210	394	300	392	306	465	49.1418	55.7212	59.4478	67.9011	61.5888	58.6703	57.0314	50.707	66.2685	72.8175	57.2356	74.2506	recql4_brbseq_myeloid_klhdc3_ko_vs_wt	gene
0.354373	0.0248298	0.764008	5.6293	ENSMUSG00000031838	Ifi30	65972	Ifi30	8	71215419	71219307	-1	protein_coding	interferon gamma inducible protein 30	305	203	162	178	271	271	223	302	276	371	324	375	45.2105	52.7362	62.9447	54.7589	48.1656	45.6325	36.3744	33.0617	46.7676	46.1064	60.7787	56.9129	recql4_brbseq_myeloid_klhdc3_ko_vs_wt	gene
0.251184	0.0340069	0.764008	5.75566	ENSMUSG00000031813	Mvb12a	73711	Mvb12a	8	71995566	72000729	1	protein_coding	multivesicular body subunit 12A	329	236	235	231	330	351	230	316	316	336	268	363	51.7627	47.761	52.0654	53.0066	51.9557	53.0506	52.7653	42.9059	56.9495	59.7171	62.6866	59.5512	recql4_brbseq_myeloid_klhdc3_ko_vs_wt	gene
-0.580999	0.0283169	0.764008	4.20379	ENSMUSG00000055148	Klf2	16598	Klf2	8	73072877	73075500	1	protein_coding	Kruppel-like factor 2 (lung)	164	102	138	104	149	90	44	61	69	107	83	75	11.3026	15.2096	16.1247	10.9518	25.8989	22.9286	30.9856	19.3169	25.7135	15.3121	11.9922	11.4956	recql4_brbseq_myeloid_klhdc3_ko_vs_wt	gene
0.310533	0.016412	0.764008	5.21816	ENSMUSG00000001909	Trmt1	212528	Trmt1	8	85412936	85426437	1	protein_coding	tRNA methyltransferase 1	231	139	131	185	247	224	150	222	211	243	187	287	34.5631	34.5415	36.3292	41.9088	36.4795	31.2459	29.4138	34.3619	42.6258	38.1101	40.8826	41.8366	recql4_brbseq_myeloid_klhdc3_ko_vs_wt	gene
0.296956	0.0240807	0.764008	6.41456	ENSMUSG00000034041	Lyl1	17095	Lyl1	8	85428078	85431569	1	protein_coding	lymphoblastomic leukemia 1	434	345	364	500	544	532	357	590	375	630	374	575	61.4273	89.552	72.6584	83.9637	68.5373	77.5527	81.73	92.8699	93.8803	90.5114	97.3005	111.187	recql4_brbseq_myeloid_klhdc3_ko_vs_wt	gene
0.459459	0.028215	0.764008	4.10323	ENSMUSG00000003809	Gcdh	270076	Gcdh	8	85613022	85620550	-1	protein_coding	glutaryl-Coenzyme A dehydrogenase	114	68	46	68	112	139	58	97	108	125	88	104	17.691	17.7682	17.0961	15.1865	18.0029	15.2858	10.3285	12.6303	19.3283	23.6487	15.8079	18.28	recql4_brbseq_myeloid_klhdc3_ko_vs_wt	gene
0.404197	0.0453882	0.764008	4.43951	ENSMUSG00000036779	Tent4b	214627	Tent4b	8	88925841	88986350	1	protein_coding	terminal nucleotidyltransferase 4B	126	62	73	130	151	132	92	136	113	175	125	103	18.5101	24.8755	24.2842	15.0405	19.8979	13.937	16.3909	24.1462	26.0587	22.4577	25.0746	25.6296	recql4_brbseq_myeloid_klhdc3_ko_vs_wt	gene
-1.02121	0.0463943	0.764008	1.39973	ENSMUSG00000063605	Ccdc102a	234582	Ccdc102a	8	95629497	95644726	-1	protein_coding	coiled-coil domain containing 102A	21	6	11	26	10	8	8	5	11	17	20	8	1.80187	2.41648	3.88548	1.16819	3.31632	1.34874	2.46986	4.82924	1.72574	1.36107	2.1804	0.942266	recql4_brbseq_myeloid_klhdc3_ko_vs_wt	gene
0.288014	0.0264652	0.764008	5.68384	ENSMUSG00000031796	Cfap20	14894	Cfap20	8	96146877	96161497	-1	protein_coding	cilia and flagella associated protein 20	338	186	188	278	330	328	201	337	263	314	242	399	43.081	44.6338	47.0143	58.2635	53.377	41.811	42.2122	51.6357	56.9495	55.804	54.7826	63.5087	recql4_brbseq_myeloid_klhdc3_ko_vs_wt	gene
0.331298	0.0445703	0.764008	4.97325	ENSMUSG00000060098	Prmt7	214572	Prmt7	8	106937568	106979426	1	protein_coding	protein arginine N-methyltransferase 7	196	116	97	161	175	175	125	232	157	226	180	230	25.7175	32.125	34.9693	33.5855	30.9523	26.0757	21.7797	29.9041	30.2005	29.7735	34.0688	43.7211	recql4_brbseq_myeloid_klhdc3_ko_vs_wt	gene
0.23324	0.0179442	0.764008	8.97204	ENSMUSG00000060019	Gm10073	NA	Gm10073	8	107299641	107299982	-1	processed_pseudogene	predicted pseudogene 10073	2508	2082	1874	2648	2896	3020	2128	2612	3456	3328	2841	3875	566.114	473.062	551.932	565.842	396.063	468.014	420.775	491.839	499.775	513.805	579.987	492.24	recql4_brbseq_myeloid_klhdc3_ko_vs_wt	gene
0.297322	0.0337272	0.764008	5.14341	ENSMUSG00000031730	Dhodh	56749	Dhodh	8	110317975	110335305	-1	protein_coding	dihydroorotate dehydrogenase	179	125	122	183	196	218	147	181	238	282	169	303	38.9858	40.0852	32.8323	44.2452	28.2677	28.0988	27.393	33.9904	33.8245	37.0893	40.0649	34.11	recql4_brbseq_myeloid_klhdc3_ko_vs_wt	gene
0.285176	0.0183421	0.764008	6.09855	ENSMUSG00000015023	Ddx19a	13680	Ddx19a	8	111701628	111724432	-1	protein_coding	DEAD box helicase 19a	423	278	243	314	394	484	280	364	482	468	351	453	78.9545	66.5243	68.1901	66.1488	66.8002	62.4918	54.5615	58.3223	67.9942	82.345	76.3141	68.597	recql4_brbseq_myeloid_klhdc3_ko_vs_wt	gene
-0.387073	0.0285858	0.764008	7.92854	ENSMUSG00000033545	Znrf1	170737	Znrf1	8	112262729	112352662	1	protein_coding	zinc and ring finger 1	2113	1328	1469	1244	1490	1294	780	1186	1176	1806	1173	920	192.636	256.716	227.883	134.342	333.685	298.522	329.839	231.06	257.135	220.154	212.589	223.506	recql4_brbseq_myeloid_klhdc3_ko_vs_wt	gene
0.272376	0.0159205	0.764008	6.20575	ENSMUSG00000034424	Gcsh	68133	Gcsh	8	117708549	117720276	-1	protein_coding	glycine cleavage system protein H (aminomethyl carrier)	425	304	250	362	393	512	302	400	441	528	426	546	72.2385	75.0531	82.7606	79.729	67.116	68.3363	56.1333	67.2378	67.8216	87.1087	82.3102	75.3813	recql4_brbseq_myeloid_klhdc3_ko_vs_wt	gene
-0.20817	0.0361459	0.764008	7.3799	ENSMUSG00000006519	Cyba	13057	Cyba	8	123151515	123159669	-1	protein_coding	cytochrome b-245 alpha polypeptide	1094	897	883	1057	1011	1014	569	857	818	932	826	942	133.993	132.48	160.47	137.554	172.764	201.637	198.263	196.327	174.472	172.516	155.081	161.504	recql4_brbseq_myeloid_klhdc3_ko_vs_wt	gene
0.280251	0.0496456	0.764008	5.4147	ENSMUSG00000014444	Piezo1	234839	Piezo1	8	123208437	123278068	-1	protein_coding	piezo-type mechanosensitive ion channel component 1	211	185	190	201	257	236	167	303	252	305	195	295	41.2791	43.3545	37.8834	43.077	33.3211	41.5862	42.6613	37.3337	44.3516	40.1517	45.5159	57.1013	recql4_brbseq_myeloid_klhdc3_ko_vs_wt	gene
0.21249	0.0500972	0.764008	7.84907	ENSMUSG00000093904	Tomm20	67952	Tomm20	8	127657417	127672594	-1	protein_coding	translocase of outer mitochondrial membrane 20	1490	862	867	1029	1393	1429	930	1103	1696	1622	1338	1578	277.815	230.561	259.938	230.426	235.301	193.769	194.67	191.126	240.396	243.122	253.472	207.864	recql4_brbseq_myeloid_klhdc3_ko_vs_wt	gene
0.281413	0.0230624	0.764008	6.43386	ENSMUSG00000025894	Aasdhppt	67618	Aasdhppt	9	4294793	4309471	-1	protein_coding	aminoadipate-semialdehyde dehydrogenase-phosphopantetheinyl transferase	511	334	277	481	468	623	347	487	540	542	455	680	88.4552	77.0431	88.3946	99.2962	80.6971	75.08	62.1957	89.3409	80.7647	105.994	94.575	91.7767	recql4_brbseq_myeloid_klhdc3_ko_vs_wt	gene
1.07014	0.0348234	0.764008	1.53309	ENSMUSG00000047822	Angptl8	624219	Angptl8	9	21746806	21748643	1	protein_coding	angiopoietin-like 8	22	7	4	7	36	13	10	25	13	13	13	5	2.12948	1.8479	2.52556	0.730119	3.47424	1.57353	0.898132	1.30018	6.21267	2.21175	2.7255	4.71133	recql4_brbseq_myeloid_klhdc3_ko_vs_wt	gene
1.77978	0.0379131	0.764008	0.271097	ENSMUSG00000087135	Gm16096	NA	Gm16096	9	40692038	40695477	-1	lncRNA	predicted gene 16096	3	1	1	2	8	4	9	4	2	16	6	0	0.327612	2.27434	1.16564	0	0.47376	0.224791	0.224533	0.37148	1.38059	0.680537	2.45295	0.753813	recql4_brbseq_myeloid_klhdc3_ko_vs_wt	gene
-0.489154	0.0296024	0.764008	3.98008	ENSMUSG00000042790	Rnf214	235315	Rnf214	9	45774723	45818209	-1	protein_coding	ring finger protein 214	101	112	85	101	75	91	46	75	69	65	86	102	11.3026	9.23949	16.7075	14.8944	15.9499	25.1765	19.0853	18.7597	12.9431	15.4822	12.5373	14.134	recql4_brbseq_myeloid_klhdc3_ko_vs_wt	gene
-0.484447	0.0337396	0.764008	5.62641	ENSMUSG00000032085	Tagln	21345	Tagln	9	45840917	45847356	-1	protein_coding	transgelin	345	255	211	487	223	247	167	277	225	202	333	235	36.8564	28.7135	64.6932	34.3156	54.4824	57.3216	47.3765	90.4553	38.484	42.0232	45.5159	52.2015	recql4_brbseq_myeloid_klhdc3_ko_vs_wt	gene
0.179903	0.0473476	0.764008	7.1844	ENSMUSG00000039016	Timm8b	30057	Timm8b	9	50515210	50516620	1	protein_coding	translocase of inner mitochondrial membrane 8B	896	622	572	735	869	949	529	859	893	957	708	1076	146.279	136.034	137.546	157.122	141.496	139.82	128.433	136.519	149.967	161.457	144.179	161.881	recql4_brbseq_myeloid_klhdc3_ko_vs_wt	gene
0.271896	0.028995	0.764008	7.8243	ENSMUSG00000032279	Idh3a	67834	Idh3a	9	54493618	54511945	1	protein_coding	isocitrate dehydrogenase 3 (NAD+) alpha	1425	872	749	1087	1324	1634	835	1161	1744	1455	1152	1726	285.678	206.822	223.803	252.037	225.036	196.017	168.175	201.899	228.488	277.999	227.58	218.794	recql4_brbseq_myeloid_klhdc3_ko_vs_wt	gene
0.735139	0.0328053	0.764008	2.03989	ENSMUSG00000032733	Snx33	235406	Snx33	9	56824477	56835655	-1	protein_coding	sorting nexin 33	13	14	12	21	31	28	18	23	19	24	14	32	3.11231	3.4115	2.71983	4.67276	2.05296	3.14707	2.6944	3.90054	5.3498	4.76376	4.90591	4.33442	recql4_brbseq_myeloid_klhdc3_ko_vs_wt	gene
-0.66219	0.0446612	0.764008	2.49996	ENSMUSG00000032333	Stoml1	69106	Stoml1	9	58160447	58169803	1	protein_coding	stomatin-like 1	39	31	36	39	33	28	7	24	32	40	21	21	5.24179	5.68584	4.07975	3.0665	6.15888	6.96851	8.08319	7.24385	5.69495	4.76376	1.90785	4.52288	recql4_brbseq_myeloid_klhdc3_ko_vs_wt	gene
-1.02058	0.0202594	0.764008	1.42354	ENSMUSG00000036867	Smad6	17130	Smad6	9	63860358	63929341	-1	protein_coding	SMAD family member 6	17	15	11	29	6	9	10	10	8	13	12	13	1.31045	1.8479	2.33129	1.89831	2.68464	3.37186	2.46986	5.38645	1.03544	1.53121	2.7255	1.88453	recql4_brbseq_myeloid_klhdc3_ko_vs_wt	gene
-0.255247	0.0445943	0.764008	5.51102	ENSMUSG00000032398	Snapc5	330959	Snapc5	9	64086556	64090414	1	protein_coding	small nuclear RNA activating complex polypeptide 5	305	238	256	266	265	228	174	227	215	284	227	281	35.2183	40.3695	44.1001	41.0327	48.1656	53.5001	57.4805	49.4068	45.7321	38.7906	47.4238	42.7789	recql4_brbseq_myeloid_klhdc3_ko_vs_wt	gene
0.211303	0.0485964	0.764008	7.47763	ENSMUSG00000032397	Tipin	66131	Tipin	9	64188863	64212706	1	protein_coding	timeless interacting protein	1183	766	567	1020	1166	1086	759	999	1061	1215	903	1086	173.798	172.707	175.429	158.582	186.819	172.19	127.31	189.455	201.221	184.766	206.866	188.265	recql4_brbseq_myeloid_klhdc3_ko_vs_wt	gene
-0.48947	0.0280626	0.764008	3.95735	ENSMUSG00000032375	Aph1b	208117	Aph1b	9	66682484	66702772	-1	protein_coding	aph1 homolog B gamma secretase subunit	135	79	81	71	76	53	54	75	86	113	86	95	14.0873	16.0625	16.7075	13.8723	21.3192	17.7585	18.1872	13.1875	13.1156	9.01712	14.7177	14.134	recql4_brbseq_myeloid_klhdc3_ko_vs_wt	gene
-0.337027	0.0349421	0.764008	6.39648	ENSMUSG00000032366	Tpm1	22003	Tpm1	9	66929872	66956688	-1	protein_coding	tropomyosin 1 alpha	505	393	363	754	427	403	297	448	438	476	488	541	71.747	67.6615	94.8056	78.9989	79.7496	88.3427	81.5055	140.048	73.6892	68.5641	80.9475	84.427	recql4_brbseq_myeloid_klhdc3_ko_vs_wt	gene
-1.21857	0.0281531	0.764008	1.38311	ENSMUSG00000074213	Gm10642	NA	Gm10642	9	70563533	70565144	1	lncRNA	predicted gene 10642	16	19	18	15	8	12	5	4	27	10	4	10	4.42276	1.42146	0.777095	1.46024	2.52672	4.27102	4.0416	2.7861	1.38059	2.04161	1.36275	0.753813	recql4_brbseq_myeloid_klhdc3_ko_vs_wt	gene
-0.794378	0.0320247	0.764008	5.2101	ENSMUSG00000032232	Cgnl1	68178	Cgnl1	9	71533791	71678884	-1	protein_coding	cingulin-like 1	340	158	223	68	80	147	138	79	269	386	234	336	44.0638	54.8683	45.4601	49.064	53.6928	35.5169	50.0709	12.6303	13.8059	25.0097	37.6119	14.8878	recql4_brbseq_myeloid_klhdc3_ko_vs_wt	gene
0.413915	0.0417224	0.764008	4.69099	ENSMUSG00000079225	Gm9531	NA	Gm9531	9	81559651	81560730	1	transcribed_processed_pseudogene	predicted gene 9531	126	63	95	151	134	189	98	155	184	194	107	216	30.1403	27.5763	20.7873	31.5411	19.8979	14.1618	21.3306	28.0467	23.1249	32.1554	26.7099	29.2102	recql4_brbseq_myeloid_klhdc3_ko_vs_wt	gene
-0.280485	0.028077	0.764008	6.38129	ENSMUSG00000032353	Tmed3	66111	Tmed3	9	89581259	89587121	-1	protein_coding	transmembrane p24 trafficking protein 3	512	426	378	511	436	378	245	455	595	646	428	508	97.4646	91.8263	83.1492	74.1801	80.855	95.7608	84.8735	94.9131	75.2423	64.3107	66.7748	85.7462	recql4_brbseq_myeloid_klhdc3_ko_vs_wt	gene
-0.301924	0.0338284	0.764008	8.03048	ENSMUSG00000032786	Alas1	11655	Alas1	9	106110654	106125853	-1	protein_coding	aminolevulinic acid synthase 1	2028	1223	1209	1936	1316	1267	784	1781	1375	1795	998	1699	225.233	255.152	193.885	248.094	320.262	274.919	271.46	359.592	227.108	215.56	213.679	335.635	recql4_brbseq_myeloid_klhdc3_ko_vs_wt	gene
0.329354	0.0375895	0.764008	4.97949	ENSMUSG00000042210	Abhd14a	68644	Abhd14a	9	106317253	106324877	-1	protein_coding	abhydrolase domain containing 14A	176	124	95	128	210	195	112	139	224	222	199	267	36.6925	31.5564	38.6605	38.9884	27.7939	27.874	21.3306	23.7747	36.2406	33.1762	30.5256	26.195	recql4_brbseq_myeloid_klhdc3_ko_vs_wt	gene
0.292896	0.0253109	0.764008	5.50411	ENSMUSG00000010048	Ifrd2	15983	Ifrd2	9	107464841	107470584	1	protein_coding	interferon-related developmental regulator 2	199	166	180	215	234	295	171	236	330	358	269	349	54.056	50.8883	52.2596	50.9623	31.4261	37.3152	40.416	39.9341	40.3823	50.1896	46.6061	44.475	recql4_brbseq_myeloid_klhdc3_ko_vs_wt	gene
-0.201622	0.0418888	0.764008	6.44558	ENSMUSG00000039285	Azi2	27215	Azi2	9	117869567	117898862	1	protein_coding	5-azacytidine induced gene 2	623	405	421	532	452	468	352	427	460	561	438	589	75.3508	79.7439	85.0919	86.008	98.3842	91.0402	94.5284	98.8136	78.0035	79.6228	95.9377	80.4695	recql4_brbseq_myeloid_klhdc3_ko_vs_wt	gene
-0.297853	0.0240269	0.764008	6.11138	ENSMUSG00000047409	Ctdspl	69274	Ctdspl	9	118755521	118873066	1	protein_coding	CTD (carboxy-terminal domain RNA polymerase II polypeptide A) small phosphatase-like	568	318	366	475	442	352	220	386	320	371	358	357	52.4179	52.7362	69.55	52.1305	89.6986	71.4834	82.1791	88.2264	76.2778	59.8873	59.9611	72.7429	recql4_brbseq_myeloid_klhdc3_ko_vs_wt	gene
0.271684	0.0464674	0.764008	5.64726	ENSMUSG00000036737	Oxsr1	108737	Oxsr1	9	119067498	119151493	-1	protein_coding	oxidative-stress responsive 1	280	197	169	304	306	344	222	261	337	342	246	289	55.2026	48.6139	47.7913	42.2009	44.2176	44.2837	37.9461	56.4649	52.8077	58.5262	60.5062	49.1863	recql4_brbseq_myeloid_klhdc3_ko_vs_wt	gene
-1.03354	0.0481271	0.764008	5.56681	ENSMUSG00000049103	Ccr2	12772	Ccr2	9	123901987	123913594	1	protein_coding	chemokine (C-C motif) receptor 2	185	145	301	979	267	201	134	175	68	164	327	99	11.1388	23.3119	63.5275	14.4564	29.2152	32.5946	67.5845	181.839	46.0773	34.197	36.5217	32.9793	recql4_brbseq_myeloid_klhdc3_ko_vs_wt	gene
0.213198	0.0492175	0.764008	6.30163	ENSMUSG00000019773	Fbxo5	67141	Fbxo5	10	5749160	5755600	-1	protein_coding	F-box protein 5	499	356	269	424	484	487	344	455	429	490	433	520	70.2728	69.6515	84.1205	75.9324	78.8021	80.0254	60.3994	78.7537	83.5259	82.8554	93.7573	85.7462	recql4_brbseq_myeloid_klhdc3_ko_vs_wt	gene
0.30969	0.0284895	0.764008	5.83001	ENSMUSG00000040034	Nup43	69912	Nup43	10	7543267	7554645	1	protein_coding	nucleoporin 43	355	179	169	270	314	329	238	295	422	414	301	517	69.1261	58.8484	58.4764	75.4943	56.0616	40.2375	37.9461	50.1498	54.1883	55.9742	64.867	55.5937	recql4_brbseq_myeloid_klhdc3_ko_vs_wt	gene
-0.393171	0.0260242	0.764008	4.58079	ENSMUSG00000019820	Utrn	22288	Utrn	10	12257932	12745109	-1	protein_coding	utrophin	168	99	116	180	143	100	84	97	137	168	128	143	22.4414	23.8805	24.867	20.8814	26.5306	22.2543	26.0458	33.4332	24.6781	17.0134	22.8942	18.28	recql4_brbseq_myeloid_klhdc3_ko_vs_wt	gene
-1.05852	0.0398111	0.764008	2.31223	ENSMUSG00000097327	E030030I06Rik	319887	E030030I06Rik	10	21988949	22024722	-1	transcribed_unprocessed_pseudogene	RIKEN cDNA E030030I06 gene	32	15	22	36	14	15	4	17	64	15	33	41	10.4836	2.13219	6.41103	5.98698	5.05344	3.37186	4.93973	6.68663	2.41604	2.55201	1.0902	3.2037	recql4_brbseq_myeloid_klhdc3_ko_vs_wt	gene
-0.51669	0.0494017	0.764008	4.17862	ENSMUSG00000019997	Ccn2	14219	Ccn2	10	24471340	24474581	1	protein_coding	cellular communication network factor 2	120	84	81	174	88	82	63	84	83	92	135	77	13.5959	13.0774	26.227	11.2438	18.9504	18.8824	18.1872	32.3187	15.1865	13.951	17.1707	15.8301	recql4_brbseq_myeloid_klhdc3_ko_vs_wt	gene
-0.354152	0.0404464	0.764008	4.53662	ENSMUSG00000039697	Ncoa7	211329	Ncoa7	10	30504995	30679322	-1	protein_coding	nuclear receptor coactivator 7	160	107	100	151	88	121	67	127	147	193	119	146	24.0795	27.4342	23.1186	21.3195	25.2672	24.0526	22.4533	28.0467	15.1865	20.5862	18.2609	23.9336	recql4_brbseq_myeloid_klhdc3_ko_vs_wt	gene
-1.38641	0.0300584	0.764008	1.46151	ENSMUSG00000012819	Cdh23	22295	Cdh23	10	60138527	60532269	-1	protein_coding	cadherin 23 (otocadherin)	31	15	17	27	19	1	1	13	3	24	7	1	0.491418	3.4115	1.35992	0.146024	4.89552	3.37186	3.81706	5.01498	3.27891	0.170134	0.27255	2.44989	recql4_brbseq_myeloid_klhdc3_ko_vs_wt	gene
-0.653568	0.0243154	0.764008	3.17337	ENSMUSG00000020070	Rufy2	70432	Rufy2	10	62816002	62852989	1	protein_coding	RUN and FYVE domain-containing 2	61	42	47	75	44	34	29	35	51	78	44	33	8.35411	11.0874	8.54805	4.81879	9.63312	9.4412	10.5531	13.9305	7.59326	5.78456	7.90396	6.59586	recql4_brbseq_myeloid_klhdc3_ko_vs_wt	gene
-0.289483	0.0464476	0.764008	4.94582	ENSMUSG00000057134	Ado	211488	Ado	10	67380341	67384898	-1	protein_coding	2-aminoethanethiol (cysteamine) dioxygenase	227	162	154	180	175	163	90	166	152	222	158	168	24.8985	31.5564	30.6953	24.532	35.8478	36.4161	34.5781	33.4332	30.2005	27.7319	24.5295	31.2832	recql4_brbseq_myeloid_klhdc3_ko_vs_wt	gene
-0.670351	0.0453953	0.764008	2.37311	ENSMUSG00000060301	2610008E11Rik	72128	2610008E11Rik	10	78900208	78933434	-1	protein_coding	RIKEN cDNA 2610008E11 gene	49	17	29	35	25	19	10	27	22	24	27	37	3.60373	3.4115	5.24539	5.40288	7.73808	3.82144	6.51146	6.50089	4.31435	3.23255	2.7255	5.08824	recql4_brbseq_myeloid_klhdc3_ko_vs_wt	gene
-1.01	0.0491456	0.764008	0.805124	ENSMUSG00000042570	Mier2	70427	Mier2	10	79376079	79391033	-1	protein_coding	MIER family member 2	18	10	15	6	4	9	7	4	2	4	4	8	0.327612	0.568584	0.777095	1.16819	2.84256	2.24791	3.368	1.11444	0.690297	1.53121	1.90785	0.753813	recql4_brbseq_myeloid_klhdc3_ko_vs_wt	gene
-0.303339	0.0197289	0.764008	6.15401	ENSMUSG00000019564	Arid3a	13496	Arid3a	10	79762877	79790852	1	protein_coding	AT rich interactive domain 3A (BRIGHT-like)	474	352	378	592	429	436	233	365	323	451	274	365	52.9093	64.1078	53.231	53.2987	74.8541	79.1263	84.8735	109.958	74.0343	74.1785	63.5042	68.7854	recql4_brbseq_myeloid_klhdc3_ko_vs_wt	gene
0.303053	0.0276743	0.764008	6.41796	ENSMUSG00000035754	Wdr18	216156	Wdr18	10	79795986	79806037	1	protein_coding	WD repeat domain 18	488	298	240	544	492	526	356	518	531	654	460	586	86.981	92.9635	89.3659	85.57	77.065	66.9876	53.8879	101.042	84.9065	89.4906	97.0279	97.6188	recql4_brbseq_myeloid_klhdc3_ko_vs_wt	gene
0.261131	0.0427538	0.764008	5.97374	ENSMUSG00000020163	Uqcr11	66594	Uqcr11	10	80238831	80242664	-1	protein_coding	ubiquinol-cytochrome c reductase complex III subunit XI	345	258	193	368	385	357	291	335	372	451	319	479	60.9358	64.1078	61.9733	69.9454	54.4824	57.996	43.3349	68.3523	66.441	60.7379	79.3121	63.1318	recql4_brbseq_myeloid_klhdc3_ko_vs_wt	gene
0.604203	0.021256	0.764008	3.71103	ENSMUSG00000035397	Klf16	118445	Klf16	10	80402958	80413155	-1	protein_coding	Kruppel-like factor 16	66	64	21	50	98	76	49	82	88	84	75	96	14.4149	11.9403	14.5705	14.0183	10.4227	14.3866	4.71519	9.28699	16.9123	12.9302	13.355	15.4532	recql4_brbseq_myeloid_klhdc3_ko_vs_wt	gene
0.191936	0.0458539	0.764008	7.01327	ENSMUSG00000020238	Ncln	103425	Ncln	10	81322083	81332226	-1	protein_coding	nicalin	802	571	477	703	823	831	548	687	669	934	656	840	109.586	132.764	127.444	122.66	126.652	128.355	107.102	130.575	142.029	141.382	149.358	129.467	recql4_brbseq_myeloid_klhdc3_ko_vs_wt	gene
-1.47376	0.0205607	0.764008	0.635424	ENSMUSG00000074862	BC025920	NA	BC025920	10	81442104	81456537	1	protein_coding	cDNA sequence BC025920	9	12	8	8	4	4	3	2	2	17	5	5	0.327612	2.41648	0.971369	0.730119	1.42128	2.69749	1.79626	1.48592	0.690297	0.680537	0.817651	0.376906	recql4_brbseq_myeloid_klhdc3_ko_vs_wt	gene
0.187296	0.0502323	0.764008	8.33359	ENSMUSG00000019961	Tmpo	21917	Tmpo	10	90983433	91017177	-1	protein_coding	thymopoietin	2125	1330	1119	1728	1880	2064	1357	1734	2024	2178	1799	2051	331.543	309.594	349.499	299.495	335.58	298.971	251.253	320.958	324.439	351.157	369.851	326.778	recql4_brbseq_myeloid_klhdc3_ko_vs_wt	gene
-0.38031	0.0510711	0.764008	5.59479	ENSMUSG00000036478	Btg1	12226	Btg1	10	96452868	96458671	1	protein_coding	BTG anti-proliferation factor 1	294	223	328	232	268	287	126	170	275	391	263	323	45.0467	55.5791	51.094	47.1657	46.4285	50.1283	73.6468	43.0916	46.2499	48.8285	34.3413	32.037	recql4_brbseq_myeloid_klhdc3_ko_vs_wt	gene
0.57861	0.0443271	0.764008	5.5714	ENSMUSG00000019960	Dusp6	67603	Dusp6	10	99099093	99103351	1	protein_coding	dual specificity phosphatase 6	300	227	197	156	308	417	211	391	149	176	352	166	24.4071	25.0177	68.3844	24.24	47.376	51.0275	44.233	28.9754	53.1528	70.946	57.5081	73.6852	recql4_brbseq_myeloid_klhdc3_ko_vs_wt	gene
-0.355714	0.0454684	0.764008	5.13292	ENSMUSG00000020170	Frs2	327826	Frs2	10	116905332	116984439	-1	protein_coding	fibroblast growth factor receptor substrate 2	217	135	160	273	213	147	104	146	220	302	165	248	36.0373	42.9281	32.0552	36.2139	34.2686	30.3467	35.9253	50.707	36.7583	25.0097	28.3452	27.5142	recql4_brbseq_myeloid_klhdc3_ko_vs_wt	gene
-0.711866	0.0430271	0.764008	9.38631	ENSMUSG00000069516	Lyz2	17105	Lyz2	10	117113236	117118226	-1	protein_coding	lysozyme 2	2450	2906	5816	9128	3071	3663	1680	4474	1453	3782	2381	2356	238.01	537.596	462.566	344.032	386.904	653.241	1305.88	1695.43	529.975	623.202	457.885	843.14	recql4_brbseq_myeloid_klhdc3_ko_vs_wt	gene
0.175374	0.0507582	0.764008	7.35949	ENSMUSG00000020224	Llph	66225	Llph	10	120062975	120068487	1	protein_coding	LLP homolog long-term synaptic facilitation (Aplysia)	1003	701	679	811	985	1123	609	906	1030	1126	801	1123	168.72	160.056	155.613	163.985	158.394	157.578	152.458	150.635	169.986	191.061	165.983	170.739	recql4_brbseq_myeloid_klhdc3_ko_vs_wt	gene
0.224241	0.0168495	0.764008	7.38297	ENSMUSG00000034667	Xpot	73192	Xpot	10	121423285	121462237	-1	protein_coding	exportin tRNA (nuclear export receptor for tRNAs)	1004	683	570	790	930	981	632	985	1040	1228	963	1325	170.358	174.555	187.086	193.482	158.552	153.532	127.984	146.734	160.494	166.902	172.252	185.626	recql4_brbseq_myeloid_klhdc3_ko_vs_wt	gene
-0.226655	0.0250893	0.764008	6.65589	ENSMUSG00000040462	Os9	216440	Os9	10	126931519	126957000	-1	protein_coding	amplified in osteosarcoma	724	538	485	557	597	564	338	480	576	668	465	663	94.3523	94.9535	90.3373	96.8138	114.334	120.937	108.899	103.457	103.027	95.9557	92.122	90.4575	recql4_brbseq_myeloid_klhdc3_ko_vs_wt	gene
-0.53697	0.0178806	0.764008	4.07013	ENSMUSG00000040415	Dtx3	80904	Dtx3	10	127026247	127031597	-1	protein_coding	deltex 3 E3 ubiquitin ligase	114	95	114	93	87	77	43	83	77	139	75	87	12.6131	19.7583	14.5705	12.7041	18.0029	21.3551	25.5968	17.2738	15.014	13.1003	11.7197	15.6416	recql4_brbseq_myeloid_klhdc3_ko_vs_wt	gene
0.217124	0.032938	0.764008	9.52902	ENSMUSG00000071072	Ptges3	56351	Ptges3	10	127894823	127913141	1	protein_coding	prostaglandin E synthase 3	4660	2976	2482	3864	4459	5018	2798	3816	4986	5197	3566	5659	816.737	738.733	692.78	826.349	735.907	668.977	557.291	717.699	769.508	853.734	762.596	719.137	recql4_brbseq_myeloid_klhdc3_ko_vs_wt	gene
0.281987	0.0160857	0.764008	8.13956	ENSMUSG00000025364	Pa2g4	18813	Pa2g4	10	128393635	128401856	-1	protein_coding	proliferation-associated 2G4	1681	1050	794	1593	1707	1714	1132	1525	1945	2268	1514	1967	318.603	322.387	294.131	287.229	265.464	236.03	178.279	295.884	294.584	291.61	308.527	287.391	recql4_brbseq_myeloid_klhdc3_ko_vs_wt	gene
0.228144	0.0419265	0.764008	6.96395	ENSMUSG00000059534	Uqcr10	66152	Uqcr10	11	4651973	4654342	-1	protein_coding	ubiquinol-cytochrome c reductase complex III subunit X	629	483	455	718	658	777	535	677	871	845	651	973	142.675	120.113	126.472	142.081	99.3317	108.574	102.163	133.361	113.554	132.194	145.814	127.583	recql4_brbseq_myeloid_klhdc3_ko_vs_wt	gene
-0.419982	0.0359227	0.764008	5.00945	ENSMUSG00000020422	Tns3	319939	Tns3	11	8381652	8614681	-1	protein_coding	tensin 3	218	145	230	160	163	161	108	136	171	257	124	233	28.0108	36.5315	24.0899	34.0235	34.4266	32.5946	51.6426	29.7184	28.1296	27.3916	29.4354	25.6296	recql4_brbseq_myeloid_klhdc3_ko_vs_wt	gene
0.269691	0.0290865	0.764008	6.04307	ENSMUSG00000035455	Fignl1	60530	Fignl1	11	11737431	11758962	-1	protein_coding	fidgetin-like 1	406	224	233	393	420	468	236	380	364	455	340	472	59.6254	64.6764	66.0531	68.9232	64.1155	50.3531	52.3162	72.9958	72.4811	79.6228	64.3219	71.6122	recql4_brbseq_myeloid_klhdc3_ko_vs_wt	gene
-1.19496	0.0471947	0.764008	1.27384	ENSMUSG00000020122	Egfr	13649	Egfr	11	16702203	16868158	1	protein_coding	epidermal growth factor receptor	14	21	12	13	9	11	3	3	10	14	22	3	1.63806	1.99004	4.27402	0.438071	2.21088	4.7206	2.6944	2.41462	1.55317	1.87148	0.817651	0.56536	recql4_brbseq_myeloid_klhdc3_ko_vs_wt	gene
0.267644	0.0438278	0.764008	5.81118	ENSMUSG00000051355	Commd1	17846	Commd1	11	22846136	22932382	-1	protein_coding	COMM domain containing 1	300	220	217	334	321	358	277	314	290	337	321	377	47.5037	47.9032	62.3619	55.051	47.376	49.4539	48.7237	62.0371	55.3963	60.9081	75.4964	59.1743	recql4_brbseq_myeloid_klhdc3_ko_vs_wt	gene
0.244436	0.0434924	0.764008	5.80844	ENSMUSG00000040767	Snrnp25	78372	Snrnp25	11	32155415	32158984	1	protein_coding	small nuclear ribonucleoprotein 25 (U11/U12)	337	219	192	325	360	339	244	309	323	346	274	433	52.9093	49.1825	53.231	63.2283	53.219	49.2291	43.1103	60.3654	62.1267	57.6755	66.5023	58.232	recql4_brbseq_myeloid_klhdc3_ko_vs_wt	gene
0.233397	0.0230097	0.764008	10.5164	ENSMUSG00000057113	Npm1	18148	Npm1	11	33102287	33113206	-1	protein_coding	nucleophosmin 1	8303	5159	4687	7104	7593	8969	5324	7381	11791	11979	7924	12648	1931.44	1702.77	1539.43	1846.91	1311.21	1159.69	1052.39	1319.5	1310.36	1525.93	1451.06	1390.97	recql4_brbseq_myeloid_klhdc3_ko_vs_wt	gene
0.218996	0.0330042	0.764008	7.63364	ENSMUSG00000001056	Nhp2	52530	Nhp2	11	51510562	51514541	1	protein_coding	NHP2 ribonucleoprotein	1107	770	655	1167	1066	1226	788	1163	1343	1443	1032	1478	219.991	205.117	200.491	215.823	174.817	173.089	147.069	216.758	183.964	208.585	214.77	219.171	recql4_brbseq_myeloid_klhdc3_ko_vs_wt	gene
-0.321424	0.0206132	0.764008	6.36763	ENSMUSG00000020392	Cdkn2aipnl	52626	Cdkn2aipnl	11	51858488	51868161	1	protein_coding	CDKN2A interacting protein N-terminal like	618	453	518	482	450	525	319	374	382	399	409	412	62.5739	56.7162	79.458	60.1618	97.5946	101.83	116.308	89.5266	77.6584	89.3205	86.9436	70.4815	recql4_brbseq_myeloid_klhdc3_ko_vs_wt	gene
-1.25898	0.0423327	0.764008	0.732094	ENSMUSG00000069874	Irgm2	54396	Irgm2	11	58090444	58113608	1	protein_coding	immunity-related GTPase family M member 2	16	5	9	14	5	1	2	10	7	1	8	8	1.14664	0.142146	1.55419	1.16819	2.52672	1.12395	2.0208	2.60036	0.862871	0.170134	0.545101	1.88453	recql4_brbseq_myeloid_klhdc3_ko_vs_wt	gene
-0.343763	0.0264706	0.764008	5.2024	ENSMUSG00000020455	Trim11	94091	Trim11	11	58868919	58882284	1	protein_coding	tripartite motif-containing 11	309	181	169	228	172	234	112	177	202	287	158	203	33.0888	40.7959	30.6953	29.6428	48.7973	40.6871	37.9461	42.3487	29.6828	39.8114	30.5256	33.3562	recql4_brbseq_myeloid_klhdc3_ko_vs_wt	gene
-0.951886	0.0291021	0.764008	2.02793	ENSMUSG00000004837	Grap	71520	Grap	11	61544091	61563610	1	protein_coding	GRB2-related adaptor protein	25	26	14	35	16	5	17	13	20	31	24	19	3.27612	4.40652	4.66257	2.77445	3.948	5.84455	3.14346	6.50089	2.76119	0.850671	4.63336	2.44989	recql4_brbseq_myeloid_klhdc3_ko_vs_wt	gene
-0.486712	0.0201395	0.764008	3.78589	ENSMUSG00000018347	Zkscan6	52712	Zkscan6	11	65698001	65720065	1	protein_coding	zinc finger with KRAB and SCAN domains 6	89	76	67	102	75	56	51	55	72	85	77	78	11.794	12.0824	14.9591	11.3899	14.0549	17.0841	15.0437	18.9455	12.9431	9.52752	13.9001	10.3649	recql4_brbseq_myeloid_klhdc3_ko_vs_wt	gene
0.376154	0.0417006	0.764008	4.66304	ENSMUSG00000069844	Sco1	52892	Sco1	11	66943496	66957896	1	protein_coding	SCO1 cytochrome c oxidase assembly protein	179	74	75	139	142	169	109	173	156	144	129	176	25.5537	20.469	25.0613	25.7002	28.2677	16.6345	16.84	25.8178	24.5055	28.7527	29.708	32.6024	recql4_brbseq_myeloid_klhdc3_ko_vs_wt	gene
0.356643	0.0286711	0.764008	5.50212	ENSMUSG00000020899	Pfas	237823	Pfas	11	68876523	68899286	-1	protein_coding	phosphoribosylformylglycinamidine synthase (FGAR amidotransferase)	232	158	131	279	287	288	204	228	303	263	265	350	49.6332	37.3844	51.4826	51.1083	36.6374	35.5169	29.4138	51.8214	49.5288	48.9987	55.6003	42.9673	recql4_brbseq_myeloid_klhdc3_ko_vs_wt	gene
-0.292638	0.0310941	0.764008	5.37789	ENSMUSG00000018761	Mpdu1	24070	Mpdu1	11	69547523	69553468	-1	protein_coding	mannose-P-dolichol utilization defect 1	325	198	204	265	222	180	155	242	214	271	178	273	35.0545	38.5216	34.5807	39.8645	51.324	44.5085	45.8047	49.2211	38.3115	30.6242	42.2453	45.6057	recql4_brbseq_myeloid_klhdc3_ko_vs_wt	gene
-0.44391	0.0253622	0.764008	4.51061	ENSMUSG00000040599	Mis12	67139	Mis12	11	70910437	70918197	1	protein_coding	MIS12 kinetochore complex component	157	114	127	169	99	110	60	149	125	154	77	148	20.4758	21.8905	14.9591	21.6115	24.7934	25.6261	28.5157	31.39	17.0848	18.7148	16.353	28.0795	recql4_brbseq_myeloid_klhdc3_ko_vs_wt	gene
-0.370989	0.0157175	0.764008	4.94099	ENSMUSG00000005949	Ctns	83429	Ctns	11	73074422	73089868	-1	protein_coding	cystinosis nephropathic	255	132	164	207	180	176	102	124	168	184	149	169	27.5194	26.1549	28.9468	24.678	40.2696	29.6723	36.8234	38.4481	31.0633	29.9436	27.8001	23.3682	recql4_brbseq_myeloid_klhdc3_ko_vs_wt	gene
0.257189	0.0337718	0.764008	6.21775	ENSMUSG00000020741	Cluh	74148	Cluh	11	74540321	74561673	1	protein_coding	clustered mitochondria (cluA/CLU1) homolog	428	313	222	376	416	500	264	414	537	521	419	547	87.9638	74.058	81.4007	79.875	67.5898	70.3594	49.8463	69.8382	71.7908	85.0671	71.9533	78.0196	recql4_brbseq_myeloid_klhdc3_ko_vs_wt	gene
-0.530574	0.0497087	0.764008	3.03984	ENSMUSG00000001323	Srr	27364	Srr	11	74797185	74816774	-1	protein_coding	serine racemase	53	42	35	60	32	45	23	31	67	47	37	50	10.975	6.68086	7.18813	7.30119	8.36976	9.4412	7.85866	11.1444	5.52237	7.65604	6.26866	5.84205	recql4_brbseq_myeloid_klhdc3_ko_vs_wt	gene
-0.275195	0.024342	0.764008	5.67839	ENSMUSG00000037791	Phf12	268448	Phf12	11	77873580	77921365	1	protein_coding	PHD finger protein 12	360	222	244	299	232	246	174	269	331	410	255	346	54.2198	58.2798	49.5398	50.5242	56.8512	49.9035	54.7861	55.5362	40.0372	41.853	47.4238	50.6939	recql4_brbseq_myeloid_klhdc3_ko_vs_wt	gene
0.625562	0.021534	0.764008	3.41633	ENSMUSG00000020834	Dhrs13	70451	Dhrs13	11	77923106	77928692	1	protein_coding	dehydrogenase/reductase (SDR family) member 13	70	28	38	34	76	78	51	55	49	70	73	61	8.02649	9.95022	14.182	8.90745	11.0544	6.29413	8.53226	6.31515	13.1156	13.2705	13.9001	10.3649	recql4_brbseq_myeloid_klhdc3_ko_vs_wt	gene
-0.513201	0.050363	0.764008	4.58081	ENSMUSG00000001095	Slc13a2	20500	Slc13a2	11	78287913	78313043	-1	protein_coding	solute carrier family 13 (sodium-dependent dicarboxylate transporter) member 2	214	129	165	142	148	144	62	106	93	209	70	77	15.234	29.7085	13.5992	11.2438	33.7949	28.998	37.048	26.3751	25.541	24.4993	16.8981	19.976	recql4_brbseq_myeloid_klhdc3_ko_vs_wt	gene
-0.424674	0.0513924	0.764008	3.98746	ENSMUSG00000046010	Zfp830	66983	Zfp830	11	82655171	82656761	1	protein_coding	zinc finger protein 830	122	70	89	94	90	66	43	80	75	115	59	133	12.2855	16.3468	11.4622	19.4212	19.2662	15.7353	19.9834	17.4595	15.5317	11.2289	11.7197	15.0763	recql4_brbseq_myeloid_klhdc3_ko_vs_wt	gene
-0.669016	0.047167	0.764008	2.35719	ENSMUSG00000007646	Rad51c	114714	Rad51c	11	87267471	87295780	-1	protein_coding	RAD51 paralog C	36	38	37	33	33	23	11	24	20	30	7	21	3.27612	4.26438	1.35992	3.0665	5.68512	8.54204	8.30772	6.12941	5.69495	3.91309	2.99805	4.52288	recql4_brbseq_myeloid_klhdc3_ko_vs_wt	gene
0.33015	0.0171372	0.764008	5.74118	ENSMUSG00000038845	Phb	18673	Phb	11	95557783	95571599	1	protein_coding	prohibitin	273	231	154	265	301	349	212	293	388	375	268	443	63.5567	53.3047	52.0654	64.6886	43.1122	51.9266	34.5781	49.2211	51.9448	59.3769	57.7807	55.2168	recql4_brbseq_myeloid_klhdc3_ko_vs_wt	gene
0.255019	0.018192	0.764008	7.5743	ENSMUSG00000006057	Atp5g1	11951	Atp5g1	11	95959678	95966496	-1	protein_coding	ATP synthase H+ transporting mitochondrial F0 complex subunit C1 (subunit 9)	1050	701	619	1104	1046	1212	773	1047	1348	1465	975	1383	220.811	208.244	189.417	201.951	165.816	157.578	138.986	205.057	180.513	206.203	210.681	197.311	recql4_brbseq_myeloid_klhdc3_ko_vs_wt	gene
0.84825	0.0509645	0.764008	1.91464	ENSMUSG00000018537	Pcgf2	22658	Pcgf2	11	97579649	97591323	-1	protein_coding	polycomb group ring finger 2	9	10	23	7	23	31	15	20	20	20	18	29	3.27612	2.84292	3.49693	4.23469	1.42128	2.24791	5.16426	1.30018	3.96921	5.27416	4.08826	3.76906	recql4_brbseq_myeloid_klhdc3_ko_vs_wt	gene
-0.534487	0.0395765	0.764008	4.65076	ENSMUSG00000004044	Cavin1	19285	Cavin1	11	100847559	100861713	-1	protein_coding	caveolae associated 1	122	130	110	242	112	91	79	133	156	133	177	139	25.5537	18.9054	34.3865	20.2973	19.2662	29.2228	24.6986	44.949	19.3283	15.4822	21.5315	25.0643	recql4_brbseq_myeloid_klhdc3_ko_vs_wt	gene
0.390589	0.0378697	0.764008	5.12528	ENSMUSG00000019303	Psmc3ip	19183	Psmc3ip	11	100982649	100986262	-1	protein_coding	proteasome (prosome macropain) 26S subunit ATPase 3 interacting protein	228	85	134	194	192	248	163	219	211	178	182	258	34.5631	25.302	35.3578	37.6741	36.0058	19.1072	30.0874	36.0335	33.1342	42.1933	44.4257	41.2713	recql4_brbseq_myeloid_klhdc3_ko_vs_wt	gene
-1.09437	0.0431498	0.764008	1.11001	ENSMUSG00000078651	Aoc2	237940	Aoc2	11	101215889	101220528	1	protein_coding	amine oxidase copper containing 2 (retina-specific)	16	10	7	19	12	8	3	1	7	18	9	10	1.14664	2.55863	1.74846	1.46024	2.52672	2.24791	1.57173	3.52906	2.07089	1.36107	0.817651	0.188453	recql4_brbseq_myeloid_klhdc3_ko_vs_wt	gene
0.556825	0.0300395	0.764008	3.38755	ENSMUSG00000034773	Hrob	217216	Hrob	11	102139708	102156013	1	protein_coding	homologous recombination factor with OB-fold	56	35	28	57	73	53	51	79	64	60	36	79	10.4836	8.52876	6.99386	11.5359	8.84352	7.86767	6.28693	10.5872	12.5979	9.01712	13.9001	14.8878	recql4_brbseq_myeloid_klhdc3_ko_vs_wt	gene
0.221027	0.0272557	0.764008	7.82674	ENSMUSG00000018677	Slc25a39	68066	Slc25a39	11	102293811	102298772	-1	protein_coding	solute carrier family 25 member 39	1359	838	830	1156	1350	1450	805	1252	1565	1843	1062	1733	256.356	261.975	206.319	253.059	214.613	188.374	186.362	214.715	232.975	246.695	219.403	235.943	recql4_brbseq_myeloid_klhdc3_ko_vs_wt	gene
0.242282	0.0202092	0.764008	6.87987	ENSMUSG00000020929	Eftud2	20624	Eftud2	11	102729299	102771811	-1	protein_coding	elongation factor Tu GTP binding domain containing 2	663	486	418	647	629	754	495	713	790	798	602	793	129.407	113.432	116.953	115.797	104.701	109.248	93.8548	120.174	108.549	128.281	134.912	134.367	recql4_brbseq_myeloid_klhdc3_ko_vs_wt	gene
-0.358512	0.0303664	0.764008	4.5905	ENSMUSG00000062421	Arf2	11841	Arf2	11	103857565	103876163	1	protein_coding	ADP-ribosylation factor 2	162	143	130	166	138	140	60	137	112	141	108	127	18.3463	20.0426	20.9816	18.545	25.583	32.145	29.1893	30.8328	23.8152	23.8188	16.353	25.8181	recql4_brbseq_myeloid_klhdc3_ko_vs_wt	gene
0.359842	0.0181097	0.764008	5.64566	ENSMUSG00000020687	Cdc27	217232	Cdc27	11	104393571	104441446	-1	protein_coding	cell division cycle 27	293	153	192	293	297	291	238	344	253	302	286	339	41.4429	42.9281	55.5623	49.5021	46.2706	34.393	43.1103	54.4218	51.2545	49.5091	64.867	64.8279	recql4_brbseq_myeloid_klhdc3_ko_vs_wt	gene
0.243705	0.0306379	0.764008	5.96791	ENSMUSG00000018433	Nol11	68979	Nol11	11	107057489	107080207	-1	protein_coding	nucleolar protein 11	355	222	223	321	385	374	245	311	429	419	375	494	70.2728	59.5592	72.8527	72.1358	56.0616	49.9035	50.0709	59.6225	66.441	63.6302	66.7748	58.6089	recql4_brbseq_myeloid_klhdc3_ko_vs_wt	gene
-0.258518	0.0323205	0.764008	5.95002	ENSMUSG00000041654	Slc39a11	69806	Slc39a11	11	113135679	113540905	-1	protein_coding	solute carrier family 39 (metal ion transporter) member 11	435	307	314	369	376	325	190	308	407	389	283	367	66.669	55.2948	54.9795	53.5907	68.6952	69.0107	70.5034	68.538	64.8879	55.2936	51.7846	58.0436	recql4_brbseq_myeloid_klhdc3_ko_vs_wt	gene
-1.10916	0.0444413	0.764008	2.79764	ENSMUSG00000034641	Cd300ld	217305	Cd300ld	11	114873100	114880748	-1	protein_coding	CD300 molecule like family member d	73	50	27	40	20	13	15	39	49	30	69	6	8.02649	4.26438	13.4049	0.876143	11.5282	11.2395	6.06239	7.42959	3.45148	2.21175	4.08826	7.34968	recql4_brbseq_myeloid_klhdc3_ko_vs_wt	gene
0.330971	0.0186273	0.764008	5.98874	ENSMUSG00000020766	Galk1	14635	Galk1	11	115899283	115903545	-1	protein_coding	galactokinase 1	343	257	217	314	479	384	229	336	485	446	323	398	79.4459	63.3971	62.7504	58.1175	54.1666	57.7712	48.7237	58.3223	82.663	65.3316	62.414	63.3203	recql4_brbseq_myeloid_klhdc3_ko_vs_wt	gene
-0.249062	0.0499367	0.764008	6.99694	ENSMUSG00000034341	Wbp2	22378	Wbp2	11	115969399	115977821	-1	protein_coding	WW domain binding protein 2	996	600	751	727	750	771	439	641	799	724	480	715	130.881	102.914	93.2514	104.407	157.288	134.874	168.624	135.033	129.431	131.174	119.65	120.799	recql4_brbseq_myeloid_klhdc3_ko_vs_wt	gene
-1.2563	0.030548	0.764008	1.01171	ENSMUSG00000020773	Trim47	217333	Trim47	11	115996578	116018036	-1	protein_coding	tripartite motif-containing 47	10	19	15	9	5	11	3	3	11	13	2	8	1.80187	1.8479	0.388548	1.16819	1.5792	4.27102	3.368	1.67166	0.862871	1.87148	0.817651	0.56536	recql4_brbseq_myeloid_klhdc3_ko_vs_wt	gene
0.198077	0.028703	0.764008	9.29144	ENSMUSG00000025134	Alyref	21681	Alyref	11	120482947	120489191	-1	protein_coding	Aly/REF export factor	3855	2569	2200	3371	3767	4216	2398	3273	4004	4181	3348	4597	655.879	594.312	650.429	671.271	608.782	577.487	493.973	626.129	650.087	717.286	653.576	616.807	recql4_brbseq_myeloid_klhdc3_ko_vs_wt	gene
-0.305595	0.0288357	0.764008	7.15256	ENSMUSG00000045679	Pqlc3	217430	Pqlc3	12	17038649	17050409	-1	protein_coding	PQ loop repeat containing	884	601	844	771	755	690	418	686	821	1282	770	922	134.485	182.231	149.591	134.634	139.601	135.099	189.506	143.205	130.293	117.393	113.926	129.279	recql4_brbseq_myeloid_klhdc3_ko_vs_wt	gene
0.287636	0.0312946	0.764008	6.6511	ENSMUSG00000011179	Odc1	18263	Odc1	12	17594795	17601506	1	protein_coding	ornithine decarboxylase structural 1	367	213	304	320	394	434	269	371	1074	1126	733	1325	175.928	160.056	142.403	193.482	57.9566	47.8804	68.2581	59.4367	67.9942	73.8383	73.316	69.9161	recql4_brbseq_myeloid_klhdc3_ko_vs_wt	gene
-0.253215	0.0455414	0.764008	6.04238	ENSMUSG00000052593	Adam17	11491	Adam17	12	21373510	21423633	-1	protein_coding	a disintegrin and metallopeptidase domain 17	406	287	299	336	320	314	195	288	459	573	317	625	75.187	81.4496	61.5848	91.2649	64.1155	64.5149	67.1354	62.4086	55.2237	53.4222	53.1473	54.2745	recql4_brbseq_myeloid_klhdc3_ko_vs_wt	gene
-0.533359	0.0408281	0.764008	4.00355	ENSMUSG00000020644	Id2	15902	Id2	12	25143798	25147139	-1	protein_coding	inhibitor of DNA binding 2	100	71	96	133	73	54	61	86	65	109	104	73	10.6474	15.4939	20.2045	10.6597	15.792	15.9601	21.5552	24.7034	12.5979	9.18725	16.6256	16.207	recql4_brbseq_myeloid_klhdc3_ko_vs_wt	gene
1.88624	0.0393008	0.764008	3.524	ENSMUSG00000036136	Fam110c	104943	Fam110c	12	31123860	31130250	1	protein_coding	family with sequence similarity 110 member C	3	1	2	19	2	39	18	34	249	161	56	204	40.7877	22.8855	10.8793	29.7889	0.47376	0.224791	0.449066	3.52906	0.345148	6.63524	4.90591	6.40741	recql4_brbseq_myeloid_klhdc3_ko_vs_wt	gene
-0.715082	0.0228672	0.764008	2.70055	ENSMUSG00000035799	Twist1	22160	Twist1	12	34007670	34009828	1	protein_coding	twist basic helix-loop-helix transcription factor 1	40	27	39	49	25	21	17	31	35	57	34	32	5.73321	8.10232	6.60531	4.67276	6.3168	6.06934	8.75679	9.10125	4.31435	3.57282	4.63336	5.84205	recql4_brbseq_myeloid_klhdc3_ko_vs_wt	gene
-1.33188	0.0516812	0.764008	1.02799	ENSMUSG00000004698	Hdac9	79221	Hdac9	12	34097579	34967094	-1	protein_coding	histone deacetylase 9	15	8	17	1	4	4	2	6	13	17	5	20	2.12948	2.41648	0.971369	2.92048	2.3688	1.79832	3.81706	0.18574	0.690297	0.680537	0.545101	1.13072	recql4_brbseq_myeloid_klhdc3_ko_vs_wt	gene
1.59078	0.0370063	0.764008	0.584828	ENSMUSG00000056899	Immp2l	93757	Immp2l	12	41074089	42002371	1	protein_coding	IMP2 inner mitochondrial membrane peptidase-like (S. cerevisiae)	2	3	5	0	10	5	6	10	11	8	12	3	1.80187	1.13717	2.33129	0.438071	0.31584	0.674372	1.12267	0	1.72574	0.850671	1.6353	1.88453	recql4_brbseq_myeloid_klhdc3_ko_vs_wt	gene
-0.346	0.0251558	0.764008	5.67208	ENSMUSG00000036257	Pnpla8	67452	Pnpla8	12	44268153	44369315	1	protein_coding	patatin-like phospholipase domain containing 8	356	220	231	251	256	238	161	172	371	408	250	497	60.772	57.9956	48.5684	72.5738	56.2195	49.4539	51.8671	46.6207	44.179	40.492	43.8806	32.414	recql4_brbseq_myeloid_klhdc3_ko_vs_wt	gene
0.237138	0.031685	0.764008	6.26391	ENSMUSG00000112908	Gm7392	NA	Gm7392	12	47859688	47860032	1	processed_pseudogene	predicted gene 7392	392	274	345	397	446	487	298	435	502	530	417	553	82.2306	75.3374	81.0122	80.7512	61.9046	61.5926	77.4639	73.7387	76.9681	82.8554	81.22	81.9771	recql4_brbseq_myeloid_klhdc3_ko_vs_wt	gene
0.55913	0.0225587	0.764008	3.90592	ENSMUSG00000079104	Prps1l3	328099	Prps1l3	12	57277198	57286668	1	protein_coding	phosphoribosyl pyrophosphate synthetase 1-like 3	85	50	46	52	94	119	47	84	83	143	60	127	13.5959	20.3269	11.6564	18.545	13.4232	11.2395	10.3285	9.65847	16.222	20.246	12.8099	15.8301	recql4_brbseq_myeloid_klhdc3_ko_vs_wt	gene
-0.465895	0.0156527	0.764008	4.97081	ENSMUSG00000035614	Togaram1	328108	Togaram1	12	65012578	65069347	1	protein_coding	TOG array regulator of axonemal microtubules 1	190	136	151	150	108	133	79	135	273	268	145	327	44.719	38.0951	28.1697	47.7498	30.0048	30.5715	33.9045	27.861	18.638	22.6279	21.5315	25.4412	recql4_brbseq_myeloid_klhdc3_ko_vs_wt	gene
-0.365031	0.0299607	0.764008	7.51259	ENSMUSG00000046768	Rhoj	80837	Rhoj	12	75355096	75448230	1	protein_coding	ras homolog family member J	1422	952	756	781	876	775	564	794	1672	1490	975	1128	273.884	211.797	189.417	164.715	224.562	214.001	169.747	145.063	151.175	131.854	153.718	149.632	recql4_brbseq_myeloid_klhdc3_ko_vs_wt	gene
-0.281486	0.0403213	0.764008	5.90892	ENSMUSG00000015143	Actn1	109711	Actn1	12	80214321	80307145	-1	protein_coding	actinin alpha 1	423	290	238	413	278	336	227	262	315	365	346	471	51.5989	51.8833	67.2187	68.7772	66.8002	65.1893	53.4389	76.7105	47.9756	57.1651	61.8689	49.3747	recql4_brbseq_myeloid_klhdc3_ko_vs_wt	gene
-1.04348	0.0450249	0.764008	1.84556	ENSMUSG00000088651	Gm24853	115489054	Gm24853	12	81548014	81548134	1	snoRNA	predicted gene 24853	12	18	16	12	14	8	3	3	31	29	26	45	5.07799	4.12223	5.05112	6.57107	1.89504	4.04623	3.59253	2.22888	2.41604	1.36107	0.817651	0.56536	recql4_brbseq_myeloid_klhdc3_ko_vs_wt	gene
0.311308	0.0266434	0.764008	5.06103	ENSMUSG00000042962	Gm5436	NA	Gm5436	12	84305105	84305747	-1	processed_pseudogene	predicted pseudogene 5436	194	138	119	157	184	221	157	184	198	214	165	256	32.4336	30.4192	32.0552	37.3821	30.6365	31.0211	26.7194	29.1612	31.7536	37.5997	42.7904	34.6754	recql4_brbseq_myeloid_klhdc3_ko_vs_wt	gene
-1.20575	0.0409953	0.764008	0.870584	ENSMUSG00000042320	Prox2	73422	Prox2	12	85133159	85157533	-1	protein_coding	prospero homeobox 2	17	3	14	6	5	5	3	4	7	14	5	15	1.14664	1.99004	0.971369	2.19036	2.68464	0.674372	3.14346	1.11444	0.862871	0.850671	0.817651	0.753813	recql4_brbseq_myeloid_klhdc3_ko_vs_wt	gene
-0.323036	0.0293462	0.764008	5.6386	ENSMUSG00000034290	Nek9	217718	Nek9	12	85346288	85386136	-1	protein_coding	NIMA (never in mitosis gene a)-related expressed kinase 9	276	223	217	343	251	211	165	215	304	477	265	362	49.797	67.8036	51.4826	52.8606	43.5859	50.1283	48.7237	63.7088	43.3161	35.8983	44.9708	40.5174	recql4_brbseq_myeloid_klhdc3_ko_vs_wt	gene
0.707176	0.016589	0.764008	3.06654	ENSMUSG00000012609	Ttll5	320244	Ttll5	12	85871433	86108667	1	protein_coding	tubulin tyrosine ligase-like family member 5	44	23	18	23	50	46	34	45	47	85	45	81	7.69888	12.0824	8.74232	11.8279	6.94848	5.17018	4.0416	4.27202	8.62871	7.82618	9.26671	8.48039	recql4_brbseq_myeloid_klhdc3_ko_vs_wt	gene
-0.990704	0.0415112	0.764008	2.19586	ENSMUSG00000021253	Tgfb3	21809	Tgfb3	12	86103519	86125815	-1	protein_coding	transforming growth factor beta 3	33	20	16	40	15	13	16	10	19	64	17	20	3.11231	9.09734	3.30265	2.92048	5.21136	4.49581	3.59253	7.42959	2.58861	2.21175	4.36081	1.88453	recql4_brbseq_myeloid_klhdc3_ko_vs_wt	gene
-0.433447	0.0315161	0.764008	4.58803	ENSMUSG00000034111	Tmed8	382620	Tmed8	12	87213011	87247228	-1	protein_coding	transmembrane p24 trafficking protein 8	120	88	134	149	100	99	73	92	176	229	116	213	28.8299	32.5514	22.5358	31.1031	18.9504	19.7816	30.0874	27.6752	17.2574	16.8433	19.8962	17.3377	recql4_brbseq_myeloid_klhdc3_ko_vs_wt	gene
-1.07831	0.0275976	0.764008	1.56083	ENSMUSG00000097121	D130020L05Rik	319760	D130020L05Rik	12	101048710	101055186	1	lncRNA	RIKEN cDNA D130020L05 gene	12	13	25	22	7	11	2	14	19	16	13	17	3.11231	2.27434	2.52556	2.4824	1.89504	2.92228	5.61333	4.08628	1.20802	1.87148	0.545101	2.63834	recql4_brbseq_myeloid_klhdc3_ko_vs_wt	gene
0.589276	0.0177263	0.764008	4.13399	ENSMUSG00000060950	Trmt61a	328162	Trmt61a	12	111644539	111650336	1	protein_coding	tRNA methyltransferase 61A	57	34	55	78	88	75	64	108	143	145	111	204	23.4243	20.6112	21.5644	29.7889	9.00144	7.64288	12.3493	14.4877	15.1865	12.7601	17.4432	20.3529	recql4_brbseq_myeloid_klhdc3_ko_vs_wt	gene
-0.250218	0.0358644	0.764008	6.3724	ENSMUSG00000052160	Pld4	104759	Pld4	12	112727089	112735424	1	protein_coding	phospholipase D family member 4	495	316	419	486	425	374	273	367	577	578	508	676	94.5161	82.1604	98.6911	98.7121	78.1704	71.0338	94.0794	90.2696	73.344	63.6302	74.4062	69.1623	recql4_brbseq_myeloid_klhdc3_ko_vs_wt	gene
0.301253	0.0449532	0.764008	6.42705	ENSMUSG00000021196	Pfkp	56421	Pfkp	13	6629804	6698813	-1	protein_coding	phosphofructokinase platelet	539	342	280	515	641	567	401	417	593	532	376	468	97.137	75.6217	73.0469	68.3391	85.1189	76.8784	62.8693	95.656	110.62	96.4661	109.293	78.585	recql4_brbseq_myeloid_klhdc3_ko_vs_wt	gene
-1.34905	0.0259686	0.764008	0.516262	ENSMUSG00000088609	ENSMUSG00000088609	NA	NA	NA	NA	NA	NA	NA	NA	9	11	11	8	6	1	4	4	2	7	6	1	0.327612	0.995022	1.16564	0.146024	1.42128	2.4727	2.46986	1.48592	1.03544	0.170134	1.0902	0.753813	recql4_brbseq_myeloid_klhdc3_ko_vs_wt	gene
-0.391672	0.0351009	0.764008	4.84151	ENSMUSG00000057554	Lgals8	56048	Lgals8	13	12454296	12479825	-1	protein_coding	lectin galactose binding soluble 8	226	161	153	159	137	147	69	184	155	148	159	170	25.3899	21.0376	30.8895	24.824	35.6899	36.1913	34.3536	29.5326	23.6427	25.0097	18.806	34.6754	recql4_brbseq_myeloid_klhdc3_ko_vs_wt	gene
0.618657	0.0285828	0.764008	3.59633	ENSMUSG00000006179	Prss16	54373	Prss16	13	22186343	22193912	-1	protein_coding	protease serine 16 (thymus)	89	42	50	47	78	79	73	115	39	54	23	81	6.38843	7.67588	4.4683	11.8279	14.0549	9.4412	11.2267	8.72977	13.4608	13.4406	19.8962	21.6721	recql4_brbseq_myeloid_klhdc3_ko_vs_wt	gene
0.460597	0.0386578	0.764008	4.17967	ENSMUSG00000036006	Ripor2	193385	Ripor2	13	24685508	24917799	1	protein_coding	RHO family interacting cell polarization regulator 2	128	56	59	72	155	125	59	93	91	118	99	138	14.9063	16.7732	19.2331	20.1513	20.2138	12.5883	13.2475	13.3733	26.749	21.2668	16.0805	17.5261	recql4_brbseq_myeloid_klhdc3_ko_vs_wt	gene
0.231782	0.0396121	0.764008	7.38795	ENSMUSG00000006715	Gmnn	57441	Gmnn	13	24935828	24945906	-1	protein_coding	geminin	1108	739	584	952	1190	1090	727	911	865	996	922	941	141.692	141.577	179.12	137.408	174.975	166.12	131.127	176.824	205.363	185.446	198.144	171.681	recql4_brbseq_myeloid_klhdc3_ko_vs_wt	gene
-0.314815	0.0367013	0.764008	6.58141	ENSMUSG00000038286	Bphl	68021	Bphl	13	34221580	34258057	1	protein_coding	biphenyl hydrolase-like (serine hydrolase breast epithelial mucin-associated antigen)	668	538	591	454	555	539	301	456	516	711	421	528	84.5239	101.066	81.7893	77.1006	105.491	120.937	132.699	84.3259	95.7786	91.7024	82.0377	85.9347	recql4_brbseq_myeloid_klhdc3_ko_vs_wt	gene
-0.950757	0.017997	0.764008	2.18566	ENSMUSG00000021411	Pxdc1	66895	Pxdc1	13	34811817	34837469	-1	protein_coding	PX domain containing 1	33	21	21	43	8	14	22	16	29	23	18	28	4.75037	3.26936	3.49693	4.08867	5.21136	4.7206	4.71519	7.98681	1.38059	2.38188	5.99611	3.01525	recql4_brbseq_myeloid_klhdc3_ko_vs_wt	gene
0.412036	0.043699	0.764008	4.23803	ENSMUSG00000021418	Rpp40	208366	Rpp40	13	36077455	36090342	-1	protein_coding	ribonuclease P 40 subunit	118	59	46	87	97	109	85	113	106	172	102	149	17.3634	24.4491	19.8159	21.7575	18.6346	13.2626	10.3285	16.1594	16.7397	18.5446	23.1668	21.2952	recql4_brbseq_myeloid_klhdc3_ko_vs_wt	gene
0.294668	0.0408827	0.764008	5.64985	ENSMUSG00000021374	Nup153	218210	Nup153	13	46833381	46881416	-1	protein_coding	nucleoporin 153	361	214	148	232	293	335	217	304	299	366	246	303	48.978	52.0254	47.7913	44.2452	57.0091	48.1052	33.2309	43.0916	50.5642	56.995	59.1434	57.2898	recql4_brbseq_myeloid_klhdc3_ko_vs_wt	gene
0.269672	0.0367393	0.764008	6.23271	ENSMUSG00000025869	Nop16	28126	Nop16	13	54731998	54737903	-1	protein_coding	NOP16 nucleolar protein	431	299	238	419	362	524	311	452	503	550	382	517	82.3944	78.1803	74.2126	75.4943	68.0635	67.2124	53.4389	77.825	62.4718	89.1504	84.7632	85.1809	recql4_brbseq_myeloid_klhdc3_ko_vs_wt	gene
-0.877558	0.0477258	0.764008	1.81725	ENSMUSG00000034675	Dbn1	56320	Dbn1	13	55621242	55635924	-1	protein_coding	drebrin 1	27	15	21	34	11	4	17	20	9	21	11	18	1.47425	2.98507	2.13701	2.62843	4.26384	3.37186	4.71519	6.31515	1.89832	0.680537	4.63336	3.76906	recql4_brbseq_myeloid_klhdc3_ko_vs_wt	gene
1.98809	0.0392951	0.764008	0.342953	ENSMUSG00000114535	Gm47246	NA	Gm47246	13	59751123	59753476	1	TEC	predicted gene 47246	0	0	2	4	3	1	10	11	8	10	3	8	1.31045	1.42146	0.582821	1.16819	0	0	0.449066	0.742959	0.517722	0.170134	2.7255	2.07299	recql4_brbseq_myeloid_klhdc3_ko_vs_wt	gene
0.4539	0.0287632	0.764008	3.85764	ENSMUSG00000021514	Zfp369	170936	Zfp369	13	65426628	65452035	1	protein_coding	zinc finger protein 369	89	39	42	73	89	87	63	89	80	109	70	117	13.1045	15.4939	13.5992	17.0848	14.0549	8.76683	9.43039	13.559	15.3591	14.8017	17.1707	16.7723	recql4_brbseq_myeloid_klhdc3_ko_vs_wt	gene
-0.923892	0.0487775	0.764008	1.97165	ENSMUSG00000057842	Zfp595	218314	Zfp595	13	67461062	67480634	-1	protein_coding	zinc finger protein 595	28	18	8	38	14	11	2	21	26	27	14	33	4.25896	3.83794	2.71983	4.81879	4.42176	4.04623	1.79626	7.05811	2.41604	1.87148	0.545101	3.95752	recql4_brbseq_myeloid_klhdc3_ko_vs_wt	gene
0.256519	0.0365033	0.764008	7.76363	ENSMUSG00000021595	Nsun2	28114	Nsun2	13	69681865	69783899	1	protein_coding	NOL1/NOP2/Sun domain family member 2	1166	780	648	1325	1199	1333	870	1185	1589	1461	1280	1661	260.288	207.675	248.67	242.546	184.135	175.337	145.497	246.105	206.916	226.789	237.119	223.317	recql4_brbseq_myeloid_klhdc3_ko_vs_wt	gene
0.356774	0.0166529	0.764008	5.66588	ENSMUSG00000021598	Med10	28077	Med10	13	69950514	69964223	1	protein_coding	mediator complex subunit 10	254	153	218	259	304	304	205	316	370	390	222	367	60.6082	55.4369	43.1288	53.5907	40.1117	34.393	48.9482	48.1066	52.4625	51.7208	55.8728	59.5512	recql4_brbseq_myeloid_klhdc3_ko_vs_wt	gene
0.31222	0.0174606	0.764008	5.83537	ENSMUSG00000021569	Trip13	69716	Trip13	13	74059466	74085903	-1	protein_coding	thyroid hormone receptor interactor 13	367	210	192	296	342	441	235	289	350	399	288	376	57.3321	56.7162	55.9508	54.905	57.9566	47.206	43.1103	54.979	59.0204	75.0292	64.0493	54.463	recql4_brbseq_myeloid_klhdc3_ko_vs_wt	gene
1.06454	0.0416348	0.764008	1.65904	ENSMUSG00000069184	Zfp72	238722	Zfp72	13	74517445	74538955	-1	protein_coding	zinc finger protein 72	6	3	2	21	19	22	13	13	18	27	22	21	2.94851	3.83794	4.27402	3.0665	0.94752	0.674372	0.449066	3.90054	3.27891	3.74295	3.54315	2.44989	recql4_brbseq_myeloid_klhdc3_ko_vs_wt	gene
0.949073	0.0254209	0.764008	1.83545	ENSMUSG00000097793	Gm17259	NA	Gm17259	13	81926892	81931868	-1	lncRNA	predicted gene 17259	17	7	14	9	21	20	11	39	14	24	17	20	2.29328	3.4115	3.30265	2.92048	2.68464	1.57353	3.14346	1.67166	3.62406	3.40269	2.99805	7.34968	recql4_brbseq_myeloid_klhdc3_ko_vs_wt	gene
0.220208	0.0391935	0.764008	6.88171	ENSMUSG00000017778	Cox7c	12867	Cox7c	13	86192935	86195023	-1	protein_coding	cytochrome c oxidase subunit 7C	682	495	419	640	764	659	481	677	813	737	647	774	133.174	104.762	125.695	113.022	107.701	111.271	94.0794	118.873	131.847	112.118	131.097	127.583	recql4_brbseq_myeloid_klhdc3_ko_vs_wt	gene
-0.73585	0.0198407	0.764008	2.81625	ENSMUSG00000034334	Fam151b	73942	Fam151b	13	92586133	92620523	-1	protein_coding	family with sequence similarity 151 member B	47	32	27	47	19	28	19	25	65	53	44	39	10.6474	7.53374	8.54805	5.69493	7.42224	7.1933	6.06239	8.72977	3.27891	4.76376	5.17846	4.71133	recql4_brbseq_myeloid_klhdc3_ko_vs_wt	gene
0.255211	0.030538	0.764008	5.87652	ENSMUSG00000021687	Scamp1	107767	Scamp1	13	94337818	94422365	-1	protein_coding	secretory carrier membrane protein 1	365	248	236	280	396	417	229	308	348	421	260	375	57.0045	59.8435	50.5112	54.7589	57.6408	55.7481	52.9898	52.0072	68.3394	70.946	62.414	58.0436	recql4_brbseq_myeloid_klhdc3_ko_vs_wt	gene
0.390211	0.0312225	0.764008	4.06562	ENSMUSG00000021671	Poc5	67463	Poc5	13	96524802	96554245	1	protein_coding	POC5 centriolar protein	98	58	60	88	101	131	59	107	102	110	76	102	16.7082	15.6361	14.7648	14.8944	15.4762	13.0379	13.472	16.3451	17.43	22.2876	16.0805	20.1645	recql4_brbseq_myeloid_klhdc3_ko_vs_wt	gene
-0.312198	0.0178551	0.764008	5.61021	ENSMUSG00000021715	Cwc27	67285	Cwc27	13	104767648	104953650	-1	protein_coding	CWC27 spliceosome-associated protein	364	211	220	308	217	292	159	212	332	315	262	339	54.3836	44.776	50.8997	49.5021	57.4829	47.4308	49.3973	57.2079	37.4486	49.6792	43.3355	39.9521	recql4_brbseq_myeloid_klhdc3_ko_vs_wt	gene
0.34978	0.0494146	0.764008	5.00196	ENSMUSG00000068184	Ndufaf2	75597	Ndufaf2	13	108139249	108295157	-1	protein_coding	NADH:ubiquinone oxidoreductase complex assembly factor 2	191	105	91	164	206	163	120	203	256	188	191	239	41.9343	26.7234	37.1063	34.8997	30.1627	23.603	20.4325	30.4613	35.5503	27.7319	32.706	38.256	recql4_brbseq_myeloid_klhdc3_ko_vs_wt	gene
1.20213	0.0331224	0.764008	1.72701	ENSMUSG00000025453	Nnt	18115	Nnt	13	119471984	119545533	-1	protein_coding	nicotinamide nucleotide transhydrogenase	18	3	6	8	35	28	7	11	15	19	32	15	2.45709	2.70077	6.21676	2.19036	2.84256	0.674372	1.3472	1.48592	6.04009	4.76376	1.90785	2.07299	recql4_brbseq_myeloid_klhdc3_ko_vs_wt	gene
0.183212	0.0394795	0.764008	7.7977	ENSMUSG00000053453	Thoc7	66231	Thoc7	14	8507911	8520751	1	protein_coding	THO complex 7	1318	943	783	1162	1311	1319	891	1205	1541	1555	1152	1612	252.425	221.037	223.803	235.39	208.139	211.977	175.809	215.83	226.245	224.407	242.842	227.086	recql4_brbseq_myeloid_klhdc3_ko_vs_wt	gene
-0.698591	0.0482001	0.764008	2.53443	ENSMUSG00000021806	Nid2	18074	Nid2	14	19801333	19861855	1	protein_coding	nidogen 2	40	33	22	53	18	20	24	28	25	29	40	24	4.09515	4.12223	7.77095	3.50457	6.3168	7.41809	4.93973	9.84421	3.10633	3.40269	6.54121	5.27669	recql4_brbseq_myeloid_klhdc3_ko_vs_wt	gene
-0.327591	0.0359997	0.764008	5.00784	ENSMUSG00000006526	Stimate	69179	Stimate	14	30547547	30599167	1	protein_coding	STIM activating enhancer	219	140	177	234	172	152	115	171	148	200	183	181	24.2433	28.4292	35.5521	26.4303	34.5845	31.4707	39.7424	43.4631	29.6828	25.8604	31.3433	32.2255	recql4_brbseq_myeloid_klhdc3_ko_vs_wt	gene
0.42897	0.0228214	0.764008	7.49911	ENSMUSG00000071547	Nt5dc2	70021	Nt5dc2	14	30853010	30861081	1	protein_coding	5'-nucleotidase domain containing 2	1157	845	668	715	1114	1278	944	1159	1030	661	850	1380	168.72	93.9585	165.133	201.513	182.713	189.948	149.988	132.804	192.248	217.432	257.288	218.417	recql4_brbseq_myeloid_klhdc3_ko_vs_wt	gene
0.274006	0.0438504	0.764008	5.18266	ENSMUSG00000021901	Bap1	104416	Bap1	14	30973407	30981901	1	protein_coding	Brca1 associated protein 1	207	129	122	206	219	243	142	192	194	283	198	270	31.7784	40.2273	38.4662	39.4264	32.6894	28.998	27.393	38.2624	37.7937	41.3426	38.7021	36.183	recql4_brbseq_myeloid_klhdc3_ko_vs_wt	gene
-0.689288	0.0258519	0.764008	3.35669	ENSMUSG00000041471	Shld2	75698	Shld2	14	33958990	34032450	-1	protein_coding	shieldin complex subunit 2	66	54	32	84	36	43	41	24	66	87	41	87	10.8112	12.3667	7.96522	12.7041	10.4227	12.1387	7.18506	15.6021	6.21267	7.31577	11.1746	4.52288	recql4_brbseq_myeloid_klhdc3_ko_vs_wt	gene
0.19364	0.0275306	0.764008	8.31601	ENSMUSG00000021832	Psmc6	67089	Psmc6	14	45567245	45587162	1	protein_coding	proteasome (prosome macropain) 26S subunit ATPase 6	2054	1248	1205	1620	1849	2155	1259	1671	1923	2261	1707	2269	314.999	321.392	331.625	331.328	324.368	280.539	270.562	300.899	319.09	366.639	343.141	314.905	recql4_brbseq_myeloid_klhdc3_ko_vs_wt	gene
1.43298	0.0154096	0.764008	0.513224	ENSMUSG00000082475	Gm7206	NA	Gm7206	14	45941993	45951180	1	processed_pseudogene	predicted pseudogene 7206	3	2	4	3	6	7	10	10	6	5	9	5	0.982836	0.71073	1.74846	0.730119	0.47376	0.449581	0.898132	0.557219	1.03544	1.19094	2.7255	1.88453	recql4_brbseq_myeloid_klhdc3_ko_vs_wt	gene
-0.742669	0.0453823	0.764008	6.4398	ENSMUSG00000050335	Lgals3	16854	Lgals3	14	47605208	47623617	1	protein_coding	lectin galactose binding soluble 3	271	326	573	1374	318	501	259	448	444	411	377	322	72.7299	58.422	73.2412	47.0197	42.7963	73.2817	128.657	255.207	54.8786	85.2373	70.5905	84.427	recql4_brbseq_myeloid_klhdc3_ko_vs_wt	gene
0.241774	0.0467425	0.764008	5.74705	ENSMUSG00000006289	Osgep	66246	Osgep	14	51143935	51162350	-1	protein_coding	O-sialoglycoprotein endopeptidase	287	203	241	291	318	345	224	321	264	358	298	374	43.2448	50.8883	57.8936	54.6129	45.323	45.6325	54.1125	54.0503	54.8786	58.6963	61.0513	60.4935	recql4_brbseq_myeloid_klhdc3_ko_vs_wt	gene
-1.56853	0.0221153	0.764008	1.02943	ENSMUSG00000022219	Cideb	12684	Cideb	14	55991507	55995915	-1	protein_coding	cell death-inducing DNA fragmentation factor alpha subunit-like effector B	18	11	32	5	8	5	6	3	2	9	9	1	0.327612	1.27931	1.74846	0.146024	2.84256	2.4727	7.18506	0.928699	1.38059	0.850671	1.6353	0.56536	recql4_brbseq_myeloid_klhdc3_ko_vs_wt	gene
0.663177	0.0446551	0.764008	2.90513	ENSMUSG00000035469	Rcbtb1	71330	Rcbtb1	14	59438658	59474714	1	protein_coding	regulator of chromosome condensation (RCC1) and BTB (POZ) domain containing protein 1	24	32	17	50	52	54	41	47	53	39	18	43	8.68172	5.54369	3.49693	6.27902	3.79008	7.1933	3.81706	9.28699	8.97386	9.18725	11.1746	8.8573	recql4_brbseq_myeloid_klhdc3_ko_vs_wt	gene
-1.72266	0.0312241	0.764008	1.0367	ENSMUSG00000044461	Shisa2	219134	Shisa2	14	59862757	59869109	1	protein_coding	shisa family member 2	12	17	37	4	0	6	9	6	3	3	10	1	0.491418	0.426438	1.94274	0.146024	1.89504	3.82144	8.30772	0.742959	0	1.02081	2.45295	1.13072	recql4_brbseq_myeloid_klhdc3_ko_vs_wt	gene
-1.85779	0.0372594	0.764008	0.263389	ENSMUSG00000097501	ENSMUSG00000097501	NA	NA	NA	NA	NA	NA	NA	NA	4	3	9	7	2	3	0	1	0	9	4	14	0	1.27931	0.777095	2.04433	0.63168	0.674372	2.0208	1.30018	0.345148	0.510403	0	0.188453	recql4_brbseq_myeloid_klhdc3_ko_vs_wt	gene
-0.268384	0.024916	0.764008	7.66819	ENSMUSG00000021939	Ctsb	13030	Ctsb	14	63359911	63383372	1	protein_coding	cathepsin B	1425	879	1176	1241	1100	1137	661	1049	1011	1575	1015	1173	165.608	223.88	197.188	171.286	225.036	197.591	264.051	230.503	189.832	193.443	180.156	197.687	recql4_brbseq_myeloid_klhdc3_ko_vs_wt	gene
-0.283567	0.0299919	0.764008	5.56628	ENSMUSG00000035078	Mtmr9	210376	Mtmr9	14	63757100	63781431	-1	protein_coding	myotubularin related protein 9	356	213	215	275	259	238	143	226	315	370	254	272	51.5989	52.594	49.3455	39.7185	56.2195	47.8804	48.2746	51.0785	44.6967	40.492	38.9747	42.5904	recql4_brbseq_myeloid_klhdc3_ko_vs_wt	gene
-0.350336	0.0411915	0.764008	5.58263	ENSMUSG00000022106	Rcbtb2	105670	Rcbtb2	14	73360477	73445283	1	protein_coding	regulator of chromosome condensation (RCC1) and BTB (POZ) domain containing protein 2	268	178	267	388	217	239	168	235	268	336	221	372	43.9	47.761	42.9345	54.3209	42.3226	40.0127	59.9503	72.0671	37.4486	40.6621	45.7885	44.2865	recql4_brbseq_myeloid_klhdc3_ko_vs_wt	gene
-0.286286	0.0386665	0.764008	11.0731	ENSMUSG00000022108	Itm2b	16432	Itm2b	14	73599666	73622729	-1	protein_coding	integral membrane protein 2B	15354	11347	14772	11223	13026	12673	7183	11599	9920	12665	9687	10957	1624.96	1800.28	1881.93	1599.98	2424.7	2550.7	3316.8	2084.56	2247.95	2156.11	1957.73	2185.87	recql4_brbseq_myeloid_klhdc3_ko_vs_wt	gene
-0.415967	0.0344867	0.764008	4.39884	ENSMUSG00000022010	Tsc22d1	21807	Tsc22d1	14	76652401	76745205	1	protein_coding	TSC22 domain family member 1	144	103	114	148	85	91	74	129	123	132	75	153	20.1481	18.7633	14.5705	22.3416	22.7405	23.1534	25.5968	27.4895	14.6688	15.4822	20.1687	24.3105	recql4_brbseq_myeloid_klhdc3_ko_vs_wt	gene
0.324237	0.0498114	0.764008	4.6944	ENSMUSG00000058997	Vwa8	219189	Vwa8	14	79086492	79439750	1	protein_coding	von Willebrand factor A domain containing 8	111	97	83	137	154	127	110	141	177	222	159	181	28.9937	31.5564	30.8895	26.4303	17.5291	21.8047	18.6362	25.4464	26.5764	21.6071	29.9805	26.5719	recql4_brbseq_myeloid_klhdc3_ko_vs_wt	gene
1.16789	0.0341152	0.764008	0.829499	ENSMUSG00000115539	Gm6997	NA	Gm6997	14	79203389	79204008	-1	processed_pseudogene	predicted gene 6997	6	5	4	3	14	13	4	10	4	6	12	13	0.655224	0.852876	2.33129	1.89831	0.94752	1.12395	0.898132	0.557219	2.41604	2.21175	1.0902	1.88453	recql4_brbseq_myeloid_klhdc3_ko_vs_wt	gene
0.324903	0.0422432	0.764008	4.50645	ENSMUSG00000022022	Mtrf1	211253	Mtrf1	14	79635212	79661027	1	protein_coding	mitochondrial translational release factor 1	119	104	84	111	159	148	97	120	137	128	120	148	22.4414	18.1947	23.3129	21.6115	18.7925	23.3782	18.8608	20.6171	27.4393	25.1799	26.4374	22.6144	recql4_brbseq_myeloid_klhdc3_ko_vs_wt	gene
-1.5606	0.0272662	0.764008	5.50855	ENSMUSG00000022026	Olfm4	380924	Olfm4	14	80221521	80260579	1	protein_coding	olfactomedin 4	172	287	1238	136	120	393	34	169	10	81	21	9	1.63806	11.5138	4.07975	1.31421	27.1622	64.5149	277.972	25.2606	20.7089	66.8628	9.26671	31.8486	recql4_brbseq_myeloid_klhdc3_ko_vs_wt	gene
-1.61218	0.0372238	0.764008	0.44382	ENSMUSG00000025558	Dock9	105445	Dock9	14	121779458	122035249	-1	protein_coding	dedicator of cytokinesis 9	13	7	1	17	2	2	4	4	0	2	10	4	0	0.284292	1.94274	0.584095	2.05296	1.57353	0.224533	3.15758	0.345148	0.340269	1.0902	0.753813	recql4_brbseq_myeloid_klhdc3_ko_vs_wt	gene
-1.45427	0.0281123	0.764008	1.0627	ENSMUSG00000077737	Snord72	NA	Snord72	15	5147886	5147966	1	snoRNA	small nucleolar RNA C/D box 72	23	15	7	11	7	4	5	4	1	5	8	25	0.163806	0.71073	1.55419	3.6506	3.63216	3.37186	1.57173	2.04314	1.20802	0.680537	1.36275	0.753813	recql4_brbseq_myeloid_klhdc3_ko_vs_wt	gene
-1.3127	0.0515085	0.764008	0.630962	ENSMUSG00000054263	Lifr	16880	Lifr	15	7120095	7226970	1	protein_coding	LIF receptor alpha	5	11	7	10	5	4	2	2	6	3	16	7	0.982836	0.426438	3.10838	1.02217	0.7896	2.4727	1.57173	1.8574	0.862871	0.680537	0.545101	0.376906	recql4_brbseq_myeloid_klhdc3_ko_vs_wt	gene
1.58944	0.0281781	0.764008	0.390329	ENSMUSG00000047565	Acot10	64833	Acot10	15	20665300	20666836	-1	protein_coding	acyl-CoA thioesterase 10	4	6	0	1	16	9	4	5	3	8	4	3	0.491418	1.13717	0.777095	0.438071	0.63168	1.34874	0	0.18574	2.76119	1.53121	1.0902	0.942266	recql4_brbseq_myeloid_klhdc3_ko_vs_wt	gene
-0.64964	0.0434928	0.764008	4.24428	ENSMUSG00000045763	Basp1	70350	Basp1	15	25363363	25413850	-1	protein_coding	brain abundant membrane attached signal protein 1	108	125	42	211	84	75	42	107	108	114	115	104	17.691	16.2046	22.3415	15.1865	17.0554	28.0988	9.43039	39.1911	14.4962	12.7601	11.4471	20.1645	recql4_brbseq_myeloid_klhdc3_ko_vs_wt	gene
-1.35873	0.050365	0.764008	0.687009	ENSMUSG00000037617	Spag1	26942	Spag1	15	36178245	36235767	1	protein_coding	sperm associated antigen 1	6	7	7	9	2	6	2	1	4	7	14	18	0.655224	0.995022	2.71983	2.62843	0.94752	1.57353	1.57173	1.67166	0.345148	1.02081	0.545101	0.188453	recql4_brbseq_myeloid_klhdc3_ko_vs_wt	gene
-0.448923	0.0450397	0.764008	4.82471	ENSMUSG00000022359	Wdyhv1	76773	Wdyhv1	15	58004773	58022061	1	protein_coding	WDYHV motif containing 1	224	115	131	126	123	119	70	122	227	231	107	306	37.184	32.8357	20.7873	44.6833	35.3741	25.8509	29.4138	23.4032	21.2266	20.246	19.0785	22.9913	recql4_brbseq_myeloid_klhdc3_ko_vs_wt	gene
-0.432218	0.0372352	0.764008	9.98586	ENSMUSG00000022378	Cyrib	223601	Cyrib	15	63800946	63932327	-1	protein_coding	CYFIP related Rac1 interactor B	7528	5091	5355	5286	6353	6649	2067	2897	6650	7590	5161	7566	1089.31	1078.89	1002.65	1104.82	1188.82	1144.41	1202.37	981.821	1096.36	1131.22	563.362	545.949	recql4_brbseq_myeloid_klhdc3_ko_vs_wt	gene
-0.572104	0.021023	0.764008	4.35851	ENSMUSG00000075602	Ly6a	110454	Ly6a	15	74866726	74869880	-1	protein_coding	lymphocyte antigen 6 complex locus A	111	106	100	219	92	76	75	114	102	104	102	119	16.7082	14.7832	19.8159	17.3768	17.5291	23.8278	22.4533	40.677	15.8768	12.9302	20.4413	21.4837	recql4_brbseq_myeloid_klhdc3_ko_vs_wt	gene
-0.384403	0.0355811	0.764008	4.55367	ENSMUSG00000022575	Gsdmd	69146	Gsdmd	15	75734176	75739257	1	protein_coding	gasdermin D	181	113	133	155	111	152	80	102	111	145	77	174	18.1825	20.6112	14.9591	25.4081	28.5835	25.4013	29.8629	28.7897	19.1557	25.8604	21.804	19.2222	recql4_brbseq_myeloid_klhdc3_ko_vs_wt	gene
0.245759	0.0409161	0.764008	7.74068	ENSMUSG00000055762	Eef1d	66656	Eef1d	15	75766054	75781405	-1	protein_coding	eukaryotic translation elongation factor 1 delta (guanine nucleotide exchange protein)	1093	802	716	1244	1086	1412	847	1178	1464	1577	1038	1857	239.812	224.164	201.656	271.166	172.607	180.282	160.766	231.06	187.416	240.23	230.85	221.998	recql4_brbseq_myeloid_klhdc3_ko_vs_wt	gene
-0.625031	0.0501879	0.764008	2.90286	ENSMUSG00000022550	Adck5	268822	Adck5	15	76460558	76480016	1	protein_coding	aarF domain containing kinase 5	64	29	27	56	38	21	12	42	39	50	39	62	6.38843	7.1073	7.57668	9.05348	10.1069	6.51893	6.06239	10.4014	6.55782	3.57282	3.2706	7.91503	recql4_brbseq_myeloid_klhdc3_ko_vs_wt	gene
0.998464	0.025352	0.764008	1.70662	ENSMUSG00000054967	Zfp647	239546	Zfp647	15	76794571	76809648	-1	protein_coding	zinc finger protein 647	8	12	7	10	22	11	18	23	14	28	18	21	2.29328	3.98009	3.49693	3.0665	1.26336	2.69749	1.57173	1.8574	3.79663	1.87148	4.90591	4.33442	recql4_brbseq_myeloid_klhdc3_ko_vs_wt	gene
-0.434036	0.0289625	0.764008	4.51312	ENSMUSG00000071714	Csf2rb2	12984	Csf2rb2	15	78166707	78189921	-1	protein_coding	colony stimulating factor 2 receptor beta 2 low-affinity (granulocyte-macrophage)	169	100	131	170	144	105	52	123	91	150	111	149	14.9063	21.3219	21.5644	21.7575	26.6885	22.4791	29.4138	31.5758	24.8507	17.8641	14.1726	23.1797	recql4_brbseq_myeloid_klhdc3_ko_vs_wt	gene
-0.347995	0.0397145	0.764008	8.34632	ENSMUSG00000042524	Sun2	223697	Sun2	15	79608271	79626737	-1	protein_coding	Sad1 and UNC84 domain containing 2	2916	1683	2096	1914	1810	1989	1107	1899	1019	1870	959	2147	166.918	265.813	186.309	313.513	460.495	378.322	470.621	355.506	312.359	338.397	301.713	357.873	recql4_brbseq_myeloid_klhdc3_ko_vs_wt	gene
0.217278	0.0329429	0.764008	7.49065	ENSMUSG00000063480	Snu13	20826	Snu13	15	81924726	81931799	-1	protein_coding	SNU13 homolog small nuclear ribonucleoprotein (U4/U6.U5)	1007	635	591	874	972	1063	623	924	1240	1366	1061	1763	203.119	194.171	206.124	257.44	159.025	142.742	132.699	162.337	167.742	180.853	169.799	174.131	recql4_brbseq_myeloid_klhdc3_ko_vs_wt	gene
0.959511	0.0210021	0.764008	3.53766	ENSMUSG00000035900	Gramd4	223752	Gramd4	15	85941896	86021835	1	protein_coding	GRAM domain containing 4	37	12	32	30	60	55	40	60	107	124	35	183	17.5272	17.6261	6.79958	26.7224	5.84304	2.69749	7.18506	5.57219	10.3544	9.35738	10.902	11.3072	recql4_brbseq_myeloid_klhdc3_ko_vs_wt	gene
0.772598	0.0270127	0.764008	3.38869	ENSMUSG00000051934	Spats2	72572	Spats2	15	99023797	99111096	1	protein_coding	spermatogenesis associated serine-rich 2	46	25	20	34	84	29	47	51	87	79	57	123	14.2511	11.2295	11.0736	17.9609	7.26432	5.61976	4.49066	6.31515	14.4962	4.93389	12.8099	9.61111	recql4_brbseq_myeloid_klhdc3_ko_vs_wt	gene
-1.3891	0.0351219	0.764008	0.357156	ENSMUSG00000044217	Aqp5	11830	Aqp5	15	99488663	99492710	1	protein_coding	aquaporin 5	9	8	1	17	4	2	1	6	1	2	4	6	0.163806	0.284292	0.777095	0.876143	1.42128	1.79832	0.224533	3.15758	0.690297	0.340269	0.27255	1.13072	recql4_brbseq_myeloid_klhdc3_ko_vs_wt	gene
-0.385352	0.0341509	0.764008	7.12403	ENSMUSG00000023048	Prr13	66151	Prr13	15	102367463	102371241	1	protein_coding	proline rich 13	1065	717	831	673	796	719	432	601	628	914	567	1321	102.87	129.921	110.153	192.897	168.185	161.175	186.587	125.003	137.369	122.327	117.742	113.26	recql4_brbseq_myeloid_klhdc3_ko_vs_wt	gene
-0.795941	0.0310514	0.764008	2.35367	ENSMUSG00000022489	Pde1b	18574	Pde1b	15	103411461	103438479	1	protein_coding	phosphodiesterase 1B Ca2+-calmodulin dependent	34	38	24	29	24	18	9	21	24	19	30	44	3.93134	2.70077	5.82821	6.42505	5.36928	8.54204	5.38879	5.38645	4.14178	3.06242	2.45295	3.95752	recql4_brbseq_myeloid_klhdc3_ko_vs_wt	gene
-0.624614	0.0488307	0.764008	3.35484	ENSMUSG00000039789	Zfp597	71063	Zfp597	16	3676185	3702425	-1	protein_coding	zinc finger protein 597	103	43	52	82	48	31	51	47	47	77	40	28	7.69888	10.9452	7.77095	4.08867	16.2658	9.66599	11.6757	15.2307	8.28356	5.27416	13.9001	8.8573	recql4_brbseq_myeloid_klhdc3_ko_vs_wt	gene
-0.743991	0.0245116	0.764008	2.3221	ENSMUSG00000005983	1700037C18Rik	73261	1700037C18Rik	16	3713043	3726553	-1	protein_coding	RIKEN cDNA 1700037C18 gene	36	20	29	30	15	15	17	21	31	34	21	39	5.07799	4.83296	4.07975	5.69493	5.68512	4.49581	6.51146	5.57219	2.58861	2.55201	4.63336	3.95752	recql4_brbseq_myeloid_klhdc3_ko_vs_wt	gene
-0.584468	0.0387665	0.764008	3.56936	ENSMUSG00000014232	Cluap1	76779	Cluap1	16	3726665	3759011	1	protein_coding	clusterin associated protein 1	71	49	70	106	61	50	34	52	43	112	52	65	7.04366	15.9203	10.1022	9.49155	11.2123	11.0147	15.7173	19.6884	10.527	8.50671	9.26671	9.79957	recql4_brbseq_myeloid_klhdc3_ko_vs_wt	gene
1.21763	0.0470671	0.764008	0.698543	ENSMUSG00000097397	Gm16861	100503704	Gm16861	16	4752913	4757497	-1	lncRNA	predicted gene 16861	4	1	4	5	7	12	9	5	4	11	6	16	0.655224	1.56361	1.16564	2.33638	0.63168	0.224791	0.898132	0.928699	1.20802	2.04161	2.45295	0.942266	recql4_brbseq_myeloid_klhdc3_ko_vs_wt	gene
0.346758	0.0398976	0.764008	4.47402	ENSMUSG00000115219	Eef1akmt4	110599566	Eef1akmt4	16	20430343	20437761	1	protein_coding	EEF1A lysine methyltransferase 4	139	85	78	103	131	144	86	151	127	135	98	181	20.8034	19.1897	19.0388	26.4303	21.9509	19.1072	17.5136	19.1312	22.6072	24.4993	23.4393	28.4564	recql4_brbseq_myeloid_klhdc3_ko_vs_wt	gene
0.615783	0.0256563	0.764008	3.01292	ENSMUSG00000099764	Rps10-ps2	NA	Rps10-ps2	16	20640895	20641390	-1	processed_pseudogene	ribosomal protein S10 pseudogene 2	32	25	30	42	46	51	39	61	35	59	47	41	5.73321	8.38661	9.13087	5.98698	5.05344	5.61976	6.73599	7.80107	7.93841	8.67685	10.6295	11.4956	recql4_brbseq_myeloid_klhdc3_ko_vs_wt	gene
-0.831453	0.0388332	0.764008	2.46231	ENSMUSG00000022528	Hes1	15205	Hes1	16	29883202	29886614	1	protein_coding	hes family bHLH transcription factor 1	50	23	15	72	13	29	23	23	19	33	18	24	3.11231	4.69082	3.49693	3.50457	7.896	5.17018	3.368	13.3733	2.24346	4.93389	6.26866	4.33442	recql4_brbseq_myeloid_klhdc3_ko_vs_wt	gene
-1.0952	0.0451187	0.764008	3.17656	ENSMUSG00000035578	Iqcg	69707	Iqcg	16	32833053	32876588	-1	protein_coding	IQ motif containing G	114	89	11	34	45	46	16	8	83	46	30	61	13.5959	6.53871	5.82821	8.90745	18.0029	20.0064	2.46986	6.31515	7.76584	7.82618	4.36081	1.50763	recql4_brbseq_myeloid_klhdc3_ko_vs_wt	gene
-0.392496	0.0417639	0.764008	5.59386	ENSMUSG00000075254	Heg1	77446	Heg1	16	33504740	33591946	1	protein_coding	heart development protein with EGF-like domains 1	352	244	206	233	221	195	164	199	434	327	194	442	71.0918	46.4817	37.6891	64.5425	55.5878	54.8489	46.2538	43.2774	38.1389	33.1762	44.6983	37.5022	recql4_brbseq_myeloid_klhdc3_ko_vs_wt	gene
-0.564396	0.0517755	0.764008	3.34719	ENSMUSG00000090214	Gm15657	NA	Gm15657	16	33590800	33617244	-1	lncRNA	predicted gene 15657	69	68	38	69	38	57	37	32	36	74	46	88	5.89702	10.5188	8.93659	12.8501	10.8965	15.2858	8.53226	12.816	6.55782	9.69765	10.0844	6.0305	recql4_brbseq_myeloid_klhdc3_ko_vs_wt	gene
-0.414692	0.0187023	0.764008	5.48978	ENSMUSG00000022844	Pdia5	72599	Pdia5	16	35217682	35311243	-1	protein_coding	protein disulfide isomerase associated 5	248	234	200	250	226	221	122	138	397	364	276	297	65.031	51.7411	53.6196	43.3691	39.1642	52.601	44.9066	46.435	39.0018	37.5997	33.2511	26.0065	recql4_brbseq_myeloid_klhdc3_ko_vs_wt	gene
-0.5154	0.0484345	0.764008	5.14789	ENSMUSG00000022816	Fstl1	14314	Fstl1	16	37597235	37656876	1	protein_coding	follistatin-like 1	251	151	143	410	155	141	157	191	126	182	203	191	20.6396	25.8706	39.4376	27.8905	39.6379	33.9434	32.1082	76.1533	26.749	23.9889	42.7904	35.9946	recql4_brbseq_myeloid_klhdc3_ko_vs_wt	gene
-1.06799	0.0350261	0.764008	1.63715	ENSMUSG00000047261	Gap43	14432	Gap43	16	42068805	42161014	-1	protein_coding	growth associated protein 43	12	9	16	31	7	8	10	7	23	15	20	24	3.76754	2.13219	3.88548	3.50457	1.89504	2.02311	3.59253	5.75793	1.20802	1.36107	2.7255	1.31917	recql4_brbseq_myeloid_klhdc3_ko_vs_wt	gene
-0.730057	0.02844	0.764008	3.11479	ENSMUSG00000022708	Zbtb20	56490	Zbtb20	16	42696244	43462965	1	protein_coding	zinc finger and BTB domain containing 20	64	33	32	100	39	27	23	47	34	50	48	56	5.5694	7.1073	9.32514	8.17733	10.1069	7.41809	7.18506	18.574	6.73039	4.59362	6.26866	8.8573	recql4_brbseq_myeloid_klhdc3_ko_vs_wt	gene
-0.765495	0.0279631	0.764008	2.12332	ENSMUSG00000022701	Ccdc191	212153	Ccdc191	16	43710163	43784677	1	protein_coding	coiled-coil domain containing 191	31	21	20	41	19	16	9	22	21	32	12	22	3.43993	4.54867	2.33129	3.21252	4.89552	4.7206	4.49066	7.61533	3.27891	2.72215	2.45295	4.14597	recql4_brbseq_myeloid_klhdc3_ko_vs_wt	gene
0.316045	0.0447128	0.764008	4.7219	ENSMUSG00000048087	Ahcyl	11615	Ahcyl	16	45973348	45975440	-1	protein_coding	adenosylhomocysteinase like	125	104	93	137	156	171	100	145	182	156	148	214	29.8127	22.1748	28.7525	31.2491	19.74	23.3782	20.8816	25.4464	26.9216	29.093	27.255	27.3257	recql4_brbseq_myeloid_klhdc3_ko_vs_wt	gene
0.398179	0.0369735	0.764008	4.57076	ENSMUSG00000022748	Cmss1	66497	Cmss1	16	57122363	57427227	-1	protein_coding	cms small ribosomal subunit 1	119	75	86	120	119	163	108	132	148	139	124	225	24.2433	19.7583	24.0899	32.8554	18.7925	16.8593	19.3098	22.2888	20.5363	27.7319	29.4354	24.8758	recql4_brbseq_myeloid_klhdc3_ko_vs_wt	gene
-1.42241	0.0355266	0.764008	1.18099	ENSMUSG00000022747	St3gal6	54613	St3gal6	16	58288488	58344606	-1	protein_coding	ST3 beta-galactoside alpha-2 3-sialyltransferase 6	15	23	2	28	18	2	3	2	6	6	10	11	0.982836	0.852876	1.94274	1.60626	2.3688	5.17018	0.449066	5.20072	3.10633	0.340269	0.817651	0.376906	recql4_brbseq_myeloid_klhdc3_ko_vs_wt	gene
0.649284	0.0236367	0.764008	3.59948	ENSMUSG00000022863	Btg3	12228	Btg3	16	78129525	78174080	-1	protein_coding	BTG anti-proliferation factor 3	46	37	27	52	74	81	50	48	125	87	83	74	20.4758	12.3667	16.1247	10.8058	7.26432	8.31725	6.06239	9.65847	12.7705	13.7809	13.6275	9.04575	recql4_brbseq_myeloid_klhdc3_ko_vs_wt	gene
-0.643886	0.035128	0.764008	3.89633	ENSMUSG00000022894	Adamts5	23794	Adamts5	16	85653061	85698716	-1	protein_coding	a disintegrin-like and metallopeptidase (reprolysin type) with thrombospondin type 1 motif 5 (aggrecanase-2)	112	61	52	168	57	83	55	51	82	69	97	73	13.4321	9.80807	18.8446	10.6597	17.687	13.7122	11.6757	31.2043	9.83673	14.1211	14.9903	9.61111	recql4_brbseq_myeloid_klhdc3_ko_vs_wt	gene
0.343085	0.0361388	0.764008	4.95495	ENSMUSG00000051639	Fbl-ps2	NA	Fbl-ps2	17	6171483	6172439	-1	processed_pseudogene	fibrillarin pseudogene 2	144	107	120	176	163	210	123	197	193	184	164	256	31.6146	26.1549	31.8609	37.3821	22.7405	24.0526	26.944	32.6902	28.1296	35.7282	33.5237	37.1253	recql4_brbseq_myeloid_klhdc3_ko_vs_wt	gene
-1.03515	0.0336056	0.764008	0.972917	ENSMUSG00000023827	Agpat4	68262	Agpat4	17	12337591	12438532	1	protein_coding	1-acylglycerol-3-phosphate O-acyltransferase 4 (lysophosphatidic acid acyltransferase delta)	16	8	7	17	6	4	6	7	7	11	11	6	1.14664	1.56361	2.13701	0.876143	2.52672	1.79832	1.57173	3.15758	1.03544	0.680537	1.6353	1.31917	recql4_brbseq_myeloid_klhdc3_ko_vs_wt	gene
-1.22308	0.0245657	0.764008	3.42955	ENSMUSG00000023830	Igf2r	16004	Igf2r	17	12901293	12988551	-1	protein_coding	insulin-like growth factor 2 receptor	58	42	119	89	41	23	42	26	34	31	117	40	5.5694	4.40652	22.73	5.84095	9.15936	9.4412	26.7194	16.5308	7.07554	3.91309	11.4471	4.89978	recql4_brbseq_myeloid_klhdc3_ko_vs_wt	gene
-0.536396	0.0293835	0.764008	3.70041	ENSMUSG00000036552	Ermard	381062	Ermard	17	15261470	15310306	1	protein_coding	ER membrane associated RNA degradation	77	62	64	80	57	59	26	54	96	68	76	125	15.7254	9.66593	14.7648	18.253	12.1598	13.937	14.3701	14.8592	9.83673	10.0379	7.08631	10.1765	recql4_brbseq_myeloid_klhdc3_ko_vs_wt	gene
-0.850203	0.0183139	0.764008	2.55489	ENSMUSG00000116802	Gm5165	102640673	Gm5165	17	17455115	17486611	1	lncRNA	predicted gene 5165	62	33	18	47	27	30	6	25	33	32	17	41	5.4056	4.54867	3.30265	5.98698	9.79104	7.41809	4.0416	8.72977	4.6595	5.10403	1.6353	4.71133	recql4_brbseq_myeloid_klhdc3_ko_vs_wt	gene
-0.659393	0.0446	0.764008	3.32839	ENSMUSG00000067931	Zfp948	381066	Zfp948	17	21787270	21808961	1	protein_coding	zinc finger protein 948	113	77	33	80	57	43	35	54	23	22	57	39	3.76754	3.12721	11.0736	5.69493	17.845	17.3089	7.40959	14.8592	9.83673	7.31577	9.53926	10.1765	recql4_brbseq_myeloid_klhdc3_ko_vs_wt	gene
-1.10802	0.0156044	0.764008	1.83651	ENSMUSG00000078546	Zfp995	70081	Zfp995	17	22098551	22128907	-1	protein_coding	zinc finger protein 995	23	26	24	24	14	20	3	8	20	9	22	18	3.27612	1.27931	4.27402	2.62843	3.63216	5.84455	5.38879	4.45776	2.41604	3.40269	0.817651	1.50763	recql4_brbseq_myeloid_klhdc3_ko_vs_wt	gene
-0.417655	0.037399	0.764008	4.27935	ENSMUSG00000117284	Gm7072	631624	Gm7072	17	22504852	22533818	-1	protein_coding	predicted gene 7072	168	106	104	106	95	93	60	113	68	124	104	117	11.1388	17.6261	20.2045	17.0848	26.5306	23.8278	23.3514	19.6884	16.3945	15.8225	16.353	21.2952	recql4_brbseq_myeloid_klhdc3_ko_vs_wt	gene
-0.834135	0.0386606	0.764008	2.45189	ENSMUSG00000041429	Nthl1	18207	Nthl1	17	24851654	24857811	1	protein_coding	nth (endonuclease III)-like 1 (E.coli)	29	27	31	65	32	29	15	9	15	39	21	26	2.45709	5.54369	4.07975	3.79662	4.57968	6.06934	6.96053	12.0731	5.52237	4.93389	4.08826	1.69608	recql4_brbseq_myeloid_klhdc3_ko_vs_wt	gene
0.186551	0.0334646	0.764008	11.1884	ENSMUSG00000044533	Rps2	16898	Rps2	17	24937090	24940903	1	protein_coding	ribosomal protein S2	12836	9754	9233	11471	13452	13429	9231	13077	15653	17660	11945	17611	2564.06	2510.3	2320.6	2571.63	2027.06	2192.61	2073.11	2130.62	2321.47	2284.73	2515.91	2464.4	recql4_brbseq_myeloid_klhdc3_ko_vs_wt	gene
-0.237582	0.0465856	0.764008	8.36834	ENSMUSG00000075705	Msrb1	27361	Msrb1	17	24955616	24961752	1	protein_coding	methionine sulfoxide reductase B1	2032	1677	1967	1827	1863	1684	1138	1796	1757	2225	1418	2356	287.807	316.275	275.48	344.032	320.893	376.974	441.657	339.347	321.506	286.506	310.162	338.462	recql4_brbseq_myeloid_klhdc3_ko_vs_wt	gene
0.30703	0.0224177	0.764008	5.65262	ENSMUSG00000067722	BC003965	214489	BC003965	17	25403528	25406636	1	protein_coding	cDNA sequence BC003965	281	185	198	258	348	355	188	253	307	381	215	373	50.2884	54.1576	41.7689	54.4669	44.3755	41.5862	44.4575	47.9209	60.0558	60.3977	51.2395	47.6787	recql4_brbseq_myeloid_klhdc3_ko_vs_wt	gene
0.295041	0.0307589	0.764008	5.28445	ENSMUSG00000015120	Ube2i	22196	Ube2i	17	25480890	25493596	-1	protein_coding	ubiquitin-conjugating enzyme E2I	210	183	132	177	246	226	169	217	242	250	209	295	39.6411	35.5365	40.6032	43.077	33.1632	41.1367	29.6384	32.8759	42.4532	38.4503	46.061	40.8943	recql4_brbseq_myeloid_klhdc3_ko_vs_wt	gene
0.501825	0.0312429	0.764008	3.37123	ENSMUSG00000019214	Chtf18	214901	Chtf18	17	25937900	25946393	-1	protein_coding	CTF18 chromosome transmission fidelity factor 18	55	43	27	55	61	68	48	76	53	52	55	66	8.68172	7.39159	10.6851	9.63757	8.6856	9.66599	6.06239	10.2157	10.527	11.5691	13.0824	14.3224	recql4_brbseq_myeloid_klhdc3_ko_vs_wt	gene
0.42595	0.0247613	0.764008	4.04036	ENSMUSG00000025732	Mcrip2	68241	Mcrip2	17	26082672	26087738	-1	protein_coding	MAPK regulated corepressor interacting protein 2	86	69	49	80	103	99	80	96	112	98	78	114	18.3463	13.9303	15.1534	16.6467	13.5811	15.5105	11.0021	14.8592	17.7751	16.8433	21.804	18.0915	recql4_brbseq_myeloid_klhdc3_ko_vs_wt	gene
-1.32151	0.0379707	0.764008	0.739854	ENSMUSG00000116657	Gm49774	NA	Gm49774	17	27764681	27775492	-1	lncRNA	predicted gene 49774	12	10	6	13	4	3	8	1	9	7	10	3	1.47425	0.995022	1.94274	0.438071	1.89504	2.24791	1.3472	2.41462	0.690297	0.510403	2.1804	0.188453	recql4_brbseq_myeloid_klhdc3_ko_vs_wt	gene
-0.447363	0.0183427	0.764008	4.2702	ENSMUSG00000090083	Rnf8	58230	Rnf8	17	29833764	29863965	1	protein_coding	ring finger protein 8	130	100	106	102	92	93	52	86	94	159	115	128	15.3978	22.6012	22.3415	18.691	20.5296	22.4791	23.8005	18.9455	15.8768	15.8225	14.1726	16.207	recql4_brbseq_myeloid_klhdc3_ko_vs_wt	gene
-0.837388	0.0210386	0.764008	3.15202	ENSMUSG00000117818	Gm50105	NA	Gm50105	17	31768521	31771231	-1	lncRNA	predicted gene 50105	86	42	58	42	26	39	19	43	24	49	67	70	3.93134	6.96515	13.0163	10.2217	13.5811	9.4412	13.0229	7.80107	4.48693	6.63524	5.17846	8.10349	recql4_brbseq_myeloid_klhdc3_ko_vs_wt	gene
0.668784	0.0335811	0.764008	2.86283	ENSMUSG00000095253	Zfp799	240064	Zfp799	17	33034423	33049235	-1	protein_coding	zinc finger protein 799	28	30	12	34	56	42	30	37	56	58	28	51	9.17314	8.24447	5.43967	7.44721	4.42176	6.74372	2.6944	6.31515	9.66415	7.14564	8.17651	6.97277	recql4_brbseq_myeloid_klhdc3_ko_vs_wt	gene
-0.857496	0.0201503	0.764008	2.1129	ENSMUSG00000067424	Zfp563	240068	Zfp563	17	33308284	33329679	1	protein_coding	zinc finger protein 563	33	31	30	37	18	13	13	28	19	6	14	16	3.11231	0.852876	2.71983	2.33638	5.21136	6.96851	6.73599	6.87237	3.10633	2.21175	3.54315	5.27669	recql4_brbseq_myeloid_klhdc3_ko_vs_wt	gene
-0.872876	0.0199976	0.764008	2.3153	ENSMUSG00000090952	Gm17251	NA	Gm17251	17	33978946	33980845	1	lncRNA	predicted gene 17251	40	46	19	27	21	25	10	16	32	21	17	31	5.24179	2.98507	3.30265	4.52674	6.3168	10.3404	4.26613	5.01498	3.62406	4.25336	2.7255	3.01525	recql4_brbseq_myeloid_klhdc3_ko_vs_wt	gene
-0.592835	0.018527	0.764008	3.43622	ENSMUSG00000024330	Col11a2	12815	Col11a2	17	34258411	34285659	1	protein_coding	collagen type XI alpha 2	100	61	65	65	52	60	25	56	50	56	28	77	8.1903	7.96017	5.43967	11.2438	15.792	13.7122	14.5946	12.0731	8.97386	10.2081	6.81376	10.5534	recql4_brbseq_myeloid_klhdc3_ko_vs_wt	gene
-0.901066	0.0416212	0.764008	2.25884	ENSMUSG00000024334	H2-Oa	15001	H2-Oa	17	34311314	34314208	1	protein_coding	histocompatibility 2 O region alpha locus	28	27	42	22	16	23	9	16	10	41	19	40	1.63806	5.82798	3.6912	5.84095	4.42176	6.06934	9.43039	4.08628	2.76119	3.91309	2.45295	3.01525	recql4_brbseq_myeloid_klhdc3_ko_vs_wt	gene
-0.255667	0.043219	0.764008	7.4888	ENSMUSG00000024335	Brd2	14312	Brd2	17	34330997	34341608	-1	protein_coding	bromodomain containing 2	1445	770	845	905	1042	845	616	772	1199	1455	953	1118	196.403	206.822	185.143	163.255	228.194	173.089	189.73	168.095	179.822	143.763	167.891	145.486	recql4_brbseq_myeloid_klhdc3_ko_vs_wt	gene
-1.50563	0.0215153	0.764008	1.28687	ENSMUSG00000037548	H2-DMb2	15000	H2-DMb2	17	34362281	34370529	1	protein_coding	histocompatibility 2 class II locus Mb2	22	6	29	9	6	11	0	6	16	14	5	14	2.6209	1.99004	0.971369	2.04433	3.47424	1.34874	6.51146	1.67166	1.03544	1.87148	0	1.13072	recql4_brbseq_myeloid_klhdc3_ko_vs_wt	gene
0.31814	0.0288707	0.764008	5.36409	ENSMUSG00000015478	Rnf5	54197	Rnf5	17	34820065	34822664	-1	protein_coding	ring finger protein 5	255	170	174	161	280	265	182	218	217	285	234	253	35.5459	40.5116	45.4601	36.944	40.2696	38.2144	39.0688	29.9041	48.3208	45.0856	49.6042	41.0828	recql4_brbseq_myeloid_klhdc3_ko_vs_wt	gene
0.19723	0.0474911	0.764008	7.2626	ENSMUSG00000007029	Vars	22321	Vars	17	35219963	35235298	1	protein_coding	valyl-tRNA synthetase	1035	644	601	744	925	1019	573	938	855	950	772	1140	140.054	135.039	149.979	166.467	163.447	144.765	134.944	138.19	159.631	173.367	156.171	176.769	recql4_brbseq_myeloid_klhdc3_ko_vs_wt	gene
-0.292186	0.0393747	0.764008	6.03003	ENSMUSG00000034595	Ppp1r18	76448	Ppp1r18	17	36176485	36186488	1	protein_coding	protein phosphatase 1 regulatory subunit 18	515	376	364	409	408	355	232	369	261	442	261	264	42.7534	62.8285	50.7055	38.5503	81.3288	84.5212	81.73	75.9676	70.4102	60.3977	63.2317	69.5392	recql4_brbseq_myeloid_klhdc3_ko_vs_wt	gene
-0.395746	0.0313654	0.764008	4.53093	ENSMUSG00000038500	Prr3	75210	Prr3	17	36283433	36291128	-1	protein_coding	proline-rich polypeptide 3	162	128	115	116	91	110	85	108	158	150	101	182	25.8814	21.3219	19.6217	26.5763	25.583	28.7732	25.8213	21.5458	15.7042	18.7148	23.1668	20.3529	recql4_brbseq_myeloid_klhdc3_ko_vs_wt	gene
0.61348	0.0222456	0.764008	4.59832	ENSMUSG00000061665	Cd2ap	12488	Cd2ap	17	43103842	43187556	-1	protein_coding	CD2-associated protein	118	85	83	102	105	175	142	162	197	101	97	201	32.2698	14.3567	18.8446	29.3508	18.6346	19.1072	18.6362	18.9455	18.1203	29.7735	38.7021	30.5294	recql4_brbseq_myeloid_klhdc3_ko_vs_wt	gene
-1.00111	0.0233045	0.764008	1.98765	ENSMUSG00000090115	Usp49	224836	Usp49	17	47941615	47997663	1	protein_coding	ubiquitin specific peptidase 49	27	23	15	30	11	5	7	24	27	33	17	21	4.42276	4.69082	3.30265	3.0665	4.26384	5.17018	3.368	5.57219	1.89832	0.850671	1.90785	4.52288	recql4_brbseq_myeloid_klhdc3_ko_vs_wt	gene
0.230572	0.0353889	0.764008	7.59953	ENSMUSG00000001228	Uhrf1	18140	Uhrf1	17	56610321	56630486	1	protein_coding	ubiquitin-like containing PHD and RING finger domains 1	1319	845	664	1112	1204	1306	883	1131	932	1165	1043	1166	152.667	165.6	202.628	170.264	208.296	189.948	149.09	206.543	207.779	222.195	240.662	213.141	recql4_brbseq_myeloid_klhdc3_ko_vs_wt	gene
0.548616	0.0325112	0.764008	6.41314	ENSMUSG00000024053	Emilin2	246707	Emilin2	17	71559167	71618973	-1	protein_coding	elastin microfibril interfacer 2	269	216	290	525	483	455	387	554	352	777	722	596	57.6597	110.447	140.266	87.0302	42.4805	48.5548	65.1146	97.5134	83.3533	77.4111	105.477	104.403	recql4_brbseq_myeloid_klhdc3_ko_vs_wt	gene
0.212136	0.0245492	0.764008	7.44457	ENSMUSG00000024067	Dpy30	66310	Dpy30	17	74606469	74630939	-1	protein_coding	dpy-30 histone methyltransferase complex regulatory subunit	1032	761	667	896	984	1157	753	962	1109	1103	891	1177	181.661	156.787	173.098	171.87	162.973	171.066	149.764	166.423	169.813	196.845	205.23	181.292	recql4_brbseq_myeloid_klhdc3_ko_vs_wt	gene
-0.468591	0.0459975	0.764008	3.96613	ENSMUSG00000024246	Thumpd2	72167	Thumpd2	17	81333761	81372511	-1	protein_coding	THUMP domain containing 2	108	92	80	78	93	77	28	64	99	134	68	100	16.2168	19.0476	13.2106	14.6024	17.0554	20.6807	17.9626	14.4877	16.0494	13.1003	7.63141	12.061	recql4_brbseq_myeloid_klhdc3_ko_vs_wt	gene
-0.958228	0.0287693	0.764008	1.77695	ENSMUSG00000071037	Camkmt	73582	Camkmt	17	85397980	85766016	1	protein_coding	calmodulin-lysine N-methyltransferase	35	16	9	17	11	9	8	11	26	28	19	16	4.25896	3.98009	3.6912	2.33638	5.5272	3.59665	2.0208	3.15758	1.89832	1.53121	2.1804	2.07299	recql4_brbseq_myeloid_klhdc3_ko_vs_wt	gene
-0.239472	0.0407763	0.764008	6.10101	ENSMUSG00000005370	Msh6	17688	Msh6	17	88282490	88298320	1	protein_coding	mutS homolog 6	447	331	328	416	325	433	228	307	430	520	325	450	70.4366	73.9159	63.139	65.7107	70.5902	74.4057	73.6468	77.2678	56.0866	73.6681	62.1415	57.8551	recql4_brbseq_myeloid_klhdc3_ko_vs_wt	gene
-0.866474	0.0193028	0.764008	2.53349	ENSMUSG00000024235	Map3k8	26410	Map3k8	18	4331327	4353015	-1	protein_coding	mitogen-activated protein kinase kinase kinase 8	40	31	29	40	26	15	22	13	30	42	44	25	4.91418	5.97013	8.54805	3.6506	6.3168	6.96851	6.51146	7.42959	4.48693	2.55201	5.99611	2.44989	recql4_brbseq_myeloid_klhdc3_ko_vs_wt	gene
-0.598412	0.0489768	0.764008	2.91828	ENSMUSG00000036103	Colec12	140792	Colec12	18	9707595	9882644	1	protein_coding	collectin sub-family member 12	41	49	33	59	36	25	22	37	33	36	46	57	5.4056	5.11725	8.93659	8.32336	6.47472	11.0147	7.40959	10.9586	6.21267	4.25336	5.99611	6.97277	recql4_brbseq_myeloid_klhdc3_ko_vs_wt	gene
0.188531	0.0402519	0.764008	7.71596	ENSMUSG00000047879	Usp14	59025	Usp14	18	9993066	10045119	-1	protein_coding	ubiquitin specific peptidase 14	1263	850	790	1166	1203	1271	879	1221	1391	1385	1002	1523	227.854	196.872	194.662	222.394	199.453	191.072	177.381	216.573	207.607	216.241	239.572	230.101	recql4_brbseq_myeloid_klhdc3_ko_vs_wt	gene
0.492324	0.0357331	0.764008	4.04443	ENSMUSG00000054321	Taf4b	72504	Taf4b	18	14916302	15033416	1	protein_coding	TATA-box binding protein associated factor 4b	84	35	46	72	80	100	72	76	154	158	92	117	25.2261	22.4591	17.8732	17.0848	13.2653	7.86767	10.3285	13.3733	13.8059	17.0134	19.6236	14.3224	recql4_brbseq_myeloid_klhdc3_ko_vs_wt	gene
-0.247423	0.026655	0.764008	6.54341	ENSMUSG00000024381	Bin1	30948	Bin1	18	32510283	32568790	1	protein_coding	bridging integrator 1	643	439	423	692	526	516	362	422	526	579	467	533	86.162	82.3025	90.7259	77.8307	101.543	98.683	94.9775	128.532	90.774	87.7893	98.6632	79.5273	recql4_brbseq_myeloid_klhdc3_ko_vs_wt	gene
-1.0114	0.0224256	0.764008	1.93293	ENSMUSG00000046727	Cystm1	66060	Cystm1	18	36475573	36536150	1	protein_coding	cysteine-rich transmembrane module containing 1	18	15	41	43	13	18	10	17	12	15	6	18	1.96567	2.13219	1.16564	2.62843	2.84256	3.37186	9.20586	7.98681	2.24346	3.06242	2.7255	3.2037	recql4_brbseq_myeloid_klhdc3_ko_vs_wt	gene
-0.279179	0.033212	0.764008	6.52994	ENSMUSG00000024456	Diaph1	13367	Diaph1	18	37976654	38068529	-1	protein_coding	diaphanous related formin 1	690	432	530	547	521	484	358	439	511	695	379	477	83.7049	98.7914	73.6298	69.6534	108.965	97.1095	119.003	101.6	89.9111	82.345	97.573	82.731	recql4_brbseq_myeloid_klhdc3_ko_vs_wt	gene
0.567305	0.0309149	0.764008	3.73902	ENSMUSG00000117621	Hspe1-rs1	NA	Hspe1-rs1	18	47245206	47245720	1	protein_coding	heat shock protein 1 (chaperonin 10) related sequence 1	64	45	34	54	80	92	42	78	85	66	92	139	13.9235	9.38163	17.8732	20.2973	10.1069	10.1156	7.63412	10.03	13.8059	15.6524	11.4471	14.6994	recql4_brbseq_myeloid_klhdc3_ko_vs_wt	gene
-0.388761	0.0408715	0.764008	4.11702	ENSMUSG00000024505	Dtwd2	68857	Dtwd2	18	49829212	49888668	-1	protein_coding	DTW domain containing 2	119	85	84	104	88	86	68	55	109	112	93	120	17.8549	15.9203	18.0675	17.5229	18.7925	19.1072	18.8608	19.3169	15.1865	14.6315	18.5334	10.3649	recql4_brbseq_myeloid_klhdc3_ko_vs_wt	gene
0.173614	0.0478549	0.764008	7.68592	ENSMUSG00000024590	Lmnb1	16906	Lmnb1	18	56840885	56886496	1	protein_coding	lamin B1	1284	814	743	1050	1128	1346	745	1141	1335	1499	1147	1516	218.681	213.077	222.832	221.372	202.769	182.979	166.828	195.027	194.664	229.001	203.05	215.025	recql4_brbseq_myeloid_klhdc3_ko_vs_wt	gene
0.320964	0.0168613	0.764008	6.35249	ENSMUSG00000036880	Acaa2	52538	Acaa2	18	74912268	74939279	1	protein_coding	acetyl-Coenzyme A acyltransferase 2 (mitochondrial 3-oxoacyl-Coenzyme A thiolase)	461	366	298	367	594	533	274	488	540	562	456	467	88.4552	79.886	88.5888	68.1931	72.8011	82.2733	66.9109	68.1665	102.509	90.6816	74.6788	91.9652	recql4_brbseq_myeloid_klhdc3_ko_vs_wt	gene
0.214031	0.0448242	0.764008	6.97142	ENSMUSG00000024829	Mrpl21	353242	Mrpl21	19	3332901	3342837	1	protein_coding	mitochondrial ribosomal protein L21	753	557	516	528	716	830	491	704	775	829	663	940	126.95	117.839	128.804	137.262	118.914	125.208	115.859	98.0706	123.563	141.211	133.822	132.671	recql4_brbseq_myeloid_klhdc3_ko_vs_wt	gene
0.333146	0.0376456	0.764008	6.77512	ENSMUSG00000024900	Cpt1a	12894	Cpt1a	19	3372334	3435733	1	protein_coding	carnitine palmitoyltransferase 1a liver	680	408	511	370	735	712	411	648	648	799	463	908	106.146	113.575	89.9488	132.59	107.386	91.7145	114.736	68.7237	126.842	121.136	112.018	122.118	recql4_brbseq_myeloid_klhdc3_ko_vs_wt	gene
0.480652	0.020324	0.764008	4.51287	ENSMUSG00000035372	1810055G02Rik	72056	1810055G02Rik	19	3758293	3767881	1	protein_coding	RIKEN cDNA 1810055G02 gene	128	103	67	64	143	153	86	124	154	150	148	176	25.2261	21.3219	28.7525	25.7002	20.2138	23.1534	15.0437	11.8873	24.6781	26.0305	23.4393	23.3682	recql4_brbseq_myeloid_klhdc3_ko_vs_wt	gene
0.305693	0.020628	0.764008	7.66885	ENSMUSG00000059734	Ndufs8	225887	Ndufs8	19	3958863	3962774	-1	protein_coding	NADH:ubiquinone oxidoreductase core subunit S8	1171	832	851	700	1286	1155	766	1226	1371	1490	1041	1658	224.578	211.797	202.239	242.107	184.924	187.026	191.078	130.018	221.93	196.505	208.774	231.044	recql4_brbseq_myeloid_klhdc3_ko_vs_wt	gene
0.263825	0.0234028	0.764008	7.31196	ENSMUSG00000037916	Ndufv1	17995	Ndufv1	19	4057384	4062806	-1	protein_coding	NADH:ubiquinone oxidoreductase core subunit V1	811	685	662	676	820	1094	669	840	995	1155	897	1193	162.987	164.179	174.264	174.206	128.073	153.982	148.641	125.56	141.511	186.127	182.336	158.301	recql4_brbseq_myeloid_klhdc3_ko_vs_wt	gene
-1.10693	0.0411125	0.764008	0.730159	ENSMUSG00000005986	Ankrd13d	68423	Ankrd13d	19	4320208	4333165	-1	protein_coding	ankyrin repeat domain 13 family member D	20	12	8	6	9	4	4	4	3	6	1	9	0.491418	0.852876	0.194274	1.31421	3.1584	2.69749	1.79626	1.11444	1.55317	0.680537	1.0902	0.753813	recql4_brbseq_myeloid_klhdc3_ko_vs_wt	gene
0.277277	0.0478165	0.764008	6.08394	ENSMUSG00000024889	Rce1	19671	Rce1	19	4672619	4675669	-1	protein_coding	Ras converting CAAX endopeptidase 1	454	251	262	269	418	422	277	365	427	597	306	470	69.9452	84.8611	59.4478	68.6312	71.6957	56.4224	58.8277	49.964	72.136	71.7967	75.4964	68.7854	recql4_brbseq_myeloid_klhdc3_ko_vs_wt	gene
0.480184	0.046964	0.764008	3.7937	ENSMUSG00000033760	Rbm4b	66704	Rbm4b	19	4806525	4817093	1	protein_coding	RNA binding motif protein 4B	69	40	45	50	103	70	48	63	84	112	76	152	13.7597	15.9203	14.7648	22.1956	10.8965	8.99162	10.104	9.28699	17.7751	11.9094	13.0824	11.8726	recql4_brbseq_myeloid_klhdc3_ko_vs_wt	gene
0.247456	0.0514765	0.764008	5.83063	ENSMUSG00000024875	Yif1a	68090	Yif1a	19	5138566	5142909	1	protein_coding	Yip1 interacting factor homolog A (S. cerevisiae)	342	250	254	232	356	374	206	357	331	359	303	378	54.2198	51.0304	58.865	55.197	54.0086	56.1976	57.0314	43.0916	61.4364	63.6302	56.1454	67.2778	recql4_brbseq_myeloid_klhdc3_ko_vs_wt	gene
0.240801	0.0363101	0.764008	9.22909	ENSMUSG00000024844	Banf1	23825	Banf1	19	5414666	5417196	-1	protein_coding	BAF nuclear assembly factor 1	3654	2436	2409	2225	3447	3892	2234	3158	3782	4378	3425	5042	619.514	622.315	665.388	736.252	577.04	547.59	540.9	413.271	594.863	662.163	608.877	595.135	recql4_brbseq_myeloid_klhdc3_ko_vs_wt	gene
0.384355	0.0231598	0.764008	5.28607	ENSMUSG00000024816	Frmd8	67457	Frmd8	19	5899730	5925302	-1	protein_coding	FERM domain containing 8	232	160	136	170	239	199	189	270	260	219	176	304	42.5896	31.13	34.1922	44.3912	36.6374	35.9665	30.5365	31.5758	41.2452	33.8567	51.512	50.8824	recql4_brbseq_myeloid_klhdc3_ko_vs_wt	gene
0.347449	0.0442083	0.764008	5.00571	ENSMUSG00000024944	Arl2	56327	Arl2	19	6184404	6191578	-1	protein_coding	ADP-ribosylation factor-like 2	163	122	144	148	200	189	142	203	225	200	117	250	36.8564	28.4292	22.73	36.506	25.741	27.4244	32.3328	27.4895	34.5148	32.1554	38.7021	38.256	recql4_brbseq_myeloid_klhdc3_ko_vs_wt	gene
0.288565	0.0481464	0.764008	5.35521	ENSMUSG00000024955	Esrra	26379	Esrra	19	6888345	6899208	-1	protein_coding	estrogen related receptor alpha	229	183	188	188	268	251	162	289	253	217	205	229	41.4429	30.8457	39.8261	33.4395	36.1637	41.1367	42.2122	34.9191	46.2499	42.7037	44.1532	54.463	recql4_brbseq_myeloid_klhdc3_ko_vs_wt	gene
0.350048	0.0345175	0.764008	6.06721	ENSMUSG00000042729	Wdr74	107071	Wdr74	19	8713191	8717988	1	protein_coding	WD repeat domain 74	459	226	219	236	424	430	248	333	534	459	339	588	87.4724	65.245	65.8588	85.862	72.4853	50.8027	49.1727	43.8346	73.1714	73.1577	67.5925	62.7549	recql4_brbseq_myeloid_klhdc3_ko_vs_wt	gene
0.29844	0.0355939	0.764008	6.05148	ENSMUSG00000071660	Ttc9c	70387	Ttc9c	19	8786439	8796697	-1	protein_coding	tetratricopeptide repeat domain 9C	423	257	292	257	414	371	300	413	433	394	323	477	70.928	56.0055	62.7504	69.6534	66.8002	57.7712	65.5637	47.7351	71.4457	63.1198	81.7651	77.8312	recql4_brbseq_myeloid_klhdc3_ko_vs_wt	gene
-0.547558	0.0433467	0.764008	4.79187	ENSMUSG00000069833	Ahnak	66395	Ahnak	19	8966648	9054278	1	protein_coding	AHNAK nucleoprotein (desmoyokin)	169	149	97	300	113	106	109	150	132	126	179	161	21.6224	17.9104	34.775	23.5098	26.6885	33.4938	21.7797	55.7219	19.5009	18.0342	29.708	28.268	recql4_brbseq_myeloid_klhdc3_ko_vs_wt	gene
0.257782	0.0339637	0.764008	11.8264	ENSMUSG00000024661	Fth1	14319	Fth1	19	9957962	9962462	1	protein_coding	ferritin heavy polypeptide 1	20732	13847	13380	13904	20252	22180	14078	17129	23808	27811	26769	28241	3899.89	3953.22	5200.51	4123.86	3274	3112.67	3004.25	2582.53	3494.97	3773.58	3836.96	3228.02	recql4_brbseq_myeloid_klhdc3_ko_vs_wt	gene
0.311122	0.015895	0.764008	6.03981	ENSMUSG00000024732	Ccdc86	108673	Ccdc86	19	10918845	10926630	-1	protein_coding	coiled-coil domain containing 86	352	272	246	265	380	389	257	384	472	566	312	476	77.3164	80.4546	60.6134	69.5073	55.5878	61.143	55.2351	49.2211	65.5782	66.1822	70.0454	72.366	recql4_brbseq_myeloid_klhdc3_ko_vs_wt	gene
0.342221	0.0272159	0.764008	6.50757	ENSMUSG00000024687	Osbp	76303	Osbp	19	11943305	11971476	1	protein_coding	oxysterol binding protein	643	332	325	388	547	516	412	613	506	551	600	546	82.8858	78.3224	116.564	79.729	101.543	74.6305	72.9732	72.0671	94.3981	87.7893	112.291	115.522	recql4_brbseq_myeloid_klhdc3_ko_vs_wt	gene
-0.376414	0.0470482	0.764008	7.5827	ENSMUSG00000024659	Anxa1	16952	Anxa1	19	20350792	20368308	-1	protein_coding	annexin A1	1085	832	1260	1019	951	945	568	852	1081	2070	870	1216	177.074	294.242	169.018	177.565	171.343	187.026	282.912	189.269	164.118	160.777	154.809	160.562	recql4_brbseq_myeloid_klhdc3_ko_vs_wt	gene
-1.34247	0.0367413	0.764008	0.661916	ENSMUSG00000032702	Kank1	107351	Kank1	19	25214339	25411860	1	protein_coding	KN motif and ankyrin repeat domains 1	15	6	6	12	1	9	3	2	5	10	10	2	0.81903	1.42146	1.94274	0.292048	2.3688	1.34874	1.3472	2.22888	0.172574	1.53121	0.817651	0.376906	recql4_brbseq_myeloid_klhdc3_ko_vs_wt	gene
0.225927	0.0376436	0.764008	7.02612	ENSMUSG00000041360	Pum3	52874	Pum3	19	27366098	27407225	-1	protein_coding	pumilio RNA-binding family member 3	769	519	490	597	682	722	515	833	891	914	677	1056	145.951	129.921	131.523	154.201	121.44	116.666	110.021	110.887	117.696	122.837	140.363	156.982	recql4_brbseq_myeloid_klhdc3_ko_vs_wt	gene
-1.46968	0.0184562	0.764008	2.94757	ENSMUSG00000024810	Il33	77125	Il33	19	29902514	29938118	1	protein_coding	interleukin 33	34	29	64	35	23	17	4	15	88	124	39	22	14.4149	17.6261	7.57668	3.21252	5.36928	6.51893	14.3701	6.50089	3.96921	2.89228	1.0902	2.8268	recql4_brbseq_myeloid_klhdc3_ko_vs_wt	gene
0.330107	0.024109	0.764008	6.73958	ENSMUSG00000024899	Papss2	23972	Papss2	19	32573190	32644587	1	protein_coding	3'-phosphoadenosine 5'-phosphosulfate synthase 2	524	431	351	400	614	495	437	584	896	842	770	729	146.77	119.687	149.591	106.451	82.7501	96.8847	78.8111	74.2959	105.961	84.2165	119.104	110.057	recql4_brbseq_myeloid_klhdc3_ko_vs_wt	gene
-0.380506	0.0244573	0.764008	7.81411	ENSMUSG00000035783	Acta2	11475	Acta2	19	34218490	34232990	-1	protein_coding	actin alpha 2 smooth muscle aorta	1410	1196	865	1921	1122	1016	849	1063	1294	1366	1457	1201	211.965	194.171	283.057	175.375	222.667	268.849	194.221	356.806	193.628	172.856	231.395	200.326	recql4_brbseq_myeloid_klhdc3_ko_vs_wt	gene
-1.69591	0.0438053	0.764008	0.825962	ENSMUSG00000034459	Ifit1	15957	Ifit1	19	34618271	34627409	1	protein_coding	interferon-induced protein with tetratricopeptide repeats 1	10	4	1	22	0	4	2	5	16	20	3	8	2.6209	2.84292	0.582821	1.16819	1.5792	0.899162	0.224533	4.08628	0	0.680537	0.545101	0.942266	recql4_brbseq_myeloid_klhdc3_ko_vs_wt	gene
0.240002	0.0460894	0.764008	5.85366	ENSMUSG00000024800	Rpp30	54364	Rpp30	19	36061116	36082177	1	protein_coding	ribonuclease P/MRP 30 subunit	364	234	213	235	341	365	216	309	379	473	311	402	62.0825	67.235	60.4191	58.7016	57.4829	52.601	47.8255	43.6489	58.8478	62.099	58.8709	58.232	recql4_brbseq_myeloid_klhdc3_ko_vs_wt	gene
0.304826	0.0442598	0.764008	8.29265	ENSMUSG00000056999	Ide	15925	Ide	19	37246142	37340010	-1	protein_coding	insulin degrading enzyme	2106	1302	1272	1389	2070	2146	1421	1783	1955	2115	962	2299	320.241	300.639	186.891	335.709	332.58	292.677	285.606	257.993	357.228	365.108	387.294	336.012	recql4_brbseq_myeloid_klhdc3_ko_vs_wt	gene
0.384437	0.0195231	0.764008	5.01352	ENSMUSG00000024999	Noc3l	57753	Noc3l	19	38776572	38807681	-1	protein_coding	NOC3 like DNA replication regulator	148	115	115	151	167	228	107	193	186	266	173	300	30.4679	37.8108	33.6094	43.8071	23.3722	25.8509	25.8213	28.0467	28.8199	38.7906	29.1629	36.3715	recql4_brbseq_myeloid_klhdc3_ko_vs_wt	gene
-0.952769	0.0168841	0.764008	2.55683	ENSMUSG00000055044	Pdlim1	54132	Pdlim1	19	40209617	40260286	-1	protein_coding	PDZ and LIM domain 1 (elfin)	45	26	20	69	11	20	24	26	27	37	21	41	4.42276	5.2594	4.07975	5.98698	7.1064	5.84455	4.49066	12.816	1.89832	3.40269	6.54121	4.89978	recql4_brbseq_myeloid_klhdc3_ko_vs_wt	gene
0.254094	0.0506375	0.764008	6.94732	ENSMUSG00000034321	Exosc1	66583	Exosc1	19	41910731	41921862	-1	protein_coding	exosome component 1	809	509	534	437	761	760	513	689	767	902	642	837	125.639	128.216	124.724	122.222	127.757	114.418	119.901	81.1683	131.329	129.302	139.818	129.844	recql4_brbseq_myeloid_klhdc3_ko_vs_wt	gene
-0.818907	0.0466827	0.764008	1.77083	ENSMUSG00000025197	Cyp2c23	226143	Cyp2c23	19	43993461	44017647	-1	protein_coding	cytochrome P450 family 2 subfamily c polypeptide 23	38	20	28	15	20	13	7	17	8	7	7	21	1.31045	0.995022	1.35992	3.0665	6.00096	4.49581	6.28693	2.7861	3.45148	2.21175	1.90785	3.2037	recql4_brbseq_myeloid_klhdc3_ko_vs_wt	gene
0.286573	0.0307514	0.764008	6.98694	ENSMUSG00000057506	Bloc1s2	73689	Bloc1s2	19	44127685	44134885	-1	protein_coding	biogenesis of lysosomal organelles complex-1 subunit 2	772	489	570	479	690	808	566	738	695	891	681	994	113.845	126.652	132.3	145.148	121.914	109.923	127.984	88.9694	119.076	137.468	154.263	139.078	recql4_brbseq_myeloid_klhdc3_ko_vs_wt	gene
0.267391	0.0441369	0.764008	5.57185	ENSMUSG00000055491	Pprc1	226169	Pprc1	19	46033325	46061354	1	protein_coding	peroxisome proliferative activated receptor gamma coactivator-related 1	317	175	157	204	284	299	182	249	296	329	302	361	48.4866	46.766	58.6707	52.7146	50.0606	39.3383	35.2517	37.8909	49.0111	50.8701	49.6042	46.9248	recql4_brbseq_myeloid_klhdc3_ko_vs_wt	gene
-0.670263	0.0277691	0.764008	3.10959	ENSMUSG00000118087	4833438C02Rik	100503392	4833438C02Rik	19	46292020	46294075	-1	lncRNA	RIKEN cDNA 4833438C02 gene	73	60	50	39	50	36	19	35	26	61	39	60	4.25896	8.6709	7.57668	8.76143	11.5282	13.4874	11.2267	7.24385	8.62871	6.12483	5.17846	6.59586	recql4_brbseq_myeloid_klhdc3_ko_vs_wt	gene
0.416061	0.0332351	0.764008	5.30456	ENSMUSG00000025050	Pcgf6	71041	Pcgf6	19	47022056	47039345	-1	protein_coding	polycomb group ring finger 6	267	140	124	131	244	308	128	202	274	328	174	334	44.8828	46.6239	33.8036	48.772	42.1646	31.4707	27.8421	24.3319	42.1081	52.4014	34.8864	38.0675	recql4_brbseq_myeloid_klhdc3_ko_vs_wt	gene
0.291182	0.0230586	0.764008	6.27697	ENSMUSG00000071528	Atp5md	66477	Atp5md	19	47071903	47079086	-1	protein_coding	ATP synthase membrane subunit DAPIT	386	326	267	395	409	519	328	418	564	481	433	592	92.3866	68.3722	84.1205	86.4461	60.9571	73.2817	59.9503	73.3672	70.5828	88.2997	89.3965	78.7734	recql4_brbseq_myeloid_klhdc3_ko_vs_wt	gene
-0.494638	0.0247145	0.764008	3.40534	ENSMUSG00000117975	Itprip	414801	Itprip	19	47883041	47907738	-1	protein_coding	inositol 1 4 5-triphosphate receptor interacting protein	81	56	69	71	54	50	39	53	44	53	34	68	7.20746	7.53374	6.60531	9.92962	12.7915	12.5883	15.4928	13.1875	9.319	8.50671	10.6295	9.98802	recql4_brbseq_myeloid_klhdc3_ko_vs_wt	gene
0.293042	0.0192361	0.764008	6.4778	ENSMUSG00000025027	Xpnpep1	170750	Xpnpep1	19	52920357	53028645	-1	protein_coding	X-prolyl aminopeptidase (aminopeptidase P) 1 soluble	546	415	344	371	569	608	353	533	513	668	374	609	84.0325	94.9535	72.6584	88.9285	86.2243	93.2881	77.2394	68.9095	98.1947	103.442	96.2103	100.446	recql4_brbseq_myeloid_klhdc3_ko_vs_wt	gene
0.18877	0.0479984	0.764008	7.64238	ENSMUSG00000024974	Smc3	13006	Smc3	19	53588829	53634264	1	protein_coding	structural maintenance of chromosomes 3	1278	767	824	904	1163	1141	764	1204	1194	1447	1161	1422	195.584	205.685	225.552	207.646	201.822	172.414	185.015	167.909	200.704	194.123	208.228	226.898	recql4_brbseq_myeloid_klhdc3_ko_vs_wt	gene
0.397683	0.0399812	0.764008	5.00615	ENSMUSG00000025086	Trub1	72133	Trub1	19	57441344	57479437	1	protein_coding	TruB pseudouridine (psi) synthase family member 1	208	107	122	126	250	157	153	170	208	211	136	268	34.0717	29.9928	26.4212	39.1344	32.8474	24.0526	27.393	23.4032	43.1435	26.7111	41.7002	32.037	recql4_brbseq_myeloid_klhdc3_ko_vs_wt	gene
0.255925	0.0353424	0.764008	7.69068	ENSMUSG00000024997	Prdx3	11757	Prdx3	19	60852489	60862994	-1	protein_coding	peroxiredoxin 3	1331	770	764	744	1138	1254	805	1065	1569	1629	1159	1587	257.012	231.556	225.163	231.74	210.192	173.089	171.543	138.19	196.389	213.348	219.403	200.703	recql4_brbseq_myeloid_klhdc3_ko_vs_wt	gene
0.819965	0.02674	0.764008	2.06715	ENSMUSG00000031155	Pim2	18715	Pim2	X	7744501	7749671	1	protein_coding	proviral integration site 2	13	19	9	15	25	22	18	34	23	28	16	32	3.76754	3.98009	3.10838	4.67276	2.05296	4.27102	2.0208	2.7861	4.31435	3.74295	4.90591	6.40741	recql4_brbseq_myeloid_klhdc3_ko_vs_wt	gene
0.292013	0.0199741	0.764008	5.70779	ENSMUSG00000063785	Utp14a	72554	Utp14a	X	47345739	47371330	1	protein_coding	UTP14A small subunit processome component	292	174	164	299	300	332	196	296	338	386	312	387	55.3664	54.8683	60.6134	56.5112	46.1126	39.1136	36.8234	55.5362	51.7722	56.4846	53.4199	55.7821	recql4_brbseq_myeloid_klhdc3_ko_vs_wt	gene
-0.573187	0.0418623	0.764008	3.88016	ENSMUSG00000023092	Fhl1	14199	Fhl1	X	55777147	55838706	1	protein_coding	four and a half LIM domains 1	110	82	52	149	74	70	55	61	66	61	100	61	10.8112	8.6709	19.4274	8.90745	17.3712	18.4328	11.6757	27.6752	12.7705	11.9094	14.9903	11.4956	recql4_brbseq_myeloid_klhdc3_ko_vs_wt	gene
0.291338	0.0233888	0.764008	7.1111	ENSMUSG00000031347	Cetn2	26370	Cetn2	X	71957138	71962017	-1	protein_coding	centrin 2	799	555	633	571	899	901	609	729	731	910	847	886	119.742	129.353	164.55	129.377	126.178	124.759	142.129	106.057	155.144	153.291	165.983	137.382	recql4_brbseq_myeloid_klhdc3_ko_vs_wt	gene
0.175163	0.0517446	0.764008	7.10625	ENSMUSG00000002010	Idh3g	15929	Idh3g	X	72822569	72830503	-1	protein_coding	isocitrate dehydrogenase 3 (NAD+) gamma	752	530	556	723	770	890	502	736	940	988	761	1015	153.978	140.44	147.842	148.214	118.756	119.139	124.84	134.29	132.882	151.419	136.82	138.702	recql4_brbseq_myeloid_klhdc3_ko_vs_wt	gene
-0.201184	0.048531	0.764008	6.85404	ENSMUSG00000031392	Irak1	16179	Irak1	X	73057520	73067524	-1	protein_coding	interleukin-1 receptor-associated kinase 1	866	509	578	692	637	664	388	605	635	786	624	653	104.017	111.727	121.227	95.3536	136.759	114.418	129.78	128.532	109.93	112.969	105.75	114.014	recql4_brbseq_myeloid_klhdc3_ko_vs_wt	gene
-0.702645	0.0183234	0.764008	3.0749	ENSMUSG00000016382	Pls3	102866	Pls3	X	74829260	74918788	-1	protein_coding	plastin 3 (T-isoform)	51	54	47	73	42	25	26	45	34	48	48	34	5.5694	6.82301	9.32514	4.96481	8.05392	12.1387	10.5531	13.559	7.24811	4.25336	7.08631	8.48039	recql4_brbseq_myeloid_klhdc3_ko_vs_wt	gene
0.224938	0.0453353	0.764008	6.08461	ENSMUSG00000025246	Tbl1x	21372	Tbl1x	X	76554619	76706589	1	protein_coding	transducin (beta)-like 1 X-linked	350	254	284	389	409	406	255	425	393	455	355	511	64.3758	64.6764	68.9672	74.6182	55.272	57.0968	63.7674	72.2528	70.5828	69.0745	69.5003	80.0926	recql4_brbseq_myeloid_klhdc3_ko_vs_wt	gene
-1.05277	0.0508717	0.764008	0.853594	ENSMUSG00000025666	Tmem47	192216	Tmem47	X	80114304	80141478	1	protein_coding	transmembrane protein 47	6	7	19	12	6	6	4	5	8	8	5	9	1.31045	1.13717	0.971369	1.31421	0.94752	1.57353	4.26613	2.22888	1.03544	1.02081	1.0902	0.942266	recql4_brbseq_myeloid_klhdc3_ko_vs_wt	gene
0.61152	0.0316685	0.764008	2.85925	ENSMUSG00000050332	Amer1	72345	Amer1	X	94463924	94488478	-1	protein_coding	APC membrane recruitment 1	50	24	23	24	52	61	32	39	46	45	27	35	7.53508	6.39657	5.24539	5.11083	7.896	5.39497	5.16426	4.45776	8.97386	10.3782	8.72161	7.34968	recql4_brbseq_myeloid_klhdc3_ko_vs_wt	gene
-1.2275	0.0281213	0.764008	2.69356	ENSMUSG00000035062	Zc4h2	245522	Zc4h2	X	94682799	94702115	-1	protein_coding	zinc finger C4H2 domain containing	35	31	7	49	11	5	19	16	69	74	22	78	11.3026	10.5188	4.27402	11.3899	5.5272	6.96851	1.57173	9.10125	1.89832	0.850671	5.17846	3.01525	recql4_brbseq_myeloid_klhdc3_ko_vs_wt	gene
-0.511886	0.022607	0.764008	7.28122	ENSMUSG00000078122	F630028O10Rik	100038363	F630028O10Rik	X	95283498	95287267	1	lncRNA	RIKEN cDNA F630028O10 gene	1360	706	934	1099	817	692	371	1011	804	1015	380	1208	131.7	144.278	73.824	176.397	214.771	158.702	209.714	204.128	140.993	117.733	101.116	190.526	recql4_brbseq_myeloid_klhdc3_ko_vs_wt	gene
-0.608961	0.021606	0.764008	3.66009	ENSMUSG00000041353	Tmem29	382245	Tmem29	X	149180769	149242150	-1	protein_coding	transmembrane protein 29	100	71	71	63	64	60	36	40	47	85	64	116	7.69888	12.0824	12.4335	16.9388	15.792	15.9601	15.9418	11.7016	11.0447	10.2081	9.81181	7.53813	recql4_brbseq_myeloid_klhdc3_ko_vs_wt	gene
-1.58638	0.0191087	0.764008	0.423417	ENSMUSG00000025262	Fam120c	207375	Fam120c	X	150127171	150254838	1	protein_coding	family with sequence similarity 120 member C	8	4	10	6	3	4	0	2	6	6	8	8	0.982836	0.852876	1.55419	1.16819	1.26336	0.899162	2.24533	1.11444	0.517722	0.680537	0	0.376906	recql4_brbseq_myeloid_klhdc3_ko_vs_wt	gene
-0.317238	0.0309044	0.764008	5.07504	ENSMUSG00000061778	Mospd2	76763	Mospd2	X	163719165	163763371	-1	protein_coding	motile sperm domain containing 2	244	153	199	226	182	206	104	171	141	219	160	198	23.0966	31.13	31.0838	28.9127	38.5325	34.393	44.6821	41.9772	31.4085	35.0477	28.3452	32.2255	recql4_brbseq_myeloid_klhdc3_ko_vs_wt	gene
-0.863536	0.0519176	0.764407	1.51543	ENSMUSG00000074519	Zfp971	626848	Zfp971	2	177665077	177675815	1	protein_coding	zinc finger protein 971	12	15	14	23	8	13	3	11	13	24	15	15	2.12948	3.4115	2.91411	2.19036	1.89504	3.37186	3.14346	4.27202	1.38059	2.21175	0.817651	2.07299	recql4_brbseq_myeloid_klhdc3_ko_vs_wt	gene
0.319955	0.0519749	0.764407	4.63886	ENSMUSG00000044792	Isca1	69046	Isca1	13	59903223	59917624	-1	protein_coding	iron-sulfur cluster assembly 1	151	79	97	122	152	146	92	167	170	154	116	193	27.847	21.8905	22.5358	28.1826	23.8459	17.7585	21.7797	22.6603	26.2313	24.8396	25.0746	31.4717	recql4_brbseq_myeloid_klhdc3_ko_vs_wt	gene
0.221386	0.0524708	0.764583	6.38973	ENSMUSG00000040550	Otud6b	72201	Otud6b	4	14809498	14826587	-1	protein_coding	OTU domain containing 6B	553	321	294	433	528	467	334	508	546	563	484	516	89.4381	80.0282	94.0285	75.3483	87.3298	72.1578	66.0127	80.4253	91.1191	79.4527	91.0318	95.7342	recql4_brbseq_myeloid_klhdc3_ko_vs_wt	gene
-0.193751	0.0524318	0.764583	9.13469	ENSMUSG00000003038	Hmgn2	15331	Hmgn2	4	133692049	133695961	-1	protein_coding	high mobility group nucleosomal binding domain 2	4083	2611	2828	3193	3164	3115	1846	3032	3057	3888	2375	4218	500.755	552.664	461.4	615.928	644.787	586.928	634.98	593.067	546.025	529.968	503.128	571.39	recql4_brbseq_myeloid_klhdc3_ko_vs_wt	gene
-0.233187	0.0524648	0.764583	5.71119	ENSMUSG00000015757	Ppil4	67418	Ppil4	10	7668655	7698899	1	protein_coding	peptidylprolyl isomerase (cyclophilin)-like 4	378	246	270	336	268	282	185	307	257	379	231	301	42.0981	53.8733	44.8772	43.9532	59.6938	55.2985	60.6239	62.4086	46.2499	47.9779	50.4218	57.8551	recql4_brbseq_myeloid_klhdc3_ko_vs_wt	gene
-0.319962	0.0527385	0.764583	5.0921	ENSMUSG00000035722	Abca7	27403	Abca7	10	79832328	79851406	1	protein_coding	ATP-binding cassette sub-family A (ABC1) member 7	253	168	207	170	185	179	106	174	184	258	128	226	30.1403	36.6737	24.867	33.0014	39.9538	37.7648	46.4783	31.5758	31.9262	30.454	28.8903	32.7909	recql4_brbseq_myeloid_klhdc3_ko_vs_wt	gene
-1.54292	0.0525714	0.764583	0.638003	ENSMUSG00000020160	Meis1	17268	Meis1	11	18829817	18968985	-1	protein_coding	Meis homeobox 1	9	16	1	7	5	4	1	1	17	3	9	6	2.7847	0.426438	1.74846	0.876143	1.42128	3.59665	0.224533	1.30018	0.862871	0.680537	0.27255	0.188453	recql4_brbseq_myeloid_klhdc3_ko_vs_wt	gene
-0.272967	0.0522334	0.764583	4.98657	ENSMUSG00000020128	Vps54	245944	Vps54	11	21189281	21271136	1	protein_coding	VPS54 GARP complex subunit	250	165	139	227	186	179	107	170	127	177	143	205	20.8034	25.1598	27.7812	29.9349	39.48	37.0904	31.2101	42.1629	32.0988	30.454	29.1629	32.037	recql4_brbseq_myeloid_klhdc3_ko_vs_wt	gene
-0.320871	0.0527177	0.764583	6.8437	ENSMUSG00000011148	Adssl1	11565	Adssl1	12	112586479	112607794	1	protein_coding	adenylosuccinate synthetase like 1	722	548	597	559	526	466	377	577	865	1028	440	958	141.692	146.126	85.4805	139.891	114.018	123.185	134.046	103.829	90.774	79.2826	102.751	108.738	recql4_brbseq_myeloid_klhdc3_ko_vs_wt	gene
-1.01013	0.052291	0.764583	2.66229	ENSMUSG00000021892	Sh3bp5	24056	Sh3bp5	14	31081837	31158035	-1	protein_coding	SH3-domain binding protein 5 (BTK-associated)	24	6	16	40	8	13	11	10	60	112	46	65	9.82836	15.9203	8.93659	9.49155	3.79008	1.34874	3.59253	7.42959	1.38059	2.21175	2.99805	1.88453	recql4_brbseq_myeloid_klhdc3_ko_vs_wt	gene
-0.995878	0.0526139	0.764583	1.6087	ENSMUSG00000034997	Htr2a	15558	Htr2a	14	74878280	74946934	1	protein_coding	5-hydroxytryptamine (serotonin) receptor 2A	27	9	5	30	11	8	4	12	26	16	18	14	4.25896	2.27434	3.49693	2.04433	4.26384	2.02311	1.12267	5.57219	1.89832	1.36107	1.0902	2.26144	recql4_brbseq_myeloid_klhdc3_ko_vs_wt	gene
0.635669	0.0525476	0.764583	2.26407	ENSMUSG00000022442	Ttll1	319953	Ttll1	15	83367970	83395094	-1	protein_coding	tubulin tyrosine ligase-like 1	31	9	19	17	36	36	15	31	27	25	21	29	4.42276	3.55365	4.07975	4.23469	4.89552	2.02311	4.26613	3.15758	6.21267	6.12483	4.08826	5.84205	recql4_brbseq_myeloid_klhdc3_ko_vs_wt	gene
0.440722	0.0523938	0.764583	4.58314	ENSMUSG00000024913	Lrp5	16973	Lrp5	19	3634828	3736564	-1	protein_coding	low density lipoprotein receptor-related protein 5	139	113	94	86	214	181	71	131	146	109	131	149	23.9157	15.4939	25.4499	21.7575	21.9509	25.4013	21.1061	15.9736	36.9309	30.7943	19.3511	24.6874	recql4_brbseq_myeloid_klhdc3_ko_vs_wt	gene
0.265128	0.0522144	0.764583	5.88377	ENSMUSG00000007338	Mrpl49	18120	Mrpl49	19	6103652	6107815	-1	protein_coding	mitochondrial ribosomal protein L49	387	212	213	315	350	393	221	377	402	315	297	427	65.85	44.776	57.6993	62.3522	61.115	47.6556	47.8255	58.508	60.4009	66.8628	60.2336	71.0469	recql4_brbseq_myeloid_klhdc3_ko_vs_wt	gene
0.22785	0.0528642	0.765496	9.2917	ENSMUSG00000018446	C1qbp	12261	C1qbp	11	70868662	70873852	-1	protein_coding	complement component 1 q subcomponent binding protein	4374	2385	2081	2948	3667	4319	2478	3063	4404	4145	3515	4498	721.402	589.195	682.872	656.815	690.742	536.125	467.253	547.561	632.829	734.81	675.38	577.232	recql4_brbseq_myeloid_klhdc3_ko_vs_wt	gene
0.728362	0.053044	0.766026	3.1759	ENSMUSG00000015846	Rxra	20181	Rxra	2	27566452	27652969	1	protein_coding	retinoid X receptor alpha	32	38	30	51	66	46	71	64	10	56	47	51	1.63806	7.96017	9.13087	7.44721	5.05344	8.54204	6.73599	9.47273	11.3899	7.82618	19.3511	12.061	recql4_brbseq_myeloid_klhdc3_ko_vs_wt	gene
0.259838	0.0532455	0.766026	5.22652	ENSMUSG00000059482	Cfap418	67157	Cfap418	4	10874498	10899425	1	protein_coding	cilia and flagella associated protein 418	213	146	142	192	242	235	144	207	238	301	197	209	38.9858	42.7859	38.2719	30.519	33.637	32.8194	31.8837	35.662	41.7629	39.9816	39.2472	39.0098	recql4_brbseq_myeloid_klhdc3_ko_vs_wt	gene
0.329199	0.0533156	0.766026	4.59642	ENSMUSG00000067719	Gm10221	NA	Gm10221	5	24786552	24786860	-1	processed_pseudogene	predicted gene 10221	113	97	89	145	145	139	123	145	154	162	106	151	25.2261	23.0276	20.593	22.0496	17.845	21.8047	19.9834	26.9323	25.0233	23.6487	33.5237	27.3257	recql4_brbseq_myeloid_klhdc3_ko_vs_wt	gene
-0.92491	0.05334	0.766026	1.51686	ENSMUSG00000108358	Gm44509	NA	Gm44509	7	55623267	55624590	-1	TEC	predicted gene 44509	24	17	14	12	14	11	5	5	11	26	18	9	1.80187	3.6958	3.49693	1.31421	3.79008	3.82144	3.14346	2.22888	2.41604	1.87148	1.36275	0.942266	recql4_brbseq_myeloid_klhdc3_ko_vs_wt	gene
0.172898	0.0531328	0.766026	8.84924	ENSMUSG00000007739	Cct4	12464	Cct4	11	22940519	22953780	1	protein_coding	chaperonin containing Tcp1 subunit 4 (delta)	2981	1810	1806	2222	2752	2881	1750	2487	3169	3087	2376	3422	519.101	438.805	461.595	499.693	470.76	406.871	405.507	412.714	474.924	490.157	476.963	468.683	recql4_brbseq_myeloid_klhdc3_ko_vs_wt	gene
-0.65807	0.0530122	0.766026	1.9798	ENSMUSG00000048856	Slc25a47	104910	Slc25a47	12	108801972	108822741	1	protein_coding	solute carrier family 25 member 47	26	19	21	23	14	12	12	18	19	22	22	29	3.11231	3.12721	4.27402	4.23469	4.10592	4.27102	4.71519	4.27202	2.41604	2.04161	3.2706	3.39216	recql4_brbseq_myeloid_klhdc3_ko_vs_wt	gene
0.270659	0.0532953	0.766026	5.68807	ENSMUSG00000035765	Dym	69190	Dym	18	75151852	75420035	1	protein_coding	dymeclin	246	202	268	286	309	333	229	346	258	318	231	330	42.262	45.2024	44.8772	48.1879	38.8483	45.4077	60.1749	53.1216	53.3254	56.6547	62.414	65.2048	recql4_brbseq_myeloid_klhdc3_ko_vs_wt	gene
-0.314187	0.0535425	0.76803	5.80811	ENSMUSG00000032086	Bace1	23821	Bace1	9	45749878	45775697	1	protein_coding	beta-site APP cleaving enzyme 1	428	314	314	347	250	387	217	274	185	316	279	329	30.3041	44.9181	54.2024	48.0418	67.5898	70.5842	70.5034	64.4517	43.1435	65.842	59.1434	51.6362	recql4_brbseq_myeloid_klhdc3_ko_vs_wt	gene
0.918468	0.0537626	0.769379	1.55947	ENSMUSG00000087624	9230111E07Rik	NA	9230111E07Rik	2	167623973	167625406	1	lncRNA	RIKEN cDNA 9230111E07 gene	12	11	14	2	23	23	18	10	13	17	12	15	2.12948	2.41648	2.33129	2.19036	1.89504	2.4727	3.14346	0.37148	3.96921	3.91309	4.90591	1.88453	recql4_brbseq_myeloid_klhdc3_ko_vs_wt	gene
0.239906	0.0537518	0.769379	5.96918	ENSMUSG00000115938	Gm17241	NA	Gm17241	15	99604443	99604694	-1	processed_pseudogene	predicted gene 17241	308	242	271	339	353	337	273	401	354	450	337	449	57.9873	63.9657	65.4703	65.5647	48.6394	54.3993	60.8485	62.9658	60.9187	57.3352	74.4062	75.5697	recql4_brbseq_myeloid_klhdc3_ko_vs_wt	gene
-1.16193	0.053862	0.769773	1.66611	ENSMUSG00000038967	Pdk2	18604	Pdk2	11	94917084	94932180	-1	protein_coding	pyruvate dehydrogenase kinase isoenzyme 2	18	22	17	6	5	11	2	10	18	42	9	29	2.94851	5.97013	1.74846	4.23469	2.84256	4.94539	3.81706	1.11444	0.862871	1.87148	0.545101	1.88453	recql4_brbseq_myeloid_klhdc3_ko_vs_wt	gene
-1.42413	0.0539793	0.769773	0.596177	ENSMUSG00000022994	Adcy6	11512	Adcy6	15	98487854	98507957	-1	protein_coding	adenylate cyclase 6	5	8	2	10	1	5	0	3	8	13	9	13	1.31045	1.8479	1.74846	1.89831	0.7896	1.79832	0.449066	1.8574	0.172574	0.850671	0	0.56536	recql4_brbseq_myeloid_klhdc3_ko_vs_wt	gene
0.32011	0.0539572	0.769773	6.65938	ENSMUSG00000117869	Snhg4	100503380	Snhg4	18	35686424	35691369	1	lncRNA	small nucleolar RNA host gene 4	604	316	426	300	567	581	404	489	749	696	694	898	122.691	98.9336	134.826	131.129	95.3837	71.0338	95.6511	55.7219	97.8495	98.848	110.11	92.1536	recql4_brbseq_myeloid_klhdc3_ko_vs_wt	gene
-0.536249	0.0542196	0.770088	11.624	ENSMUSG00000040152	Thbs1	21825	Thbs1	2	117942357	117957614	1	protein_coding	thrombospondin 1	26384	18496	20843	14699	21875	20176	7854	8046	18699	22296	17090	10976	3063.01	3169.29	3320.14	1602.76	4166.56	4157.73	4679.94	2730.19	3775.06	3432.63	2140.61	1516.29	recql4_brbseq_myeloid_klhdc3_ko_vs_wt	gene
0.351749	0.054356	0.770088	5.42902	ENSMUSG00000036285	Noa1	56412	Noa1	5	77442029	77457931	-1	protein_coding	nitric oxide associated 1	285	115	137	266	244	321	159	283	246	239	255	307	40.2963	33.9729	49.5398	44.8293	45.0072	25.8509	30.761	49.4068	42.1081	54.6131	43.3355	53.3323	recql4_brbseq_myeloid_klhdc3_ko_vs_wt	gene
-0.953871	0.054483	0.770088	1.63816	ENSMUSG00000092260	Zfp963	620419	Zfp963	8	70194289	70202620	-1	protein_coding	zinc finger protein 963	18	20	16	28	4	6	6	26	12	13	16	16	1.96567	1.8479	3.10838	2.33638	2.84256	4.49581	3.59253	5.20072	0.690297	1.02081	1.6353	4.89978	recql4_brbseq_myeloid_klhdc3_ko_vs_wt	gene
-0.292761	0.0541077	0.770088	9.38325	ENSMUSG00000015889	Lta4h	16993	Lta4h	10	93289273	93320737	1	protein_coding	leukotriene A4 hydrolase	4516	2830	3006	3501	3028	3096	2056	3051	6195	5850	2663	5219	1014.78	831.554	517.351	762.098	713.167	636.157	674.946	650.275	522.554	526.736	560.363	574.971	recql4_brbseq_myeloid_klhdc3_ko_vs_wt	gene
-0.376013	0.0545458	0.770088	5.86768	ENSMUSG00000021025	Nfkbia	18035	Nfkbia	12	55536195	55539432	-1	protein_coding	nuclear factor of kappa light polypeptide gene enhancer in B cells inhibitor alpha	557	325	408	287	340	343	205	334	150	333	243	256	24.5709	47.3346	47.2085	37.3821	87.9614	73.0569	91.6095	53.3073	58.6752	58.3561	55.8728	62.9434	recql4_brbseq_myeloid_klhdc3_ko_vs_wt	gene
1.18086	0.0543833	0.770088	1.41023	ENSMUSG00000046380	Jrk	16469	Jrk	15	74574150	74581384	-1	protein_coding	jerky	5	0	7	9	22	6	9	11	23	22	14	26	3.76754	3.12721	2.71983	3.79662	0.7896	0	1.57173	1.67166	3.79663	1.02081	2.45295	2.07299	recql4_brbseq_myeloid_klhdc3_ko_vs_wt	gene
-0.400522	0.0545692	0.770088	4.29447	ENSMUSG00000037649	H2-DMa	14998	H2-DMa	17	34338515	34358075	1	protein_coding	histocompatibility 2 class II locus DMa	134	106	104	100	96	77	66	97	136	167	72	123	22.2776	23.7384	13.9877	17.9609	21.1613	23.8278	23.3514	18.574	16.5671	13.1003	17.9883	18.28	recql4_brbseq_myeloid_klhdc3_ko_vs_wt	gene
-0.377523	0.0544957	0.770088	4.10045	ENSMUSG00000031109	Enox2	209224	Enox2	X	48098584	48377136	-1	protein_coding	ecto-NOX disulfide-thiol exchanger 2	117	77	69	110	93	74	44	75	112	133	73	154	18.3463	18.9054	14.182	22.4877	18.4766	17.3089	15.4928	20.4314	16.0494	12.5899	11.9922	14.134	recql4_brbseq_myeloid_klhdc3_ko_vs_wt	gene
0.167902	0.0545015	0.770088	8.15744	ENSMUSG00000067194	Eif1ax	66235	Eif1ax	X	158155174	158172924	1	protein_coding	eukaryotic translation initiation factor 1A X-linked	1786	1153	998	1516	1652	1772	1122	1495	1855	2152	1439	2129	303.86	305.898	279.56	310.885	282.045	259.183	224.084	281.582	285.092	301.478	305.801	281.738	recql4_brbseq_myeloid_klhdc3_ko_vs_wt	gene
-0.592355	0.0547012	0.770171	4.44702	ENSMUSG00000072620	Slfn2	20556	Slfn2	11	82955938	82961504	1	protein_coding	schlafen 2	108	72	192	178	116	107	59	89	83	199	96	114	13.5959	28.287	18.6503	16.6467	17.0554	16.1849	43.1103	33.0617	20.0186	18.2044	16.0805	16.7723	recql4_brbseq_myeloid_klhdc3_ko_vs_wt	gene
-0.345451	0.0546582	0.770171	7.03711	ENSMUSG00000106106	ENSMUSG00000106106	NA	NA	NA	NA	NA	NA	NA	NA	776	759	508	1257	663	663	509	723	598	844	668	614	97.956	119.971	129.775	89.6586	122.546	170.616	114.063	233.475	114.417	112.799	138.728	136.252	recql4_brbseq_myeloid_klhdc3_ko_vs_wt	gene
-0.661674	0.0548088	0.770796	2.58753	ENSMUSG00000021268	Meg3	17263	Meg3	12	109506879	109538165	1	lncRNA	maternally expressed 3	48	29	17	60	18	24	17	37	31	31	32	31	5.07799	4.40652	6.21676	4.52674	7.58016	6.51893	3.81706	11.1444	3.10633	4.08322	4.63336	6.97277	recql4_brbseq_myeloid_klhdc3_ko_vs_wt	gene
0.161499	0.054962	0.772062	8.24007	ENSMUSG00000062867	Impdh2	23918	Impdh2	9	108437485	108442783	1	protein_coding	inosine monophosphate dehydrogenase 2	1905	1119	1250	1601	1723	1942	1183	1663	1846	2152	1546	2196	302.386	305.898	300.347	320.668	300.838	251.541	280.666	297.369	297.345	330.401	322.427	313.398	recql4_brbseq_myeloid_klhdc3_ko_vs_wt	gene
-0.597808	0.0550339	0.772183	2.84293	ENSMUSG00000090110	Cmc4	105886298	Cmc4	X	74448452	74460190	-1	protein_coding	C-x(9)-C motif containing 4	41	52	30	48	24	35	20	34	41	39	49	34	6.71605	5.54369	9.51942	4.96481	6.47472	11.6891	6.73599	8.91551	4.14178	5.9547	5.45101	6.40741	recql4_brbseq_myeloid_klhdc3_ko_vs_wt	gene
0.262983	0.0551863	0.773432	5.97176	ENSMUSG00000024231	Cul2	71745	Cul2	18	3382988	3436377	1	protein_coding	cullin 2	403	225	209	380	435	450	250	307	331	413	303	467	54.2198	58.7063	58.865	68.1931	63.6418	50.5779	46.9274	70.5811	75.0698	76.5604	68.1376	57.8551	recql4_brbseq_myeloid_klhdc3_ko_vs_wt	gene
-0.279587	0.0552598	0.773573	6.18794	ENSMUSG00000040990	Sh3kbp1	58194	Sh3kbp1	X	158410268	158761065	1	protein_coding	SH3-domain kinase binding protein 1	480	379	407	443	412	346	261	395	335	552	392	356	54.875	78.4646	76.1553	51.9845	75.8016	85.1956	91.385	82.2827	71.1005	58.8665	71.1356	74.439	recql4_brbseq_myeloid_klhdc3_ko_vs_wt	gene
-0.663144	0.0554172	0.774889	5.50268	ENSMUSG00000064373	Selenop	20363	Selenop	15	3298029	3309990	1	protein_coding	selenoprotein P	218	122	312	309	67	242	117	185	418	473	176	395	68.4709	67.235	34.1922	57.6794	34.4266	27.4244	70.0543	57.3936	11.5625	41.1725	31.8884	34.8638	recql4_brbseq_myeloid_klhdc3_ko_vs_wt	gene
0.231806	0.0555748	0.776203	5.80291	ENSMUSG00000024937	Ehbp1l1	114601	Ehbp1l1	19	5757404	5776345	-1	protein_coding	EH domain binding protein 1-like 1	348	236	243	272	352	314	228	393	276	359	284	354	45.2105	51.0304	55.1738	51.6924	54.9562	53.0506	54.5615	50.5212	60.7461	53.4222	62.1415	74.0621	recql4_brbseq_myeloid_klhdc3_ko_vs_wt	gene
-0.204764	0.058801	0.777722	6.31292	ENSMUSG00000025939	Ube2w	66799	Ube2w	1	16611014	16689713	-1	protein_coding	ubiquitin-conjugating enzyme E2W (putative)	597	398	396	485	519	394	279	433	398	450	364	509	65.1948	63.9657	70.7157	74.3261	94.2782	89.4666	88.9151	90.0838	89.566	67.0329	76.0415	81.6002	recql4_brbseq_myeloid_klhdc3_ko_vs_wt	gene
0.202159	0.0624188	0.777722	6.8369	ENSMUSG00000079658	Eloc	67923	Eloc	1	16711949	16727266	-1	protein_coding	elongin C	661	481	411	554	664	701	466	574	873	760	620	807	143.003	108.031	120.45	117.841	104.385	108.124	92.2831	102.9	114.589	119.264	127.008	108.172	recql4_brbseq_myeloid_klhdc3_ko_vs_wt	gene
-0.216886	0.0565657	0.777722	6.543	ENSMUSG00000037503	Fam168b	214469	Fam168b	1	34852300	34882146	-1	protein_coding	family with sequence similarity 168 member B	740	444	462	519	529	533	310	487	553	660	370	569	90.5847	93.8163	71.8813	83.0876	116.861	99.807	103.734	96.399	91.2917	90.6816	84.4906	91.7767	recql4_brbseq_myeloid_klhdc3_ko_vs_wt	gene
0.933253	0.0602879	0.777722	2.09599	ENSMUSG00000045005	Fzd5	14367	Fzd5	1	64769717	64776910	-1	protein_coding	frizzled class receptor 5	9	10	16	25	16	35	33	30	9	15	35	21	1.47425	2.13219	6.79958	3.0665	1.42128	2.24791	3.59253	4.6435	2.76119	5.9547	8.99416	5.6536	recql4_brbseq_myeloid_klhdc3_ko_vs_wt	gene
0.187267	0.0731812	0.777722	6.13624	ENSMUSG00000026174	Cnot9	58184	Cnot9	1	74545217	74570001	1	protein_coding	CCR4-NOT transcription complex subunit 9	395	301	280	392	396	421	283	452	409	496	369	434	66.9967	70.5044	71.687	63.3743	62.3784	67.6619	62.8693	72.81	68.3394	71.6265	77.1317	85.1809	recql4_brbseq_myeloid_klhdc3_ko_vs_wt	gene
-0.238961	0.0610376	0.777722	5.87514	ENSMUSG00000026277	Stk25	59041	Stk25	1	93547473	93586381	-1	protein_coding	serine/threonine kinase 25 (yeast)	447	293	276	311	333	340	208	239	330	355	331	397	54.056	50.4618	64.3046	57.9715	70.5902	65.8636	61.9711	57.7651	57.4672	57.8456	56.6905	45.0403	recql4_brbseq_myeloid_klhdc3_ko_vs_wt	gene
-0.1999	0.0724416	0.777722	6.56432	ENSMUSG00000026426	Arl8a	68724	Arl8a	1	135074562	135084007	1	protein_coding	ADP-ribosylation factor-like 8A	714	417	497	493	505	558	334	445	573	657	476	576	93.8608	93.3899	92.4743	84.1097	112.755	93.7377	111.593	91.5697	87.1499	94.9349	91.0318	83.8617	recql4_brbseq_myeloid_klhdc3_ko_vs_wt	gene
0.312101	0.0651012	0.777722	5.08937	ENSMUSG00000026709	Dars2	226539	Dars2	1	160868171	160898228	-1	protein_coding	aspartyl-tRNA synthetase 2 (mitochondrial)	197	101	124	172	229	189	159	147	236	228	175	290	38.6582	32.4093	33.9979	42.3469	31.1102	22.7038	27.8421	31.9472	39.5195	32.1554	43.3355	27.7026	recql4_brbseq_myeloid_klhdc3_ko_vs_wt	gene
-0.526381	0.0610511	0.777722	4.10233	ENSMUSG00000026586	Prrx1	18933	Prrx1	1	163072688	163141279	-1	protein_coding	paired related homeobox 1	92	90	65	186	82	64	54	98	97	97	104	77	15.8892	13.7882	20.2045	11.2438	14.5286	20.2311	14.5946	34.5476	14.1511	10.8886	14.7177	18.4684	recql4_brbseq_myeloid_klhdc3_ko_vs_wt	gene
0.247685	0.0686085	0.777722	5.80361	ENSMUSG00000006412	Pfdn2	18637	Pfdn2	1	171173238	171186822	1	protein_coding	prefoldin 2	351	190	211	295	383	345	247	248	356	353	308	400	58.3149	50.1775	59.8363	58.4095	55.4299	42.7102	47.3765	54.7932	66.0959	58.6963	67.3199	46.7364	recql4_brbseq_myeloid_klhdc3_ko_vs_wt	gene
-0.211872	0.0585123	0.777722	6.58436	ENSMUSG00000026623	Lpgat1	226856	Lpgat1	1	191449946	191516367	1	protein_coding	lysophosphatidylglycerol acyltransferase 1	633	527	499	597	574	465	347	572	498	520	455	573	81.5754	73.9159	88.3946	83.6716	99.9634	118.465	112.042	110.887	99.0576	79.1124	94.575	107.795	recql4_brbseq_myeloid_klhdc3_ko_vs_wt	gene
0.320336	0.0692332	0.777722	4.81297	ENSMUSG00000026643	Nmt2	18108	Nmt2	2	3285249	3329914	1	protein_coding	N-myristoyltransferase 2	147	106	85	151	188	148	124	143	207	156	167	219	33.9078	22.1748	32.4437	31.9792	23.2142	23.8278	19.0853	28.0467	32.4439	25.1799	33.7962	26.9488	recql4_brbseq_myeloid_klhdc3_ko_vs_wt	gene
-1.51853	0.0560791	0.777722	2.42067	ENSMUSG00000044103	Il36g	215257	Il36g	2	24076488	24083580	1	protein_coding	interleukin 36G	32	19	66	11	7	18	3	17	18	46	5	94	2.94851	6.53871	0.971369	13.7262	5.05344	4.27102	14.8192	2.04314	1.20802	3.06242	0.817651	3.2037	recql4_brbseq_myeloid_klhdc3_ko_vs_wt	gene
-0.331984	0.0723617	0.777722	3.90264	ENSMUSG00000079499	6530402F18Rik	76220	6530402F18Rik	2	29135119	29143018	-1	lncRNA	RIKEN cDNA 6530402F18 gene	98	74	73	106	77	89	45	68	74	85	69	110	12.1216	12.0824	13.4049	16.0626	15.4762	16.6345	16.3909	19.6884	13.2882	15.1419	12.2648	12.8148	recql4_brbseq_myeloid_klhdc3_ko_vs_wt	gene
0.301088	0.0668547	0.777722	5.40306	ENSMUSG00000026799	Med27	68975	Med27	2	29236831	29414805	1	protein_coding	mediator complex subunit 27	267	163	155	221	295	347	155	197	294	239	208	250	48.159	33.9729	40.4089	36.506	42.1646	36.6409	34.8026	41.0485	50.9094	59.0366	42.2453	37.1253	recql4_brbseq_myeloid_klhdc3_ko_vs_wt	gene
-0.232293	0.0644974	0.777722	6.44789	ENSMUSG00000026849	Tor1a	30931	Tor1a	2	30850639	30857945	-1	protein_coding	torsin family 1 member A (torsin A)	686	377	429	539	582	445	267	432	449	532	484	553	73.5489	75.6217	94.0285	80.7512	108.333	84.746	96.3247	100.114	100.438	75.7097	72.7709	81.4118	recql4_brbseq_myeloid_klhdc3_ko_vs_wt	gene
-0.709069	0.0581252	0.777722	1.66641	ENSMUSG00000004105	Angptl2	26360	Angptl2	2	33106081	33137729	1	protein_coding	angiopoietin-like 2	23	15	12	21	10	11	8	14	13	18	18	24	2.12948	2.55863	3.49693	3.50457	3.63216	3.37186	2.6944	3.90054	1.72574	1.87148	2.1804	2.63834	recql4_brbseq_myeloid_klhdc3_ko_vs_wt	gene
-0.20786	0.0666255	0.777722	5.8865	ENSMUSG00000026867	Gapvd1	66691	Gapvd1	2	34564606	34645244	-1	protein_coding	GTPase activating protein and VPS9 domains 1	452	265	255	404	321	299	220	331	321	383	297	346	52.5817	54.4419	57.6993	50.5242	71.3798	59.5695	57.2559	75.0389	55.3963	50.8701	59.9611	62.378	recql4_brbseq_myeloid_klhdc3_ko_vs_wt	gene
0.924593	0.059432	0.777722	0.161117	ENSMUSG00000084781	D930015M05Rik	320507	D930015M05Rik	2	92239237	92262653	1	lncRNA	RIKEN cDNA D930015M05 gene	3	2	3	5	8	6	5	6	3	3	2	4	0.491418	0.426438	0.388548	0.584095	0.47376	0.449581	0.673599	0.928699	1.38059	1.02081	1.36275	1.13072	recql4_brbseq_myeloid_klhdc3_ko_vs_wt	gene
-0.256573	0.0685486	0.777722	6.05527	ENSMUSG00000041219	Arhgap11a	228482	Arhgap11a	2	113661837	113679006	-1	protein_coding	Rho GTPase activating protein 11A	522	358	291	346	396	317	229	320	463	373	349	407	75.8422	53.0204	67.8015	59.4317	82.4342	80.475	65.3391	64.266	68.3394	53.9326	62.414	60.305	recql4_brbseq_myeloid_klhdc3_ko_vs_wt	gene
0.903503	0.0572952	0.777722	1.44599	ENSMUSG00000044145	1810024B03Rik	329509	1810024B03Rik	2	127028275	127050200	-1	protein_coding	RIKEN cDNA 1810024B03 gene	14	8	7	5	21	23	6	14	13	9	20	17	2.12948	1.27931	3.88548	2.4824	2.21088	1.79832	1.57173	0.928699	3.62406	3.91309	1.6353	2.63834	recql4_brbseq_myeloid_klhdc3_ko_vs_wt	gene
0.213344	0.0690196	0.777722	5.95965	ENSMUSG00000002728	Naa20	67877	Naa20	2	145744019	145758345	1	protein_coding	N(alpha)-acetyltransferase 20 NatB catalytic subunit	390	219	211	330	365	383	257	304	440	441	332	463	72.0746	62.6864	64.4989	67.609	61.5888	49.2291	47.3765	61.2941	62.9896	65.1614	70.0454	57.2898	recql4_brbseq_myeloid_klhdc3_ko_vs_wt	gene
0.394624	0.0576729	0.777722	4.18823	ENSMUSG00000102869	Norad	347740	Norad	2	156229980	156234921	-1	lncRNA	non-coding RNA activated by DNA damage	101	62	66	95	110	138	57	122	81	145	113	102	13.2683	20.6112	21.9529	14.8944	15.9499	13.937	14.8192	17.6453	18.9832	23.4785	15.5354	22.9913	recql4_brbseq_myeloid_klhdc3_ko_vs_wt	gene
-0.899742	0.0708204	0.777722	4.78845	ENSMUSG00000037820	Tgm2	21817	Tgm2	2	157958322	157988356	-1	protein_coding	transglutaminase 2 C polypeptide	257	192	307	63	168	110	68	108	93	247	120	20	15.234	35.1101	23.3129	2.92048	40.5854	43.1598	68.9317	11.7016	28.9925	18.7148	18.5334	20.3529	recql4_brbseq_myeloid_klhdc3_ko_vs_wt	gene
0.221664	0.0651049	0.777722	6.59382	ENSMUSG00000018322	Tomm34	67145	Tomm34	2	163895460	163913089	-1	protein_coding	translocase of outer mitochondrial membrane 34	696	403	364	420	623	668	389	495	575	619	474	680	94.1885	87.9884	92.0858	99.2962	109.912	90.5906	81.73	78.0107	107.514	113.65	106.022	93.2843	recql4_brbseq_myeloid_klhdc3_ko_vs_wt	gene
-0.285199	0.063145	0.777722	5.86824	ENSMUSG00000054455	Vapb	56491	Vapb	2	173579304	173626132	1	protein_coding	vesicle-associated membrane protein associated protein B and C	426	241	301	387	349	276	171	315	305	423	356	299	49.9608	60.1277	69.1615	43.6611	67.2739	54.1745	67.5845	71.8813	60.2284	46.9571	46.6061	59.3628	recql4_brbseq_myeloid_klhdc3_ko_vs_wt	gene
-0.16901	0.0706035	0.777722	9.90172	ENSMUSG00000027523	Gnas	14683	Gnas	2	174126113	174188537	1	protein_coding	GNAS (guanine nucleotide binding protein alpha stimulating) complex locus	6757	4692	4407	4981	5272	5160	3519	4488	6206	6984	4898	5995	1016.58	992.747	951.553	875.413	1067.07	1054.72	989.517	925.17	909.811	877.893	959.105	845.778	recql4_brbseq_myeloid_klhdc3_ko_vs_wt	gene
-0.637608	0.0725529	0.777722	2.48164	ENSMUSG00000107741	Gm2011	NA	Gm2011	3	40812291	40829823	1	transcribed_unprocessed_pseudogene	predicted gene 2011	46	41	31	27	34	18	17	24	32	18	33	20	5.24179	2.55863	6.41103	2.92048	7.26432	9.21641	6.96053	5.01498	5.86752	3.06242	4.63336	4.52288	recql4_brbseq_myeloid_klhdc3_ko_vs_wt	gene
0.203334	0.0694203	0.777722	7.54876	ENSMUSG00000063273	Naa15	74838	Naa15	3	51322569	51383928	1	protein_coding	N(alpha)-acetyltransferase 15 NatA auxiliary subunit	1090	831	592	1123	1155	1142	696	1166	1230	1318	934	1170	201.481	187.348	181.452	170.848	172.133	186.801	132.924	208.586	199.323	194.293	189.695	219.736	recql4_brbseq_myeloid_klhdc3_ko_vs_wt	gene
-0.554604	0.068149	0.777722	3.08579	ENSMUSG00000061143	Maml3	433586	Maml3	3	51593328	52012497	-1	protein_coding	mastermind like transcriptional coactivator 3	62	56	45	40	48	31	29	30	47	67	48	31	7.69888	9.52378	9.32514	4.52674	9.79104	12.5883	10.104	7.42959	8.28356	5.27416	7.90396	5.6536	recql4_brbseq_myeloid_klhdc3_ko_vs_wt	gene
-0.288166	0.0711543	0.777722	4.65388	ENSMUSG00000027742	Cog6	67542	Cog6	3	52889296	52924658	-1	protein_coding	component of oligomeric golgi complex 6	186	111	122	156	152	107	93	114	140	174	140	146	22.9328	24.7334	27.1983	21.3195	29.3731	24.9517	27.393	28.9754	26.2313	18.2044	25.3472	21.4837	recql4_brbseq_myeloid_klhdc3_ko_vs_wt	gene
0.192573	0.0718226	0.777722	7.10122	ENSMUSG00000104623	Gm6394	NA	Gm6394	3	57625234	57625710	-1	processed_pseudogene	predicted gene 6394	760	574	587	625	747	848	579	731	975	896	722	1017	159.711	127.363	140.266	148.506	120.019	129.03	131.801	116.087	128.913	144.274	157.807	137.759	recql4_brbseq_myeloid_klhdc3_ko_vs_wt	gene
-0.280254	0.0723426	0.777722	4.82293	ENSMUSG00000047557	Lxn	17035	Lxn	3	67365331	67371259	-1	protein_coding	latexin	224	136	153	153	140	155	105	145	165	203	122	143	27.028	28.8556	23.7014	20.8814	35.3741	30.5715	34.3536	28.4182	24.1604	26.3708	28.6178	27.3257	recql4_brbseq_myeloid_klhdc3_ko_vs_wt	gene
-0.310742	0.0652287	0.777722	5.76856	ENSMUSG00000027778	Ift80	68259	Ift80	3	68799832	68911903	-1	protein_coding	intraflagellar transport 80	482	281	175	345	288	241	203	272	311	409	301	297	50.9437	58.1377	58.4764	43.3691	76.1174	63.1661	39.2933	64.0802	49.7014	41.0024	55.3277	51.2593	recql4_brbseq_myeloid_klhdc3_ko_vs_wt	gene
-0.520302	0.0683134	0.777722	3.9075	ENSMUSG00000027996	Sfrp2	20319	Sfrp2	3	83673628	83681623	1	protein_coding	secreted frizzled-related protein 2	124	53	59	170	71	68	50	88	83	64	79	59	13.5959	9.09734	15.3476	8.61541	19.5821	11.9139	13.2475	31.5758	12.2528	11.5691	13.6275	16.5839	recql4_brbseq_myeloid_klhdc3_ko_vs_wt	gene
0.215537	0.0605939	0.777722	6.78925	ENSMUSG00000028049	Scamp3	24045	Scamp3	3	89084780	89090072	1	protein_coding	secretory carrier membrane protein 3	644	503	456	604	714	713	505	617	567	558	580	773	92.878	79.3174	112.679	112.876	101.7	113.07	102.387	112.187	123.218	121.306	137.638	116.276	recql4_brbseq_myeloid_klhdc3_ko_vs_wt	gene
-0.953238	0.0590063	0.777722	9.15208	ENSMUSG00000056054	S100a8	20201	S100a8	3	90576285	90577342	1	protein_coding	S100 calcium binding protein A8 (calgranulin A)	3051	2690	10299	3420	2084	3812	1213	4120	412	2245	464	1172	67.4881	319.118	90.143	171.14	481.814	604.687	2312.47	635.23	359.645	648.552	330.604	776.427	recql4_brbseq_myeloid_klhdc3_ko_vs_wt	gene
-0.365358	0.0708907	0.777722	4.12313	ENSMUSG00000038543	BC028528	229600	BC028528	3	95791266	95799317	-1	protein_coding	cDNA sequence BC028528	100	86	109	106	77	101	61	74	82	122	76	132	13.4321	17.3418	14.7648	19.2751	15.792	19.332	24.4741	19.6884	13.2882	17.1836	16.6256	13.9455	recql4_brbseq_myeloid_klhdc3_ko_vs_wt	gene
0.28057	0.0562061	0.777722	6.88646	ENSMUSG00000068856	Sf3b4	107701	Sf3b4	3	96079648	96084880	1	protein_coding	splicing factor 3b subunit 4	697	526	365	554	703	780	474	626	764	688	576	1135	125.148	97.7964	111.902	165.737	110.07	118.24	81.9546	102.9	121.32	132.705	129.189	117.972	recql4_brbseq_myeloid_klhdc3_ko_vs_wt	gene
-0.910852	0.0727371	0.777722	1.05717	ENSMUSG00000084997	Gm15471	100503157	Gm15471	3	103710445	103715755	1	lncRNA	predicted gene 15471	24	12	14	9	8	14	8	1	5	5	8	5	0.81903	0.71073	1.55419	0.730119	3.79008	2.69749	3.14346	1.67166	1.38059	2.38188	2.1804	0.188453	recql4_brbseq_myeloid_klhdc3_ko_vs_wt	gene
-0.281063	0.0667594	0.777722	5.59666	ENSMUSG00000027900	Dram2	67171	Dram2	3	106455114	106483206	1	protein_coding	DNA-damage regulated autophagy modulator 2	314	206	296	284	284	246	152	232	216	328	265	354	35.3821	46.6239	51.4826	51.6924	49.5869	46.3068	66.4618	52.7501	49.0111	41.853	41.4277	43.7211	recql4_brbseq_myeloid_klhdc3_ko_vs_wt	gene
0.866351	0.0625843	0.777722	1.36755	ENSMUSG00000004032	Gstm5	14866	Gstm5	3	107803137	107806002	1	protein_coding	glutathione S-transferase mu 5	13	6	6	13	10	29	20	10	10	10	8	11	1.63806	1.42146	1.55419	1.60626	2.05296	1.34874	1.3472	2.41462	1.72574	4.93389	5.45101	1.88453	recql4_brbseq_myeloid_klhdc3_ko_vs_wt	gene
-0.22981	0.0637582	0.777722	6.36061	ENSMUSG00000027889	Ampd2	109674	Ampd2	3	107981378	107993967	-1	protein_coding	adenosine monophosphate deaminase 2	690	430	349	453	505	439	296	380	507	522	350	511	83.0496	74.2002	67.9958	74.6182	108.965	96.6599	78.362	84.1401	87.1499	74.6889	80.6749	71.6122	recql4_brbseq_myeloid_klhdc3_ko_vs_wt	gene
-0.339197	0.0691761	0.777722	4.99594	ENSMUSG00000040322	Slc25a24	229731	Slc25a24	3	109030465	109075773	1	protein_coding	solute carrier family 25 (mitochondrial carrier phosphate carrier) member 24	183	149	169	244	168	162	111	148	168	200	213	152	27.5194	28.4292	41.3803	22.1956	28.8994	33.4938	37.9461	45.3205	28.9925	27.5617	30.2531	27.8911	recql4_brbseq_myeloid_klhdc3_ko_vs_wt	gene
-0.240387	0.0675932	0.777722	6.01468	ENSMUSG00000027957	Slc35a3	229782	Slc35a3	3	116463119	116506480	-1	protein_coding	solute carrier family 35 (UDP-N-acetylglucosamine (UDP-GlcNAc) transporter) member 3	489	338	263	409	407	289	218	344	359	439	346	358	58.8064	62.4021	67.2187	52.2765	77.2229	75.9792	59.0522	75.9676	70.2377	49.1688	59.416	64.8279	recql4_brbseq_myeloid_klhdc3_ko_vs_wt	gene
-0.806948	0.0656578	0.777722	1.89814	ENSMUSG00000039831	Arhgap29	214137	Arhgap29	3	121746190	121810402	1	protein_coding	Rho GTPase activating protein 29	33	14	11	40	14	6	14	21	13	17	20	20	2.12948	2.41648	3.88548	2.92048	5.21136	3.14707	2.46986	7.42959	2.41604	1.02081	3.8157	3.95752	recql4_brbseq_myeloid_klhdc3_ko_vs_wt	gene
-0.251442	0.0588004	0.777722	5.75937	ENSMUSG00000027997	Casp6	12368	Casp6	3	129695074	129707752	1	protein_coding	caspase 6	414	272	271	299	263	297	238	240	262	360	264	360	42.9172	51.1725	51.2883	52.5686	65.3789	61.143	60.8485	55.5362	45.387	50.5299	64.867	45.2288	recql4_brbseq_myeloid_klhdc3_ko_vs_wt	gene
-0.303109	0.0698824	0.777722	4.4817	ENSMUSG00000028035	Dnajb4	67035	Dnajb4	3	151884148	151915939	-1	protein_coding	DnaJ heat shock protein family (Hsp40) member B4	169	100	102	143	123	118	64	110	159	151	102	123	26.0452	21.464	19.8159	17.9609	26.6885	22.4791	22.9024	26.5608	21.2266	20.0758	17.4432	20.7299	recql4_brbseq_myeloid_klhdc3_ko_vs_wt	gene
-0.187939	0.0631872	0.777722	7.75183	ENSMUSG00000028173	Wls	68151	Wls	3	159545309	159644300	1	protein_coding	wntless WNT ligand secretion mediator	1437	980	1101	1318	1227	1254	720	1070	1124	1359	1275	1343	184.118	193.176	247.699	196.11	226.931	220.295	247.211	244.805	211.748	213.348	196.236	201.645	recql4_brbseq_myeloid_klhdc3_ko_vs_wt	gene
0.286267	0.0559745	0.777722	5.60381	ENSMUSG00000068240	Gm11808	NA	Gm11808	4	3973092	3973595	-1	protein_coding	predicted gene 11808	236	202	198	228	277	283	242	243	299	298	312	348	48.978	42.3595	60.6134	50.8163	37.2691	45.4077	44.4575	42.3487	47.803	48.148	65.9572	45.7941	recql4_brbseq_myeloid_klhdc3_ko_vs_wt	gene
0.28531	0.0599556	0.777722	4.81267	ENSMUSG00000041058	Wwp1	107568	Wwp1	4	19608303	19708993	-1	protein_coding	WW domain containing E3 ubiquitin protein ligase 1	189	111	103	142	175	194	99	194	133	205	132	173	21.7862	29.1399	25.6441	25.2621	29.8469	24.9517	23.1269	26.3751	30.2005	33.006	26.9825	36.5599	recql4_brbseq_myeloid_klhdc3_ko_vs_wt	gene
-1.58408	0.0675067	0.777722	0.196006	ENSMUSG00000081810	Gm11878	NA	Gm11878	4	22519628	22520027	1	processed_pseudogene	predicted gene 11878	5	1	7	6	1	3	2	0	2	7	11	7	0.327612	0.995022	2.13701	1.02217	0.7896	0.224791	1.57173	1.11444	0.172574	0.510403	0.545101	0	recql4_brbseq_myeloid_klhdc3_ko_vs_wt	gene
0.80093	0.0716542	0.777722	4.45808	ENSMUSG00000028527	Ak4	11639	Ak4	4	101276474	101324192	1	protein_coding	adenylate kinase 4	82	50	76	40	80	104	96	149	299	249	38	205	48.978	35.3943	7.3824	29.9349	12.9494	11.2395	17.0645	7.42959	13.8059	17.694	26.1648	28.0795	recql4_brbseq_myeloid_klhdc3_ko_vs_wt	gene
-1.22464	0.0723871	0.777722	0.729428	ENSMUSG00000034610	Tut4	230594	Tut4	4	108316623	108416618	1	protein_coding	terminal uridylyl transferase 4	10	4	5	17	1	2	6	6	14	11	6	4	2.29328	1.56361	1.16564	0.584095	1.5792	0.899162	1.12267	3.15758	0.172574	0.340269	1.6353	1.13072	recql4_brbseq_myeloid_klhdc3_ko_vs_wt	gene
-0.968164	0.0729248	0.777722	0.502617	ENSMUSG00000087385	Frg2f1	433752	Frg2f1	4	119387505	119396726	-1	protein_coding	FSHD region gene 2 family member 1	11	5	5	9	3	4	5	3	4	5	6	10	0.655224	0.71073	1.16564	1.46024	1.73712	1.12395	1.12267	1.67166	0.517722	0.680537	1.36275	0.56536	recql4_brbseq_myeloid_klhdc3_ko_vs_wt	gene
-0.718869	0.0704811	0.777722	1.1387	ENSMUSG00000073755	5730409E04Rik	230757	5730409E04Rik	4	126503611	126508164	1	protein_coding	RIKEN cDNA 5730409E04Rik gene	19	9	12	25	8	9	9	13	2	6	4	5	0.327612	0.852876	0.777095	0.730119	3.00048	2.02311	2.6944	4.6435	1.38059	1.53121	2.45295	2.44989	recql4_brbseq_myeloid_klhdc3_ko_vs_wt	gene
-0.161765	0.0714217	0.777722	7.70916	ENSMUSG00000028800	Hdac1	433759	Hdac1	4	129409897	129436506	-1	protein_coding	histone deacetylase 1	1551	923	930	1238	1162	1121	684	1156	1209	1333	1118	1483	198.041	189.481	217.198	216.553	244.934	207.482	208.816	229.946	200.531	190.721	186.424	217.852	recql4_brbseq_myeloid_klhdc3_ko_vs_wt	gene
0.438168	0.0687054	0.777722	4.22009	ENSMUSG00000028910	Mecr	26922	Mecr	4	131570781	131595097	1	protein_coding	mitochondrial trans-2-enoyl-CoA reductase	93	92	45	67	101	136	51	118	133	130	88	177	21.7862	18.479	17.0961	25.8462	14.6866	20.6807	10.104	12.4446	17.43	23.1383	13.9001	22.2375	recql4_brbseq_myeloid_klhdc3_ko_vs_wt	gene
0.194929	0.0671973	0.777722	7.29794	ENSMUSG00000028851	Nudc	18221	Nudc	4	133259853	133273307	-1	protein_coding	nudC nuclear distribution protein	900	599	556	977	913	1079	556	910	918	1088	826	1182	150.374	154.655	160.47	172.6	142.128	134.65	124.84	181.468	157.56	183.575	151.538	171.492	recql4_brbseq_myeloid_klhdc3_ko_vs_wt	gene
-0.818229	0.0573702	0.777722	2.31575	ENSMUSG00000050966	Lin28a	83557	Lin28a	4	133730641	133746152	-1	protein_coding	lin-28 homolog A	45	32	50	42	30	28	15	23	0	2	5	28	0	0.284292	0.971369	4.08867	7.1064	7.1933	11.2267	7.80107	5.17722	4.76376	4.08826	4.33442	recql4_brbseq_myeloid_klhdc3_ko_vs_wt	gene
0.219618	0.0588736	0.777722	7.13698	ENSMUSG00000028832	Stmn1	16765	Stmn1	4	134195631	134201154	1	protein_coding	stathmin 1	657	567	473	824	746	840	540	798	864	1030	916	1092	141.528	146.41	177.955	159.458	103.753	127.456	106.204	153.05	128.74	142.913	147.177	150.386	recql4_brbseq_myeloid_klhdc3_ko_vs_wt	gene
-0.428339	0.0629146	0.777722	4.51657	ENSMUSG00000007872	Id3	15903	Id3	4	135870808	135873066	1	protein_coding	inhibitor of DNA binding 3	169	97	91	229	119	105	82	121	89	117	141	127	14.5787	16.6311	27.3926	18.545	26.6885	21.8047	20.4325	42.5344	20.5363	17.8641	22.3491	22.8028	recql4_brbseq_myeloid_klhdc3_ko_vs_wt	gene
-0.401014	0.071678	0.777722	3.53735	ENSMUSG00000046862	Pramel12	242736	Pramel12	4	143138996	143147661	1	protein_coding	PRAME like 12	74	70	59	72	59	69	36	45	62	76	64	54	10.156	10.8031	12.4335	7.88529	11.6861	15.7353	13.2475	13.3733	10.1819	11.7393	9.81181	8.48039	recql4_brbseq_myeloid_klhdc3_ko_vs_wt	gene
-0.20784	0.0618548	0.777722	7.21574	ENSMUSG00000045294	Insig1	231070	Insig1	5	28276361	28283660	1	protein_coding	insulin induced gene 1	1187	656	709	847	889	832	536	653	934	977	755	857	152.995	138.877	146.677	125.142	187.451	147.463	159.194	157.322	153.418	141.552	146.087	123.06	recql4_brbseq_myeloid_klhdc3_ko_vs_wt	gene
-0.245286	0.0578625	0.777722	8.10608	ENSMUSG00000018965	Ywhah	22629	Ywhah	5	33176160	33185310	1	protein_coding	tyrosine 3-monooxygenase/tryptophan 5-monooxygenase activation protein eta polypeptide	2061	1174	1499	1316	1595	1348	953	1197	1759	2262	1326	1832	288.135	321.534	257.607	267.516	325.473	263.904	336.575	244.434	275.256	229.341	259.74	225.578	recql4_brbseq_myeloid_klhdc3_ko_vs_wt	gene
0.205957	0.0645639	0.777722	6.17174	ENSMUSG00000036087	Slain2	75991	Slain2	5	73071647	73136172	1	protein_coding	SLAIN motif family member 2	507	284	259	392	447	493	303	393	431	465	358	430	70.6004	66.0979	69.55	62.7902	80.0654	63.8405	58.1541	72.81	77.1406	83.8762	82.5828	74.0621	recql4_brbseq_myeloid_klhdc3_ko_vs_wt	gene
-0.3442	0.0666424	0.777722	5.49031	ENSMUSG00000033467	Crlf2	57914	Crlf2	5	109702575	109706859	-1	protein_coding	cytokine receptor-like factor 2	310	277	201	195	229	198	108	251	306	379	249	265	50.1246	53.8733	48.3742	38.6963	48.9552	62.267	45.1311	36.2193	39.5195	33.6866	29.4354	47.3018	recql4_brbseq_myeloid_klhdc3_ko_vs_wt	gene
-0.38778	0.0679509	0.777722	3.81875	ENSMUSG00000029346	Srrd	70118	Srrd	5	112485258	112490906	-1	protein_coding	SRR1 domain containing	128	68	62	91	74	76	53	60	57	106	50	91	9.33694	15.0675	9.71369	13.2882	20.2138	15.2858	13.9211	16.9023	12.7705	12.9302	14.4452	11.3072	recql4_brbseq_myeloid_klhdc3_ko_vs_wt	gene
-0.247993	0.0642301	0.777722	5.98005	ENSMUSG00000032754	Slc8b1	170756	Slc8b1	5	120649233	120672089	1	protein_coding	solute carrier family 8 (sodium/lithium/calcium exchanger) member B1	535	289	359	352	344	408	185	363	308	381	280	352	50.4523	54.1576	54.3967	51.4004	84.4872	64.9645	80.6074	65.3804	59.3655	69.4148	50.4218	68.4085	recql4_brbseq_myeloid_klhdc3_ko_vs_wt	gene
-0.537604	0.0604497	0.777722	3.04889	ENSMUSG00000029449	Rhof	23912	Rhof	5	123241107	123270755	-1	protein_coding	ras homolog family member F (in filopodia)	57	31	52	48	38	32	25	34	32	71	52	53	5.24179	10.0924	10.1022	7.73926	9.00144	6.96851	11.6757	8.91551	6.55782	5.4443	6.81376	6.40741	recql4_brbseq_myeloid_klhdc3_ko_vs_wt	gene
0.232571	0.069813	0.777722	6.008	ENSMUSG00000066735	Vkorc1l1	69568	Vkorc1l1	5	129970811	130015533	1	protein_coding	vitamin K epoxide reductase complex subunit 1-like 1	445	203	251	350	451	388	240	370	399	406	335	434	65.3586	57.7113	65.0817	63.3743	70.2744	45.6325	56.3578	65.0089	77.8309	66.0121	65.4121	69.7277	recql4_brbseq_myeloid_klhdc3_ko_vs_wt	gene
-1.5019	0.072479	0.777722	1.34829	ENSMUSG00000037108	Zcwpw1	381678	Zcwpw1	5	137786060	137820883	1	protein_coding	zinc finger CW type with PWWP domain 1	12	5	73	3	5	10	11	7	3	2	5	2	0.491418	0.284292	0.971369	0.292048	1.89504	1.12395	16.3909	0.557219	0.862871	1.70134	2.99805	1.31917	recql4_brbseq_myeloid_klhdc3_ko_vs_wt	gene
-0.515816	0.0675647	0.777722	3.10174	ENSMUSG00000029650	Slc46a3	71706	Slc46a3	5	147815247	147831625	-1	protein_coding	solute carrier family 46 member 3	61	43	48	56	25	45	39	35	41	39	41	67	6.71605	5.54369	7.96522	9.7836	9.63312	9.66599	10.7776	10.4014	4.31435	7.65604	10.6295	6.59586	recql4_brbseq_myeloid_klhdc3_ko_vs_wt	gene
0.330163	0.0732918	0.777722	5.97683	ENSMUSG00000029657	Hsph1	15505	Hsph1	5	149537752	149559841	-1	protein_coding	heat shock 105kDa/110kDa protein 1	332	234	158	390	340	491	225	333	381	400	331	606	62.4101	56.8584	64.3046	88.4904	52.4294	52.601	35.4762	72.4385	58.6752	83.5359	61.3238	62.7549	recql4_brbseq_myeloid_klhdc3_ko_vs_wt	gene
-1.35803	0.0621979	0.777722	1.25192	ENSMUSG00000029664	Tfpi2	21789	Tfpi2	6	3962595	3988919	-1	protein_coding	tissue factor pathway inhibitor 2	20	9	22	6	11	8	0	3	6	33	9	8	0.982836	4.69082	1.74846	1.16819	3.1584	2.02311	4.93973	1.11444	1.89832	1.36107	0	0.56536	recql4_brbseq_myeloid_klhdc3_ko_vs_wt	gene
0.167671	0.067413	0.777722	7.72892	ENSMUSG00000044155	Lsm8	76522	Lsm8	6	18848578	18855750	1	protein_coding	LSM8 homolog U6 small nuclear RNA associated	1261	897	887	1113	1306	1445	780	1168	1374	1296	1085	1439	225.069	184.221	210.787	210.128	199.137	201.637	199.161	206.728	225.382	245.844	212.589	220.113	recql4_brbseq_myeloid_klhdc3_ko_vs_wt	gene
-1.33801	0.0721546	0.777722	0.716667	ENSMUSG00000068748	Ptprz1	19283	Ptprz1	6	22875501	23052915	1	protein_coding	protein tyrosine phosphatase receptor type Z polypeptide 1	15	12	5	12	2	1	5	9	4	4	15	0	0.655224	0.568584	2.91411	0	2.3688	2.69749	1.12267	2.22888	0.345148	0.170134	1.36275	1.69608	recql4_brbseq_myeloid_klhdc3_ko_vs_wt	gene
-0.302285	0.0606639	0.777722	4.87233	ENSMUSG00000038648	Creb3l2	208647	Creb3l2	6	37304190	37419081	-1	protein_coding	cAMP responsive element binding protein 3-like 2	253	151	140	161	163	176	75	159	155	167	153	168	25.3899	23.7384	29.7239	24.532	39.9538	33.9434	31.4346	29.9041	28.1296	29.9436	20.4413	29.9641	recql4_brbseq_myeloid_klhdc3_ko_vs_wt	gene
-0.418141	0.0706694	0.777722	3.60688	ENSMUSG00000052763	Zfp212	232784	Zfp212	6	47897410	47909573	1	protein_coding	Zinc finger protein 212	104	52	72	74	72	61	28	65	59	77	39	86	9.66455	10.9452	7.57668	12.558	16.4237	11.6891	16.1664	13.7447	12.4253	10.3782	7.63141	12.2495	recql4_brbseq_myeloid_klhdc3_ko_vs_wt	gene
-0.814265	0.0730173	0.777722	2.17457	ENSMUSG00000018341	Il12rb2	16162	Il12rb2	6	67268302	67353172	-1	protein_coding	interleukin 12 receptor beta 2	15	19	11	24	11	7	4	17	45	45	44	37	7.37127	6.39657	8.54805	5.40288	2.3688	4.27102	2.46986	4.45776	1.89832	1.19094	1.0902	3.2037	recql4_brbseq_myeloid_klhdc3_ko_vs_wt	gene
0.295363	0.0731885	0.777722	5.86627	ENSMUSG00000068329	Htra2	64704	Htra2	6	83028247	83032254	-1	protein_coding	HtrA serine peptidase 2	390	257	163	294	337	338	246	408	316	341	383	359	51.7627	48.4718	74.4069	52.4225	61.5888	57.7712	36.5989	54.6075	58.1575	57.5054	67.0474	76.8889	recql4_brbseq_myeloid_klhdc3_ko_vs_wt	gene
0.454837	0.0586443	0.777722	3.72565	ENSMUSG00000051586	Mical3	194401	Mical3	6	120908668	121107959	-1	protein_coding	microtubule associated monooxygenase calponin and LIM domain containing 3	58	66	45	54	110	74	64	58	83	88	63	85	13.5959	12.5088	12.2392	12.412	9.15936	14.8362	10.104	10.03	18.9832	12.5899	17.4432	10.9303	recql4_brbseq_myeloid_klhdc3_ko_vs_wt	gene
0.515699	0.0565399	0.777722	4.48961	ENSMUSG00000030137	Tuba8	53857	Tuba8	6	121187655	121203813	1	protein_coding	tubulin alpha 8	71	132	111	102	121	224	114	149	95	132	58	127	15.5616	18.7633	11.2679	18.545	11.2123	29.6723	24.9232	18.9455	20.8815	38.1101	31.0707	28.0795	recql4_brbseq_myeloid_klhdc3_ko_vs_wt	gene
0.34551	0.0559061	0.777722	4.71973	ENSMUSG00000038028	Tigar	319801	Tigar	6	127062079	127086520	-1	protein_coding	Trp53 induced glycolysis regulatory phosphatase	154	93	68	150	155	152	114	159	189	215	133	153	30.9593	30.5614	25.8384	22.3416	24.3197	20.9055	15.2682	27.861	26.749	25.8604	31.0707	29.9641	recql4_brbseq_myeloid_klhdc3_ko_vs_wt	gene
0.228408	0.059316	0.777722	7.31046	ENSMUSG00000030357	Fkbp4	14228	Fkbp4	6	128406698	128415640	-1	protein_coding	FK506 binding protein 4	887	648	495	861	885	1071	572	843	1127	1153	741	1370	184.609	163.894	143.957	200.053	140.075	145.664	111.144	159.922	152.728	182.214	155.899	158.866	recql4_brbseq_myeloid_klhdc3_ko_vs_wt	gene
-1.43678	0.0667259	0.777722	0.174506	ENSMUSG00000030187	Klra2	16633	Klra2	6	131196186	131224325	-1	protein_coding	killer cell lectin-like receptor subfamily A member 2	13	4	5	6	1	7	0	2	7	0	2	4	1.14664	0	0.388548	0.584095	2.05296	0.899162	1.12267	1.11444	0.172574	1.19094	0	0.376906	recql4_brbseq_myeloid_klhdc3_ko_vs_wt	gene
-1.39638	0.0727392	0.777722	1.02045	ENSMUSG00000058818	Pirb	18733	Pirb	7	3714408	3723390	-1	protein_coding	paired Ig-like receptor B	9	6	3	41	7	10	0	5	5	11	12	2	0.81903	1.56361	2.33129	0.292048	1.42128	1.34874	0.673599	7.61533	1.20802	1.70134	0	0.942266	recql4_brbseq_myeloid_klhdc3_ko_vs_wt	gene
0.589297	0.063784	0.777722	3.1125	ENSMUSG00000030431	Tmem238	664968	Tmem238	7	4787556	4792655	-1	protein_coding	transmembrane protein 238	30	38	18	39	50	39	31	68	43	59	67	68	7.04366	8.38661	13.0163	9.92962	4.7376	8.54204	4.0416	7.24385	8.62871	6.63524	8.44906	12.8148	recql4_brbseq_myeloid_klhdc3_ko_vs_wt	gene
0.570014	0.0611649	0.777722	2.87199	ENSMUSG00000033961	Zfp446	269870	Zfp446	7	12711775	12719641	1	protein_coding	zinc finger protein 446	43	36	27	18	58	37	33	56	31	38	40	40	5.07799	5.40155	7.77095	5.84095	6.79056	8.09246	6.06239	3.34332	10.0093	6.29497	8.99416	10.5534	recql4_brbseq_myeloid_klhdc3_ko_vs_wt	gene
0.756025	0.073001	0.777722	2.07427	ENSMUSG00000078768	Zfp566	72556	Zfp566	7	29776762	29789952	-1	protein_coding	zinc finger protein 566	23	13	10	11	34	23	19	20	17	28	12	48	2.7847	3.98009	2.33129	7.00914	3.63216	2.92228	2.24533	2.04314	5.86752	3.91309	5.17846	3.76906	recql4_brbseq_myeloid_klhdc3_ko_vs_wt	gene
-0.833061	0.0681002	0.777722	2.40786	ENSMUSG00000051314	Ffar2	233079	Ffar2	7	30517773	30523200	-1	protein_coding	free fatty acid receptor 2	24	32	57	37	34	18	14	19	4	35	20	28	0.655224	4.97511	3.88548	4.08867	3.79008	7.1933	12.7984	6.87237	5.86752	3.06242	3.8157	3.58061	recql4_brbseq_myeloid_klhdc3_ko_vs_wt	gene
0.679697	0.0698896	0.777722	2.62834	ENSMUSG00000043671	Dpy19l3	233115	Dpy19l3	7	35384590	35453879	-1	protein_coding	dpy-19-like 3 (C. elegans)	28	13	15	36	43	26	16	62	35	52	24	41	5.73321	7.39159	4.66257	5.98698	4.42176	2.92228	3.368	6.68663	7.42069	4.42349	4.36081	11.6841	recql4_brbseq_myeloid_klhdc3_ko_vs_wt	gene
0.296174	0.0561641	0.777722	5.63917	ENSMUSG00000038644	Pold1	18971	Pold1	7	44182170	44198273	-1	protein_coding	polymerase (DNA directed) delta 1 catalytic subunit	241	175	180	299	281	330	175	314	350	331	216	424	57.3321	47.0503	41.9631	61.9141	38.0587	39.3383	40.416	55.5362	48.4933	56.1443	47.6963	59.1743	recql4_brbseq_myeloid_klhdc3_ko_vs_wt	gene
0.245693	0.0625695	0.777722	7.29144	ENSMUSG00000003868	Ruvbl2	20174	Ruvbl2	7	45071184	45087520	-1	protein_coding	RuvB-like protein 2	824	627	493	824	831	1009	580	844	1222	1062	740	1448	200.171	150.959	143.763	211.442	130.126	140.944	110.695	153.05	143.409	171.665	158.079	159.055	recql4_brbseq_myeloid_klhdc3_ko_vs_wt	gene
0.322382	0.0599298	0.777722	7.69567	ENSMUSG00000003873	Bax	12028	Bax	7	45111121	45116322	-1	protein_coding	BCL2-associated X protein	1086	928	527	1136	1222	916	928	1416	1459	1633	958	1591	238.993	232.124	186.114	232.324	171.501	208.606	118.329	211	210.886	155.843	252.927	266.85	recql4_brbseq_myeloid_klhdc3_ko_vs_wt	gene
-0.448932	0.0684458	0.777722	3.7874	ENSMUSG00000043262	Uevld	54122	Uevld	7	46572964	46608275	-1	protein_coding	UEV and lactate/malate dehyrogenase domains	102	82	88	88	58	85	51	70	47	87	74	43	7.69888	12.3667	14.3763	6.27902	16.1078	18.4328	19.7589	16.3451	10.0093	14.4614	13.9001	13.1917	recql4_brbseq_myeloid_klhdc3_ko_vs_wt	gene
0.191712	0.072226	0.777722	6.01894	ENSMUSG00000078636	Gm7336	NA	Gm7336	7	51396395	51397626	1	processed_pseudogene	predicted gene 7336	342	280	259	334	381	405	240	369	449	459	323	444	73.5489	65.245	62.7504	64.8346	54.0086	62.9413	58.1541	62.0371	65.7507	68.9044	65.4121	69.5392	recql4_brbseq_myeloid_klhdc3_ko_vs_wt	gene
-1.48813	0.0581144	0.777722	0.8227	ENSMUSG00000025790	Slco3a1	108116	Slco3a1	7	73925167	74204528	-1	protein_coding	solute carrier organic anion transporter family member 3a1	6	6	35	4	2	7	5	4	7	6	6	3	1.14664	0.852876	1.16564	0.438071	0.94752	1.34874	7.85866	0.742959	0.345148	1.19094	1.36275	0.753813	recql4_brbseq_myeloid_klhdc3_ko_vs_wt	gene
-0.689541	0.0606874	0.777722	3.66168	ENSMUSG00000030605	Mfge8	17304	Mfge8	7	78783516	78798808	-1	protein_coding	milk fat globule EGF and factor V/VIII domain containing	48	51	49	77	35	29	30	45	125	69	81	191	20.4758	9.80807	15.7362	27.8905	7.58016	11.4643	11.0021	14.302	6.04009	4.93389	8.17651	8.48039	recql4_brbseq_myeloid_klhdc3_ko_vs_wt	gene
-0.428691	0.058426	0.777722	5.55787	ENSMUSG00000025584	Pde8a	18584	Pde8a	7	80863344	80984281	1	protein_coding	phosphodiesterase 8A	474	314	224	216	254	241	175	232	281	347	132	194	46.0295	49.3247	25.6441	28.3286	74.8541	70.5842	50.2954	40.1198	43.8338	41.0024	47.6963	43.7211	recql4_brbseq_myeloid_klhdc3_ko_vs_wt	gene
-1.19476	0.0663378	0.777722	1.03253	ENSMUSG00000032875	Arhgef17	207212	Arhgef17	7	100518959	100581314	-1	protein_coding	Rho guanine nucleotide exchange factor (GEF) 17	9	11	5	24	1	4	6	10	14	10	13	4	2.29328	1.42146	2.52556	0.584095	1.42128	2.4727	1.12267	4.45776	0.172574	0.680537	1.6353	1.88453	recql4_brbseq_myeloid_klhdc3_ko_vs_wt	gene
0.99937	0.0611247	0.777722	1.035	ENSMUSG00000064307	Lrrc51	69358	Lrrc51	7	101562191	101583102	-1	protein_coding	leucine rich repeat containing 51	11	6	4	4	15	8	15	12	5	5	12	14	0.81903	0.71073	2.33129	2.04433	1.73712	1.34874	0.898132	0.742959	2.58861	1.36107	4.08826	2.26144	recql4_brbseq_myeloid_klhdc3_ko_vs_wt	gene
-1.55575	0.071357	0.777722	1.60347	ENSMUSG00000005686	Ampd3	11717	Ampd3	7	110367413	110411612	1	protein_coding	adenosine monophosphate deaminase 3	15	8	14	11	7	3	0	6	8	71	15	25	1.31045	10.0924	2.91411	3.6506	2.3688	1.79832	3.14346	2.04314	1.20802	0.510403	0	1.13072	recql4_brbseq_myeloid_klhdc3_ko_vs_wt	gene
0.168557	0.0585354	0.777722	10.4832	ENSMUSG00000005610	Eif4g2	13690	Eif4g2	7	110666957	110682237	-1	protein_coding	eukaryotic translation initiation factor 4 gamma 2	8978	6024	5035	7793	8933	8465	5754	7677	9131	9441	7662	10315	1495.71	1342	1488.53	1506.24	1417.81	1354.14	1130.52	1447.47	1541.6	1440.19	1568.25	1446.76	recql4_brbseq_myeloid_klhdc3_ko_vs_wt	gene
-0.514869	0.0724722	0.777722	3.24185	ENSMUSG00000055320	Tead1	21676	Tead1	7	112278525	112506014	1	protein_coding	TEA domain family member 1	71	51	28	99	47	48	20	58	45	54	35	51	7.37127	7.67588	6.79958	7.44721	11.2123	11.4643	6.28693	18.3882	8.11098	8.16644	5.45101	10.9303	recql4_brbseq_myeloid_klhdc3_ko_vs_wt	gene
0.155114	0.0590796	0.777722	8.81767	ENSMUSG00000090862	Rps13	68052	Rps13	7	115930740	115933430	-1	protein_coding	ribosomal protein S13	2451	1916	1878	2415	2609	2793	1734	2545	2707	3030	2553	3247	443.423	430.702	495.981	474.139	387.062	430.699	421.673	448.562	450.246	475.185	472.602	479.613	recql4_brbseq_myeloid_klhdc3_ko_vs_wt	gene
0.294529	0.0671277	0.777722	5.16772	ENSMUSG00000030741	Spns1	73658	Spns1	7	125969232	125976622	-1	protein_coding	spinster homolog 1	272	149	111	202	219	309	150	210	178	188	166	207	29.1575	26.7234	32.2494	30.2269	42.9542	33.4938	24.9232	37.5194	37.7937	52.5715	40.8826	39.5752	recql4_brbseq_myeloid_klhdc3_ko_vs_wt	gene
-0.434891	0.063127	0.777722	4.89953	ENSMUSG00000042675	Ypel3	66090	Ypel3	7	126376127	126379686	1	protein_coding	yippee like 3	209	183	222	165	179	114	123	164	102	220	109	118	16.7082	31.2721	21.1758	17.2308	33.0053	41.1367	49.8463	30.6471	30.8908	19.3953	33.5237	30.9063	recql4_brbseq_myeloid_klhdc3_ko_vs_wt	gene
-0.466557	0.0684364	0.777722	6.46297	ENSMUSG00000000244	Tspan32	27027	Tspan32	7	142558783	142573381	1	protein_coding	tetraspanin 32	585	425	555	438	519	469	94	446	493	763	522	590	80.7564	108.457	101.411	86.1541	92.3832	95.536	124.616	81.354	89.566	79.793	25.6197	84.0501	recql4_brbseq_myeloid_klhdc3_ko_vs_wt	gene
-0.442945	0.0628954	0.777722	4.74769	ENSMUSG00000045752	Tssc4	56844	Tssc4	7	142622986	142624830	1	protein_coding	tumor-suppressing subchromosomal transferable fragment 4	185	156	117	175	117	160	40	156	192	202	93	190	31.4508	28.7135	18.0675	27.7445	29.2152	35.0673	26.2704	32.5045	20.1912	27.2215	10.902	29.3987	recql4_brbseq_myeloid_klhdc3_ko_vs_wt	gene
-1.35476	0.0668077	0.777722	0.562611	ENSMUSG00000108955	Gm44775	NA	Gm44775	8	3508039	3509494	1	TEC	predicted gene 44775	9	13	8	4	6	0	2	5	4	15	1	7	0.655224	2.13219	0.194274	1.02217	1.42128	2.92228	1.79626	0.742959	1.03544	0	0.545101	0.942266	recql4_brbseq_myeloid_klhdc3_ko_vs_wt	gene
0.722467	0.0632296	0.777722	2.0558	ENSMUSG00000049717	Lig4	319583	Lig4	8	10019049	10027686	-1	protein_coding	ligase IV DNA ATP-dependent	13	12	12	33	22	27	23	43	13	14	16	21	2.12948	1.99004	3.10838	3.0665	2.05296	2.69749	2.6944	6.12941	3.79663	4.59362	6.26866	8.10349	recql4_brbseq_myeloid_klhdc3_ko_vs_wt	gene
0.169542	0.0612797	0.777722	7.06471	ENSMUSG00000008892	Vdac3	22335	Vdac3	8	23067091	23083829	-1	protein_coding	voltage-dependent anion channel 3	801	551	467	722	799	807	505	724	893	1012	673	972	146.279	143.852	130.746	141.935	126.494	123.86	104.857	134.104	137.887	137.298	137.638	136.44	recql4_brbseq_myeloid_klhdc3_ko_vs_wt	gene
-0.294988	0.0661979	0.777722	4.98021	ENSMUSG00000061313	Ddhd2	72108	Ddhd2	8	26215373	26244624	-1	protein_coding	DDHD domain containing 2	236	130	171	193	175	173	124	117	206	203	146	188	33.744	28.8556	28.364	27.4525	37.2691	29.2228	38.3952	35.8478	30.2005	29.4332	33.7962	22.049	recql4_brbseq_myeloid_klhdc3_ko_vs_wt	gene
-0.300705	0.0667696	0.777722	5.06129	ENSMUSG00000037260	Hgsnat	52120	Hgsnat	8	26434481	26466781	-1	protein_coding	heparan-alpha-glucosaminide N-acetyltransferase	235	122	212	204	183	162	108	175	191	194	169	227	31.2869	27.5763	32.8323	33.1474	37.1112	27.4244	47.601	37.8909	31.5811	27.5617	29.4354	32.9793	recql4_brbseq_myeloid_klhdc3_ko_vs_wt	gene
1.2339	0.0686347	0.777722	1.4707	ENSMUSG00000031596	Slc7a2	11988	Slc7a2	8	41315433	41375345	1	protein_coding	solute carrier family 7 (cationic amino acid transporter y+ system) member 2	7	3	13	9	7	43	11	15	5	17	2	29	0.81903	2.41648	0.388548	4.23469	1.10544	0.674372	2.91893	1.67166	1.20802	7.31577	2.99805	2.8268	recql4_brbseq_myeloid_klhdc3_ko_vs_wt	gene
-1.62331	0.0644406	0.777722	0.461002	ENSMUSG00000031561	Tenm3	23965	Tenm3	8	48680717	49296986	-1	protein_coding	teneurin transmembrane protein 3	9	12	0	11	0	3	5	2	14	2	4	5	2.29328	0.284292	0.777095	0.730119	1.42128	2.69749	0	2.04314	0	0.510403	1.36275	0.376906	recql4_brbseq_myeloid_klhdc3_ko_vs_wt	gene
-0.398737	0.0689675	0.777722	4.0373	ENSMUSG00000003575	Crtc1	382056	Crtc1	8	70835005	70892229	-1	protein_coding	CREB regulated transcription coactivator 1	129	70	71	103	70	71	47	92	110	108	60	147	18.0187	15.3518	11.6564	21.4655	20.3717	15.7353	15.9418	19.1312	12.0802	12.0795	12.8099	17.3377	recql4_brbseq_myeloid_klhdc3_ko_vs_wt	gene
0.233738	0.0732093	0.777722	6.50062	ENSMUSG00000053560	Ier2	15936	Ier2	8	85387960	85389483	-1	protein_coding	immediate early response 2	625	383	320	467	549	561	361	613	454	729	444	491	74.3679	103.624	86.2576	71.6977	98.7	86.0948	71.8506	86.7405	94.7432	95.4453	98.3907	115.522	recql4_brbseq_myeloid_klhdc3_ko_vs_wt	gene
-0.234145	0.0651236	0.777722	6.46254	ENSMUSG00000031774	Psme3ip1	102122	Psme3ip1	8	95300766	95328625	-1	protein_coding	proteasome activator subunit 3 interacting protein 1	597	398	442	543	450	421	349	442	597	586	349	642	97.7922	83.2975	67.8015	93.7473	94.2782	89.4666	99.2436	100.857	77.6584	71.6265	95.1201	83.2963	recql4_brbseq_myeloid_klhdc3_ko_vs_wt	gene
-1.02632	0.0638268	0.777722	1.30511	ENSMUSG00000061048	Cdh3	12560	Cdh3	8	107237523	107283929	1	protein_coding	cadherin 3	20	13	7	26	15	3	2	12	13	3	12	14	2.12948	0.426438	2.33129	2.04433	3.1584	2.92228	1.57173	4.82924	2.58861	0.510403	0.545101	2.26144	recql4_brbseq_myeloid_klhdc3_ko_vs_wt	gene
-0.415871	0.0664475	0.777722	3.67075	ENSMUSG00000003847	Nfat5	54446	Nfat5	8	108020102	108106149	1	protein_coding	nuclear factor of activated T cells 5	117	44	61	90	64	55	43	68	76	79	62	63	12.4493	11.2295	12.045	9.1995	18.4766	9.89078	13.6965	16.7166	11.0447	9.35738	11.7197	12.8148	recql4_brbseq_myeloid_klhdc3_ko_vs_wt	gene
-0.272201	0.0647352	0.777722	5.77798	ENSMUSG00000031930	Wwp2	66894	Wwp2	8	108162997	108285227	1	protein_coding	WW domain containing E3 ubiquitin protein ligase 2	378	273	329	332	273	339	190	293	239	425	224	297	39.1496	60.412	43.5173	43.3691	59.6938	61.3678	73.8714	61.6656	47.1127	57.6755	51.7846	55.2168	recql4_brbseq_myeloid_klhdc3_ko_vs_wt	gene
0.163762	0.0669622	0.777722	7.63321	ENSMUSG00000039067	Psmd7	17463	Psmd7	8	108307013	108315096	-1	protein_coding	proteasome (prosome macropain) 26S subunit non-ATPase 7	1255	861	731	1119	1208	1382	754	1081	1168	1283	1011	1322	191.325	182.373	196.411	193.043	198.19	193.545	164.134	207.843	208.47	235.126	205.503	203.718	recql4_brbseq_myeloid_klhdc3_ko_vs_wt	gene
-0.815058	0.0726596	0.777722	2.32284	ENSMUSG00000031955	Bcar1	12927	Bcar1	8	112437106	112470441	-1	protein_coding	breast cancer anti-estrogen resistance 1	28	27	36	48	14	18	9	38	11	10	29	36	1.80187	1.42146	5.63394	5.25686	4.42176	6.06934	8.08319	8.91551	2.41604	3.06242	2.45295	7.16122	recql4_brbseq_myeloid_klhdc3_ko_vs_wt	gene
0.183455	0.0637743	0.777722	7.38765	ENSMUSG00000031948	Kars	85305	Kars	8	112720075	112737955	-1	protein_coding	lysyl-tRNA synthetase	923	744	570	857	913	1069	653	864	1152	1145	954	1280	188.705	162.757	185.337	186.91	145.76	167.244	127.984	159.179	157.56	181.874	177.975	162.824	recql4_brbseq_myeloid_klhdc3_ko_vs_wt	gene
0.245355	0.070037	0.777722	5.72606	ENSMUSG00000040010	Slc7a5	20539	Slc7a5	8	122607889	122634433	-1	protein_coding	solute carrier family 7 (cationic amino acid transporter y+ system) member 5	278	177	134	227	275	298	164	222	490	481	375	445	80.2649	68.3722	72.8527	64.9806	43.9018	39.7879	30.0874	42.1629	47.4579	50.7	44.6983	41.8366	recql4_brbseq_myeloid_klhdc3_ko_vs_wt	gene
0.34892	0.0597907	0.777722	4.71686	ENSMUSG00000060510	Zfp266	77519	Zfp266	9	20406364	20432713	-1	protein_coding	zinc finger protein 266	136	87	106	130	180	197	65	151	161	172	148	209	26.3728	24.4491	28.7525	30.519	21.4771	19.5568	23.8005	24.1462	31.0633	33.5164	17.7158	28.4564	recql4_brbseq_myeloid_klhdc3_ko_vs_wt	gene
0.19629	0.0705331	0.777722	6.06646	ENSMUSG00000004100	Ppan	235036	Ppan	9	20799471	20803474	1	protein_coding	peter pan homolog	415	277	228	351	388	425	258	372	392	546	334	472	64.212	77.6117	64.8874	68.9232	65.5368	62.267	51.1935	65.1947	66.9588	72.3071	70.318	70.1046	recql4_brbseq_myeloid_klhdc3_ko_vs_wt	gene
-0.462726	0.0654769	0.777722	3.6242	ENSMUSG00000051238	Swsap1	66962	Swsap1	9	21867051	21869560	1	protein_coding	SWIM type zinc finger 7 associated protein 1	78	57	69	74	71	43	33	55	77	108	41	94	12.6131	15.3518	7.96522	13.7262	12.3178	12.8131	15.4928	13.7447	12.2528	7.31577	8.99416	10.3649	recql4_brbseq_myeloid_klhdc3_ko_vs_wt	gene
-0.438268	0.0645786	0.777722	3.99696	ENSMUSG00000036611	Eepd1	67484	Eepd1	9	25392843	25515406	1	protein_coding	endonuclease/exonuclease/phosphatase family domain containing 1	133	68	59	119	91	56	67	59	78	131	74	106	12.7769	18.6211	14.3763	15.4785	21.0034	15.2858	13.2475	22.103	15.7042	9.52752	18.2609	11.1187	recql4_brbseq_myeloid_klhdc3_ko_vs_wt	gene
0.237067	0.0568882	0.777722	5.93863	ENSMUSG00000047412	Zbtb44	235132	Zbtb44	9	30941940	30987181	1	protein_coding	zinc finger and BTB domain containing 44	380	230	215	315	436	379	208	318	337	453	338	484	55.2026	64.3921	65.6645	70.6755	60.0096	51.7018	48.2746	58.508	75.2423	64.4809	56.6905	59.9281	recql4_brbseq_myeloid_klhdc3_ko_vs_wt	gene
-0.927218	0.0577787	0.777722	2.35598	ENSMUSG00000032024	Clmp	71566	Clmp	9	40597258	40696615	1	protein_coding	CXADR-like membrane protein	28	34	16	43	11	10	15	27	22	23	21	67	3.60373	3.26936	4.07975	9.7836	4.42176	7.64288	3.59253	7.98681	1.89832	1.70134	4.08826	5.08824	recql4_brbseq_myeloid_klhdc3_ko_vs_wt	gene
-0.234492	0.0621266	0.777722	6.65615	ENSMUSG00000032018	Sc5d	235293	Sc5d	9	42162891	42175552	-1	protein_coding	sterol-C5-desaturase	809	414	479	672	576	525	358	526	651	515	492	640	106.638	73.2052	95.5827	93.4552	127.757	93.0633	107.551	124.817	99.4027	89.3205	97.573	99.1264	recql4_brbseq_myeloid_klhdc3_ko_vs_wt	gene
-0.853055	0.058668	0.777722	1.5035	ENSMUSG00000042293	Gm5617	434402	Gm5617	9	48406742	48407272	1	protein_coding	predicted gene 5617	18	15	18	22	8	13	13	6	16	17	3	14	2.6209	2.41648	0.582821	2.04433	2.84256	3.37186	4.0416	4.08628	1.38059	2.21175	3.54315	1.13072	recql4_brbseq_myeloid_klhdc3_ko_vs_wt	gene
0.418487	0.0663387	0.777722	6.55669	ENSMUSG00000039542	Ncam1	17967	Ncam1	9	49413436	49710225	-1	protein_coding	neural cell adhesion molecule 1	403	347	513	378	707	632	363	563	414	924	520	422	67.8157	131.343	101.022	61.6221	63.6418	78.0023	115.185	70.2097	122.01	107.525	98.9358	106.099	recql4_brbseq_myeloid_klhdc3_ko_vs_wt	gene
-0.304098	0.0647071	0.777722	5.18565	ENSMUSG00000036986	Pml	18854	Pml	9	58125359	58157069	-1	protein_coding	promyelocytic leukemia	268	201	232	179	196	217	146	157	165	231	144	222	27.028	32.8357	27.9754	32.4173	42.3226	45.1829	52.0917	33.2474	33.8245	36.9191	39.7923	29.5872	recql4_brbseq_myeloid_klhdc3_ko_vs_wt	gene
-0.366563	0.065911	0.777722	5.09836	ENSMUSG00000037257	Aagab	66939	Aagab	9	63509942	63551870	1	protein_coding	alpha- and gamma-adaptin binding protein	256	172	155	224	191	174	78	186	140	280	134	294	22.9328	39.8009	26.0327	42.931	40.4275	38.664	34.8026	41.6057	32.9617	29.6034	21.2589	35.0523	recql4_brbseq_myeloid_klhdc3_ko_vs_wt	gene
0.229274	0.0706074	0.777722	5.87964	ENSMUSG00000037674	Rfx7	319758	Rfx7	9	72439522	72530219	1	protein_coding	regulatory factor X 7	348	199	227	330	317	378	254	325	304	453	348	407	49.797	64.3921	67.6073	59.4317	54.9562	44.7333	50.969	61.2941	54.706	64.3107	69.2278	61.2473	recql4_brbseq_myeloid_klhdc3_ko_vs_wt	gene
0.472776	0.0558639	0.777722	3.84137	ENSMUSG00000032251	Irak1bp1	65099	Irak1bp1	9	82711593	82729740	1	protein_coding	interleukin-1 receptor-associated kinase 1 binding protein 1	49	45	35	79	94	67	57	69	115	109	76	144	18.8377	15.4939	14.7648	21.0274	7.73808	10.1156	7.85866	14.6734	16.222	11.399	15.5354	13.0033	recql4_brbseq_myeloid_klhdc3_ko_vs_wt	gene
-0.652298	0.0707726	0.777722	3.03837	ENSMUSG00000032418	Me1	17436	Me1	9	86463424	86578006	-1	protein_coding	malic enzyme 1 NADP(+)-dependent cytosolic	44	50	46	82	21	45	41	33	17	49	46	36	2.7847	6.96515	8.93659	5.25686	6.94848	11.2395	10.3285	15.2307	3.62406	7.65604	11.1746	6.21896	recql4_brbseq_myeloid_klhdc3_ko_vs_wt	gene
-0.376821	0.0673353	0.777722	3.77587	ENSMUSG00000056919	Cep162	382090	Cep162	9	87071630	87137589	-1	protein_coding	centrosomal protein 162	102	72	63	120	86	62	55	69	46	71	54	77	7.53508	10.0924	10.4908	11.2438	16.1078	16.1849	14.1456	22.2888	14.8414	10.5483	14.9903	13.0033	recql4_brbseq_myeloid_klhdc3_ko_vs_wt	gene
-0.968641	0.0590323	0.777722	1.80426	ENSMUSG00000046402	Rbp1	19659	Rbp1	9	98305014	98328628	1	protein_coding	retinol binding protein 1 cellular	13	15	18	43	4	13	12	16	12	24	22	14	1.96567	3.4115	4.27402	2.04433	2.05296	3.37186	4.0416	7.98681	0.690297	2.21175	3.2706	3.01525	recql4_brbseq_myeloid_klhdc3_ko_vs_wt	gene
-0.324294	0.0601006	0.777722	4.97495	ENSMUSG00000035048	Anapc13	69010	Anapc13	9	102503495	102511624	1	protein_coding	anaphase promoting complex subunit 13	175	181	172	217	163	152	112	172	163	245	125	165	26.7004	34.8258	24.2842	24.0939	27.636	40.6871	38.6197	40.3055	28.1296	25.8604	30.5256	32.414	recql4_brbseq_myeloid_klhdc3_ko_vs_wt	gene
0.277234	0.0590295	0.777722	4.57668	ENSMUSG00000023262	Acy1	109652	Acy1	9	106310180	106315518	-1	protein_coding	aminoacylase 1	126	88	89	116	127	164	90	126	150	182	129	182	24.5709	25.8706	25.0613	26.5763	19.8979	19.7816	19.9834	21.5458	21.9169	27.902	24.5295	23.7451	recql4_brbseq_myeloid_klhdc3_ko_vs_wt	gene
-2.86832	0.0642851	0.777722	1.24781	ENSMUSG00000010066	Cacna2d2	56808	Cacna2d2	9	107276811	107406542	1	protein_coding	calcium channel voltage-dependent alpha 2/delta subunit 2	5	5	0	15	3	0	0	0	25	60	1	25	4.09515	8.52876	0.194274	3.6506	0.7896	1.12395	0	2.7861	0.517722	0	0	0	recql4_brbseq_myeloid_klhdc3_ko_vs_wt	gene
-0.982729	0.0596996	0.777722	0.761371	ENSMUSG00000079260	Tmppe	100504715	Tmppe	9	114230173	114236344	1	protein_coding	transmembrane protein with metallophosphoesterase domain	8	7	15	8	6	4	3	6	5	10	7	9	0.81903	1.42146	1.35992	1.31421	1.26336	1.57353	3.368	1.48592	1.03544	0.680537	0.817651	1.13072	recql4_brbseq_myeloid_klhdc3_ko_vs_wt	gene
0.394637	0.0696269	0.777722	4.72918	ENSMUSG00000032513	Gorasp1	74498	Gorasp1	9	119754323	119766631	-1	protein_coding	golgi reassembly stacking protein 1	157	74	115	148	135	217	93	204	115	210	140	133	18.8377	29.8507	27.1983	19.4212	24.7934	16.6345	25.8213	27.4895	23.2975	36.9191	25.3472	38.4445	recql4_brbseq_myeloid_klhdc3_ko_vs_wt	gene
-0.819602	0.0645862	0.777722	1.19469	ENSMUSG00000087177	E130307A14Rik	327744	E130307A14Rik	10	39497408	39608012	-1	lncRNA	RIKEN cDNA E130307A14 gene	18	7	12	22	7	10	7	9	5	11	5	15	0.81903	1.56361	0.971369	2.19036	2.84256	1.57353	2.6944	4.08628	1.20802	1.70134	1.90785	1.69608	recql4_brbseq_myeloid_klhdc3_ko_vs_wt	gene
-0.331559	0.0597742	0.777722	4.99882	ENSMUSG00000038594	Cep85l	100038725	Cep85l	10	53149539	53256043	-1	protein_coding	centrosomal protein 85-like	275	150	156	162	216	140	94	138	205	225	148	200	33.5802	31.9828	28.7525	29.2048	43.428	33.7186	35.0272	30.0899	37.276	23.8188	25.6197	26.0065	recql4_brbseq_myeloid_klhdc3_ko_vs_wt	gene
-0.201558	0.060532	0.777722	7.18196	ENSMUSG00000019920	Lims1	110829	Lims1	10	58159288	58260513	1	protein_coding	LIM and senescent cell antigen-like domains 1	1018	714	726	914	950	677	513	791	821	956	628	858	134.485	135.892	122.004	125.288	160.763	160.5	163.011	169.766	163.945	115.181	139.818	149.066	recql4_brbseq_myeloid_klhdc3_ko_vs_wt	gene
0.393959	0.0659668	0.777722	3.64542	ENSMUSG00000019917	Septin10	103080	Septin10	10	58977449	59057669	-1	protein_coding	septin 10	57	48	36	54	83	62	52	58	77	98	78	108	12.6131	13.9303	15.1534	15.7706	9.00144	10.7899	8.08319	10.03	14.3237	10.5483	14.1726	10.9303	recql4_brbseq_myeloid_klhdc3_ko_vs_wt	gene
-0.209055	0.0584545	0.777722	6.35039	ENSMUSG00000009291	Pttg1ip	108705	Pttg1ip	10	77417554	77434566	1	protein_coding	pituitary tumor-transforming 1 interacting protein	552	425	459	459	485	489	291	392	401	532	369	488	65.6862	75.6217	71.687	71.2596	87.1718	95.536	103.061	85.2546	83.6985	83.1957	79.3121	73.8737	recql4_brbseq_myeloid_klhdc3_ko_vs_wt	gene
1.07367	0.0679281	0.777722	1.8126	ENSMUSG00000035504	Reep6	70335	Reep6	10	80165787	80172275	1	protein_coding	receptor accessory protein 6	18	8	4	5	9	24	29	11	30	17	16	38	4.91418	2.41648	3.10838	5.5489	2.84256	1.79832	0.898132	0.928699	1.55317	4.08322	7.90396	2.07299	recql4_brbseq_myeloid_klhdc3_ko_vs_wt	gene
0.313878	0.0598854	0.777722	4.80595	ENSMUSG00000035206	Sppl2b	73218	Sppl2b	10	80691109	80704542	1	protein_coding	signal peptide peptidase like 2B	175	91	96	149	162	150	107	208	173	195	159	173	28.3384	27.7185	30.8895	25.2621	27.636	20.4559	21.5552	27.6752	27.957	25.5201	29.1629	39.1983	recql4_brbseq_myeloid_klhdc3_ko_vs_wt	gene
0.202335	0.0657884	0.777722	7.08869	ENSMUSG00000020018	Snrpf	69878	Snrpf	10	93418891	93425568	-1	protein_coding	small nuclear ribonucleoprotein polypeptide F	720	583	430	724	746	761	555	730	991	919	801	1076	162.332	130.632	155.613	157.122	113.702	131.053	96.5492	134.476	128.74	129.472	151.265	137.571	recql4_brbseq_myeloid_klhdc3_ko_vs_wt	gene
-1.03543	0.0661464	0.777722	1.105	ENSMUSG00000112627	4933412E12Rik	71086	4933412E12Rik	10	116785662	116799191	1	lncRNA	RIKEN cDNA 4933412E12 gene	22	12	3	15	9	13	1	2	10	13	8	12	1.63806	1.8479	1.55419	1.75229	3.47424	2.69749	0.673599	2.7861	1.55317	2.21175	0.27255	0.376906	recql4_brbseq_myeloid_klhdc3_ko_vs_wt	gene
0.223057	0.0577834	0.777722	7.65592	ENSMUSG00000025403	Shmt2	108037	Shmt2	10	127352992	127358313	-1	protein_coding	serine hydroxymethyltransferase 2 (mitochondrial)	1318	824	613	1196	1246	1332	812	1132	1144	1416	907	1539	187.394	201.279	176.206	224.731	208.139	185.227	137.639	222.145	215.027	226.619	221.311	213.329	recql4_brbseq_myeloid_klhdc3_ko_vs_wt	gene
-0.596688	0.0582506	0.777722	2.74104	ENSMUSG00000044617	Zbtb39	320080	Zbtb39	10	127575407	127583218	1	protein_coding	zinc finger and BTB domain containing 39	58	27	37	28	36	32	11	20	43	47	33	52	7.04366	6.68086	6.41103	7.59324	9.15936	6.06934	8.30772	5.20072	6.21267	5.4443	2.99805	3.76906	recql4_brbseq_myeloid_klhdc3_ko_vs_wt	gene
0.473281	0.0640982	0.777722	3.56595	ENSMUSG00000014498	Ankrd52	237615	Ankrd52	10	128212984	128244573	1	protein_coding	ankyrin repeat domain 52	45	54	36	60	72	74	50	75	61	60	87	81	9.99217	8.52876	16.9018	11.8279	7.1064	12.1387	8.08319	11.1444	12.4253	12.5899	13.6275	14.134	recql4_brbseq_myeloid_klhdc3_ko_vs_wt	gene
0.200529	0.0729173	0.777722	6.48646	ENSMUSG00000020430	Pes1	64934	Pes1	11	3913975	3930004	1	protein_coding	pescadillo ribosomal biogenesis factor 1	499	372	302	544	565	580	320	505	539	588	460	692	88.2914	83.5818	89.3659	101.048	78.8021	83.6221	67.809	101.042	97.5044	98.6779	87.2161	95.1689	recql4_brbseq_myeloid_klhdc3_ko_vs_wt	gene
0.188068	0.0729848	0.777722	5.74853	ENSMUSG00000020471	Pold2	18972	Pold2	11	5822180	5828292	-1	protein_coding	polymerase (DNA directed) delta 2 regulatory subunit	317	204	202	301	332	327	201	300	328	362	298	385	53.7284	51.4568	57.8936	56.2192	50.0606	45.8573	45.3557	55.9077	57.2946	55.6339	54.7826	56.536	recql4_brbseq_myeloid_klhdc3_ko_vs_wt	gene
-0.232394	0.0604141	0.777722	7.75952	ENSMUSG00000041126	H2az2	77605	H2az2	11	6377229	6394443	-1	protein_coding	H2A.Z histone variant 2	1661	1052	1232	1036	1348	1205	730	998	1143	1402	1106	1367	187.23	199.289	214.867	199.615	262.305	236.48	276.625	192.426	232.63	205.012	198.962	188.076	recql4_brbseq_myeloid_klhdc3_ko_vs_wt	gene
-0.213945	0.0678809	0.777722	5.94486	ENSMUSG00000020437	Myo1g	246177	Myo1g	11	6456548	6470965	-1	protein_coding	myosin IG	480	287	308	359	331	338	233	322	332	444	289	322	54.3836	63.1128	56.1451	47.0197	75.8016	64.5149	69.1562	66.6806	57.122	57.5054	63.5042	60.6819	recql4_brbseq_myeloid_klhdc3_ko_vs_wt	gene
-1.19073	0.0587284	0.777722	3.83178	ENSMUSG00000000861	Bcl11a	14025	Bcl11a	11	24028056	24124123	1	protein_coding	B cell CLL/lymphoma 11A (zinc finger protein)	59	39	83	67	34	39	23	13	168	212	8	221	27.5194	30.1349	1.55419	32.2713	9.31728	8.76683	18.6362	12.4446	5.86752	6.63524	6.26866	2.44989	recql4_brbseq_myeloid_klhdc3_ko_vs_wt	gene
-0.377827	0.0710781	0.777722	4.68699	ENSMUSG00000020300	Cpeb4	67579	Cpeb4	11	31822211	31885634	1	protein_coding	cytoplasmic polyadenylation element binding protein 4	180	169	174	147	160	108	110	140	123	149	93	85	20.1481	21.1797	18.0675	12.412	28.4256	37.9896	39.0688	27.3038	27.6119	18.3745	29.9805	26.3834	recql4_brbseq_myeloid_klhdc3_ko_vs_wt	gene
0.511867	0.0660956	0.777722	2.93826	ENSMUSG00000099902	Gm12115	NA	Gm12115	11	33122919	33123365	1	processed_pseudogene	predicted gene 12115	37	19	36	32	52	60	31	34	36	56	42	50	5.89702	7.96017	8.1595	7.30119	5.84304	4.27102	8.08319	5.94367	8.97386	10.2081	8.44906	6.40741	recql4_brbseq_myeloid_klhdc3_ko_vs_wt	gene
0.253626	0.0662637	0.777722	5.7025	ENSMUSG00000020415	Pttg1	30939	Pttg1	11	43311077	43317078	-1	protein_coding	pituitary tumor-transforming gene 1	362	255	208	315	379	390	295	271	190	234	211	248	31.1231	33.2622	40.9918	36.2139	57.167	57.3216	46.7029	58.508	65.4056	66.3524	80.4023	51.0708	recql4_brbseq_myeloid_klhdc3_ko_vs_wt	gene
0.270598	0.0596494	0.777722	5.69389	ENSMUSG00000036620	Mgat4b	103534	Mgat4b	11	50101717	50125930	1	protein_coding	mannoside acetylglucosaminyltransferase 4 isoenzyme B	283	216	203	294	367	262	200	372	263	303	263	375	43.081	43.0702	51.094	54.7589	44.6914	48.5548	45.5802	54.6075	63.3347	44.5752	54.5101	70.1046	recql4_brbseq_myeloid_klhdc3_ko_vs_wt	gene
1.13651	0.071752	0.777722	1.53011	ENSMUSG00000020268	Lyrm7	75530	Lyrm7	11	54717692	54751742	-1	protein_coding	LYR motif containing 7	5	1	7	5	16	9	8	7	22	24	18	49	3.60373	3.4115	3.49693	7.15517	0.7896	0.224791	1.57173	0.928699	2.76119	1.53121	2.1804	1.31917	recql4_brbseq_myeloid_klhdc3_ko_vs_wt	gene
-0.318269	0.0665132	0.777722	6.93569	ENSMUSG00000018593	Sparc	20692	Sparc	11	55285326	55314009	-1	protein_coding	secreted acidic cysteine rich glycoprotein	724	613	527	1120	568	577	470	737	597	731	697	637	97.7922	103.909	135.409	93.0172	114.334	137.797	118.329	208.029	98.0221	98.1675	128.099	138.89	recql4_brbseq_myeloid_klhdc3_ko_vs_wt	gene
0.232112	0.0659238	0.777722	5.67816	ENSMUSG00000020444	Guk1	14923	Guk1	11	59074701	59083069	-1	protein_coding	guanylate kinase 1	271	189	198	252	301	306	228	223	325	383	311	389	53.237	54.4419	60.4191	56.8033	42.7963	42.4854	44.4575	46.8064	51.9448	52.0611	62.1415	42.0251	recql4_brbseq_myeloid_klhdc3_ko_vs_wt	gene
-0.42671	0.0640149	0.777722	3.67353	ENSMUSG00000020441	2310033P09Rik	67862	2310033P09Rik	11	59099147	59101564	1	protein_coding	RIKEN cDNA 2310033P09 gene	108	77	60	68	78	57	50	46	79	64	50	80	12.9407	9.09734	9.71369	11.6819	17.0554	17.3089	13.472	12.6303	13.4608	9.69765	13.6275	8.66885	recql4_brbseq_myeloid_klhdc3_ko_vs_wt	gene
-0.361881	0.0683672	0.777722	3.60429	ENSMUSG00000018599	Mief2	237781	Mief2	11	60619224	60623777	1	protein_coding	mitochondrial elongation factor 2	108	63	62	69	64	64	45	60	53	60	55	75	8.68172	8.52876	10.6851	10.9518	17.0554	14.1618	13.9211	12.816	11.0447	10.8886	12.2648	11.3072	recql4_brbseq_myeloid_klhdc3_ko_vs_wt	gene
0.186366	0.0721634	0.777722	7.37061	ENSMUSG00000059552	Trp53	22059	Trp53	11	69471185	69482699	1	protein_coding	transformation related protein 53	1017	673	591	862	994	1000	662	878	1159	1154	743	1302	189.851	164.036	144.345	190.123	160.605	151.284	132.699	160.108	171.539	170.134	180.428	165.462	recql4_brbseq_myeloid_klhdc3_ko_vs_wt	gene
-0.498398	0.0705896	0.777722	3.30576	ENSMUSG00000060600	Eno3	13808	Eno3	11	70548028	70553339	1	protein_coding	enolase 3 beta muscle	55	52	64	47	39	41	30	45	58	85	61	50	9.50075	12.0824	11.8507	7.30119	8.6856	11.6891	14.3701	8.72977	6.73039	6.9755	8.17651	8.48039	recql4_brbseq_myeloid_klhdc3_ko_vs_wt	gene
-1.59241	0.0614263	0.777722	0.560332	ENSMUSG00000040554	Aipl1	114230	Aipl1	11	71918789	71928335	-1	protein_coding	aryl hydrocarbon receptor-interacting protein-like 1	4	18	9	6	0	6	1	5	15	6	1	2	2.45709	0.852876	0.194274	0.292048	0.63168	4.04623	2.0208	1.11444	0	1.02081	0.27255	0.942266	recql4_brbseq_myeloid_klhdc3_ko_vs_wt	gene
0.51049	0.0580754	0.777722	2.92336	ENSMUSG00000072640	Lyrm9	66274	Lyrm9	11	78717410	78737696	1	protein_coding	LYR motif containing 9	44	24	18	32	41	48	28	50	58	47	36	57	9.50075	6.68086	6.99386	8.32336	6.94848	5.39497	4.0416	5.94367	7.07554	8.16644	7.63141	9.42266	recql4_brbseq_myeloid_klhdc3_ko_vs_wt	gene
2.60542	0.0673173	0.777722	2.07497	ENSMUSG00000003949	Hlf	217082	Hlf	11	90227362	90281721	-1	protein_coding	hepatic leukemia factor	0	1	1	4	38	1	0	0	71	97	12	44	11.6302	13.7882	2.33129	6.42505	0	0.224791	0.224533	0.742959	6.55782	0.170134	0	0	recql4_brbseq_myeloid_klhdc3_ko_vs_wt	gene
-0.327097	0.0633627	0.777722	6.49067	ENSMUSG00000001506	Col1a1	12842	Col1a1	11	94827050	94843868	1	protein_coding	collagen type I alpha 1	567	456	392	797	445	471	324	504	434	418	563	492	71.0918	59.417	109.376	71.8437	89.5406	102.504	88.017	148.035	76.7955	80.1332	88.3063	94.9804	recql4_brbseq_myeloid_klhdc3_ko_vs_wt	gene
0.293416	0.0660872	0.777722	4.79331	ENSMUSG00000056648	Hoxb8	15416	Hoxb8	11	96172731	96176141	1	protein_coding	homeobox B8	182	176	153	138	222	225	152	203	59	82	69	89	9.66455	11.656	13.4049	12.9961	28.7414	39.5631	34.3536	25.6321	38.3115	38.2802	41.4277	38.256	recql4_brbseq_myeloid_klhdc3_ko_vs_wt	gene
-0.521959	0.0627677	0.777722	2.69733	ENSMUSG00000049807	Arhgap23	58996	Arhgap23	11	97306359	97393228	1	protein_coding	Rho GTPase activating protein 23	42	25	27	49	24	33	15	27	37	54	33	44	6.06082	7.67588	6.41103	6.42505	6.63264	5.61976	6.06239	9.10125	4.14178	5.61443	4.08826	5.08824	recql4_brbseq_myeloid_klhdc3_ko_vs_wt	gene
0.198545	0.0645206	0.777722	8.02228	ENSMUSG00000069744	Psmb3	26446	Psmb3	11	97594225	97604326	1	protein_coding	proteasome (prosome macropain) subunit beta type 3	1467	981	995	1470	1435	1639	1143	1326	1762	1833	1188	2048	288.626	260.554	230.797	299.057	231.669	220.52	223.41	273.038	247.644	278.85	311.525	249.889	recql4_brbseq_myeloid_klhdc3_ko_vs_wt	gene
-1.72485	0.0609739	0.777722	0.347832	ENSMUSG00000020882	Cacnb1	12295	Cacnb1	11	97892334	97913860	-1	protein_coding	calcium channel voltage-dependent beta 1 subunit	5	3	4	9	5	0	1	0	4	15	7	8	0.655224	2.13219	1.35992	1.16819	0.7896	0.674372	0.898132	1.67166	0.862871	0	0.27255	0	recql4_brbseq_myeloid_klhdc3_ko_vs_wt	gene
-1.40879	0.0614125	0.777722	0.619296	ENSMUSG00000020689	Itgb3	16416	Itgb3	11	104498826	104561302	1	protein_coding	integrin beta 3	7	3	16	4	1	5	3	2	11	13	2	11	1.80187	1.8479	0.388548	1.60626	1.10544	0.674372	3.59253	0.742959	0.172574	0.850671	0.817651	0.376906	recql4_brbseq_myeloid_klhdc3_ko_vs_wt	gene
-1.0295	0.0630318	0.777722	3.22601	ENSMUSG00000020695	Mrc2	17534	Mrc2	11	105183469	105241965	1	protein_coding	mannose receptor C type 2	39	49	72	51	29	31	27	17	21	84	126	38	3.43993	11.9403	24.4785	5.5489	6.15888	11.0147	16.1664	9.47273	5.00465	5.27416	7.35886	3.2037	recql4_brbseq_myeloid_klhdc3_ko_vs_wt	gene
-0.327397	0.0641614	0.777722	5.87456	ENSMUSG00000020715	Ern1	78943	Ern1	11	106285476	106378678	-1	protein_coding	endoplasmic reticulum (ER) to nucleus signalling 1	452	249	300	274	354	255	134	282	342	562	318	407	56.0217	79.886	61.7791	59.4317	71.3798	55.9728	67.3599	50.8927	61.0912	43.3842	36.5217	53.1438	recql4_brbseq_myeloid_klhdc3_ko_vs_wt	gene
-0.953743	0.0571647	0.777722	2.0488	ENSMUSG00000087259	2610035D17Rik	72386	2610035D17Rik	11	112934701	113092720	-1	lncRNA	RIKEN cDNA 2610035D17 gene	24	22	16	16	14	16	8	2	22	56	19	40	3.60373	7.96017	3.6912	5.84095	3.79008	4.94539	3.59253	2.97184	2.41604	2.72215	2.1804	0.376906	recql4_brbseq_myeloid_klhdc3_ko_vs_wt	gene
-0.32911	0.0608567	0.777722	5.18269	ENSMUSG00000017132	Cyth1	19157	Cyth1	11	118022845	118139418	-1	protein_coding	cytohesin 1	284	218	177	237	245	193	119	174	119	267	138	208	19.4929	37.953	26.8098	30.373	44.8493	49.0043	39.7424	44.0203	42.2807	32.8359	32.4335	32.7909	recql4_brbseq_myeloid_klhdc3_ko_vs_wt	gene
-0.743109	0.058206	0.777722	3.13205	ENSMUSG00000033880	Lgals3bp	19039	Lgals3bp	11	118283577	118292918	-1	protein_coding	lectin galactoside-binding soluble 3 binding protein	71	50	38	118	40	21	54	46	14	48	12	36	2.29328	6.82301	2.33129	5.25686	11.2123	11.2395	8.53226	21.9173	6.90297	3.57282	14.7177	8.66885	recql4_brbseq_myeloid_klhdc3_ko_vs_wt	gene
0.219923	0.0600612	0.777722	5.98572	ENSMUSG00000025144	Cenpx	20892	Cenpx	11	120601768	120604564	-1	protein_coding	centromere protein X	373	227	263	323	361	440	208	379	364	457	354	463	59.6254	64.9607	68.7729	67.609	58.9042	51.0275	59.0522	59.994	62.2993	74.8591	56.6905	71.4238	recql4_brbseq_myeloid_klhdc3_ko_vs_wt	gene
0.5691	0.0626666	0.777722	6.28375	ENSMUSG00000025161	Slc16a3	80879	Slc16a3	11	120839306	120851694	1	protein_coding	solute carrier family 16 (monocarboxylic acid transporters) member 3	530	343	359	201	489	748	461	418	455	228	472	269	74.5317	32.4093	91.6972	39.2804	83.6976	77.1032	80.6074	37.3337	84.3888	127.26	125.646	78.7734	recql4_brbseq_myeloid_klhdc3_ko_vs_wt	gene
0.185159	0.0722425	0.777722	7.67371	ENSMUSG00000020572	Nampt	59027	Nampt	12	32869544	32903348	1	protein_coding	nicotinamide phosphoribosyltransferase	1032	631	655	1038	995	1119	708	938	1825	1728	1318	1790	298.946	245.628	256.053	261.383	162.973	141.843	147.069	192.798	171.711	190.38	192.966	176.769	recql4_brbseq_myeloid_klhdc3_ko_vs_wt	gene
-0.304151	0.0598516	0.777722	4.95626	ENSMUSG00000062929	Cfl2	12632	Cfl2	12	54905594	54909662	-1	protein_coding	cofilin 2 muscle	169	150	153	214	148	167	94	150	196	209	133	260	32.106	29.7085	25.8384	37.9662	26.6885	33.7186	34.3536	39.7483	25.541	28.4124	25.6197	28.268	recql4_brbseq_myeloid_klhdc3_ko_vs_wt	gene
-0.260901	0.0722232	0.777722	5.16649	ENSMUSG00000020993	Trappc6b	78232	Trappc6b	12	59089878	59108258	-1	protein_coding	trafficking protein particle complex 6B	229	133	164	168	157	178	97	147	295	342	206	283	48.3228	48.6139	40.0204	41.3247	36.1637	29.8971	36.8234	31.2043	27.0941	30.2839	26.4374	27.7026	recql4_brbseq_myeloid_klhdc3_ko_vs_wt	gene
0.534167	0.0618746	0.777722	3.19664	ENSMUSG00000044712	Slc38a6	625098	Slc38a6	12	73333553	73400823	1	protein_coding	solute carrier family 38 member 6	66	47	18	42	74	78	33	65	43	56	20	45	7.04366	7.96017	3.88548	6.57107	10.4227	10.5652	4.0416	7.80107	12.7705	13.2705	8.99416	12.2495	recql4_brbseq_myeloid_klhdc3_ko_vs_wt	gene
-0.503169	0.0733315	0.777722	3.00375	ENSMUSG00000021009	Ptpn21	24000	Ptpn21	12	98643000	98703664	-1	protein_coding	protein tyrosine phosphatase non-receptor type 21	43	53	32	57	32	31	29	38	51	50	46	41	8.35411	7.1073	8.93659	5.98698	6.79056	11.9139	7.18506	10.5872	5.52237	5.27416	7.90396	7.16122	recql4_brbseq_myeloid_klhdc3_ko_vs_wt	gene
-1.36496	0.0681667	0.777722	0.528408	ENSMUSG00000021013	Ttc8	76260	Ttc8	12	98886833	98949497	1	protein_coding	tetratricopeptide repeat domain 8	10	7	3	4	3	4	0	2	5	9	16	9	0.81903	1.27931	3.10838	1.31421	1.5792	1.57353	0.673599	0.742959	0.517722	0.680537	0	0.376906	recql4_brbseq_myeloid_klhdc3_ko_vs_wt	gene
0.200725	0.0653328	0.777722	6.23637	ENSMUSG00000041712	Ubr7	66622	Ubr7	12	102724226	102743966	1	protein_coding	ubiquitin protein ligase E3 component n-recognin 7 (putative)	402	278	264	373	417	431	272	386	580	667	381	598	95.0075	94.8114	74.0183	87.3222	63.4838	62.4918	59.2767	69.281	71.9634	73.3279	74.1337	72.7429	recql4_brbseq_myeloid_klhdc3_ko_vs_wt	gene
0.443767	0.062766	0.777722	4.06533	ENSMUSG00000021143	Pacs2	217893	Pacs2	12	112978128	113038021	1	protein_coding	phosphofurin acidic cluster sorting protein 2	43	63	55	71	84	77	55	102	117	165	103	166	19.1653	23.4541	20.0102	24.24	6.79056	14.1618	12.3493	13.1875	14.4962	13.1003	14.9903	19.2222	recql4_brbseq_myeloid_klhdc3_ko_vs_wt	gene
-0.834171	0.0707579	0.777722	1.98432	ENSMUSG00000006356	Crip2	68337	Crip2	12	113103856	113109126	1	protein_coding	cysteine rich protein 2	31	22	7	43	15	10	9	23	24	14	25	15	3.93134	1.99004	4.85684	2.19036	4.89552	4.94539	1.57173	7.98681	2.58861	1.70134	2.45295	4.33442	recql4_brbseq_myeloid_klhdc3_ko_vs_wt	gene
-0.437983	0.0569054	0.777722	6.90334	ENSMUSG00000000078	Klf6	23849	Klf6	13	5911481	5920393	1	protein_coding	Kruppel-like factor 6	937	574	781	620	819	603	313	465	673	1014	656	429	110.241	144.136	127.444	62.6442	147.971	129.03	175.36	115.159	141.338	102.591	85.3083	87.6307	recql4_brbseq_myeloid_klhdc3_ko_vs_wt	gene
1.43429	0.0714765	0.777722	2.01137	ENSMUSG00000048264	Dip2c	208440	Dip2c	13	9326564	9718964	1	protein_coding	disco interacting protein 2 homolog C	2	1	9	12	4	6	20	35	49	55	16	38	8.02649	7.81803	3.10838	5.5489	0.31584	0.224791	2.0208	2.22888	0.690297	1.02081	5.45101	6.59586	recql4_brbseq_myeloid_klhdc3_ko_vs_wt	gene
-0.581494	0.0616416	0.777722	3.37107	ENSMUSG00000041324	Inhba	16323	Inhba	13	16186436	16206206	1	protein_coding	inhibin beta-A	60	59	34	107	36	45	34	57	49	54	69	53	8.02649	7.67588	13.4049	7.73926	9.4752	13.2626	7.63412	19.8742	6.21267	7.65604	9.26671	10.7418	recql4_brbseq_myeloid_klhdc3_ko_vs_wt	gene
-2.14825	0.0643995	0.777722	0.17761	ENSMUSG00000086531	Gm11351	100503530	Gm11351	13	26105016	26170276	-1	lncRNA	predicted gene 11351	7	2	2	13	0	0	5	0	5	1	7	9	0.81903	0.142146	1.35992	1.31421	1.10544	0.449581	0.449066	2.41462	0	0	1.36275	0	recql4_brbseq_myeloid_klhdc3_ko_vs_wt	gene
0.294656	0.0596846	0.777722	5.74762	ENSMUSG00000038372	Gmds	218138	Gmds	13	32003562	32522723	-1	protein_coding	GDP-mannose 4 6-dehydratase	366	176	150	300	307	344	236	294	378	425	255	345	61.9187	60.412	49.5398	50.3782	57.7987	39.5631	33.68	55.7219	52.9803	58.5262	64.3219	55.4052	recql4_brbseq_myeloid_klhdc3_ko_vs_wt	gene
-0.692497	0.0644253	0.777722	2.24069	ENSMUSG00000021453	Gadd45g	23882	Gadd45g	13	52000714	52002504	1	protein_coding	growth arrest and DNA-damage-inducible 45 gamma	20	31	21	40	15	13	15	26	26	31	25	24	4.25896	4.40652	4.85684	3.50457	3.1584	6.96851	4.71519	7.42959	2.58861	2.21175	4.08826	4.89978	recql4_brbseq_myeloid_klhdc3_ko_vs_wt	gene
2.34314	0.0667783	0.777722	-0.0520832	ENSMUSG00000047842	Diras2	68203	Diras2	13	52658416	52685315	-1	protein_coding	DIRAS family GTP-binding RAS-like 2	1	0	0	1	3	4	5	0	7	9	9	1	1.14664	1.27931	1.74846	0.146024	0.15792	0	0	0.18574	0.517722	0.680537	1.36275	0	recql4_brbseq_myeloid_klhdc3_ko_vs_wt	gene
-0.541443	0.0682393	0.777722	2.95558	ENSMUSG00000113204	Gm46430	108168101	Gm46430	13	74727467	74766064	-1	lncRNA	predicted gene 46430	44	30	33	64	28	46	19	24	40	62	40	66	6.55224	8.81305	7.77095	9.63757	6.94848	6.74372	7.40959	11.8873	4.83208	7.82618	5.17846	4.52288	recql4_brbseq_myeloid_klhdc3_ko_vs_wt	gene
-0.343152	0.0648452	0.777722	4.75811	ENSMUSG00000042015	Wdr41	218460	Wdr41	13	95112852	95159822	1	protein_coding	WD repeat domain 41	171	126	168	154	148	131	107	102	158	199	147	139	25.8814	28.287	28.5582	20.2973	27.0043	28.3236	37.7216	28.6039	25.541	22.2876	29.1629	19.2222	recql4_brbseq_myeloid_klhdc3_ko_vs_wt	gene
-0.825247	0.0597391	0.777722	1.94273	ENSMUSG00000021835	Bmp4	12159	Bmp4	14	46620977	46628126	-1	protein_coding	bone morphogenetic protein 4	32	21	15	34	22	9	9	17	21	5	21	24	3.43993	0.71073	4.07975	3.50457	5.05344	4.7206	3.368	6.31515	3.79663	1.53121	2.45295	3.2037	recql4_brbseq_myeloid_klhdc3_ko_vs_wt	gene
-0.324536	0.0595477	0.777722	5.57726	ENSMUSG00000068417	Pnp2	667034	Pnp2	14	51193449	51202206	1	protein_coding	purine-nucleoside phosphorylase 2	368	293	355	295	253	359	177	277	119	224	130	214	19.4929	31.8407	25.2556	31.2491	58.1146	65.8636	79.7092	54.7932	43.6613	61.0782	48.2414	52.2015	recql4_brbseq_myeloid_klhdc3_ko_vs_wt	gene
-1.59265	0.0584892	0.777722	0.827695	ENSMUSG00000022180	Slc7a8	50934	Slc7a8	14	54959666	55019403	-1	protein_coding	solute carrier family 7 (cationic amino acid transporter y+ system) member 8	7	5	26	8	1	7	2	5	12	18	1	1	1.96567	2.55863	0.194274	0.146024	1.10544	1.12395	5.83786	1.48592	0.172574	1.19094	0.545101	0.942266	recql4_brbseq_myeloid_klhdc3_ko_vs_wt	gene
0.221017	0.0642529	0.777722	7.23891	ENSMUSG00000030662	Ipo5	70572	Ipo5	14	121148636	121185411	1	protein_coding	importin 5	879	555	482	936	874	899	668	795	1061	1056	774	1056	173.798	150.106	150.368	154.201	138.812	124.759	108.225	173.852	150.83	152.951	182.064	149.82	recql4_brbseq_myeloid_klhdc3_ko_vs_wt	gene
-0.45268	0.0727408	0.777722	4.44227	ENSMUSG00000039007	Cpq	54381	Cpq	15	33083275	33594698	1	protein_coding	carboxypeptidase Q	137	79	110	78	101	80	58	56	175	267	106	207	28.6661	37.953	20.593	30.2269	21.635	17.7585	24.6986	14.4877	17.43	13.6107	15.8079	10.5534	recql4_brbseq_myeloid_klhdc3_ko_vs_wt	gene
-0.293521	0.067446	0.777722	5.10095	ENSMUSG00000037646	Vps13b	666173	Vps13b	15	35371306	35931375	1	protein_coding	vacuolar protein sorting 13B	217	151	156	242	210	157	99	159	202	240	149	293	33.0888	34.115	28.9468	42.785	34.2686	33.9434	35.0272	44.949	36.2406	26.7111	26.9825	29.9641	recql4_brbseq_myeloid_klhdc3_ko_vs_wt	gene
0.347115	0.072599	0.777722	5.11027	ENSMUSG00000022299	Slc25a32	69906	Slc25a32	15	38954626	38976111	-1	protein_coding	solute carrier family 25 member 32	173	154	107	151	219	204	163	152	232	182	203	324	38.003	25.8706	39.4376	47.3117	27.3202	34.6177	24.025	28.0467	37.7937	34.7074	44.4257	28.6449	recql4_brbseq_myeloid_klhdc3_ko_vs_wt	gene
-1.54316	0.0691748	0.777722	0.987455	ENSMUSG00000022309	Angpt1	11600	Angpt1	15	42288119	42540373	-1	protein_coding	angiopoietin 1	18	12	2	13	7	1	5	2	25	3	17	2	4.09515	0.426438	3.30265	0.292048	2.84256	2.69749	0.449066	2.41462	1.20802	0.170134	1.36275	0.376906	recql4_brbseq_myeloid_klhdc3_ko_vs_wt	gene
-0.243948	0.0626944	0.777722	5.39091	ENSMUSG00000036197	Gxylt1	223827	Gxylt1	15	93137623	93173060	-1	protein_coding	glucoside xylosyltransferase 1	312	183	182	291	213	219	144	231	208	275	198	316	34.0717	39.0901	38.4662	46.1435	49.271	41.1367	40.865	54.0503	36.7583	37.2594	39.2472	43.5327	recql4_brbseq_myeloid_klhdc3_ko_vs_wt	gene
0.209284	0.0690165	0.777722	5.56474	ENSMUSG00000022682	Rrn3	106298	Rrn3	16	13598572	13632703	1	protein_coding	RRN3 RNA polymerase I transcription factor homolog (yeast)	289	169	160	246	267	277	184	257	293	373	255	379	47.9952	53.0204	49.5398	55.343	45.6389	37.9896	35.9253	45.692	46.0773	47.1272	50.1493	48.4325	recql4_brbseq_myeloid_klhdc3_ko_vs_wt	gene
0.274228	0.0600396	0.777722	5.12312	ENSMUSG00000022671	Mzt2	72083	Mzt2	16	15666305	15681233	-1	protein_coding	mitotic spindle organizing protein 2	226	147	144	139	213	209	153	213	183	253	156	251	29.9765	35.9629	30.3067	36.652	35.6899	33.0442	32.3328	25.8178	36.7583	35.5581	41.7002	40.1405	recql4_brbseq_myeloid_klhdc3_ko_vs_wt	gene
-0.248076	0.0582342	0.777722	5.70852	ENSMUSG00000062901	Klhl24	75785	Klhl24	16	19916292	19947971	1	protein_coding	kelch-like 24	350	251	310	343	283	349	167	270	258	344	219	278	42.262	48.8982	42.546	40.5946	55.272	56.4224	69.6053	63.7088	48.8385	59.3769	45.5159	50.8824	recql4_brbseq_myeloid_klhdc3_ko_vs_wt	gene
0.326658	0.0599852	0.777722	4.74584	ENSMUSG00000022856	Tmem41a	66664	Tmem41a	16	21753076	21766302	-1	protein_coding	transmembrane protein 41a	129	118	112	99	179	164	102	135	199	172	153	190	32.5974	24.4491	29.7239	27.7445	20.3717	26.5253	25.1477	18.3882	30.8908	27.902	27.8001	25.4412	recql4_brbseq_myeloid_klhdc3_ko_vs_wt	gene
-0.224526	0.0725355	0.777722	6.37948	ENSMUSG00000022811	Zfp148	22661	Zfp148	16	33201206	33324733	1	protein_coding	zinc finger protein 148	561	396	382	570	476	439	229	501	471	615	398	483	77.1526	87.4198	77.321	70.5295	88.5931	89.017	85.7716	105.872	82.1453	74.6889	62.414	94.4151	recql4_brbseq_myeloid_klhdc3_ko_vs_wt	gene
0.241406	0.0669123	0.777722	5.35935	ENSMUSG00000022751	Nit2	52633	Nit2	16	56977028	56987704	-1	protein_coding	nitrilase family member 2	249	164	160	194	242	283	162	217	272	303	173	296	44.5552	43.0702	33.6094	43.223	39.3221	36.8656	35.9253	36.0335	41.7629	48.148	44.1532	40.8943	recql4_brbseq_myeloid_klhdc3_ko_vs_wt	gene
-0.542589	0.064575	0.777722	3.70085	ENSMUSG00000068196	Col8a1	12837	Col8a1	16	57444621	57575100	-1	protein_coding	collagen type VIII alpha 1	91	66	42	138	63	46	50	68	69	54	79	65	11.3026	7.67588	15.3476	9.49155	14.3707	14.8362	9.43039	25.6321	10.8722	7.82618	13.6275	12.8148	recql4_brbseq_myeloid_klhdc3_ko_vs_wt	gene
0.221649	0.063127	0.777722	6.02713	ENSMUSG00000059920	4930453N24Rik	67609	4930453N24Rik	16	64572114	64591524	-1	protein_coding	RIKEN cDNA 4930453N24 gene	396	245	287	276	365	433	263	340	398	489	371	443	65.1948	69.5094	72.0756	64.6886	62.5363	55.0737	64.441	51.2642	62.9896	73.6681	71.6807	64.0741	recql4_brbseq_myeloid_klhdc3_ko_vs_wt	gene
-1.00663	0.063353	0.777722	0.990815	ENSMUSG00000022865	Cxadr	13052	Cxadr	16	78098377	78156662	1	protein_coding	coxsackie virus and adenovirus receptor	13	12	6	20	3	5	5	12	9	5	12	5	1.47425	0.71073	2.33129	0.730119	2.05296	2.69749	1.3472	3.7148	0.517722	0.850671	1.36275	2.26144	recql4_brbseq_myeloid_klhdc3_ko_vs_wt	gene
0.17686	0.0601486	0.777722	8.6231	ENSMUSG00000068039	Tcp1	21454	Tcp1	17	13134588	13143954	1	protein_coding	t-complex protein 1	2095	1573	1528	1997	2051	2370	1410	2323	2960	2896	2075	3040	484.866	411.655	403.118	443.912	330.842	353.596	343.087	370.922	353.95	403.218	384.296	437.777	recql4_brbseq_myeloid_klhdc3_ko_vs_wt	gene
0.194324	0.0648788	0.777722	7.13855	ENSMUSG00000006818	Sod2	20656	Sod2	17	13225733	13258950	1	protein_coding	superoxide dismutase 2 mitochondrial	816	501	477	769	791	919	462	749	1046	1042	783	1104	171.341	148.116	152.116	161.21	128.863	112.62	107.102	142.834	136.506	156.353	125.918	141.151	recql4_brbseq_myeloid_klhdc3_ko_vs_wt	gene
-0.751917	0.0697229	0.777722	1.66077	ENSMUSG00000095990	Zfp97	22759	Zfp97	17	17341677	17367093	1	protein_coding	zinc finger protein 97	21	17	17	11	15	8	5	11	23	23	17	18	3.76754	3.26936	3.30265	2.62843	3.31632	3.82144	3.81706	2.04314	2.58861	1.36107	1.36275	2.07299	recql4_brbseq_myeloid_klhdc3_ko_vs_wt	gene
-0.520229	0.0631159	0.777722	2.85637	ENSMUSG00000053347	Zfp943	74670	Zfp943	17	22181533	22290149	1	protein_coding	zinc finger prtoein 943	61	51	35	42	52	33	16	31	27	37	34	35	4.42276	5.2594	6.60531	5.11083	9.63312	11.4643	7.85866	7.80107	8.97386	5.61443	4.36081	5.84205	recql4_brbseq_myeloid_klhdc3_ko_vs_wt	gene
-0.450056	0.0730411	0.777722	3.77998	ENSMUSG00000024163	Mapk8ip3	30957	Mapk8ip3	17	25111127	25155951	-1	protein_coding	mitogen-activated protein kinase 8 interacting protein 3	105	52	84	91	87	63	26	68	75	116	53	75	12.2855	16.4889	10.2965	10.9518	16.5816	11.6891	18.8608	16.9023	15.014	10.7185	7.08631	12.8148	recql4_brbseq_myeloid_klhdc3_ko_vs_wt	gene
-0.379397	0.0593297	0.777722	4.20157	ENSMUSG00000024187	Fam234a	106581	Fam234a	17	26430796	26463216	-1	protein_coding	family with sequence similarity 234 member A	144	86	112	103	82	101	79	77	82	131	69	123	13.4321	18.6211	13.4049	17.9609	22.7405	19.332	25.1477	19.1312	14.1511	17.1836	21.5315	14.5109	recql4_brbseq_myeloid_klhdc3_ko_vs_wt	gene
0.183551	0.0636815	0.777722	7.30143	ENSMUSG00000024194	Cuta	67675	Cuta	17	27152793	27158543	-1	protein_coding	cutA divalent cation tolerance homolog	887	739	673	794	939	905	680	987	883	977	841	1035	144.641	138.877	163.384	151.135	140.075	166.12	151.111	147.477	162.047	153.972	185.334	186.003	recql4_brbseq_myeloid_klhdc3_ko_vs_wt	gene
-0.296588	0.0640852	0.777722	4.78655	ENSMUSG00000041354	Rgl2	19732	Rgl2	17	34148517	34156661	1	protein_coding	ral guanine nucleotide dissociation stimulator-like 2	239	136	123	181	127	174	82	166	123	173	118	171	20.1481	24.5913	22.9243	24.9701	37.7429	30.5715	27.6176	33.6189	21.9169	29.6034	22.3491	31.2832	recql4_brbseq_myeloid_klhdc3_ko_vs_wt	gene
0.191733	0.0657277	0.777722	10.8375	ENSMUSG00000001525	Tubb5	22154	Tubb5	17	36144813	36149198	-1	protein_coding	tubulin beta 5 class I	10513	7290	5982	11028	10357	11101	7777	9619	11941	12697	9888	13644	1956.01	1804.83	1920.98	1992.35	1660.21	1638.72	1343.16	2048.34	1787.35	1888.66	2119.62	1812.73	recql4_brbseq_myeloid_klhdc3_ko_vs_wt	gene
-0.454944	0.0636869	0.777722	3.67738	ENSMUSG00000067212	H2-T23	15040	H2-T23	17	36340665	36343747	-1	protein_coding	histocompatibility 2 T region locus 23	80	74	61	90	52	76	36	59	81	106	56	52	13.2683	15.0675	10.8793	7.59324	12.6336	16.6345	13.6965	16.7166	8.97386	12.9302	9.81181	11.1187	recql4_brbseq_myeloid_klhdc3_ko_vs_wt	gene
0.471131	0.0580937	0.777722	3.49564	ENSMUSG00000015597	Zfp318	57908	Zfp318	17	46694657	46731846	1	protein_coding	zinc finger protein 318	57	39	23	39	65	56	35	62	91	116	75	78	14.9063	16.4889	14.5705	11.3899	9.00144	8.76683	5.16426	7.24385	11.2173	9.52752	9.53926	11.6841	recql4_brbseq_myeloid_klhdc3_ko_vs_wt	gene
-0.528111	0.070062	0.777722	2.67919	ENSMUSG00000062101	Zfp119b	240120	Zfp119b	17	56245381	56256500	-1	protein_coding	zinc finger protein 119b	40	29	48	50	36	38	20	22	23	28	24	39	3.76754	3.98009	4.66257	5.69493	6.3168	6.51893	10.7776	9.28699	6.21267	6.4651	5.45101	4.14597	recql4_brbseq_myeloid_klhdc3_ko_vs_wt	gene
-1.8741	0.0690684	0.777722	1.70299	ENSMUSG00000038781	Stap2	106766	Stap2	17	56304077	56312584	-1	protein_coding	signal transducing adaptor family member 2	13	9	21	6	1	0	6	6	23	27	5	80	3.76754	3.83794	0.971369	11.6819	2.05296	2.02311	4.71519	1.11444	0.172574	0	1.6353	1.13072	recql4_brbseq_myeloid_klhdc3_ko_vs_wt	gene
0.818054	0.0630383	0.777722	1.27605	ENSMUSG00000073374	C030034I22Rik	NA	C030034I22Rik	17	69724350	69728627	1	lncRNA	RIKEN cDNA C030034I22 gene	10	7	5	12	23	14	12	11	11	6	12	13	1.80187	0.852876	2.33129	1.89831	1.5792	1.57353	1.12267	2.22888	3.96921	2.38188	3.2706	2.07299	recql4_brbseq_myeloid_klhdc3_ko_vs_wt	gene
-0.548779	0.0570968	0.777722	3.47067	ENSMUSG00000024247	Pkdcc	106522	Pkdcc	17	83522721	83532499	1	protein_coding	protein kinase domain containing cytoplasmic	56	40	32	74	36	29	21	51	75	112	97	102	12.2855	15.9203	18.8446	14.8944	8.84352	8.99162	7.18506	13.7447	6.21267	4.93389	5.72356	9.61111	recql4_brbseq_myeloid_klhdc3_ko_vs_wt	gene
0.214764	0.0701154	0.777722	5.96936	ENSMUSG00000024120	Lrpprc	72416	Lrpprc	17	85012675	85098217	-1	protein_coding	leucine-rich PPR-motif containing	343	224	200	354	339	365	220	365	471	464	360	472	77.1526	65.9557	69.9386	68.9232	54.1666	50.3531	44.9066	65.7519	58.5026	62.099	59.9611	68.7854	recql4_brbseq_myeloid_klhdc3_ko_vs_wt	gene
0.215616	0.0590464	0.777722	6.69793	ENSMUSG00000058064	Gm10036	NA	Gm10036	18	15965851	15966384	1	processed_pseudogene	predicted gene 10036	524	419	463	554	556	658	436	630	670	638	519	762	109.75	90.6891	100.828	111.27	82.7501	94.1872	103.959	102.9	95.9512	111.948	118.832	118.726	recql4_brbseq_myeloid_klhdc3_ko_vs_wt	gene
-1.45086	0.0692966	0.777722	0.0205122	ENSMUSG00000042834	Nrep	27528	Nrep	18	33570072	33597082	-1	protein_coding	neuronal regeneration related protein	2	5	5	8	4	0	2	1	2	4	7	3	0.327612	0.568584	1.35992	0.438071	0.31584	1.12395	1.12267	1.48592	0.690297	0	0.545101	0.188453	recql4_brbseq_myeloid_klhdc3_ko_vs_wt	gene
0.155075	0.0675772	0.777722	7.49687	ENSMUSG00000024360	Etf1	225363	Etf1	18	35035838	35065060	-1	protein_coding	eukaryotic translation termination factor 1	1064	727	709	1067	1118	1058	732	1026	1029	1290	916	1236	168.556	183.368	177.955	180.485	168.027	163.423	159.194	198.184	192.938	180.002	199.507	193.353	recql4_brbseq_myeloid_klhdc3_ko_vs_wt	gene
0.330453	0.0641493	0.777722	4.71213	ENSMUSG00000001700	Gramd3	107022	Gramd3	18	56533409	56636864	1	protein_coding	GRAM domain containing 3	135	95	81	134	118	165	122	146	173	161	159	228	28.3384	22.8855	30.8895	33.2934	21.3192	21.3551	18.1872	24.8891	20.3637	28.0722	33.2511	27.5142	recql4_brbseq_myeloid_klhdc3_ko_vs_wt	gene
-1.05656	0.0563716	0.777722	0.671784	ENSMUSG00000043079	Synpo	104027	Synpo	18	60727045	60793214	-1	protein_coding	synaptopodin	12	5	4	13	5	2	2	7	7	7	9	9	1.14664	0.995022	1.74846	1.31421	1.89504	1.12395	0.898132	2.41462	0.862871	0.340269	0.545101	1.31917	recql4_brbseq_myeloid_klhdc3_ko_vs_wt	gene
0.237488	0.0581769	0.777722	6.51024	ENSMUSG00000006456	Rbm14	56275	Rbm14	19	4850597	4861662	-1	protein_coding	RNA binding motif protein 14	599	353	281	496	530	581	406	469	570	638	424	720	93.3694	90.6891	82.3721	105.137	94.5941	79.3511	63.0938	92.127	91.4643	98.848	110.655	88.3846	recql4_brbseq_myeloid_klhdc3_ko_vs_wt	gene
-0.989976	0.0615192	0.777722	1.12503	ENSMUSG00000056481	Cd248	70445	Cd248	19	5118106	5120710	1	protein_coding	CD248 antigen endosialin	9	14	12	23	4	13	2	10	3	10	11	9	0.491418	1.42146	2.13701	1.31421	1.42128	3.14707	2.6944	4.27202	0.690297	2.21175	0.545101	1.88453	recql4_brbseq_myeloid_klhdc3_ko_vs_wt	gene
-0.27149	0.0673472	0.777722	5.29895	ENSMUSG00000024818	Slc25a45	107375	Slc25a45	19	5927836	5935906	1	protein_coding	solute carrier family 25 member 45	307	169	219	205	226	225	131	163	203	294	191	260	33.2526	41.7909	37.1063	37.9662	48.4814	37.9896	49.1727	38.0767	39.0018	38.2802	35.7041	30.7179	recql4_brbseq_myeloid_klhdc3_ko_vs_wt	gene
0.301389	0.0595998	0.777722	4.97669	ENSMUSG00000075227	Znhit2	29805	Znhit2	19	6111222	6112502	1	protein_coding	zinc finger HIT domain containing 2	188	153	124	126	220	203	106	207	161	230	158	190	26.3728	32.6936	30.6953	27.7445	29.689	34.393	27.8421	23.4032	37.9663	34.5373	28.8903	39.0098	recql4_brbseq_myeloid_klhdc3_ko_vs_wt	gene
0.251359	0.0690058	0.777722	7.32633	ENSMUSG00000071662	Polr2g	67710	Polr2g	19	8770491	8775941	-1	protein_coding	polymerase (RNA) II (DNA directed) polypeptide G	1119	602	725	590	996	1051	653	898	1075	1071	730	1136	176.091	152.238	141.82	165.883	176.712	135.324	162.786	109.586	171.884	178.811	177.975	169.231	recql4_brbseq_myeloid_klhdc3_ko_vs_wt	gene
0.994299	0.0692573	0.777722	0.846775	ENSMUSG00000064032	Gm10143	NA	Gm10143	19	10175732	10179748	1	lncRNA	predicted gene 10143	10	5	4	1	8	10	12	10	11	9	5	10	1.80187	1.27931	0.971369	1.46024	1.5792	1.12395	0.898132	0.18574	1.38059	1.70134	3.2706	1.88453	recql4_brbseq_myeloid_klhdc3_ko_vs_wt	gene
-0.379418	0.0618353	0.777722	5.18441	ENSMUSG00000034445	Cyb561a3	225912	Cyb561a3	19	10554536	10573325	1	protein_coding	cytochrome b561 family member A3	336	237	199	154	238	160	136	176	134	212	159	219	21.95	30.1349	30.8895	31.9792	53.0611	53.2754	44.6821	28.6039	41.0726	27.2215	37.0668	33.1678	recql4_brbseq_myeloid_klhdc3_ko_vs_wt	gene
0.300858	0.0648578	0.777722	10.7028	ENSMUSG00000024681	Ms4a3	170813	Ms4a3	19	11606860	11618215	-1	protein_coding	membrane-spanning 4-domains subfamily A member 3	9614	7970	7525	8851	12976	10102	6881	12490	5872	8547	9648	7951	961.869	1214.92	1874.35	1161.04	1518.24	1791.58	1689.61	1643.98	2239.32	1718.7	1875.42	2353.78	recql4_brbseq_myeloid_klhdc3_ko_vs_wt	gene
0.363182	0.0617106	0.777722	4.63951	ENSMUSG00000041491	Cep78	208518	Cep78	19	15933137	15962353	-1	protein_coding	centrosomal protein 78	143	120	76	86	135	161	119	127	188	177	126	168	30.7955	25.1598	24.4785	24.532	22.5826	26.9749	17.0645	15.9736	23.2975	27.3916	32.4335	23.9336	recql4_brbseq_myeloid_klhdc3_ko_vs_wt	gene
-0.940037	0.0617678	0.777722	1.47074	ENSMUSG00000040451	Sgms1	208449	Sgms1	19	32100127	32367114	-1	protein_coding	sphingomyelin synthase 1	15	10	10	29	7	14	4	8	23	12	17	11	3.76754	1.70575	3.30265	1.60626	2.3688	2.24791	2.24533	5.38645	1.20802	2.38188	1.0902	1.50763	recql4_brbseq_myeloid_klhdc3_ko_vs_wt	gene
-0.666281	0.0718865	0.777722	1.96806	ENSMUSG00000024803	Ankrd1	107765	Ankrd1	19	36089361	36097499	-1	protein_coding	ankyrin repeat domain 1 (cardiac muscle)	34	17	21	40	11	26	10	23	18	13	5	17	2.94851	1.8479	0.971369	2.4824	5.36928	3.82144	4.71519	7.42959	1.89832	4.42349	2.7255	4.33442	recql4_brbseq_myeloid_klhdc3_ko_vs_wt	gene
0.378114	0.0685471	0.777722	3.89694	ENSMUSG00000040414	Slc25a28	246696	Slc25a28	19	43652240	43663320	-1	protein_coding	solute carrier family 25 member 28	87	56	55	49	80	102	60	78	110	114	69	110	18.0187	16.2046	13.4049	16.0626	13.739	12.5883	12.3493	9.10125	13.8059	17.3537	16.353	14.6994	recql4_brbseq_myeloid_klhdc3_ko_vs_wt	gene
0.307026	0.0708035	0.777722	5.52228	ENSMUSG00000025192	Entpd7	93685	Entpd7	19	43678111	43722136	1	protein_coding	ectonucleoside triphosphate diphosphohydrolase 7	304	179	194	184	328	284	203	243	229	253	309	289	37.5116	35.9629	60.0306	42.2009	48.0077	40.2375	43.5594	34.1761	56.6043	48.3181	55.3277	45.7941	recql4_brbseq_myeloid_klhdc3_ko_vs_wt	gene
0.389354	0.0696722	0.777722	3.67211	ENSMUSG00000035342	Lzts2	226154	Lzts2	19	45002853	45015550	1	protein_coding	leucine zipper putative tumor suppressor 2	90	53	49	62	62	113	62	93	53	61	51	65	8.68172	8.6709	9.90796	9.49155	14.2128	11.9139	11.0021	11.5159	10.6996	19.2252	16.8981	17.5261	recql4_brbseq_myeloid_klhdc3_ko_vs_wt	gene
0.287202	0.0724594	0.777722	7.02906	ENSMUSG00000025223	Ldb1	16825	Ldb1	19	46020009	46033653	-1	protein_coding	LIM domain binding 1	808	560	565	420	848	833	494	727	797	847	882	820	130.553	120.398	171.349	119.74	127.599	125.883	126.861	78.0107	146.343	141.722	134.64	137.005	recql4_brbseq_myeloid_klhdc3_ko_vs_wt	gene
0.202669	0.0656823	0.777722	6.57561	ENSMUSG00000025228	Actr1a	54130	Actr1a	19	46365250	46384187	-1	protein_coding	ARP1 actin-related protein 1A centractin alpha	536	420	417	415	559	538	372	600	595	676	520	634	97.4646	96.0907	101.022	92.5791	84.6451	94.412	93.6303	77.082	96.4689	91.5322	101.389	113.072	recql4_brbseq_myeloid_klhdc3_ko_vs_wt	gene
0.20283	0.062845	0.777722	7.56245	ENSMUSG00000025060	Slk	20874	Slk	19	47568117	47633685	1	protein_coding	STE20-like kinase	1296	799	774	851	1307	1134	729	1099	1107	1315	1016	1077	181.333	186.922	197.382	157.268	204.664	179.608	173.789	158.065	225.554	192.932	198.689	207.11	recql4_brbseq_myeloid_klhdc3_ko_vs_wt	gene
0.204451	0.0684427	0.777722	7.71354	ENSMUSG00000024981	Acsl5	433256	Acsl5	19	55240370	55286152	1	protein_coding	acyl-CoA synthetase long-chain family member 5	1315	911	839	855	1331	1230	713	1282	1183	1567	1180	1583	193.783	222.743	229.243	231.156	207.665	204.784	188.383	158.808	229.696	209.265	194.328	241.597	recql4_brbseq_myeloid_klhdc3_ko_vs_wt	gene
-0.191956	0.0685571	0.777722	7.90532	ENSMUSG00000031167	Rbm3	19652	Rbm3	X	8005214	8012119	-1	protein_coding	RNA binding motif (RNP1 RRM) protein 3	1600	989	1035	1178	1115	1234	727	1116	1909	2046	1199	1992	312.706	290.831	232.934	290.879	252.672	222.318	232.392	218.802	192.42	209.946	198.144	210.314	recql4_brbseq_myeloid_klhdc3_ko_vs_wt	gene
-0.377526	0.0558005	0.777722	7.07631	ENSMUSG00000001986	Gria3	53623	Gria3	X	40489731	40767478	1	protein_coding	glutamate receptor ionotropic AMPA3 (alpha 3)	1031	711	684	1256	853	672	464	825	473	760	665	388	77.4802	108.031	129.192	56.6572	162.816	159.826	153.581	233.289	147.206	114.33	126.463	155.474	recql4_brbseq_myeloid_klhdc3_ko_vs_wt	gene
-0.535165	0.0696668	0.777722	4.86062	ENSMUSG00000031107	Rbmx2	209003	Rbmx2	X	47783881	47799600	1	protein_coding	RNA binding motif protein X-linked 2	343	107	203	118	150	189	89	99	129	142	188	135	21.131	20.1847	36.5235	19.7132	54.1666	24.0526	45.5802	21.9173	25.8861	32.1554	24.257	18.6569	recql4_brbseq_myeloid_klhdc3_ko_vs_wt	gene
-1.01769	0.0585043	0.777722	0.479942	ENSMUSG00000036198	Arhgap36	75404	Arhgap36	X	48552822	48589121	1	protein_coding	Rho GTPase activating protein 36	11	10	7	9	9	4	2	3	3	3	6	1	0.491418	0.426438	1.16564	0.146024	1.73712	2.24791	1.57173	1.67166	1.55317	0.680537	0.545101	0.56536	recql4_brbseq_myeloid_klhdc3_ko_vs_wt	gene
-0.354147	0.0600088	0.777722	4.71621	ENSMUSG00000031393	Mecp2	17257	Mecp2	X	73070198	73178969	-1	protein_coding	methyl CpG binding protein 2	163	129	146	175	167	101	68	148	139	154	132	195	22.769	21.8905	25.6441	28.4746	25.741	28.998	32.7818	32.5045	28.8199	17.1836	18.5334	27.8911	recql4_brbseq_myeloid_klhdc3_ko_vs_wt	gene
-0.454244	0.0707324	0.777722	3.51498	ENSMUSG00000025058	Tasl	71398	Tasl	X	84913960	84935105	1	protein_coding	TLR adaptor interacting with endolysosomal SLC15A4	61	49	70	61	54	52	29	42	77	104	47	94	12.6131	14.7832	9.13087	13.7262	9.63312	11.0147	15.7173	11.3301	9.319	8.84698	7.90396	7.91503	recql4_brbseq_myeloid_klhdc3_ko_vs_wt	gene
-0.324812	0.0732133	0.777722	4.23194	ENSMUSG00000052821	Cysltr1	58861	Cysltr1	X	105617952	105647285	-1	protein_coding	cysteinyl leukotriene receptor 1	112	89	109	128	101	102	63	85	122	99	84	119	19.9843	14.0725	16.319	17.3768	17.687	20.0064	24.4741	23.7747	17.43	17.3537	17.1707	16.0185	recql4_brbseq_myeloid_klhdc3_ko_vs_wt	gene
-0.194224	0.0724428	0.777722	8.10135	ENSMUSG00000031246	Sh3bgrl	56726	Sh3bgrl	X	108138971	108241479	1	protein_coding	SH3-binding domain glutamic acid-rich protein like	2094	1257	1475	1416	1692	1570	880	1360	1557	1909	1282	1714	255.046	271.357	249.059	250.285	330.684	282.562	331.186	263.008	291.995	267.111	239.844	256.296	recql4_brbseq_myeloid_klhdc3_ko_vs_wt	gene
-0.305702	0.0725518	0.777722	6.54612	ENSMUSG00000045427	Hnrnph2	56258	Hnrnph2	X	133501928	133507809	1	protein_coding	heterogeneous nuclear ribonucleoprotein H2	832	424	478	463	507	574	290	400	676	685	345	548	110.733	97.37	67.0245	80.0211	131.389	95.3112	107.327	85.9975	87.4951	97.6571	79.0396	75.3813	recql4_brbseq_myeloid_klhdc3_ko_vs_wt	gene
0.219728	0.0645324	0.777722	5.81306	ENSMUSG00000025260	Hsd17b10	15108	Hsd17b10	X	150784841	150787438	1	protein_coding	hydroxysteroid (17-beta) dehydrogenase 10	304	242	248	319	347	408	229	319	286	345	305	323	46.8485	49.0404	59.2535	47.1657	48.0077	54.3993	55.6842	59.251	59.8832	69.4148	62.414	60.1166	recql4_brbseq_myeloid_klhdc3_ko_vs_wt	gene
-0.167312	0.0735368	0.778391	7.77295	ENSMUSG00000043131	Mob1a	232157	Mob1a	6	83302998	83320758	1	protein_coding	MOB kinase activator 1A	1639	970	1003	1326	1177	1221	796	1149	1237	1657	955	1406	202.628	235.536	185.531	205.309	258.831	218.047	225.207	246.291	203.12	207.734	216.95	216.533	recql4_brbseq_myeloid_klhdc3_ko_vs_wt	gene
-0.371575	0.0735859	0.778391	5.00439	ENSMUSG00000061353	Cxcl12	20315	Cxcl12	6	117145496	117158328	1	protein_coding	chemokine (C-X-C motif) ligand 12	226	143	119	304	154	158	134	150	155	175	198	173	25.3899	24.8755	38.4662	25.2621	35.6899	32.145	26.7194	56.4649	26.5764	26.8812	36.5217	28.268	recql4_brbseq_myeloid_klhdc3_ko_vs_wt	gene
-0.34134	0.0735745	0.778391	4.91352	ENSMUSG00000025151	Maged1	94275	Maged1	X	93579080	93585749	-1	protein_coding	MAGE family member D1	224	135	130	206	119	162	109	150	143	153	192	250	23.4243	21.7483	37.3006	36.506	35.3741	30.3467	29.1893	38.2624	20.5363	27.5617	29.708	28.268	recql4_brbseq_myeloid_klhdc3_ko_vs_wt	gene
-0.242897	0.0737908	0.778566	5.71007	ENSMUSG00000048271	Rbm33	381626	Rbm33	5	28522119	28624237	1	protein_coding	RNA binding motif protein 33	404	264	215	281	247	301	185	240	374	373	262	309	61.2634	53.0204	50.8997	45.1214	63.7997	59.3447	48.2746	52.1929	42.6258	51.2104	50.4218	45.2288	recql4_brbseq_myeloid_klhdc3_ko_vs_wt	gene
1.27582	0.0737053	0.778566	0.954864	ENSMUSG00000097039	Pvt1	19296	Pvt1	15	61909817	62249945	1	lncRNA	Pvt1 oncogene	5	4	1	3	10	3	5	14	22	20	3	16	3.60373	2.84292	0.582821	2.33638	0.7896	0.899162	0.224533	0.557219	1.72574	0.510403	1.36275	2.63834	recql4_brbseq_myeloid_klhdc3_ko_vs_wt	gene
0.178811	0.0738576	0.778566	11.333	ENSMUSG00000056201	Cfl1	12631	Cfl1	19	5540483	5545229	1	protein_coding	cofilin 1 non-muscle	17193	11510	10333	11169	16091	15515	10102	14956	15517	18031	13345	17475	2541.78	2563.03	2592.58	2551.77	2715.12	2587.34	2320.1	2074.53	2776.89	2639.63	2753.3	2818.51	recql4_brbseq_myeloid_klhdc3_ko_vs_wt	gene
1.31618	0.0738377	0.778566	0.297354	ENSMUSG00000118210	Gm50394	NA	Gm50394	19	53517033	53518086	-1	lncRNA	predicted gene 50394	1	5	1	4	12	7	7	2	7	3	7	1	1.14664	0.426438	1.35992	0.146024	0.15792	1.12395	0.224533	0.742959	2.07089	1.19094	1.90785	0.376906	recql4_brbseq_myeloid_klhdc3_ko_vs_wt	gene
0.19987	0.0751353	0.77925	7.21462	ENSMUSG00000026087	Mrpl30	107734	Mrpl30	1	37929558	37937616	1	protein_coding	mitochondrial ribosomal protein L30	710	597	637	800	867	782	642	852	974	1032	748	1164	159.547	146.695	145.317	169.972	112.123	134.2	143.028	148.592	149.622	133.045	174.977	160.562	recql4_brbseq_myeloid_klhdc3_ko_vs_wt	gene
-0.284423	0.0748445	0.77925	4.74563	ENSMUSG00000002103	Acp2	11432	Acp2	2	91033230	91044443	1	protein_coding	acid phosphatase 2 lysosomal	207	112	153	171	161	137	85	144	139	192	101	155	22.769	27.292	19.6217	22.6337	32.6894	25.1765	34.3536	31.7615	27.7844	23.3084	23.1668	27.1373	recql4_brbseq_myeloid_klhdc3_ko_vs_wt	gene
0.169496	0.0746011	0.77925	6.97576	ENSMUSG00000027206	Cops2	12848	Cops2	2	125672224	125701059	-1	protein_coding	COP9 signalosome subunit 2	732	548	446	652	700	753	540	646	797	906	673	946	130.553	128.784	130.746	138.139	115.597	123.185	100.142	121.102	120.802	128.111	147.177	121.741	recql4_brbseq_myeloid_klhdc3_ko_vs_wt	gene
-0.491042	0.0746656	0.77925	3.38727	ENSMUSG00000027371	Fahd2a	68126	Fahd2a	2	127278135	127286485	-1	protein_coding	fumarylacetoacetate hydrolase domain containing 2A	64	63	66	81	81	50	24	42	51	48	53	38	8.35411	6.82301	10.2965	5.5489	10.1069	14.1618	14.8192	15.0449	13.9785	8.50671	6.54121	7.91503	recql4_brbseq_myeloid_klhdc3_ko_vs_wt	gene
0.907686	0.0742543	0.77925	0.856883	ENSMUSG00000082543	Gm14336	NA	Gm14336	2	173762145	173762619	-1	processed_pseudogene	predicted gene 14336	8	3	2	5	10	10	6	8	12	16	6	11	1.96567	2.27434	1.16564	1.60626	1.26336	0.674372	0.449066	0.928699	1.72574	1.70134	1.6353	1.50763	recql4_brbseq_myeloid_klhdc3_ko_vs_wt	gene
-0.28205	0.0750498	0.77925	4.73119	ENSMUSG00000027865	Gdap2	14547	Gdap2	3	100069697	100114297	1	protein_coding	ganglioside-induced differentiation-associated-protein 2	183	158	123	189	125	138	103	168	113	146	107	166	18.5101	20.7533	20.7873	24.24	28.8994	35.5169	27.6176	35.1048	21.5718	23.4785	28.0727	31.6601	recql4_brbseq_myeloid_klhdc3_ko_vs_wt	gene
-1.37854	0.0747877	0.77925	1.89114	ENSMUSG00000027858	Tspan2	70747	Tspan2	3	102641845	102708829	1	protein_coding	tetraspanin 2	11	29	24	22	0	9	4	20	6	34	7	58	0.982836	4.83296	1.35992	8.46938	1.73712	6.51893	5.38879	4.08628	0	1.53121	1.0902	3.76906	recql4_brbseq_myeloid_klhdc3_ko_vs_wt	gene
-0.566832	0.0747365	0.77925	2.94243	ENSMUSG00000028194	Ddah1	69219	Ddah1	3	145464430	145600032	1	protein_coding	dimethylarginine dimethylaminohydrolase 1	40	32	41	81	30	38	29	33	29	46	46	36	4.75037	6.53871	8.93659	5.25686	6.3168	7.1933	9.20586	15.0449	5.17722	6.4651	7.90396	6.21896	recql4_brbseq_myeloid_klhdc3_ko_vs_wt	gene
-1.1714	0.0745837	0.77925	1.5286	ENSMUSG00000087366	Junos	230451	Junos	4	94939771	95055555	1	lncRNA	jun proto-oncogene opposite strand	19	9	31	16	2	3	7	21	11	23	2	23	1.80187	3.26936	0.388548	3.35855	3.00048	2.02311	6.96053	2.97184	0.345148	0.510403	1.90785	3.95752	recql4_brbseq_myeloid_klhdc3_ko_vs_wt	gene
1.17461	0.0740991	0.77925	2.82656	ENSMUSG00000004633	Chn2	69993	Chn2	6	54016539	54278795	1	protein_coding	chimerin 2	14	19	20	31	17	64	33	76	6	97	56	12	0.982836	13.7882	10.8793	1.75229	2.21088	4.27102	4.49066	5.75793	2.93376	10.8886	8.99416	14.3224	recql4_brbseq_myeloid_klhdc3_ko_vs_wt	gene
-0.20785	0.074844	0.77925	5.93602	ENSMUSG00000000605	Clcn4	12727	Clcn4	7	7285308	7303850	-1	protein_coding	chloride channel voltage-sensitive 4	475	259	268	379	368	314	201	300	329	441	335	389	53.8922	62.6864	65.0817	56.8033	75.012	58.2207	60.1749	70.3954	63.5073	53.4222	54.7826	56.536	recql4_brbseq_myeloid_klhdc3_ko_vs_wt	gene
-0.433871	0.0749187	0.77925	4.64746	ENSMUSG00000060487	Samd5	320825	Samd5	10	9498680	9550952	-1	protein_coding	sterile alpha motif domain containing 5	198	135	102	173	141	92	62	153	150	231	113	99	24.5709	32.8357	21.9529	14.4564	31.2682	30.3467	22.9024	32.133	24.333	15.6524	16.8981	28.8333	recql4_brbseq_myeloid_klhdc3_ko_vs_wt	gene
-1.23972	0.0746172	0.77925	0.573829	ENSMUSG00000041189	Chrnb1	11443	Chrnb1	11	69674862	69686769	-1	protein_coding	cholinergic receptor nicotinic beta polypeptide 1 (muscle)	6	15	9	13	10	8	0	0	1	4	6	2	0.163806	0.568584	1.16564	0.292048	0.94752	3.37186	2.0208	2.41462	1.72574	1.36107	0	0	recql4_brbseq_myeloid_klhdc3_ko_vs_wt	gene
0.176573	0.0742323	0.77925	8.48311	ENSMUSG00000082419	Gm11425	NA	Gm11425	11	82918326	82918823	-1	processed_pseudogene	predicted gene 11425	1934	1467	1552	1687	2081	2057	1537	1805	2428	2680	1762	2725	397.721	380.951	342.31	397.915	305.417	329.768	348.475	313.343	359.127	349.966	418.91	340.158	recql4_brbseq_myeloid_klhdc3_ko_vs_wt	gene
0.37313	0.0750724	0.77925	3.67902	ENSMUSG00000049957	Ccdc137	67291	Ccdc137	11	120348941	120355184	1	protein_coding	coiled-coil domain containing 137	77	46	36	62	63	82	55	83	72	92	61	102	11.794	13.0774	11.8507	14.8944	12.1598	10.3404	8.08319	11.5159	10.8722	13.951	14.9903	15.6416	recql4_brbseq_myeloid_klhdc3_ko_vs_wt	gene
0.203491	0.0740928	0.77925	6.99037	ENSMUSG00000022111	Uchl3	50933	Uchl3	14	101891403	101933561	1	protein_coding	ubiquitin carboxyl-terminal esterase L3 (ubiquitin thiolesterase)	758	520	465	666	682	852	511	705	828	775	616	1072	135.631	110.163	119.673	156.538	119.703	116.891	104.408	123.703	117.696	144.954	139.273	132.86	recql4_brbseq_myeloid_klhdc3_ko_vs_wt	gene
0.207355	0.0750623	0.77925	10.5922	ENSMUSG00000023004	Tuba1b	22143	Tuba1b	15	98829306	98832446	-1	protein_coding	tubulin alpha 1B	8470	5889	4694	8129	8053	8739	6267	7581	11023	11666	8252	15098	1805.63	1658.27	1603.15	2204.67	1337.58	1323.79	1053.96	1509.88	1389.74	1486.8	1708.07	1428.66	recql4_brbseq_myeloid_klhdc3_ko_vs_wt	gene
-1.65163	0.0749232	0.77925	5.87942	ENSMUSG00000075370	Igll1	16136	Igll1	16	16678535	16681849	-1	protein_coding	immunoglobulin lambda-like polypeptide 1	128	170	967	66	113	258	51	57	28	1054	132	924	4.58657	149.822	25.6441	134.926	20.2138	38.2144	217.123	12.2588	19.5009	43.8946	13.9001	10.7418	recql4_brbseq_myeloid_klhdc3_ko_vs_wt	gene
0.17095	0.074341	0.77925	6.72015	ENSMUSG00000022533	Atp13a3	224088	Atp13a3	16	30131241	30224793	-1	protein_coding	ATPase type 13A3	678	420	445	574	618	664	434	646	568	777	503	637	93.0418	110.447	97.7197	93.0172	107.07	94.412	99.9172	106.615	106.651	112.969	118.287	121.741	recql4_brbseq_myeloid_klhdc3_ko_vs_wt	gene
0.213331	0.0752376	0.779648	5.67079	ENSMUSG00000024941	Scyl1	78891	Scyl1	19	5808379	5821447	-1	protein_coding	SCY1-like 1 (S. cerevisiae)	332	238	187	249	337	353	191	286	273	324	274	308	44.719	46.0553	53.231	44.9753	52.4294	53.5001	41.9877	46.2492	58.1575	60.0574	52.0571	53.8976	recql4_brbseq_myeloid_klhdc3_ko_vs_wt	gene
0.268531	0.0754808	0.781505	5.19791	ENSMUSG00000041506	Rrp9	27966	Rrp9	9	106353162	106362623	1	protein_coding	ribosomal RNA processing 9 U3 small nucleolar RNA binding protein	200	150	114	192	209	187	164	218	253	239	234	243	41.4429	33.9729	45.4601	35.4838	31.584	33.7186	25.5968	35.662	36.068	31.8151	44.6983	41.0828	recql4_brbseq_myeloid_klhdc3_ko_vs_wt	gene
-0.294345	0.0756333	0.78242	5.48404	ENSMUSG00000017631	Abr	109934	Abr	11	76307560	76514384	-1	protein_coding	active BCR-related gene	390	212	253	246	279	272	154	191	174	287	239	230	28.5022	40.7959	46.4314	33.5855	61.5888	47.6556	56.8069	45.692	48.1482	46.2765	41.9728	35.9946	recql4_brbseq_myeloid_klhdc3_ko_vs_wt	gene
-0.404033	0.0757227	0.782681	5.2872	ENSMUSG00000030218	Mgp	17313	Mgp	6	136849433	136852821	-1	protein_coding	matrix Gla protein	240	161	161	379	161	175	157	200	192	200	266	252	31.4508	28.4292	51.6768	36.798	37.9008	36.1913	36.1498	70.3954	27.7844	29.7735	42.7904	37.6906	recql4_brbseq_myeloid_klhdc3_ko_vs_wt	gene
0.496368	0.0759661	0.782868	3.22291	ENSMUSG00000030465	Psd3	234353	Psd3	8	68141734	68664679	-1	protein_coding	pleckstrin and Sec7 domain containing 3	45	39	41	36	93	44	39	52	38	62	42	62	6.22463	8.81305	8.1595	9.05348	7.1064	8.76683	9.20586	6.68663	16.0494	7.48591	10.6295	9.79957	recql4_brbseq_myeloid_klhdc3_ko_vs_wt	gene
-0.384706	0.0759972	0.782868	12.5428	ENSMUSG00000022584	Ly6c2	100041546	Ly6c2	15	74980007	74983819	-1	protein_coding	lymphocyte antigen 6 complex locus C2	40514	34178	44414	35477	35126	36523	20535	30262	15673	35391	18278	42923	2567.33	5030.69	3550.94	6267.78	6397.97	7682.89	9972.41	6589.49	6061.84	6213.81	5596.82	5702.97	recql4_brbseq_myeloid_klhdc3_ko_vs_wt	gene
-0.205139	0.0758406	0.782868	6.14999	ENSMUSG00000048175	Asb8	78541	Asb8	15	98032518	98063506	-1	protein_coding	ankyrin repeat and SOCS box-containing 8	506	370	373	383	379	436	245	365	375	397	328	504	61.4273	56.4319	63.7218	73.596	79.9075	83.1725	83.7508	71.1384	65.4056	74.1785	66.7748	68.7854	recql4_brbseq_myeloid_klhdc3_ko_vs_wt	gene
-0.285719	0.0759057	0.782868	7.14363	ENSMUSG00000064147	Rab44	442827	Rab44	17	29333119	29367954	1	protein_coding	RAB44 member RAS oncogene family	920	726	789	643	801	708	412	661	925	1315	584	922	151.521	186.922	113.456	134.634	145.286	163.198	177.157	119.431	138.232	120.455	112.291	124.568	recql4_brbseq_myeloid_klhdc3_ko_vs_wt	gene
0.38695	0.0761621	0.783244	4.38636	ENSMUSG00000026991	Pkp4	227937	Pkp4	2	58991194	59185552	1	protein_coding	plakophilin 4	82	103	66	131	143	149	110	96	132	119	90	127	21.6224	16.9154	17.4846	18.545	12.9494	23.1534	14.8192	24.3319	24.6781	25.35	29.9805	18.0915	recql4_brbseq_myeloid_klhdc3_ko_vs_wt	gene
-0.701561	0.0761014	0.783244	2.53885	ENSMUSG00000018398	Septin8	20362	Septin8	11	53410084	53440392	1	protein_coding	septin 8	38	30	22	25	20	19	21	10	49	32	29	69	8.02649	4.54867	5.63394	10.0756	6.00096	6.74372	4.93973	4.6435	3.45148	3.23255	5.72356	1.88453	recql4_brbseq_myeloid_klhdc3_ko_vs_wt	gene
-0.462634	0.0764439	0.784106	3.83495	ENSMUSG00000038079	Tmem237	381259	Tmem237	1	59139749	59159567	-1	protein_coding	transmembrane protein 237	89	73	49	89	43	74	44	55	145	101	68	99	23.7519	14.3567	13.2106	14.4564	14.0549	16.4097	11.0021	16.5308	7.42069	12.5899	11.9922	10.3649	recql4_brbseq_myeloid_klhdc3_ko_vs_wt	gene
0.355075	0.0765028	0.784106	3.8932	ENSMUSG00000038126	Mphosph9	269702	Mphosph9	5	124389022	124466035	-1	protein_coding	M-phase phosphoprotein 9	91	43	53	69	102	79	62	81	107	91	81	106	17.5272	12.9353	15.7362	15.4785	14.3707	9.66599	11.9003	12.816	17.6026	13.4406	16.8981	15.2647	recql4_brbseq_myeloid_klhdc3_ko_vs_wt	gene
-0.772884	0.0763492	0.784106	2.52801	ENSMUSG00000045639	Zfp629	320683	Zfp629	7	127206203	127214969	-1	protein_coding	zinc finger protein 629	33	12	28	58	22	13	9	32	34	31	30	61	5.5694	4.40652	5.82821	8.90745	5.21136	2.69749	6.28693	10.7729	3.79663	2.21175	2.45295	6.0305	recql4_brbseq_myeloid_klhdc3_ko_vs_wt	gene
-1.05051	0.0763911	0.784106	1.50432	ENSMUSG00000038267	Slc22a23	73102	Slc22a23	13	34363141	34529165	-1	protein_coding	solute carrier family 22 member 23	39	17	8	18	17	8	4	10	1	6	25	11	0.163806	0.852876	4.85684	1.60626	6.15888	3.82144	1.79626	3.34332	2.93376	1.36107	1.0902	1.88453	recql4_brbseq_myeloid_klhdc3_ko_vs_wt	gene
-1.1328	0.0766834	0.784639	0.576003	ENSMUSG00000051037	Zfp455	218311	Zfp455	13	67342570	67357362	1	protein_coding	zinc finger protein 455	11	6	5	5	5	1	2	4	5	11	14	6	0.81903	1.56361	2.71983	0.876143	1.73712	1.34874	1.12267	0.928699	0.862871	0.170134	0.545101	0.753813	recql4_brbseq_myeloid_klhdc3_ko_vs_wt	gene
-0.439864	0.0766777	0.784639	3.50859	ENSMUSG00000097254	C430042M11Rik	320021	C430042M11Rik	17	84159104	84161847	-1	lncRNA	RIKEN cDNA C430042M11 gene	101	62	51	58	55	43	54	45	59	78	59	60	9.66455	11.0874	11.4622	8.76143	15.9499	13.937	11.4512	10.7729	9.49158	7.31577	14.7177	8.48039	recql4_brbseq_myeloid_klhdc3_ko_vs_wt	gene
0.29731	0.0767632	0.784798	5.22105	ENSMUSG00000025511	Tspan4	64540	Tspan4	7	141055153	141073340	1	protein_coding	tetraspanin 4	167	179	104	222	201	219	164	236	219	257	207	269	35.8735	36.5315	40.2147	39.2804	26.3726	40.2375	23.3514	41.2342	34.6874	37.2594	44.6983	44.475	recql4_brbseq_myeloid_klhdc3_ko_vs_wt	gene
0.899378	0.0769346	0.785648	1.0922	ENSMUSG00000070420	Zscan25	666311	Zscan25	5	145217310	145228088	1	protein_coding	zinc finger and SCAN domain containing 25	6	4	5	9	5	18	8	14	13	15	6	15	2.12948	2.13219	1.16564	2.19036	0.94752	0.899162	1.12267	1.67166	0.862871	3.06242	2.1804	2.63834	recql4_brbseq_myeloid_klhdc3_ko_vs_wt	gene
-0.349101	0.0769751	0.785648	7.43126	ENSMUSG00000008540	Mgst1	56615	Mgst1	6	138117314	138133753	1	protein_coding	microsomal glutathione S-transferase 1	899	795	1245	803	911	904	458	806	1016	1503	745	1348	166.427	213.645	144.734	196.84	141.97	178.708	279.544	149.149	157.215	153.801	124.828	151.893	recql4_brbseq_myeloid_klhdc3_ko_vs_wt	gene
-0.361788	0.0773786	0.786745	7.94906	ENSMUSG00000001025	S100a6	20200	S100a6	3	90520189	90531488	1	protein_coding	S100 calcium binding protein A6 (calcyclin)	1406	1224	949	2474	1155	1115	957	1358	1279	1301	1587	1360	209.508	184.932	308.312	198.592	222.036	275.144	213.082	459.52	199.323	189.7	260.831	255.919	recql4_brbseq_myeloid_klhdc3_ko_vs_wt	gene
-0.219596	0.0773222	0.786745	5.47789	ENSMUSG00000063052	Lrrc40	67144	Lrrc40	3	157742299	157774124	1	protein_coding	leucine rich repeat containing 40	342	218	203	230	216	243	162	224	268	330	221	276	43.9	46.9082	42.9345	40.3026	54.0086	49.0043	45.5802	42.7202	37.276	41.3426	44.1532	42.2135	recql4_brbseq_myeloid_klhdc3_ko_vs_wt	gene
0.422306	0.0771735	0.786745	3.74256	ENSMUSG00000029047	Pex10	668173	Pex10	4	155151473	155156890	1	protein_coding	peroxisomal biogenesis factor 10	81	32	48	75	72	102	41	100	64	96	75	86	10.4836	13.646	14.5705	12.558	12.7915	7.1933	10.7776	13.9305	12.4253	17.3537	11.1746	18.8453	recql4_brbseq_myeloid_klhdc3_ko_vs_wt	gene
[truncated: 11,008 more rows]

## Sheet: genes_for_test
value	entrez	name	logFC
Padi4	18602	Padi4	-4.2957

## Sheet: bg_universe
value	entrez
Padi4	18602
Pcdh11x	245578
[truncated: 11,785 more rows]

## Sheet: kegg
category	subcategory	ID	Description	GeneRatio	BgRatio	pvalue	p.adjust	qvalue	geneID	Count
[truncated: 1 more rows]

[truncated: 15 more sheets: wikipathways, go_bp, go_mf, go_cc, molsigdb.c2, molsigdb.c2.cp.kegg, molsigdb.c2.cp.reactome, molsigdb.c2.cp.biocarta, molsigdb.c2.cp.wikipathways, molsigdb.c3, molsigdb.c4, molsigdb.c6, molsigdb.c7, molsigdb.c8, custom]
