# Supplementary material for: KLHDC3 deficiency in mice reveals essential roles in development, survival, and adiposity via the DesCEND ubiquitin pathway
Source: BMC Genomics. 2026 Jan 28;27:222. doi: 10.1186/s12864-026-12574-5 (PMC12922316; doi:10.1186/s12864-026-12574-5)
Supplement: Supplementary file 2 — Supplementary Material 2. Supplemental Datasets [file 12864_2026_12574_MOESM2_ESM.zip › Supp-Dataset-4_Proteomics.xlsx]

## Sheet: Info
Monash Proteomic Analyst Suites
LFQ-Analyst (Development version) URL
https://analyst-suites.org/apps/lfq-analyst-dev/
v1.1.19-alpha
Date accessed
15/02/24 (Rdata output was generated)
Supported by: Monash Proteomics and Metabolomics Platform & Monash Bioinformatics Platform, Monash University
PB200224

## Sheet: Full_dataset
name	Rescued_1	Rescued_2	Rescued_3	Rescued_4	Rescued_5	Rescued_6	Klhdc3_KO_1	Klhdc3_KO_2	Klhdc3_KO_3	Klhdc3_KO_4	Klhdc3_KO_5	Klhdc3_KO_6	WT_1	WT_2	WT_3	WT_4	WT_5	WT_6	Protein.IDs	Majority.protein.IDs	Peptide.counts..all.	Peptide.counts..razor.unique.	Peptide.counts..unique.	Protein.names	Gene.names	Fasta.headers	Number.of.proteins	Peptides	Razor...unique.peptides	Unique.peptides	Peptides.Klhdc3KO_Global_1	Peptides.Klhdc3KO_Global_2	Peptides.Klhdc3KO_Global_3	Peptides.Klhdc3KO_Global_4	Peptides.Klhdc3KO_Global_5	Peptides.Klhdc3KO_Global_6	Peptides.Klhdc3KO_Recql4KO_Global_1	Peptides.Klhdc3KO_Recql4KO_Global_2	Peptides.Klhdc3KO_Recql4KO_Global_3	Peptides.Klhdc3KO_Recql4KO_Global_4	Peptides.Klhdc3KO_Recql4KO_Global_5	Peptides.Klhdc3KO_Recql4KO_Global_6	Peptides.WT_Global_1	Peptides.WT_Global_2	Peptides.WT_Global_3	Peptides.WT_Global_4	Peptides.WT_Global_5	Peptides.WT_Global_6	Razor...unique.peptides.Klhdc3KO_Global_1
Aacs	26.8007	26.5147	26.2544	27.0255	26.9126	26.8938	26.4488	26.0037	26.1892	26.3296	26.5053	26.4366	26.6122	26.5421	26.9349	26.8053	27.0991	27.074	Q9D2R0	Q9D2R0	7	7	7	Acetoacetyl-CoA synthetase	Aacs	sp|Q9D2R0|AACS_MOUSE Acetoacetyl-CoA synthetase OS=Mus musculus OX=10090 GN=Aacs PE=1 SV=1	1	7	7	7	5	6	5	6	5	6	6	5	5	6	5	6	7	5	7	6	6	6	5
Aars	27.8352	27.9404	27.649	27.889	28.1402	28.0693	27.9176	27.8504	27.7377	27.8684	27.694	27.5397	27.8857	27.7627	28.4649	28.4452	27.8526	27.8737	Q8BGQ7	Q8BGQ7	21	21	21	Alanine--tRNA ligase, cytoplasmic	Aars	sp|Q8BGQ7|SYAC_MOUSE Alanine--tRNA ligase, cytoplasmic OS=Mus musculus OX=10090 GN=Aars1 PE=1 SV=1	1	21	21	21	20	20	16	17	15	15	19	19	15	19	20	18	19	16	21	19	15	17	20
Abce1	26.3859	26.1655	26.2954	26.7878	26.6418	26.7516	26.387	26.5334	26.2274	26.0796	26.527	26.2653	26.7733	26.8156	26.5625	26.6403	26.5772	26.6409	P61222	P61222	5	5	5	ATP-binding cassette sub-family E member 1	Abce1	sp|P61222|ABCE1_MOUSE ATP-binding cassette sub-family E member 1 OS=Mus musculus OX=10090 GN=Abce1 PE=1 SV=1	1	5	5	5	4	4	4	3	5	4	4	3	3	4	4	4	5	5	4	5	5	4	4
Abcf1	26.0737	25.333	24.9456	24.5855	26.0257	26.4508	26.2459	26.1339	26.3743	26.2921	26.0157	24.2565	26.3141	26.2412	26.5542	26.2688	24.7314	24.5255	Q6P542	Q6P542	4	4	4	ATP-binding cassette sub-family F member 1	Abcf1	sp|Q6P542|ABCF1_MOUSE ATP-binding cassette sub-family F member 1 OS=Mus musculus OX=10090 GN=Abcf1 PE=1 SV=1	1	4	4	4	3	3	2	2	2	0	3	1	1	1	3	2	2	2	3	2	2	1	3
Abracl	27.4168	27.8417	27.8522	27.207	27.257	27.3151	27.6903	27.5215	27.668	27.386	27.5651	27.7861	27.6382	27.2332	27.1107	27.3774	27.5505	27.5326	Q4KML4	Q4KML4	6	6	6	Costars family protein ABRACL	Abracl	sp|Q4KML4|ABRAL_MOUSE Costars family protein ABRACL OS=Mus musculus OX=10090 GN=Abracl PE=1 SV=1	1	6	6	6	6	6	5	6	6	6	6	6	6	6	6	6	6	6	6	6	6	6	6
Acaa1a	26.3468	26.4757	26.7593	26.1836	26.9878	26.3455	24.9868	26.1818	26.6407	27.0245	27.2119	26.6999	26.0269	26.2565	25.8978	23.7735	24.2529	24.4505	Q921H8;Q8VCH0	Q921H8;Q8VCH0	2;1	2;1	2;1	3-ketoacyl-CoA thiolase A, peroxisomal;3-ketoacyl-CoA thiolase B, peroxisomal	Acaa1a;Acaa1b	sp|Q921H8|THIKA_MOUSE 3-ketoacyl-CoA thiolase A, peroxisomal OS=Mus musculus OX=10090 GN=Acaa1a PE=1 SV=1;sp|Q8VCH0|THIKB_MOUSE 3-ketoacyl-CoA thiolase B, peroxisomal OS=Mus musculus OX=10090 GN=Acaa1b PE=1 SV=1	2	2	2	2	1	2	2	2	2	2	2	2	2	2	2	2	2	2	2	1	1	1	1
Acaa2	24.4609	25.0959	24.4292	24.6385	24.6101	25.9213	24.2168	24.2306	24.0357	24.2988	24.7416	24.7522	24.2453	24.7433	26.2082	24.2285	26.1756	26.2986	Q8BWT1	Q8BWT1	3	3	3	3-ketoacyl-CoA thiolase, mitochondrial	Acaa2	sp|Q8BWT1|THIM_MOUSE 3-ketoacyl-CoA thiolase, mitochondrial OS=Mus musculus OX=10090 GN=Acaa2 PE=1 SV=3	1	3	3	3	1	1	1	1	1	1	1	0	0	1	1	2	1	1	2	2	2	2	1
Acat1	26.1023	25.7948	26.3248	26.6155	26.6898	26.5001	25.9248	26.2394	26.6413	26.6206	26.4247	26.2313	25.9963	26.1029	26.0793	25.8998	26.3307	26.2602	Q8QZT1	Q8QZT1	6	6	6	Acetyl-CoA acetyltransferase, mitochondrial	Acat1	sp|Q8QZT1|THIL_MOUSE Acetyl-CoA acetyltransferase, mitochondrial OS=Mus musculus OX=10090 GN=Acat1 PE=1 SV=1	1	6	6	6	4	4	6	5	4	5	4	4	3	6	6	6	4	5	4	6	5	5	4
Acat2	27.0684	27.1062	27.0641	27.6605	27.559	27.5527	26.7475	26.7878	26.7021	26.8506	26.6614	26.9722	26.6703	26.4079	26.9674	26.833	27.0244	26.9172	Q8CAY6	Q8CAY6	6	6	6	Acetyl-CoA acetyltransferase, cytosolic	Acat2	sp|Q8CAY6|THIC_MOUSE Acetyl-CoA acetyltransferase, cytosolic OS=Mus musculus OX=10090 GN=Acat2 PE=1 SV=2	1	6	6	6	3	5	5	5	5	5	3	4	5	6	6	6	6	4	6	4	6	5	3
Acly	27.0282	27.2131	26.9142	27.6333	27.6102	27.6453	27.1946	27.0321	26.8416	27.2156	27.5159	27.3263	27.4201	27.1483	27.8574	27.7965	27.7018	27.6466	Q91V92	Q91V92	29	29	29	ATP-citrate synthase	Acly	sp|Q91V92|ACLY_MOUSE ATP-citrate synthase OS=Mus musculus OX=10090 GN=Acly PE=1 SV=1	1	29	29	29	21	22	15	15	19	15	17	14	12	24	28	27	17	23	26	23	22	22	21
Aco1	25.301	25.731	25.6824	26.0052	26.1549	26.3696	26.1907	25.509	25.4788	23.8722	25.6787	24.3631	23.6284	25.5788	26.2212	25.8226	24.2624	25.8415	P28271;Q811J3	P28271	7;1	7;1	7;1	Cytoplasmic aconitate hydratase	Aco1	sp|P28271|ACOHC_MOUSE Cytoplasmic aconitate hydratase OS=Mus musculus OX=10090 GN=Aco1 PE=1 SV=3	2	7	7	7	5	5	4	1	3	1	4	2	2	3	5	6	1	4	4	3	1	6	5
Aco2	27.2846	27.2495	27.1887	27.3371	27.5353	27.2575	27.1012	27.3052	27.3236	27.4468	27.3008	27.277	27.2417	27.1844	27.3593	27.3287	27.2195	27.2874	Q99KI0	Q99KI0	15	15	15	Aconitate hydratase, mitochondrial	Aco2	sp|Q99KI0|ACON_MOUSE Aconitate hydratase, mitochondrial OS=Mus musculus OX=10090 GN=Aco2 PE=1 SV=1	1	15	15	15	12	13	10	12	12	8	11	12	12	10	14	13	14	11	13	11	11	12	12
Acot7	26.4898	26.5728	26.5669	26.3212	26.0937	26.0155	26.9051	27.0386	26.3618	26.5424	26.6738	26.5866	26.6827	26.6933	25.9323	26.1989	26.4846	26.4945	Q91V12	Q91V12	7	7	7	Cytosolic acyl coenzyme A thioester hydrolase	Acot7	sp|Q91V12|BACH_MOUSE Cytosolic acyl coenzyme A thioester hydrolase OS=Mus musculus OX=10090 GN=Acot7 PE=1 SV=2	1	7	7	7	6	7	4	5	4	6	4	5	4	4	4	2	5	3	5	3	3	3	6
Acot9	25.4429	24.8286	24.8809	24.3069	24.8549	24.1974	24.5641	24.8681	24.802	24.884	24.1088	25.0176	25.2696	25.2192	25.1982	24.3163	24.5756	25.1168	Q9R0X4;Q32MW3	Q9R0X4	3;1	3;1	3;1	Acyl-coenzyme A thioesterase 9, mitochondrial	Acot9	sp|Q9R0X4|ACOT9_MOUSE Acyl-coenzyme A thioesterase 9, mitochondrial OS=Mus musculus OX=10090 GN=Acot9 PE=1 SV=1	2	3	3	3	1	2	2	3	2	1	3	2	1	2	2	1	3	2	3	2	1	2	1
Acp1	26.8554	27.3754	27.293	26.4158	26.8668	26.4618	27.1085	26.9941	27.0772	26.9246	26.6911	26.9878	26.5969	26.5329	26.1833	26.3221	26.7712	26.7486	Q9D358	Q9D358	4	4	4	Low molecular weight phosphotyrosine protein phosphatase	Acp1	sp|Q9D358|PPAC_MOUSE Low molecular weight phosphotyrosine protein phosphatase OS=Mus musculus OX=10090 GN=Acp1 PE=1 SV=3	1	4	4	4	4	4	4	4	3	3	4	3	4	2	2	4	4	4	2	3	2	2	4
Acta2	28.1497	27.5118	27.6435	28.5612	27.4316	28.0995	26.9141	26.9185	27.0241	27.5199	27.2654	27.0005	27.0511	27.6223	27.0811	27.5669	27.0722	26.9605	P62737;P63268	P62737;P63268	36;32	2;1	2;1	Actin, aortic smooth muscle;Actin, gamma-enteric smooth muscle	Acta2;Actg2	sp|P62737|ACTA_MOUSE Actin, aortic smooth muscle OS=Mus musculus OX=10090 GN=Acta2 PE=1 SV=1;sp|P63268|ACTH_MOUSE Actin, gamma-enteric smooth muscle OS=Mus musculus OX=10090 GN=Actg2 PE=1 SV=1	2	36	2	2	32	32	34	32	31	32	33	29	27	35	30	32	30	30	33	32	31	29	2
Actc1	32.2692	31.5118	31.1891	32.2007	31.2301	31.7599	31.2527	31.4423	31.8267	31.6479	31.0589	31.287	31.223	31.4502	31.411	31.6806	31.0576	30.9056	P68033;P68134	P68033;P68134	36;33	16;13	1;1	Actin, alpha cardiac muscle 1;Actin, alpha skeletal muscle	Actc1;Acta1	sp|P68033|ACTC_MOUSE Actin, alpha cardiac muscle 1 OS=Mus musculus OX=10090 GN=Actc1 PE=1 SV=1;sp|P68134|ACTS_MOUSE Actin, alpha skeletal muscle OS=Mus musculus OX=10090 GN=Acta1 PE=1 SV=1	2	36	16	1	32	32	34	32	31	32	33	30	27	35	31	32	30	30	33	32	32	30	12
Actg1	35.6031	35.0371	35.2601	35.5745	34.7777	35.4004	35.615	35.6426	35.8156	35.715	35.4322	35.4843	35.5852	35.6034	35.3716	35.5804	35.5444	35.481	P63260	P63260	41	41	2	Actin, cytoplasmic 2;Actin, cytoplasmic 2, N-terminally processed	Actg1	sp|P63260|ACTG_MOUSE Actin, cytoplasmic 2 OS=Mus musculus OX=10090 GN=Actg1 PE=1 SV=1	1	41	41	2	39	38	40	39	37	39	37	36	35	39	36	36	37	37	38	39	40	38	39
Actn1	29.9418	29.6171	29.5377	29.8136	29.0073	29.6808	29.6833	29.6723	29.3569	29.4142	29.5078	29.4566	29.8382	29.8437	29.2087	29.2822	29.5426	29.5393	Q7TPR4;Q9JI91;O88990	Q7TPR4	54;12;11	54;12;11	33;1;0	Alpha-actinin-1	Actn1	sp|Q7TPR4|ACTN1_MOUSE Alpha-actinin-1 OS=Mus musculus OX=10090 GN=Actn1 PE=1 SV=1	3	54	54	33	52	50	50	47	49	49	49	46	46	52	45	48	49	52	49	49	52	52	52
Actn4	29.661	29.2966	29.3888	29.4106	28.6116	29.3061	28.4883	28.6144	28.7933	28.7152	28.7668	28.7113	29.2227	29.2164	28.5388	28.6955	28.7466	28.7987	P57780	P57780	51	30	30	Alpha-actinin-4	Actn4	sp|P57780|ACTN4_MOUSE Alpha-actinin-4 OS=Mus musculus OX=10090 GN=Actn4 PE=1 SV=1	1	51	30	30	44	42	45	42	40	43	49	45	41	48	39	45	46	47	44	42	45	45	24
Actr1a	26.3586	26.8379	26.7201	26.7378	26.8737	26.775	26.9122	26.5091	26.7283	26.5539	26.7131	26.9369	27.1508	26.9785	27.2078	27.0832	27.2468	27.2201	P61164	P61164	9	9	3	Alpha-centractin	Actr1a	sp|P61164|ACTZ_MOUSE Alpha-centractin OS=Mus musculus OX=10090 GN=Actr1a PE=1 SV=1	1	9	9	3	7	7	5	4	6	6	7	5	4	5	6	6	8	8	7	6	6	8	7
Actr2	28.19	28.2677	27.9289	28.4204	28.1835	28.4373	28.2426	27.9604	27.7483	27.9027	27.9505	27.7432	28.3047	28.4445	28.4432	28.3724	28.4078	28.6555	P61161	P61161	6	6	6	Actin-related protein 2	Actr2	sp|P61161|ARP2_MOUSE Actin-related protein 2 OS=Mus musculus OX=10090 GN=Actr2 PE=1 SV=1	1	6	6	6	5	6	4	5	4	4	5	4	5	5	4	5	6	6	6	6	5	6	5
Actr3	28.4605	28.51	28.4943	28.5102	28.3532	28.4338	28.0142	28.1159	28.2649	28.479	28.5018	28.2895	28.3236	28.3907	28.3461	28.3807	28.4147	28.3753	Q99JY9;Q641P0	Q99JY9	13;2	13;2	13;2	Actin-related protein 3	Actr3	sp|Q99JY9|ARP3_MOUSE Actin-related protein 3 OS=Mus musculus OX=10090 GN=Actr3 PE=1 SV=3	2	13	13	13	8	9	10	8	10	8	10	12	9	10	10	11	11	9	10	10	9	9	8
Adh5	26.8779	26.9234	26.5744	26.9999	27.0434	27.6779	26.9318	27.1685	26.7149	26.8642	26.8736	26.81	26.737	26.5457	27.0208	26.3643	26.8622	26.6387	P28474	P28474	4	4	4	Alcohol dehydrogenase class-3	Adh5	sp|P28474|ADHX_MOUSE Alcohol dehydrogenase class-3 OS=Mus musculus OX=10090 GN=Adh5 PE=1 SV=3	1	4	4	4	2	3	2	3	2	2	3	2	2	3	3	2	2	2	2	2	3	2	2
Adk	28.3955	28.749	28.5183	28.7789	28.8027	28.5191	27.3254	27.7819	27.9325	27.5619	27.9406	27.6154	28.4663	28.0325	27.4072	27.3301	27.6446	27.3378	P55264	P55264	10	10	10	Adenosine kinase	Adk	sp|P55264|ADK_MOUSE Adenosine kinase OS=Mus musculus OX=10090 GN=Adk PE=1 SV=2	1	10	10	10	5	5	6	5	4	5	6	8	7	8	9	10	8	5	3	3	5	6	5
Adrm1	26.0444	25.1015	26.1076	25.6897	26.0206	26.0945	25.9805	26.0432	26.1516	26.2406	25.714	25.8066	26.134	25.5603	25.7822	25.7579	26.171	25.8444	Q9JKV1	Q9JKV1	3	3	3	Proteasomal ubiquitin receptor ADRM1	Adrm1	sp|Q9JKV1|ADRM1_MOUSE Proteasomal ubiquitin receptor ADRM1 OS=Mus musculus OX=10090 GN=Adrm1 PE=1 SV=2	1	3	3	3	2	3	2	2	3	2	2	3	2	2	3	2	3	2	3	3	3	3	2
Adsl	26.2957	24.0062	26.2677	26.9061	26.599	26.3094	26.4722	26.3589	26.2708	24.7245	26.3052	26.597	26.5032	26.4565	26.4603	26.4899	26.4111	26.3653	P54822	P54822	5	5	5	Adenylosuccinate lyase	Adsl	sp|P54822|PUR8_MOUSE Adenylosuccinate lyase OS=Mus musculus OX=10090 GN=Adsl PE=1 SV=2	1	5	5	5	5	5	4	1	2	4	2	1	3	3	5	5	4	4	3	3	3	5	5
Adss	26.0663	26.3468	26.133	26.4263	26.4092	26.3183	26.2022	26.1581	26.3927	26.1714	26.268	26.5009	26.2282	26.3344	26.2022	26.2725	26.3404	26.3012	P46664	P46664	8	8	8	Adenylosuccinate synthetase isozyme 2	Adss	sp|P46664|PURA2_MOUSE Adenylosuccinate synthetase isozyme 2 OS=Mus musculus OX=10090 GN=Adss2 PE=1 SV=2	1	8	8	8	8	8	7	7	8	5	7	7	7	7	6	7	8	6	6	5	7	7	8
Ahcy	26.7599	26.699	26.6165	27.0676	27.073	26.956	27.1823	27.2202	27.0455	26.812	27.1683	26.9905	26.7749	26.5667	26.5214	26.5391	26.3559	26.3789	P50247	P50247	17	17	17	Adenosylhomocysteinase	Ahcy	sp|P50247|SAHH_MOUSE Adenosylhomocysteinase OS=Mus musculus OX=10090 GN=Ahcy PE=1 SV=3	1	17	17	17	16	15	13	13	14	13	13	9	13	14	15	14	15	11	13	10	11	9	16
Ahcyl1	25.4047	25.1186	24.0751	25.0103	24.8059	25.0564	26.1739	25.9221	24.7096	25.1448	25.3582	25.2801	25.1104	25.1473	25.5882	25.3911	25.276	25.5159	Q80SW1;Q68FL4	Q80SW1;Q68FL4	6;3	6;3	6;3	Putative adenosylhomocysteinase 2;Putative adenosylhomocysteinase 3	Ahcyl1;Ahcyl2	sp|Q80SW1|SAHH2_MOUSE S-adenosylhomocysteine hydrolase-like protein 1 OS=Mus musculus OX=10090 GN=Ahcyl1 PE=1 SV=1;sp|Q68FL4|SAHH3_MOUSE Putative adenosylhomocysteinase 3 OS=Mus musculus OX=10090 GN=Ahcyl2 PE=1 SV=1	2	6	6	6	6	6	3	2	5	0	3	1	1	3	2	2	3	2	6	3	3	4	6
Ahsa1	26.5292	26.5359	26.3569	26.4272	26.578	26.7119	26.8977	26.674	26.4833	26.7011	26.7309	26.7534	26.3882	26.3885	26.41	25.8859	26.2455	26.8489	Q8BK64	Q8BK64	8	8	8	Activator of 90 kDa heat shock protein ATPase homolog 1	Ahsa1	sp|Q8BK64|AHSA1_MOUSE Activator of 90 kDa heat shock protein ATPase homolog 1 OS=Mus musculus OX=10090 GN=Ahsa1 PE=1 SV=2	1	8	8	8	8	7	7	6	7	6	5	4	6	6	4	7	3	5	6	4	7	7	8
Aifm1	26.7772	26.9908	26.2394	26.8225	27.002	27.1882	27.2128	26.9933	26.9853	27.1519	27.0285	27.1883	26.9666	26.7767	27.288	26.8634	27.1477	26.9956	Q9Z0X1	Q9Z0X1	6	6	6	Apoptosis-inducing factor 1, mitochondrial	Aifm1	sp|Q9Z0X1|AIFM1_MOUSE Apoptosis-inducing factor 1, mitochondrial OS=Mus musculus OX=10090 GN=Aifm1 PE=1 SV=1	1	6	6	6	5	4	4	4	4	4	3	2	3	5	3	4	5	5	3	2	4	5	5
Aimp1	26.7561	26.9547	27.2535	26.5799	26.8485	26.7108	26.5051	26.7696	27.0125	26.9402	26.9002	26.8709	26.5543	26.9902	26.9725	26.8771	26.5576	26.7351	P31230	P31230	5	5	5	Aminoacyl tRNA synthase complex-interacting multifunctional protein 1;Endothelial monocyte-activating polypeptide 2	Aimp1	sp|P31230|AIMP1_MOUSE Aminoacyl tRNA synthase complex-interacting multifunctional protein 1 OS=Mus musculus OX=10090 GN=Aimp1 PE=1 SV=2	1	5	5	5	5	5	3	4	4	5	4	5	5	4	5	5	4	4	4	5	4	3	5
Aimp2	27.0598	26.9118	26.6741	26.8112	26.8126	27.2348	26.8005	26.9846	26.8253	26.954	27.143	26.9216	26.9973	27.1119	27.2345	24.181	26.9063	27.2379	Q8R010	Q8R010	2	2	2	Aminoacyl tRNA synthase complex-interacting multifunctional protein 2	Aimp2	sp|Q8R010|AIMP2_MOUSE Aminoacyl tRNA synthase complex-interacting multifunctional protein 2 OS=Mus musculus OX=10090 GN=Aimp2 PE=1 SV=2	1	2	2	2	2	2	2	2	2	2	2	2	2	2	2	2	2	2	2	1	2	2	2
Ak1	26.1413	27.042	27.0387	23.9814	24.3282	24.4298	25.6117	25.5706	25.9036	25.3351	26.0995	26.245	25.9519	25.5096	25.6784	25.6891	27.5122	27.7283	Q9R0Y5	Q9R0Y5	4	4	4	Adenylate kinase isoenzyme 1	Ak1	sp|Q9R0Y5|KAD1_MOUSE Adenylate kinase isoenzyme 1 OS=Mus musculus OX=10090 GN=Ak1 PE=1 SV=1	1	4	4	4	2	3	2	2	3	2	2	4	3	0	1	0	2	2	2	2	4	4	2
Ak2	28.1403	28.7045	28.5602	27.7227	28.05	27.8109	27.8542	28.1741	27.7155	28.0248	28.0704	28.1969	27.8134	27.6101	27.4374	27.0979	27.5602	27.4137	Q9WTP6	Q9WTP6	5	5	5	Adenylate kinase 2, mitochondrial;Adenylate kinase 2, mitochondrial, N-terminally processed	Ak2	sp|Q9WTP6|KAD2_MOUSE Adenylate kinase 2, mitochondrial OS=Mus musculus OX=10090 GN=Ak2 PE=1 SV=5	1	5	5	5	5	5	5	4	5	3	4	4	5	5	4	5	4	5	3	3	4	4	5
Akap12	25.734	25.3925	25.8753	26.9829	27.4546	26.8942	25.434	25.8501	26.0222	26.3387	25.9257	26.3681	25.5424	25.8604	26.4953	26.9726	24.9987	24.9973	Q9WTQ5	Q9WTQ5	12	12	12	A-kinase anchor protein 12	Akap12	sp|Q9WTQ5|AKA12_MOUSE A-kinase anchor protein 12 OS=Mus musculus OX=10090 GN=Akap12 PE=1 SV=1	1	12	12	12	5	6	5	9	8	4	6	3	5	10	11	11	8	7	10	11	4	3	5
Akap2	27.1177	27.5834	27.4742	26.6811	24.5602	26.4567	26.3222	23.9284	27.0767	26.4755	26.8248	26.6089	27.0677	27.1086	27.3025	26.9875	26.5663	26.6956	O54931	O54931	4	4	4	A-kinase anchor protein 2	Akap2	sp|O54931|AKAP2_MOUSE PALM2-AKAP2 fusion protein OS=Mus musculus OX=10090 GN=Pakap PE=1 SV=4	1	4	4	4	3	3	4	2	3	3	3	4	3	3	2	3	4	4	4	4	2	3	3
Akr1a1	28.2957	28.5283	28.6429	28.0319	28.0669	28.1058	28.2935	28.3464	28.3768	28.4675	28.0936	28.2948	27.8244	27.8356	27.5813	27.7225	27.9171	27.8469	Q9JII6	Q9JII6	14	14	14	Alcohol dehydrogenase [NADP(+)]	Akr1a1	sp|Q9JII6|AK1A1_MOUSE Aldo-keto reductase family 1 member A1 OS=Mus musculus OX=10090 GN=Akr1a1 PE=1 SV=3	1	14	14	14	13	14	12	12	12	13	12	12	13	11	11	13	9	11	7	10	11	11	13
Akr1b1	27.8715	27.8609	28.0405	27.8699	27.8362	27.813	27.4257	27.5134	27.857	27.8089	27.342	27.4753	27.0876	27.3631	26.4646	26.6638	26.6847	26.3737	P45376	P45376	9	9	9	Aldose reductase	Akr1b1	sp|P45376|ALDR_MOUSE Aldo-keto reductase family 1 member B1 OS=Mus musculus OX=10090 GN=Akr1b1 PE=1 SV=3	1	9	9	9	9	9	8	8	6	8	8	8	7	8	8	9	8	6	5	7	5	7	9
Aldh18a1	25.3962	24.3249	25.2148	26.2941	25.3036	26.349	26.4259	26.1226	25.5232	25.8028	25.7871	25.4769	25.9644	26.0028	26.6499	26.7001	26.1763	26.1557	Q9Z110	Q9Z110	9	9	9	Delta-1-pyrroline-5-carboxylate synthase;Glutamate 5-kinase;Gamma-glutamyl phosphate reductase	Aldh18a1	sp|Q9Z110|P5CS_MOUSE Delta-1-pyrroline-5-carboxylate synthase OS=Mus musculus OX=10090 GN=Aldh18a1 PE=1 SV=2	1	9	9	9	8	6	6	3	5	6	5	1	3	6	2	9	4	4	8	8	7	7	8
Aldh1a1	24.7604	24.2725	24.4536	24.5741	24.5634	24.473	28.5811	28.59	27.0338	27.1236	24.6906	24.2282	24.6107	24.7702	25.1756	23.9782	24.0238	24.8212	P24549;O35945;Q9CZS1;Q62148;Q9JHW9	P24549	15;5;1;1;1	15;5;1;1;1	14;4;0;0;0	Retinal dehydrogenase 1	Aldh1a1	sp|P24549|AL1A1_MOUSE Aldehyde dehydrogenase 1A1 OS=Mus musculus OX=10090 GN=Aldh1a1 PE=1 SV=5	5	15	15	14	15	15	10	7	0	0	0	0	0	0	0	0	0	0	0	0	0	1	15
Aldh2	27.6779	27.6161	27.5952	27.7679	27.7596	27.5938	27.6491	27.5963	28.0804	28.0721	27.7085	27.6017	27.8624	27.6325	27.6053	27.8371	27.7047	27.7239	P47738	P47738	13	12	12	Aldehyde dehydrogenase, mitochondrial	Aldh2	sp|P47738|ALDH2_MOUSE Aldehyde dehydrogenase, mitochondrial OS=Mus musculus OX=10090 GN=Aldh2 PE=1 SV=1	1	13	12	12	12	11	12	12	9	9	11	8	9	10	12	12	10	8	10	9	10	12	11
Aldoa	30.5475	30.6784	30.7617	30.3206	30.42	30.1951	30.1294	30.2533	30.137	30.1454	29.7495	29.7589	29.8155	29.646	29.1946	29.3838	29.4832	29.5025	P05064;P05063;Q91Y97	P05064	29;3;1	29;3;1	29;3;1	Fructose-bisphosphate aldolase A	Aldoa	sp|P05064|ALDOA_MOUSE Fructose-bisphosphate aldolase A OS=Mus musculus OX=10090 GN=Aldoa PE=1 SV=2	3	29	29	29	26	26	24	25	22	21	24	26	26	25	27	24	23	22	23	24	21	22	26
Alyref	28.5389	28.286	28.6585	28.3624	28.3167	28.5023	29.0337	29.1487	29.195	29.0194	28.967	28.9262	28.8601	28.715	28.629	28.6252	28.6961	28.6792	O08583;Q9JJW6	O08583;Q9JJW6	4;2	4;2	4;2	THO complex subunit 4;Aly/REF export factor 2	Alyref;Alyref2	sp|O08583|THOC4_MOUSE THO complex subunit 4 OS=Mus musculus OX=10090 GN=Alyref PE=1 SV=3;sp|Q9JJW6|ALRF2_MOUSE Aly/REF export factor 2 OS=Mus musculus OX=10090 GN=Alyref2 PE=1 SV=1	2	4	4	4	4	4	4	4	4	4	4	4	4	4	4	4	4	4	4	4	4	4	4
Anp32a	26.924	27.515	27.2034	26.5564	27.1809	26.8305	27.401	27.7102	27.4784	27.3275	26.9515	27.7882	26.6235	26.8535	27.0753	26.9873	27.0443	27.6006	O35381;Q64G17	O35381;Q64G17	6;3	4;2	4;2	Acidic leucine-rich nuclear phosphoprotein 32 family member A;Putative acidic leucine-rich nuclear phosphoprotein 32 family member C	Anp32a;Anp32c	sp|O35381|AN32A_MOUSE Acidic leucine-rich nuclear phosphoprotein 32 family member A OS=Mus musculus OX=10090 GN=Anp32a PE=1 SV=1;sp|Q64G17|AN32C_MOUSE Putative acidic leucine-rich nuclear phosphoprotein 32 family member C OS=Mus musculus OX=10090 GN=Anp32c	2	6	4	4	6	6	6	6	6	5	4	6	6	4	5	4	3	3	6	4	5	5	4
Anp32b	27.847	28.1911	28.6228	28.0189	28.2213	28.1765	28.2981	28.486	28.3407	28.2856	28.0467	28.1584	28.0169	27.9904	28.0314	28.2142	27.896	27.9841	Q9EST5	Q9EST5	8	8	6	Acidic leucine-rich nuclear phosphoprotein 32 family member B	Anp32b	sp|Q9EST5|AN32B_MOUSE Acidic leucine-rich nuclear phosphoprotein 32 family member B OS=Mus musculus OX=10090 GN=Anp32b PE=1 SV=1	1	8	8	6	8	8	6	8	7	8	7	8	8	7	8	8	8	7	7	6	6	7	8
Anxa1	30.2359	30.259	30.2016	29.7937	29.9242	29.8669	31.0462	31.0872	31.3669	31.4156	30.6848	30.5735	30.5696	30.4862	31.3261	31.3047	30.3723	30.3626	P10107;A2BH40	P10107	39;1	39;1	39;1	Annexin A1	Anxa1	sp|P10107|ANXA1_MOUSE Annexin A1 OS=Mus musculus OX=10090 GN=Anxa1 PE=1 SV=2	2	39	39	39	39	37	38	38	36	37	35	34	35	34	35	32	33	36	38	38	37	37	39
Anxa2	30.4992	30.4848	30.4798	30.5056	30.567	30.5743	30.5387	30.5618	30.7158	30.7274	30.729	30.6298	30.7634	30.6998	31.0545	30.9781	30.5986	30.6878	P07356;REV__Q8BND4	P07356	30;1	30;1	30;1	Annexin A2	Anxa2	sp|P07356|ANXA2_MOUSE Annexin A2 OS=Mus musculus OX=10090 GN=Anxa2 PE=1 SV=2	2	30	30	30	28	29	30	29	29	28	29	26	26	29	29	28	28	28	30	28	29	28	28
Anxa3	28.9267	29.1739	29.1895	28.0911	28.2854	28.0794	28.9748	29.0864	29.226	29.3011	28.8725	28.9185	29.025	28.8672	28.6309	28.5981	28.6295	28.4161	O35639	O35639	28	28	28	Annexin A3	Anxa3	sp|O35639|ANXA3_MOUSE Annexin A3 OS=Mus musculus OX=10090 GN=Anxa3 PE=1 SV=4	1	28	28	28	26	25	26	26	24	25	25	24	23	22	18	22	24	26	25	24	21	24	26
Anxa4	26.9022	26.8485	26.9303	26.0983	26.1913	26.4206	27.1046	26.9611	26.9883	27.0871	27.5275	27.3173	27.0829	27.0948	27.1208	26.9715	27.5862	27.4737	P97429	P97429	11	11	11	Annexin A4	Anxa4	sp|P97429|ANXA4_MOUSE Annexin A4 OS=Mus musculus OX=10090 GN=Anxa4 PE=1 SV=4	1	11	11	11	10	10	9	10	11	9	6	10	9	5	4	7	11	9	10	9	10	10	10
Anxa5	30.4897	30.4888	30.4585	30.5804	30.6396	30.5108	30.828	30.9262	30.5849	30.4984	30.5539	30.5816	30.7239	30.5785	30.5648	30.5418	30.4181	30.4901	P48036	P48036	27	27	27	Annexin A5	Anxa5	sp|P48036|ANXA5_MOUSE Annexin A5 OS=Mus musculus OX=10090 GN=Anxa5 PE=1 SV=1	1	27	27	27	26	26	25	25	24	22	26	20	24	24	25	24	26	25	26	26	25	23	26
Anxa6	28.6368	28.5013	28.4122	27.9138	27.9809	27.8735	28.1828	28.1231	28.0354	28.089	27.7264	27.6324	28.3403	28.3989	28.2777	28.1274	27.6457	27.7206	P14824	P14824	33	33	33	Annexin A6	Anxa6	sp|P14824|ANXA6_MOUSE Annexin A6 OS=Mus musculus OX=10090 GN=Anxa6 PE=1 SV=3	1	33	33	33	30	29	27	25	20	14	30	27	22	24	28	21	23	26	26	23	20	24	30
Anxa7	26.7856	26.3535	26.3128	26.6674	26.2969	26.4852	26.1134	26.3004	26.25	26.3373	26.4993	26.5612	26.9611	26.9559	26.8016	26.9008	26.6694	26.8751	Q07076	Q07076	8	8	8	Annexin A7	Anxa7	sp|Q07076|ANXA7_MOUSE Annexin A7 OS=Mus musculus OX=10090 GN=Anxa7 PE=1 SV=2	1	8	8	8	6	4	5	6	4	6	6	6	3	5	6	6	7	6	6	6	7	7	6
Ap2a2	26.3546	26.4446	26.0767	26.4032	26.8282	26.2525	26.2817	25.7846	25.7876	25.792	25.9374	25.9039	26.1947	26.4747	26.3531	26.0144	26.3354	26.3722	P17427	P17427	6	6	2	AP-2 complex subunit alpha-2	Ap2a2	sp|P17427|AP2A2_MOUSE AP-2 complex subunit alpha-2 OS=Mus musculus OX=10090 GN=Ap2a2 PE=1 SV=2	1	6	6	2	4	3	4	4	4	4	4	3	3	4	4	5	4	4	4	4	3	4	4
Ap2b1	26.3854	26.324	26.1784	26.2813	26.0828	26.5136	26.5599	25.9385	24.4697	23.3918	26.1961	26.1938	26.1239	25.9259	26.5587	24.3311	24.4769	26.306	Q9DBG3	Q9DBG3	5	5	5	AP-2 complex subunit beta	Ap2b1	sp|Q9DBG3|AP2B1_MOUSE AP-2 complex subunit beta OS=Mus musculus OX=10090 GN=Ap2b1 PE=1 SV=1	1	5	5	5	2	3	1	1	2	3	3	2	2	2	2	4	2	4	2	1	1	3	2
Apex1	26.3987	26.6095	26.1298	26.9779	26.9535	26.7806	26.6942	26.7464	26.6544	26.4605	26.8527	26.6328	26.5436	26.5167	26.5011	26.5698	26.431	26.4923	P28352	P28352	8	8	8	DNA-(apurinic or apyrimidinic site) lyase;DNA-(apurinic or apyrimidinic site) lyase, mitochondrial	Apex1	sp|P28352|APEX1_MOUSE DNA-(apurinic or apyrimidinic site) endonuclease OS=Mus musculus OX=10090 GN=Apex1 PE=1 SV=2	1	8	8	8	7	8	7	7	7	7	6	6	5	8	8	7	6	7	5	5	7	6	7
Api5	26.1208	24.4196	25.7824	26.1449	25.9559	26.3188	26.4495	26.2274	26.1669	25.9678	25.8937	26.0014	26.2732	26.5228	26.5012	26.2238	26.0421	26.2892	O35841	O35841	6	6	6	Apoptosis inhibitor 5	Api5	sp|O35841|API5_MOUSE Apoptosis inhibitor 5 OS=Mus musculus OX=10090 GN=Api5 PE=1 SV=2	1	6	6	6	6	6	2	4	3	4	5	1	4	5	4	6	4	4	5	5	3	5	6
Apob	23.979	25.6079	24.6825	25.7043	26.3308	25.7505	25.9591	25.6941	23.9949	24.1423	25.1577	24.9388	26.1551	25.9112	26.6479	26.6068	25.4293	24.728	E9Q414	E9Q414	3	3	3	Apolipoprotein B-100;Apolipoprotein B-48	Apob	sp|E9Q414|APOB_MOUSE Apolipoprotein B-100 OS=Mus musculus OX=10090 GN=Apob PE=1 SV=1	1	3	3	3	2	2	1	1	1	1	1	2	0	2	2	3	2	2	1	2	0	1	2
App	24.6542	24.7434	25.2761	25.5665	25.1041	25.2753	24.1155	24.6048	23.3876	24.1398	23.7496	23.9994	24.1045	23.8463	25.0132	25.1241	23.4863	24.2573	P12023	P12023	2	2	2	Amyloid beta A4 protein;N-APP;Soluble APP-alpha;Soluble APP-beta;C99;Beta-amyloid protein 42;Beta-amyloid protein 40;C83;P3(42);P3(40);C80;Gamma-secretase C-terminal fragment 59;Gamma-secretase C-terminal fragment 57;Gamma-secretase C-terminal fragment 50;C31	App	sp|P12023|A4_MOUSE Amyloid-beta precursor protein OS=Mus musculus OX=10090 GN=App PE=1 SV=3	1	2	2	2	1	1	0	0	1	0	2	2	2	1	2	2	0	1	1	1	0	0	1
Aprt	28.2377	28.5709	28.3782	28.3303	28.5787	28.2003	28.7605	28.6033	28.9148	28.8316	28.969	28.925	28.57	28.5629	28.1846	28.1414	28.3639	28.3129	P08030	P08030	10	10	10	Adenine phosphoribosyltransferase	Aprt	sp|P08030|APT_MOUSE Adenine phosphoribosyltransferase OS=Mus musculus OX=10090 GN=Aprt PE=1 SV=2	1	10	10	10	7	10	8	8	8	9	7	8	5	4	7	7	8	8	8	8	8	8	7
Arap1	24.8205	25.3089	24.1456	25.7572	25.5541	26.2237	24.001	24.2303	24.4812	23.643	23.9767	24.2539	24.3188	24.2761	24.6515	24.868	24.7635	24.6815	Q4LDD4	Q4LDD4	4	4	4	Arf-GAP with Rho-GAP domain, ANK repeat and PH domain-containing protein 1	Arap1	sp|Q4LDD4|ARAP1_MOUSE Arf-GAP with Rho-GAP domain, ANK repeat and PH domain-containing protein 1 OS=Mus musculus OX=10090 GN=Arap1 PE=1 SV=2	1	4	4	4	0	0	0	0	1	0	1	0	0	4	4	3	0	0	0	0	1	0	0
Arcn1	26.8252	26.7206	26.2892	26.7719	26.862	26.8485	26.4564	26.4149	26.098	26.3256	26.1226	26.2905	26.6755	26.7001	26.5796	26.2559	26.5835	26.4982	Q5XJY5	Q5XJY5	7	7	7	Coatomer subunit delta	Arcn1	sp|Q5XJY5|COPD_MOUSE Coatomer subunit delta OS=Mus musculus OX=10090 GN=Arcn1 PE=1 SV=2	1	7	7	7	3	4	3	4	3	3	6	6	2	6	6	5	4	4	5	3	4	4	3
Arf1	28.686	29.0887	28.469	28.6979	28.9334	29.0172	29.0005	28.4728	28.3734	28.333	28.3961	28.6738	28.3992	28.5028	28.6597	28.5878	28.8024	28.7325	P84078;P61205	P84078;P61205	8;6	8;6	4;2	ADP-ribosylation factor 1;ADP-ribosylation factor 3	Arf1;Arf3	sp|P84078|ARF1_MOUSE ADP-ribosylation factor 1 OS=Mus musculus OX=10090 GN=Arf1 PE=1 SV=2;sp|P61205|ARF3_MOUSE ADP-ribosylation factor 3 OS=Mus musculus OX=10090 GN=Arf3 PE=2 SV=2	2	8	8	4	7	7	6	6	6	6	8	6	6	6	7	6	5	5	6	5	7	8	7
Arf4	26.806	26.9969	26.5234	26.8076	26.4774	26.4851	26.7669	26.4522	26.1075	26.2735	26.1935	26.8269	26.5384	26.4835	26.6788	26.5832	26.9665	26.8009	P61750	P61750	7	4	3	ADP-ribosylation factor 4	Arf4	sp|P61750|ARF4_MOUSE ADP-ribosylation factor 4 OS=Mus musculus OX=10090 GN=Arf4 PE=1 SV=2	1	7	4	3	7	7	6	4	6	5	6	4	5	6	6	7	7	7	6	6	7	7	4
Arhgap1	26.5452	26.5816	26.1131	26.4826	26.4134	26.5928	27.5731	27.2614	26.6195	26.6557	26.5515	26.3244	26.5435	26.8104	26.576	26.462	26.6979	26.7133	Q5FWK3	Q5FWK3	10	10	10	Rho GTPase-activating protein 1	Arhgap1	sp|Q5FWK3|RHG01_MOUSE Rho GTPase-activating protein 1 OS=Mus musculus OX=10090 GN=Arhgap1 PE=1 SV=1	1	10	10	10	10	9	6	4	5	4	5	5	4	8	5	5	6	4	7	7	7	6	10
Arhgdia	30.4328	30.4965	30.7187	30.0695	30.2957	30.0643	30.0246	30.1187	30.3704	30.4598	30.093	30.2591	30.1573	30.0415	29.8885	29.8077	29.9913	29.9177	Q99PT1	Q99PT1	12	12	12	Rho GDP-dissociation inhibitor 1	Arhgdia	sp|Q99PT1|GDIR1_MOUSE Rho GDP-dissociation inhibitor 1 OS=Mus musculus OX=10090 GN=Arhgdia PE=1 SV=3	1	12	12	12	10	10	12	10	10	11	11	11	11	8	10	9	10	11	11	9	11	10	10
Arhgdib	29.7919	29.7788	30.0651	26.9955	24.6042	27.4394	27.4231	27.5203	28.4562	28.3958	28.5665	28.4196	29.1926	28.8245	27.8688	28.1519	28.9918	28.8198	Q61599	Q61599	7	7	7	Rho GDP-dissociation inhibitor 2	Arhgdib	sp|Q61599|GDIR2_MOUSE Rho GDP-dissociation inhibitor 2 OS=Mus musculus OX=10090 GN=Arhgdib PE=1 SV=3	1	7	7	7	3	3	3	5	4	4	7	6	4	4	1	2	5	5	2	4	6	5	3
Arl3	25.7051	26.2769	26.4734	25.7911	25.9818	26.0321	26.1563	25.8425	25.9228	25.6331	25.3322	26.2929	25.4937	25.1615	25.7366	25.8998	25.299	25.643	Q9WUL7	Q9WUL7	2	2	2	ADP-ribosylation factor-like protein 3	Arl3	sp|Q9WUL7|ARL3_MOUSE ADP-ribosylation factor-like protein 3 OS=Mus musculus OX=10090 GN=Arl3 PE=1 SV=1	1	2	2	2	2	2	2	2	2	2	2	2	2	2	2	2	2	2	2	2	2	2	2
Arpc1b	27.6186	27.542	27.3604	27.6502	27.4731	27.5523	27.2776	27.3398	27.2895	27.2116	27.6132	27.2589	27.6197	27.6615	27.535	27.5194	27.7504	27.743	Q9WV32;Q9R0Q6	Q9WV32	11;1	11;1	11;1	Actin-related protein 2/3 complex subunit 1B	Arpc1b	sp|Q9WV32|ARC1B_MOUSE Actin-related protein 2/3 complex subunit 1B OS=Mus musculus OX=10090 GN=Arpc1b PE=1 SV=4	2	11	11	11	10	9	6	6	8	8	10	9	7	9	9	7	9	10	10	8	9	11	10
Arpc2	26.9981	26.9911	26.7955	26.6999	26.915	26.9889	26.7056	26.6158	26.7096	26.5291	26.7761	26.7807	26.8983	27.0302	27.1018	26.9259	26.8654	26.9763	Q9CVB6	Q9CVB6	9	9	9	Actin-related protein 2/3 complex subunit 2	Arpc2	sp|Q9CVB6|ARPC2_MOUSE Actin-related protein 2/3 complex subunit 2 OS=Mus musculus OX=10090 GN=Arpc2 PE=1 SV=3	1	9	9	9	7	8	7	5	6	5	7	4	6	4	5	5	6	7	5	5	6	5	7
Arpc3	26.2132	26.4075	26.2655	26.4721	26.0836	26.3318	25.7214	25.9537	26.2231	25.852	26.3194	25.8385	26.2045	26.2385	25.923	24.3124	24.7131	25.9767	Q9JM76	Q9JM76	3	3	3	Actin-related protein 2/3 complex subunit 3	Arpc3	sp|Q9JM76|ARPC3_MOUSE Actin-related protein 2/3 complex subunit 3 OS=Mus musculus OX=10090 GN=Arpc3 PE=1 SV=3	1	3	3	3	2	2	3	2	2	2	2	2	2	2	2	2	2	2	2	2	1	2	2
Arpc4	28.3366	28.1769	28.3406	28.4884	28.3545	28.4391	28.0589	27.8571	28.0357	28.1997	28.2938	28.2361	28.3189	28.3327	28.1501	28.2725	28.1636	28.3212	P59999	P59999	6	6	6	Actin-related protein 2/3 complex subunit 4	Arpc4	sp|P59999|ARPC4_MOUSE Actin-related protein 2/3 complex subunit 4 OS=Mus musculus OX=10090 GN=Arpc4 PE=1 SV=3	1	6	6	6	6	6	6	5	6	5	6	6	6	6	6	6	6	6	6	5	5	6	6
Arpc5	27.2508	27.4174	27.4331	27.3121	27.2219	26.6795	26.7812	26.9828	27.1503	27.0568	27.295	27.2543	27.1578	26.9083	26.9574	27.1182	27.1879	27.2225	Q9CPW4	Q9CPW4	3	3	3	Actin-related protein 2/3 complex subunit 5	Arpc5	sp|Q9CPW4|ARPC5_MOUSE Actin-related protein 2/3 complex subunit 5 OS=Mus musculus OX=10090 GN=Arpc5 PE=1 SV=3	1	3	3	3	3	3	3	3	3	3	3	3	3	3	3	3	3	3	3	3	2	3	3
Asah1	25.4288	25.6191	25.4492	25.3928	24.7275	25.1661	25.4173	25.1233	25.2967	25.6159	25.1484	25.3926	25.5632	25.2637	25.882	25.6758	25.2432	25.5742	Q9WV54	Q9WV54	3	3	3	Acid ceramidase;Acid ceramidase subunit alpha;Acid ceramidase subunit beta	Asah1	sp|Q9WV54|ASAH1_MOUSE Acid ceramidase OS=Mus musculus OX=10090 GN=Asah1 PE=1 SV=1	1	3	3	3	2	3	3	2	3	3	2	2	2	2	1	3	3	2	3	2	2	3	2
Asna1	24.5153	26.0313	24.2873	24.3764	25.979	24.7141	24.4289	26.0851	26.0637	25.9426	25.9763	25.8035	26.0905	24.0827	26.121	26.7195	25.7979	24.5831	O54984	O54984	2	2	2	ATPase Asna1	Asna1	sp|O54984|GET3_MOUSE ATPase GET3 OS=Mus musculus OX=10090 GN=Get3 PE=1 SV=2	1	2	2	2	1	2	2	2	2	2	1	2	1	1	2	1	2	1	2	2	2	1	1
Asns	24.9175	25.0947	24.6217	25.3535	25.5839	25.5747	25.2092	24.6979	24.7541	24.8682	25.0203	24.9348	25.1557	25.2928	25.6741	25.542	24.8997	25.3487	Q61024	Q61024	7	7	7	Asparagine synthetase [glutamine-hydrolyzing]	Asns	sp|Q61024|ASNS_MOUSE Asparagine synthetase [glutamine-hydrolyzing] OS=Mus musculus OX=10090 GN=Asns PE=1 SV=3	1	7	7	7	5	3	4	3	2	2	4	3	4	5	6	5	4	5	5	6	3	2	5
Asph	26.0796	26.6029	26.0002	26.2269	26.4556	26.0508	26.0993	25.6478	26.3866	25.9161	26.6096	26.5293	26.3537	26.2392	27.1124	26.7212	27.0488	26.7307	Q8BSY0	Q8BSY0	7	7	7	Aspartyl/asparaginyl beta-hydroxylase	Asph	sp|Q8BSY0|ASPH_MOUSE Aspartyl/asparaginyl beta-hydroxylase OS=Mus musculus OX=10090 GN=Asph PE=1 SV=1	1	7	7	7	3	5	4	4	4	5	5	4	4	3	5	6	3	5	7	6	6	6	3
Ass1	26.8583	26.7457	26.0261	24.5291	24.0943	22.6875	24.7446	24.4717	24.5891	21.9343	25.4243	25.7164	26.0603	25.9377	24.0693	24.7688	28.0838	28.0815	P16460	P16460	13	13	13	Argininosuccinate synthase	Ass1	sp|P16460|ASSY_MOUSE Argininosuccinate synthase OS=Mus musculus OX=10090 GN=Ass1 PE=1 SV=1	1	13	13	13	0	1	0	2	4	7	10	11	8	0	0	2	7	11	1	3	13	13	0
Atic	27.4827	27.6244	27.6987	27.7844	27.87	27.8686	27.5486	27.6488	27.7183	27.8027	27.9185	28.0393	27.6298	27.4956	27.5909	27.6065	27.6832	27.4832	Q9CWJ9	Q9CWJ9	21	21	21	Bifunctional purine biosynthesis protein PURH;Phosphoribosylaminoimidazolecarboxamide formyltransferase;IMP cyclohydrolase	Atic	sp|Q9CWJ9|PUR9_MOUSE Bifunctional purine biosynthesis protein ATIC OS=Mus musculus OX=10090 GN=Atic PE=1 SV=2	1	21	21	21	19	19	19	17	17	17	18	16	16	19	19	18	16	16	18	16	18	18	19
Atl3	24.3953	25.2733	24.6058	25.1006	25.4629	25.6493	25.034	24.6715	24.3674	24.3342	24.8219	24.5244	25.3747	25.6462	25.804	25.6655	25.6125	24.5172	Q91YH5	Q91YH5	2	2	2	Atlastin-3	Atl3	sp|Q91YH5|ATLA3_MOUSE Atlastin-3 OS=Mus musculus OX=10090 GN=Atl3 PE=1 SV=1	1	2	2	2	2	1	1	1	1	1	1	2	0	2	2	2	2	2	2	2	2	1	2
Atox1	27.1284	27.5978	27.585	27.1063	27.3932	27.297	26.7763	26.9187	26.4842	27.2872	26.6576	26.5586	24.0133	26.1993	24.4229	24.2677	25.9116	25.9975	O08997	O08997	2	2	2	Copper transport protein ATOX1	Atox1	sp|O08997|ATOX1_MOUSE Copper transport protein ATOX1 OS=Mus musculus OX=10090 GN=Atox1 PE=1 SV=1	1	2	2	2	2	1	2	2	1	2	2	2	2	2	2	2	1	1	1	1	2	1	2
Atp1a1	28.419	28.2926	28.0234	27.6646	27.9216	27.7705	27.9797	27.7256	27.9595	27.7934	28.0036	27.8374	28.0483	28.2248	27.8255	27.8272	28.2839	28.3363	Q8VDN2;Q6PIC6;Q9WV27	Q8VDN2	15;3;1	15;3;1	12;0;0	Sodium/potassium-transporting ATPase subunit alpha-1	Atp1a1	sp|Q8VDN2|AT1A1_MOUSE Sodium/potassium-transporting ATPase subunit alpha-1 OS=Mus musculus OX=10090 GN=Atp1a1 PE=1 SV=1	3	15	15	12	13	13	11	15	10	12	14	10	12	14	10	13	13	14	11	12	15	15	13
Atp1b1	26.5235	26.9191	25.6273	24.9365	25.036	25.2568	26.4308	26.5368	25.6096	25.6661	25.7639	25.4229	25.1867	25.5878	25.1677	24.9609	26.0534	25.7823	P14094	P14094	3	3	3	Sodium/potassium-transporting ATPase subunit beta-1	Atp1b1	sp|P14094|AT1B1_MOUSE Sodium/potassium-transporting ATPase subunit beta-1 OS=Mus musculus OX=10090 GN=Atp1b1 PE=1 SV=1	1	3	3	3	2	2	2	2	2	2	2	2	2	1	1	1	2	2	2	1	3	2	2
Atp2a2	26.1168	26.0986	25.7598	26.4151	26.3762	26.3693	26.295	25.6806	26.0627	26.3448	25.8976	26.0963	26.2066	26.2841	26.0333	26.0572	26.1464	25.7805	O55143;Q8R429	O55143;Q8R429	6;3	6;3	6;3	Sarcoplasmic/endoplasmic reticulum calcium ATPase 2;Sarcoplasmic/endoplasmic reticulum calcium ATPase 1	Atp2a2;Atp2a1	sp|O55143|AT2A2_MOUSE Sarcoplasmic/endoplasmic reticulum calcium ATPase 2 OS=Mus musculus OX=10090 GN=Atp2a2 PE=1 SV=2;sp|Q8R429|AT2A1_MOUSE Sarcoplasmic/endoplasmic reticulum calcium ATPase 1 OS=Mus musculus OX=10090 GN=Atp2a1 PE=1 SV=1	2	6	6	6	4	3	4	5	5	3	5	4	5	4	5	5	4	4	2	3	3	2	4
Atp5a1	29.2509	29.2379	29.0931	29.5329	29.6211	29.4341	29.3451	29.2809	29.3844	29.3841	29.4553	29.2999	29.3803	29.3905	29.4884	29.4434	29.4698	29.4672	Q03265	Q03265	30	30	30	ATP synthase subunit alpha, mitochondrial	Atp5a1	sp|Q03265|ATPA_MOUSE ATP synthase subunit alpha, mitochondrial OS=Mus musculus OX=10090 GN=Atp5f1a PE=1 SV=1	1	30	30	30	28	29	28	27	26	27	26	26	25	28	29	27	27	26	26	27	27	27	28
Atp5b	30.1593	30.1352	30.1239	30.2248	30.3722	30.1374	30.1155	30.2854	30.476	30.3855	30.2012	30.253	29.9371	30.1031	30.1708	30.2285	30.2052	30.1568	P56480	P56480	22	22	22	ATP synthase subunit beta, mitochondrial	Atp5b	sp|P56480|ATPB_MOUSE ATP synthase subunit beta, mitochondrial OS=Mus musculus OX=10090 GN=Atp5f1b PE=1 SV=2	1	22	22	22	20	20	21	20	19	20	20	20	18	19	19	17	20	17	19	18	21	20	20
Atp5c1	27.1357	27.4322	27.3543	27.2918	27.6762	27.6591	27.6806	27.568	27.6466	27.5313	27.6634	27.7778	27.6612	27.3612	27.7482	27.8696	28.0774	27.9574	Q91VR2	Q91VR2	6	6	6	ATP synthase subunit gamma, mitochondrial	Atp5c1	sp|Q91VR2|ATPG_MOUSE ATP synthase subunit gamma, mitochondrial OS=Mus musculus OX=10090 GN=Atp5f1c PE=1 SV=1	1	6	6	6	6	5	5	6	5	6	5	5	4	5	5	5	5	5	5	6	5	5	6
Atp5d	27.8802	27.9919	28.2728	27.7245	28.0043	27.8696	27.7136	27.6534	28.0217	28.239	27.8931	27.8758	27.5879	27.4722	27.7091	27.6607	27.4046	27.5079	Q9D3D9	Q9D3D9	4	4	4	ATP synthase subunit delta, mitochondrial	Atp5d	sp|Q9D3D9|ATPD_MOUSE ATP synthase subunit delta, mitochondrial OS=Mus musculus OX=10090 GN=Atp5f1d PE=1 SV=1	1	4	4	4	3	3	3	3	3	3	3	3	3	2	3	4	3	3	3	3	3	3	3
Atp5e	25.2022	25.2313	25.7461	25.5343	25.4219	25.5266	25.3185	25.263	25.5878	25.4151	25.3448	24.4082	25.3106	25.0603	25.5404	25.3319	25.3162	25.4439	P56382	P56382	3	3	3	ATP synthase subunit epsilon, mitochondrial	Atp5e	sp|P56382|ATP5E_MOUSE ATP synthase subunit epsilon, mitochondrial OS=Mus musculus OX=10090 GN=Atp5f1e PE=1 SV=2	1	3	3	3	3	2	3	3	3	2	3	3	3	2	3	3	3	2	2	3	3	3	3
Atp5f1	25.8127	25.7987	25.5132	26.2065	26.8924	26.5581	27.2166	26.2998	26.1221	23.6862	26.4964	24.6912	23.9469	26.8829	26.5796	26.3537	26.7475	24.9669	Q9CQQ7	Q9CQQ7	4	4	4	ATP synthase F(0) complex subunit B1, mitochondrial	Atp5f1	sp|Q9CQQ7|AT5F1_MOUSE ATP synthase F(0) complex subunit B1, mitochondrial OS=Mus musculus OX=10090 GN=Atp5pb PE=1 SV=1	1	4	4	4	2	2	2	2	2	1	2	2	2	3	2	4	1	2	2	2	2	1	2
Atp5h	27.1083	27.8744	27.8006	27.7259	27.712	27.2887	27.1532	27.585	27.4891	27.6362	27.5527	27.4499	26.8628	27.2788	27.3764	27.2336	27.3728	27.3203	Q9DCX2	Q9DCX2	6	6	6	ATP synthase subunit d, mitochondrial	Atp5h	sp|Q9DCX2|ATP5H_MOUSE ATP synthase subunit d, mitochondrial OS=Mus musculus OX=10090 GN=Atp5pd PE=1 SV=3	1	6	6	6	6	4	5	5	6	6	6	5	5	5	5	6	4	5	6	6	4	5	6
Atp5i	26.3997	26.513	26.6886	26.6827	26.6543	26.3668	25.9958	26.3511	26.4684	26.6375	26.3308	26.3918	25.8695	26.1562	26.0547	26.23	25.8935	25.9208	Q06185	Q06185	4	4	4	ATP synthase subunit e, mitochondrial	Atp5i	sp|Q06185|ATP5I_MOUSE ATP synthase subunit e, mitochondrial OS=Mus musculus OX=10090 GN=Atp5me PE=1 SV=2	1	4	4	4	4	4	4	3	4	4	4	3	4	3	4	4	2	3	3	4	3	4	4
Atp5j	27.3159	27.6902	27.9681	27.8902	27.3176	27.4698	26.986	27.4755	27.4792	27.6144	26.8373	27.4871	24.1047	24.2183	24.3179	27.0173	26.5905	27.0506	P97450	P97450	3	3	3	ATP synthase-coupling factor 6, mitochondrial	Atp5j	sp|P97450|ATP5J_MOUSE ATP synthase-coupling factor 6, mitochondrial OS=Mus musculus OX=10090 GN=Atp5pf PE=1 SV=1	1	3	3	3	2	3	2	3	2	2	3	3	2	3	3	2	1	0	1	2	2	2	2
Atp5j2	26.1802	26.1233	25.8438	26.5216	26.6845	26.6626	26.5588	26.3138	26.4214	26.2483	26.7613	26.2858	26.6554	26.6532	26.7764	26.5077	26.5586	26.6012	P56135	P56135	2	2	2	ATP synthase subunit f, mitochondrial	Atp5j2	sp|P56135|ATPK_MOUSE ATP synthase subunit f, mitochondrial OS=Mus musculus OX=10090 GN=Atp5mf PE=1 SV=3	1	2	2	2	2	2	2	2	2	2	2	2	2	2	2	2	2	2	2	2	2	2	2
Atp5o	26.8255	27.2196	27.3202	27.4436	27.302	27.3284	27.2361	27.3288	27.2888	27.3772	27.3718	27.2232	27.2703	27.0897	27.1807	27.1241	27.3415	26.9319	Q9DB20	Q9DB20	7	7	7	ATP synthase subunit O, mitochondrial	Atp5o	sp|Q9DB20|ATPO_MOUSE ATP synthase subunit O, mitochondrial OS=Mus musculus OX=10090 GN=Atp5po PE=1 SV=1	1	7	7	7	6	5	4	5	5	5	4	4	4	4	5	6	5	5	4	5	4	4	6
Atp6v0d1	24.253	24.7264	24.143	24.8225	24.9354	24.7607	25.8349	25.3874	25.3769	25.5894	23.8601	23.7379	25.8367	25.5473	24.8516	24.4948	26.3545	26.1791	P51863	P51863	2	2	2	V-type proton ATPase subunit d 1	Atp6v0d1	sp|P51863|VA0D1_MOUSE V-type proton ATPase subunit d 1 OS=Mus musculus OX=10090 GN=Atp6v0d1 PE=1 SV=2	1	2	2	2	2	2	2	2	0	1	1	0	1	2	1	1	2	2	1	1	2	2	2
Atp6v1a	26.6711	26.1898	26.2218	26.4978	26.2424	26.621	26.1857	26.0344	26.0187	26.2157	26.1901	26.7196	26.5443	26.3005	26.7401	26.5103	26.6382	26.8048	P50516	P50516	5	5	5	V-type proton ATPase catalytic subunit A	Atp6v1a	sp|P50516|VATA_MOUSE V-type proton ATPase catalytic subunit A OS=Mus musculus OX=10090 GN=Atp6v1a PE=1 SV=2	1	5	5	5	5	4	5	5	5	5	4	4	3	4	3	4	5	5	4	5	5	5	5
Atp6v1b2	26.2833	26.5549	26.0007	26.4837	26.2834	26.4489	26.1237	26.1516	26.213	26.3494	26.3393	26.2119	26.1851	26.4347	26.3286	26.5366	26.3514	26.3463	P62814;Q91YH6	P62814	9;3	9;3	9;3	V-type proton ATPase subunit B, brain isoform	Atp6v1b2	sp|P62814|VATB2_MOUSE V-type proton ATPase subunit B, brain isoform OS=Mus musculus OX=10090 GN=Atp6v1b2 PE=1 SV=1	2	9	9	9	6	6	7	5	6	4	7	4	5	6	5	7	4	7	7	6	8	7	6
Atpif1	25.3976	25.5108	25.9347	25.666	25.9913	25.7896	25.2465	25.6688	25.5671	25.7055	25.2956	25.5323	25.1259	24.8521	25.2043	25.4821	25.0233	24.9799	O35143	O35143	2	2	2	ATPase inhibitor, mitochondrial	Atpif1	sp|O35143|ATIF1_MOUSE ATPase inhibitor, mitochondrial OS=Mus musculus OX=10090 GN=Atp5if1 PE=1 SV=2	1	2	2	2	2	2	2	2	2	2	2	2	2	2	2	2	2	2	2	2	2	2	2
Bag3	23.7679	24.769	25.9522	23.9985	24.6696	24.466	24.6117	24.7911	24.8024	24.1486	24.1	24.6248	24.9481	23.0471	24.4593	24.3889	24.0876	23.8568	Q9JLV1	Q9JLV1	3	3	3	BAG family molecular chaperone regulator 3	Bag3	sp|Q9JLV1|BAG3_MOUSE BAG family molecular chaperone regulator 3 OS=Mus musculus OX=10090 GN=Bag3 PE=1 SV=2	1	3	3	3	2	2	2	1	1	2	2	2	3	2	3	2	2	2	3	2	2	1	2
Bag6	25.4832	23.7478	24.6	24.6007	25.53	25.4344	25.9373	25.7293	25.5951	25.4153	25.467	25.9018	26.0874	25.7286	26.2881	25.2005	24.125	24.3021	Q9Z1R2	Q9Z1R2	3	3	3	Large proline-rich protein BAG6	Bag6	sp|Q9Z1R2|BAG6_MOUSE Large proline-rich protein BAG6 OS=Mus musculus OX=10090 GN=Bag6 PE=1 SV=1	1	3	3	3	2	2	2	3	2	2	2	1	1	1	2	2	3	3	2	2	1	1	2
Banf1	26.375	26.7498	26.9536	26.2881	26.2645	26.32	27.0225	27.1136	27.4519	27.2025	27.149	27.5111	27.3125	27.0127	26.5255	26.9408	27.1409	26.8801	O54962	O54962	4	4	4	Barrier-to-autointegration factor;Barrier-to-autointegration factor, N-terminally processed	Banf1	sp|O54962|BAF_MOUSE Barrier-to-autointegration factor OS=Mus musculus OX=10090 GN=Banf1 PE=1 SV=1	1	4	4	4	4	4	2	4	3	2	3	4	4	2	2	3	4	4	2	3	4	3	4
Basp1	28.7535	28.5033	29.2981	28.1595	28.0879	28.1253	27.907	28.0096	28.3799	28.4597	28.332	28.4866	28.0857	27.9605	27.808	27.7253	28.116	27.9907	Q91XV3	Q91XV3	6	6	6	Brain acid soluble protein 1	Basp1	sp|Q91XV3|BASP1_MOUSE Brain acid soluble protein 1 OS=Mus musculus OX=10090 GN=Basp1 PE=1 SV=3	1	6	6	6	6	5	6	6	6	6	6	6	6	6	6	6	5	5	6	6	6	6	6
Bgn	26.951	26.8859	27.3161	26.0482	26.3755	26.6935	24.6912	25.2368	26.0795	26.3048	26.2346	26.4376	25.9374	26.5398	26.7985	26.3602	26.4689	26.4907	P28653	P28653	5	5	5	Biglycan	Bgn	sp|P28653|PGS1_MOUSE Biglycan OS=Mus musculus OX=10090 GN=Bgn PE=1 SV=1	1	5	5	5	0	1	4	4	3	2	4	3	5	3	3	3	2	2	4	4	4	3	0
Bin1	25.5887	25.9446	25.9134	25.7501	25.7443	25.3807	24.3792	25.5244	25.5528	26.2002	26.2832	25.6972	25.0722	24.2057	25.3854	25.6954	24.4745	25.6243	O08539	O08539	5	5	5	Myc box-dependent-interacting protein 1	Bin1	sp|O08539|BIN1_MOUSE Myc box-dependent-interacting protein 1 OS=Mus musculus OX=10090 GN=Bin1 PE=1 SV=1	1	5	5	5	1	2	3	4	2	4	5	3	3	2	4	2	2	1	4	2	1	2	1
Blvra	23.7312	25.0326	24.8285	24.549	24.6832	25.2282	25.557	25.6372	26.0477	23.5977	26.3513	24.744	25.9131	24.8733	26.4573	25.5318	26.0146	25.9531	Q9CY64	Q9CY64	2	2	2	Biliverdin reductase A	Blvra	sp|Q9CY64|BIEA_MOUSE Biliverdin reductase A OS=Mus musculus OX=10090 GN=Blvra PE=1 SV=1	1	2	2	2	2	2	2	2	2	0	0	1	0	1	0	2	2	0	2	1	2	2	2
Blvrb	23.7524	24.7408	25.5129	25.6788	25.8004	25.9126	24.3044	24.0756	24.2144	24.7496	24.0294	23.8318	24.2287	24.0986	24.6597	25.0089	23.9535	23.9944	Q923D2	Q923D2	3	3	3	Flavin reductase (NADPH)	Blvrb	sp|Q923D2|BLVRB_MOUSE Flavin reductase (NADPH) OS=Mus musculus OX=10090 GN=Blvrb PE=1 SV=3	1	3	3	3	0	0	0	0	0	0	1	1	2	3	3	2	0	1	0	0	1	0	0
Bola2	25.9898	26.504	26.771	25.8403	26.1636	26.2802	24.728	25.2494	25.1231	25.2422	24.9653	24.9178	24.6638	24.0785	24.788	24.5361	24.6857	23.7252	Q8BGS2	Q8BGS2	3	3	3	BolA-like protein 2	Bola2	sp|Q8BGS2|BOLA2_MOUSE BolA-like protein 2 OS=Mus musculus OX=10090 GN=Bola2 PE=1 SV=1	1	3	3	3	2	2	2	2	3	3	3	3	3	3	3	3	1	1	2	1	1	1	2
Bop1	23.973	24.6845	24.3413	24.0564	24.2317	25.5603	25.8793	23.705	25.5338	25.5725	25.8348	23.9417	25.6843	25.691	23.6518	24.8517	25.7556	24.06	P97452	P97452	2	2	2	Ribosome biogenesis protein BOP1	Bop1	sp|P97452|BOP1_MOUSE Ribosome biogenesis protein BOP1 OS=Mus musculus OX=10090 GN=Bop1 PE=1 SV=1	1	2	2	2	2	1	2	2	2	0	0	0	0	1	0	2	2	2	1	1	2	1	2
Bsg	26.9755	27.4257	27.0495	25.2608	24.5955	25.5652	24.1142	26.8531	26.4582	26.764	26.0506	26.1342	26.0346	25.7336	24.5724	25.3655	26.8511	26.9565	P18572	P18572	4	4	4	Basigin	Bsg	sp|P18572|BASI_MOUSE Basigin OS=Mus musculus OX=10090 GN=Bsg PE=1 SV=2	1	4	4	4	2	3	2	3	2	2	3	3	3	2	1	3	4	4	1	2	2	3	2
Btf3	28.5	28.6011	28.7815	28.0658	28.2725	28.3146	28.4529	28.6099	28.58	28.3394	28.5569	28.4581	28.2694	28.3938	28.1467	28.0001	28.3071	28.1476	Q64152	Q64152	4	4	4	Transcription factor BTF3	Btf3	sp|Q64152|BTF3_MOUSE Transcription factor BTF3 OS=Mus musculus OX=10090 GN=Btf3 PE=1 SV=3	1	4	4	4	4	4	4	4	4	4	4	3	4	4	4	3	4	4	4	3	4	4	4
Bub3	24.5122	25.1209	26.4058	24.283	26.6871	26.2976	24.3473	26.216	24.0097	24.5942	24.8082	24.3408	24.5839	23.9165	23.9189	24.6716	26.5125	24.5937	Q9WVA3	Q9WVA3	2	2	2	Mitotic checkpoint protein BUB3	Bub3	sp|Q9WVA3|BUB3_MOUSE Mitotic checkpoint protein BUB3 OS=Mus musculus OX=10090 GN=Bub3 PE=1 SV=2	1	2	2	2	1	2	2	1	1	1	1	1	2	1	2	2	2	1	1	1	2	1	1
Bzw1	27.7429	27.663	27.5299	27.6019	27.9248	27.7858	27.5073	27.6964	27.2017	27.3102	27.6108	27.9043	27.9396	27.7141	28.0302	27.6542	27.3943	27.5212	Q9CQC6	Q9CQC6	2	2	2	Basic leucine zipper and W2 domain-containing protein 1	Bzw1	sp|Q9CQC6|5MP2_MOUSE eIF5-mimic protein 2 OS=Mus musculus OX=10090 GN=Bzw1 PE=1 SV=1	1	2	2	2	2	2	2	2	2	2	2	2	2	2	2	2	2	2	2	2	2	2	2
Bzw2	23.7943	25.1753	25.1062	24.9288	25.0331	25.9177	25.4702	24.7427	24.3687	24.6453	24.6071	24.7197	24.6267	24.1722	24.6203	25.151	24.0756	24.6295	Q91VK1;Q2L4X1	Q91VK1;Q2L4X1	2;2	2;2	2;2	Basic leucine zipper and W2 domain-containing protein 2	Bzw2	sp|Q91VK1|5MP1_MOUSE eIF5-mimic protein 1 OS=Mus musculus OX=10090 GN=Bzw2 PE=1 SV=1;sp|Q2L4X1|5MP1_MUSMM eIF5-mimic protein 1 OS=Mus musculus molossinus OX=57486 GN=Bzw2 PE=2 SV=1	2	2	2	2	2	2	2	2	2	2	1	1	1	2	2	2	2	2	1	0	1	2	2
Cacybp	28.2733	28.3009	28.2845	28.4435	28.4071	28.2345	28.059	28.2941	28.5729	28.4673	28.5903	28.4897	28.1572	28.1472	28.1516	28.282	28.3388	28.1598	Q9CXW3	Q9CXW3	10	10	10	Calcyclin-binding protein	Cacybp	sp|Q9CXW3|CYBP_MOUSE Calcyclin-binding protein OS=Mus musculus OX=10090 GN=Cacybp PE=1 SV=1	1	10	10	10	9	8	8	8	8	7	8	9	8	8	9	9	8	7	9	8	7	8	9
Cad	26.576	26.5009	25.9788	26.5498	26.6195	26.8284	26.7738	26.7722	26.4423	26.5635	26.8038	26.6595	26.486	26.5307	26.718	26.7184	26.5174	26.4654	B2RQC6	B2RQC6	18	18	18	CAD protein;Glutamine-dependent carbamoyl-phosphate synthase;Aspartate carbamoyltransferase;Dihydroorotase	Cad	sp|B2RQC6|PYR1_MOUSE CAD protein OS=Mus musculus OX=10090 GN=Cad PE=1 SV=1	1	18	18	18	15	13	9	9	13	12	13	8	5	10	12	14	9	13	12	12	14	13	15
Calml3	33.0837	33.2854	33.5099	32.8729	32.6488	32.8191	32.8663	32.9581	33.2587	33.1905	32.895	32.8636	32.7696	32.7942	32.1377	32.6017	32.6868	32.6421	P0DP28;P0DP27;P0DP26;Q9D6P8	P0DP28;P0DP27;P0DP26;Q9D6P8	6;6;6;3	6;6;6;3	6;6;6;3	Calmodulin-like protein 3	Calml3	sp|P0DP28|CALM3_MOUSE Calmodulin-3 OS=Mus musculus OX=10090 GN=Calm3 PE=1 SV=1;sp|P0DP27|CALM2_MOUSE Calmodulin-2 OS=Mus musculus OX=10090 GN=Calm2 PE=1 SV=1;sp|P0DP26|CALM1_MOUSE Calmodulin-1 OS=Mus musculus OX=10090 GN=Calm1 PE=1 SV=1;sp|Q9D6P8|CALL3_MOU	4	6	6	6	5	5	5	4	4	4	5	5	5	6	5	5	4	5	5	5	4	3	5
Calr	30.7688	31.1163	31.3253	30.833	30.876	30.6935	30.3283	30.5776	30.5373	30.6737	30.6412	30.7218	30.6881	30.7358	30.626	30.6585	30.9412	30.9365	P14211	P14211	24	24	24	Calreticulin	Calr	sp|P14211|CALR_MOUSE Calreticulin OS=Mus musculus OX=10090 GN=Calr PE=1 SV=1	1	24	24	24	23	22	24	21	23	23	23	24	23	22	22	24	23	23	21	22	24	24	23
Calu	27.465	27.6501	27.9303	27.6567	27.7568	27.697	26.7116	26.8729	27.0887	27.2289	27.0157	27.2052	26.9991	27.3647	27.3414	27.3577	27.4576	27.5188	O35887	O35887	11	11	11	Calumenin	Calu	sp|O35887|CALU_MOUSE Calumenin OS=Mus musculus OX=10090 GN=Calu PE=1 SV=1	1	11	11	11	7	6	5	7	7	9	8	10	8	10	10	9	7	7	10	8	8	9	7
Camk2d	25.7686	25.9828	24.435	26.3438	26.2718	26.0721	25.6485	25.9488	25.7652	24.0742	24.4433	24.8258	25.919	25.9873	26.2422	25.9392	25.876	25.7534	Q6PHZ2;P11798	Q6PHZ2;P11798	3;2	3;2	1;0	Calcium/calmodulin-dependent protein kinase type II subunit delta;Calcium/calmodulin-dependent protein kinase type II subunit alpha	Camk2d;Camk2a	sp|Q6PHZ2|KCC2D_MOUSE Calcium/calmodulin-dependent protein kinase type II subunit delta OS=Mus musculus OX=10090 GN=Camk2d PE=1 SV=1;sp|P11798|KCC2A_MOUSE Calcium/calmodulin-dependent protein kinase type II subunit alpha OS=Mus musculus OX=10090 GN=Camk2a	2	3	3	1	3	2	2	2	1	1	2	2	1	3	3	3	2	3	3	3	3	3	3
Cand1	27.4488	27.3329	26.9436	27.6482	27.506	27.6906	27.187	26.971	27.0938	26.9545	27.2233	27.1967	27.5134	27.7054	27.4413	27.3769	27.5484	27.2353	Q6ZQ38	Q6ZQ38	11	11	11	Cullin-associated NEDD8-dissociated protein 1	Cand1	sp|Q6ZQ38|CAND1_MOUSE Cullin-associated NEDD8-dissociated protein 1 OS=Mus musculus OX=10090 GN=Cand1 PE=1 SV=2	1	11	11	11	8	9	8	8	7	7	7	7	7	11	10	11	8	8	8	8	5	9	8
Canx	28.3248	28.4139	28.1851	28.6207	28.5964	28.4916	28.1949	28.2177	28.1003	28.0711	28.2997	28.1854	28.3144	28.4717	28.4834	28.2463	28.4122	28.4392	P35564	P35564	10	10	10	Calnexin	Canx	sp|P35564|CALX_MOUSE Calnexin OS=Mus musculus OX=10090 GN=Canx PE=1 SV=1	1	10	10	10	10	9	7	10	10	10	9	10	8	9	10	10	10	10	9	10	9	10	10
Cap1	29.2735	29.4164	29.0648	29.0335	29.1719	29.1787	28.9392	28.8696	28.7079	28.9345	28.9643	28.8998	29.1995	29.1934	29.0707	28.9545	28.9356	29.0206	P40124;Q9CYT6	P40124	28;1	28;1	28;1	Adenylyl cyclase-associated protein 1	Cap1	sp|P40124|CAP1_MOUSE Adenylyl cyclase-associated protein 1 OS=Mus musculus OX=10090 GN=Cap1 PE=1 SV=4	2	28	28	28	25	21	21	18	20	20	22	23	21	21	22	24	24	20	25	19	19	21	25
Capg	28.012	28.1132	28.5986	27.1734	27.1434	27.069	25.5863	25.6629	27.4923	27.2183	27.7582	27.8973	27.5643	27.3428	26.924	26.9682	27.8042	27.7888	P24452	P24452	5	5	5	Macrophage-capping protein	Capg	sp|P24452|CAPG_MOUSE Macrophage-capping protein OS=Mus musculus OX=10090 GN=Capg PE=1 SV=2	1	5	5	5	2	2	5	5	5	5	5	5	5	4	5	4	5	4	4	4	5	5	2
Capn2	28.2142	28.2852	28.062	28.1901	28.1688	28.3197	27.5045	27.1956	27.4525	27.3204	27.6548	27.533	27.8636	27.8817	27.9865	27.7532	27.9292	27.8802	O08529	O08529	19	19	19	Calpain-2 catalytic subunit	Capn2	sp|O08529|CAN2_MOUSE Calpain-2 catalytic subunit OS=Mus musculus OX=10090 GN=Capn2 PE=1 SV=4	1	19	19	19	15	15	9	9	12	9	17	16	14	15	19	14	16	15	17	15	16	14	15
Capns1	27.5488	27.8266	27.7613	27.7871	27.9327	27.9072	26.947	27.0454	27.104	27.1602	27.2249	27.4432	27.3781	27.5654	27.5129	27.5458	27.135	27.3023	O88456	O88456	5	5	5	Calpain small subunit 1	Capns1	sp|O88456|CPNS1_MOUSE Calpain small subunit 1 OS=Mus musculus OX=10090 GN=Capns1 PE=1 SV=2	1	5	5	5	5	4	4	4	2	5	5	4	4	5	5	5	4	4	4	4	4	4	5
Caprin1	27.0232	26.9634	26.7995	26.7631	26.8329	26.7652	27.6643	27.1937	26.885	26.9436	26.9641	27.2482	26.959	26.9668	27.2024	26.9827	27.023	27.2485	Q60865	Q60865	10	10	10	Caprin-1	Caprin1	sp|Q60865|CAPR1_MOUSE Caprin-1 OS=Mus musculus OX=10090 GN=Caprin1 PE=1 SV=2	1	10	10	10	9	8	6	7	5	5	7	4	6	7	6	5	6	5	6	7	5	5	9
Capza1	27.7383	27.7303	27.8231	27.9134	27.9813	27.7351	27.5673	27.8409	27.5845	27.4835	27.8148	27.6118	27.7809	27.7633	27.761	27.7861	27.9481	27.84	P47753	P47753	7	5	5	F-actin-capping protein subunit alpha-1	Capza1	sp|P47753|CAZA1_MOUSE F-actin-capping protein subunit alpha-1 OS=Mus musculus OX=10090 GN=Capza1 PE=1 SV=4	1	7	5	5	7	7	7	7	7	5	6	6	7	7	7	7	7	6	7	7	7	6	5
Capza2	28.3809	28.3912	28.1481	28.7153	28.554	28.5618	28.4634	28.4331	28.3889	28.4107	28.312	28.178	28.5289	28.5242	28.4996	28.6044	28.4451	28.4746	P47754	P47754	8	8	6	F-actin-capping protein subunit alpha-2	Capza2	sp|P47754|CAZA2_MOUSE F-actin-capping protein subunit alpha-2 OS=Mus musculus OX=10090 GN=Capza2 PE=1 SV=3	1	8	8	6	8	8	7	8	8	7	8	8	8	8	8	8	8	7	8	8	8	8	8
Capzb	26.7943	27.1157	26.8071	27.3125	27.1124	27.0746	27.1074	27.1126	26.8796	26.8629	26.7886	26.7367	27.1142	27.2063	26.792	26.8827	27.2062	27.13	P47757	P47757	4	4	4	F-actin-capping protein subunit beta	Capzb	sp|P47757|CAPZB_MOUSE F-actin-capping protein subunit beta OS=Mus musculus OX=10090 GN=Capzb PE=1 SV=3	1	4	4	4	3	3	3	2	3	2	3	2	2	3	2	2	3	2	2	3	2	2	3
Cars	24.5015	25.6219	24.3374	25.6409	25.6633	25.6078	24.5351	25.3197	23.98	24.0317	24.6963	24.0441	24.1173	24.2106	24.2393	24.6083	24.0379	24.6308	Q9ER72	Q9ER72	3	3	3	Cysteine--tRNA ligase, cytoplasmic	Cars	sp|Q9ER72|SYCC_MOUSE Cysteine--tRNA ligase, cytoplasmic OS=Mus musculus OX=10090 GN=Cars1 PE=1 SV=2	1	3	3	3	0	3	1	1	0	0	3	3	0	2	2	2	2	0	0	1	0	0	0
Cast	26.5743	26.6757	27.0513	26.2788	26.2908	26.2471	23.596	23.7657	26.6706	26.4423	26.4353	26.3962	26.6919	26.548	26.3177	26.3958	26.4048	26.5914	P51125	P51125	5	5	5	Calpastatin	Cast	sp|P51125|ICAL_MOUSE Calpastatin OS=Mus musculus OX=10090 GN=Cast PE=1 SV=2	1	5	5	5	1	3	3	4	4	4	4	4	5	4	5	3	4	4	4	2	5	3	1
Cat	24.5622	23.4549	24.6357	23.8398	25.7093	26.0475	25.5521	25.3085	24.807	25.6127	25.7025	24.9154	23.5538	25.6979	24.2006	24.4893	25.7191	26.2405	P24270	P24270	3	3	3	Catalase	Cat	sp|P24270|CATA_MOUSE Catalase OS=Mus musculus OX=10090 GN=Cat PE=1 SV=4	1	3	3	3	3	3	2	3	2	1	2	1	1	1	3	2	1	3	1	2	3	3	3
Cav1	26.6514	26.2951	26.3783	27.4243	25.8538	27.3398	25.7675	25.4782	26.0965	26.3862	26.2876	26.2028	26.7338	27.1803	26.7079	26.421	26.0847	26.5212	P49817;P51637	P49817	4;1	4;1	4;1	Caveolin-1	Cav1	sp|P49817|CAV1_MOUSE Caveolin-1 OS=Mus musculus OX=10090 GN=Cav1 PE=1 SV=1	2	4	4	4	3	3	2	3	3	4	4	4	4	4	3	4	4	4	4	4	4	4	3
Cbr1	24.7287	24.0591	25.9421	26.1919	26.4808	26.0165	24.0967	25.8774	26.1796	26.3722	26.3895	26.1104	24.6993	24.7463	25.6675	26.0137	26.1001	24.2426	P48758	P48758	3	3	3	Carbonyl reductase [NADPH] 1	Cbr1	sp|P48758|CBR1_MOUSE Carbonyl reductase [NADPH] 1 OS=Mus musculus OX=10090 GN=Cbr1 PE=1 SV=3	1	3	3	3	0	2	2	2	3	2	1	1	2	2	3	2	0	1	2	2	2	2	0
Cbr3	23.8967	25.1712	25.3437	25.1236	24.1701	24.8655	24.0601	25.1648	25.5577	25.3383	25.6449	25.7661	24.9933	24.432	25.4558	25.9708	25.5806	25.3386	Q8K354	Q8K354	4	4	4	Carbonyl reductase [NADPH] 3	Cbr3	sp|Q8K354|CBR3_MOUSE Carbonyl reductase [NADPH] 3 OS=Mus musculus OX=10090 GN=Cbr3 PE=1 SV=1	1	4	4	4	1	2	4	3	2	2	1	2	2	2	1	1	2	1	3	3	3	2	1
Cbx3	27.2788	27.3426	27.7835	27.4495	27.2257	27.1341	27.088	27.3661	27.3923	27.2625	27.1793	27.3575	26.8616	27.1329	26.6256	26.7981	26.7979	27.078	P23198;Q61686	P23198	5;1	5;1	5;1	Chromobox protein homolog 3	Cbx3	sp|P23198|CBX3_MOUSE Chromobox protein homolog 3 OS=Mus musculus OX=10090 GN=Cbx3 PE=1 SV=2	2	5	5	5	5	5	4	5	5	5	5	5	5	5	5	5	5	5	5	5	5	5	5
Cct2	29.1015	29.094	28.9415	29.2946	29.3137	29.3229	29.2511	29.1779	29.2335	29.1136	29.3583	29.2087	29.2863	29.1749	29.2759	29.0307	29.0386	29.1907	P80314	P80314	27	27	27	T-complex protein 1 subunit beta	Cct2	sp|P80314|TCPB_MOUSE T-complex protein 1 subunit beta OS=Mus musculus OX=10090 GN=Cct2 PE=1 SV=4	1	27	27	27	25	24	24	23	21	24	23	24	22	25	24	23	21	23	23	25	21	22	25
Cct3	28.0466	27.9031	27.8353	28.4627	28.3041	28.4111	28.4019	28.3141	27.9619	27.8965	28.2425	27.9875	28.166	28.2858	28.1776	28.0884	28.0844	28.1211	P80318	P80318	23	23	23	T-complex protein 1 subunit gamma	Cct3	sp|P80318|TCPG_MOUSE T-complex protein 1 subunit gamma OS=Mus musculus OX=10090 GN=Cct3 PE=1 SV=1	1	23	23	23	22	21	19	17	18	16	17	17	16	18	20	20	21	21	18	19	17	21	22
Cct4	28.0456	27.9883	27.8713	28.2448	28.2886	28.3546	28.2982	28.1689	27.7844	27.9653	28.0278	27.8291	28.2682	28.0835	28.3371	28.1415	27.9694	28.0878	P80315	P80315	19	19	19	T-complex protein 1 subunit delta	Cct4	sp|P80315|TCPD_MOUSE T-complex protein 1 subunit delta OS=Mus musculus OX=10090 GN=Cct4 PE=1 SV=3	1	19	19	19	18	17	16	16	15	14	14	12	14	17	17	18	15	17	17	14	15	16	18
Cct5	28.3317	28.4247	28.3035	28.5284	28.6629	28.4442	28.6221	28.5046	28.3845	28.4456	28.544	28.5266	28.5814	28.4736	28.4669	28.3929	28.3277	28.4215	P80316	P80316	20	20	20	T-complex protein 1 subunit epsilon	Cct5	sp|P80316|TCPE_MOUSE T-complex protein 1 subunit epsilon OS=Mus musculus OX=10090 GN=Cct5 PE=1 SV=1	1	20	20	20	17	18	16	17	17	15	17	16	16	18	18	19	17	17	18	16	18	19	17
Cct6a	28.5714	28.5762	28.2147	28.8338	28.649	28.789	28.7701	28.6807	28.6109	28.6654	28.7521	28.6188	28.8042	28.7427	28.7601	28.5637	28.5947	28.575	P80317;Q61390	P80317	18;2	18;2	18;2	T-complex protein 1 subunit zeta	Cct6a	sp|P80317|TCPZ_MOUSE T-complex protein 1 subunit zeta OS=Mus musculus OX=10090 GN=Cct6a PE=1 SV=3	2	18	18	18	16	17	16	14	16	14	15	15	14	16	14	14	16	16	17	15	16	16	16
Cct7	28.7468	28.7524	28.5869	29.0503	29.0081	29.1598	28.9992	28.9717	28.6988	28.7581	28.8437	28.8556	28.9356	28.9055	29.0753	28.8639	28.8777	28.8922	P80313	P80313	19	19	19	T-complex protein 1 subunit eta	Cct7	sp|P80313|TCPH_MOUSE T-complex protein 1 subunit eta OS=Mus musculus OX=10090 GN=Cct7 PE=1 SV=1	1	19	19	19	17	17	17	18	17	15	17	17	16	18	18	19	17	18	18	18	15	16	17
Cct8	27.8235	27.6525	27.7209	28.1526	28.1001	28.1337	28.0121	27.8862	27.6436	27.7102	27.9039	27.6902	27.8929	27.8232	27.943	27.9304	27.9108	27.8901	P42932	P42932	22	22	22	T-complex protein 1 subunit theta	Cct8	sp|P42932|TCPQ_MOUSE T-complex protein 1 subunit theta OS=Mus musculus OX=10090 GN=Cct8 PE=1 SV=3	1	22	22	22	21	21	19	17	21	20	19	18	19	21	19	21	20	19	22	20	19	21	21
Cd44	27.9661	27.6002	27.991	28.9972	28.5071	28.9578	27.2863	27.0325	27.7389	27.7958	28.3795	28.0323	28.3228	27.9722	28.1923	28.147	27.7696	27.6518	P15379	P15379	2	2	2	CD44 antigen	Cd44	sp|P15379|CD44_MOUSE CD44 antigen OS=Mus musculus OX=10090 GN=Cd44 PE=1 SV=3	1	2	2	2	2	2	2	2	2	2	2	2	2	2	2	2	2	2	2	2	2	2	2
Cdc37	26.9772	27.3397	27.4805	27.4649	27.5141	27.1097	26.903	26.9134	27.105	27.3533	26.8746	27.5667	26.9844	27.0208	27.1206	27.1631	26.8547	26.8342	Q61081	Q61081	5	5	5	Hsp90 co-chaperone Cdc37;Hsp90 co-chaperone Cdc37, N-terminally processed	Cdc37	sp|Q61081|CDC37_MOUSE Hsp90 co-chaperone Cdc37 OS=Mus musculus OX=10090 GN=Cdc37 PE=1 SV=1	1	5	5	5	5	5	5	5	4	4	3	5	3	4	3	5	4	4	5	5	3	5	5
Cdc42	28.3921	28.3304	28.1895	28.4375	28.4448	28.2976	28.2119	28.2555	28.0345	27.9767	28.1533	28.197	28.3935	28.167	28.1706	28.2231	28.257	28.2223	P60766;Q8R527;Q9ER71	P60766	9;1;1	9;1;1	8;0;0	Cell division control protein 42 homolog	Cdc42	sp|P60766|CDC42_MOUSE Cell division control protein 42 homolog OS=Mus musculus OX=10090 GN=Cdc42 PE=1 SV=2	3	9	9	8	9	8	5	9	8	9	8	9	8	8	9	9	7	9	8	8	8	9	9
Cdh2	24.94	24.1389	24.0286	25.0989	25.1938	24.698	26.9882	26.9902	26.5696	26.6213	23.233	25.4746	24.0831	24.3861	24.4062	25.3076	24.5532	24.1717	P15116	P15116	3	3	3	Cadherin-2	Cdh2	sp|P15116|CADH2_MOUSE Cadherin-2 OS=Mus musculus OX=10090 GN=Cdh2 PE=1 SV=2	1	3	3	3	3	2	2	3	1	1	1	1	1	1	0	1	1	1	1	1	1	1	3
Cdk1	26.5406	26.4292	26.2789	26.68	26.8165	26.5591	26.3951	26.4678	26.195	26.1979	26.3078	26.1367	26.5488	26.547	26.6234	26.0693	26.4087	26.2318	P11440	P11440	7	7	6	Cyclin-dependent kinase 1	Cdk1	sp|P11440|CDK1_MOUSE Cyclin-dependent kinase 1 OS=Mus musculus OX=10090 GN=Cdk1 PE=1 SV=3	1	7	7	6	7	7	6	7	5	6	6	6	7	7	7	6	6	7	7	5	6	7	7
Cdkn2a	26.5097	26.3736	26.8398	26.7461	26.2302	26.7455	26.1344	26.6169	26.8287	26.8054	26.702	26.3268	26.7116	26.925	26.4877	26.6075	26.7292	26.3183	P51480	P51480	3	3	3	Cyclin-dependent kinase inhibitor 2A	Cdkn2a	sp|P51480|CDN2A_MOUSE Cyclin-dependent kinase inhibitor 2A OS=Mus musculus OX=10090 GN=Cdkn2a PE=1 SV=2	1	3	3	3	3	3	3	3	3	3	3	2	3	3	3	3	2	2	2	2	3	3	3
Cdv3	27.5708	27.7332	28.0357	27.3966	27.6621	27.4016	27.294	27.4002	27.5853	27.511	27.3823	27.7689	27.0794	27.0981	27.261	27.3036	27.1982	27.0151	Q4VAA2	Q4VAA2	5	5	5	Protein CDV3	Cdv3	sp|Q4VAA2|CDV3_MOUSE Protein CDV3 OS=Mus musculus OX=10090 GN=Cdv3 PE=1 SV=2	1	5	5	5	5	5	5	5	5	5	5	5	5	5	5	5	5	4	5	4	5	4	5
Cfl1	32.3366	32.7058	32.7744	31.9993	32.1864	32.0589	32.242	32.3939	32.2259	32.2891	32.2052	32.5301	32.1549	32.1685	32.2927	32.2853	32.166	32.1968	P18760	P18760	13	13	11	Cofilin-1	Cfl1	sp|P18760|COF1_MOUSE Cofilin-1 OS=Mus musculus OX=10090 GN=Cfl1 PE=1 SV=3	1	13	13	11	13	13	10	12	12	12	12	13	12	11	12	10	13	12	12	12	11	12	13
Cfl2	27.6082	28.0606	27.9638	26.8777	26.9916	27.3062	27.6235	27.606	27.4058	27.1276	27.5635	27.855	27.6068	27.8148	27.2969	27.6141	27.7583	27.6551	P45591	P45591	8	6	6	Cofilin-2	Cfl2	sp|P45591|COF2_MOUSE Cofilin-2 OS=Mus musculus OX=10090 GN=Cfl2 PE=1 SV=1	1	8	6	6	7	7	6	6	5	6	6	7	7	5	6	4	6	6	5	6	6	6	5
Chchd3	25.6512	25.0053	24.4917	24.6262	25.633	24.9227	25.3165	24.5797	24.9171	24.469	24.6097	25.6329	25.3512	25.6312	24.4104	23.8843	25.6955	25.4475	Q9CRB9	Q9CRB9	2	2	2	MICOS complex subunit Mic19	Chchd3	sp|Q9CRB9|MIC19_MOUSE MICOS complex subunit Mic19 OS=Mus musculus OX=10090 GN=Chchd3 PE=1 SV=1	1	2	2	2	2	1	1	1	1	2	2	1	2	1	2	1	2	2	1	1	2	2	2
Chmp4b	26.5931	27.1477	27.3117	26.861	26.94	26.6787	26.4628	26.6206	26.7174	26.7759	26.417	26.3922	26.4741	26.6725	26.1764	26.3251	26.6378	26.3713	Q9D8B3	Q9D8B3	4	4	4	Charged multivesicular body protein 4b	Chmp4b	sp|Q9D8B3|CHM4B_MOUSE Charged multivesicular body protein 4b OS=Mus musculus OX=10090 GN=Chmp4b PE=1 SV=2	1	4	4	4	3	3	3	3	2	3	4	4	3	3	3	3	2	3	4	2	3	4	3
Chordc1	24.8619	24.6013	24.6741	25.4438	25.5359	24.1651	23.9264	25.5688	25.6535	24.2392	25.5241	24.0759	24.5122	23.7171	25.118	24.3258	25.4461	24.5554	Q9D1P4	Q9D1P4	2	2	2	Cysteine and histidine-rich domain-containing protein 1	Chordc1	sp|Q9D1P4|CHRD1_MOUSE Cysteine and histidine-rich domain-containing protein 1 OS=Mus musculus OX=10090 GN=Chordc1 PE=1 SV=1	1	2	2	2	1	2	2	1	2	1	1	1	1	2	2	1	1	1	1	1	1	1	1
Ckap4	28.6777	28.7327	28.5962	28.4065	28.3707	28.2931	28.0483	28.0871	28.1005	28.2114	28.5332	28.5366	28.6031	28.5448	28.3954	28.3913	28.9659	28.8964	Q8BMK4	Q8BMK4	29	29	29	Cytoskeleton-associated protein 4	Ckap4	sp|Q8BMK4|CKAP4_MOUSE Cytoskeleton-associated protein 4 OS=Mus musculus OX=10090 GN=Ckap4 PE=1 SV=2	1	29	29	29	24	22	23	24	27	25	27	26	21	23	26	21	21	24	24	26	28	26	24
Ckb	26.9473	27.0144	27.1661	26.3001	26.3695	26.2316	25.7675	25.8657	25.5028	25.9096	26.5421	26.375	27.1586	27.1785	25.8968	24.5173	27.327	27.4002	Q04447	Q04447	4	4	4	Creatine kinase B-type	Ckb	sp|Q04447|KCRB_MOUSE Creatine kinase B-type OS=Mus musculus OX=10090 GN=Ckb PE=1 SV=1	1	4	4	4	2	3	2	2	2	3	3	3	3	4	3	3	4	4	2	1	4	4	2
Clic1	28.8223	28.8798	28.9376	28.5883	28.6472	28.8303	28.8316	28.8317	28.7339	28.8906	28.7355	28.9242	28.8799	28.6409	28.6034	28.586	28.7627	28.76	Q9Z1Q5	Q9Z1Q5	17	17	17	Chloride intracellular channel protein 1	Clic1	sp|Q9Z1Q5|CLIC1_MOUSE Chloride intracellular channel protein 1 OS=Mus musculus OX=10090 GN=Clic1 PE=1 SV=3	1	17	17	17	16	17	16	16	17	17	15	14	15	17	16	15	16	16	16	17	15	15	16
Clic4	26.5491	26.7048	26.5904	26.7186	26.7873	26.5754	27.1571	27.0688	26.7041	26.8241	26.3893	26.19	26.4898	26.5406	26.2088	26.2565	25.8623	26.0651	Q9QYB1	Q9QYB1	5	5	5	Chloride intracellular channel protein 4	Clic4	sp|Q9QYB1|CLIC4_MOUSE Chloride intracellular channel protein 4 OS=Mus musculus OX=10090 GN=Clic4 PE=1 SV=3	1	5	5	5	5	5	5	5	4	4	5	5	5	4	5	5	5	5	5	4	4	4	5
Clta	26.7037	27.124	27.1427	27.0041	27.1244	26.2149	24.573	26.8647	26.6044	26.5655	26.6273	26.4324	26.228	26.2792	26.0186	26.1023	26.0939	26.7221	O08585	O08585	4	4	4	Clathrin light chain A	Clta	sp|O08585|CLCA_MOUSE Clathrin light chain A OS=Mus musculus OX=10090 GN=Clta PE=1 SV=2	1	4	4	4	1	3	3	3	2	2	3	4	4	4	3	4	3	2	1	3	3	3	1
Cltc	28.5024	28.4093	28.2543	28.8194	28.5153	28.7233	28.5658	28.3639	28.3263	28.3198	28.4451	28.4253	28.6544	28.7208	28.8448	28.6121	28.6485	28.7394	Q68FD5	Q68FD5	53	53	53	Clathrin heavy chain 1	Cltc	sp|Q68FD5|CLH1_MOUSE Clathrin heavy chain 1 OS=Mus musculus OX=10090 GN=Cltc PE=1 SV=3	1	53	53	53	47	47	44	45	45	40	47	42	40	48	45	50	50	48	51	43	43	47	47
Cmpk1	25.7412	26.1116	26.2442	25.8296	26.3413	24.7884	26.015	25.9537	25.9255	26.2578	25.9622	25.8137	25.6478	24.481	25.8956	25.4321	25.9603	25.965	Q9DBP5	Q9DBP5	6	6	6	UMP-CMP kinase	Cmpk1	sp|Q9DBP5|KCY_MOUSE UMP-CMP kinase OS=Mus musculus OX=10090 GN=Cmpk1 PE=1 SV=1	1	6	6	6	5	4	5	5	5	3	4	4	5	4	4	1	3	2	2	2	4	3	5
Cnbp	28.616	28.5644	29.2111	28.7097	29.0547	28.8127	29.1549	28.9507	29.1807	29.2039	28.832	28.9217	28.8541	28.4348	28.6204	28.8151	28.4307	28.4523	P53996	P53996	5	5	5	Cellular nucleic acid-binding protein	Cnbp	sp|P53996|CNBP_MOUSE CCHC-type zinc finger nucleic acid binding protein OS=Mus musculus OX=10090 GN=Cnbp PE=1 SV=2	1	5	5	5	5	5	5	5	5	5	4	4	5	4	4	5	5	4	5	4	4	5	5
Cndp2	25.9169	25.9348	24.7462	24.5806	25.3314	25.8626	25.9677	25.9958	23.9126	25.9255	25.6927	24.7058	25.9497	24.27	24.5378	24.8117	25.7641	25.6223	Q9D1A2	Q9D1A2	4	4	4	Cytosolic non-specific dipeptidase	Cndp2	sp|Q9D1A2|CNDP2_MOUSE Cytosolic non-specific dipeptidase OS=Mus musculus OX=10090 GN=Cndp2 PE=1 SV=1	1	4	4	4	4	3	2	3	2	2	2	2	2	2	2	3	2	2	2	1	3	3	4
Cnn1	29.4439	29.4173	29.9361	28.0273	27.9977	27.6514	24.2869	24.7485	26.7167	26.7737	26.8413	26.6044	28.1746	27.9843	26.9373	27.0801	27.147	27.0894	Q08091	Q08091	17	17	16	Calponin-1	Cnn1	sp|Q08091|CNN1_MOUSE Calponin-1 OS=Mus musculus OX=10090 GN=Cnn1 PE=1 SV=1	1	17	17	16	2	3	8	6	7	6	16	15	15	10	13	9	10	10	8	9	7	7	2
Cnn2	29.6699	29.8487	30.1857	29.7486	29.7763	29.6022	28.9124	29.1359	29.384	29.4746	29.4014	29.3494	29.6292	29.6644	29.5613	29.4977	29.2837	29.3284	Q08093	Q08093	12	11	10	Calponin-2	Cnn2	sp|Q08093|CNN2_MOUSE Calponin-2 OS=Mus musculus OX=10090 GN=Cnn2 PE=1 SV=1	1	12	11	10	9	10	12	10	8	9	10	10	9	9	12	8	10	10	11	9	8	8	9
Cnn3	26.5437	26.6029	26.7962	26.605	27.1135	26.9651	26.9264	27.1843	26.4454	26.7558	26.493	26.7009	26.9951	26.5069	26.942	26.8937	26.562	26.6116	Q9DAW9	Q9DAW9	12	10	10	Calponin-3	Cnn3	sp|Q9DAW9|CNN3_MOUSE Calponin-3 OS=Mus musculus OX=10090 GN=Cnn3 PE=1 SV=1	1	12	10	10	7	11	7	6	5	6	5	8	8	5	8	7	5	7	8	7	6	7	6
Cnpy2	26.7679	27.2896	27.4886	26.5831	27.0658	26.5541	27.2809	27.5422	26.6196	26.8012	26.5006	26.7027	26.7349	26.4769	26.5438	26.137	26.8383	26.6807	Q9QXT0	Q9QXT0	4	4	4	Protein canopy homolog 2	Cnpy2	sp|Q9QXT0|CNPY2_MOUSE Protein canopy homolog 2 OS=Mus musculus OX=10090 GN=Cnpy2 PE=1 SV=1	1	4	4	4	4	4	4	4	4	4	3	3	4	4	3	4	4	4	3	3	4	4	4
Cnpy4	25.9382	25.8448	26.277	25.4185	25.88	25.1761	24.8671	25.3289	25.4068	25.3848	25.6233	26.0624	25.6554	25.4674	25.1285	25.5385	25.7838	25.8506	Q8BQ47	Q8BQ47	5	5	5	Protein canopy homolog 4	Cnpy4	sp|Q8BQ47|CNPY4_MOUSE Protein canopy homolog 4 OS=Mus musculus OX=10090 GN=Cnpy4 PE=1 SV=1	1	5	5	5	3	3	4	4	4	3	4	5	5	4	5	4	3	4	2	3	4	5	3
Col12a1	26.9064	26.4803	25.8818	29.3079	29.3062	29.032	24.148	21.8081	25.582	25.7612	24.065	23.1066	26.4826	26.7325	27.5715	27.5713	24.0368	24.96	Q60847	Q60847	62	62	62	Collagen alpha-1(XII) chain	Col12a1	sp|Q60847|COCA1_MOUSE Collagen alpha-1(XII) chain OS=Mus musculus OX=10090 GN=Col12a1 PE=2 SV=3	1	62	62	62	0	2	13	16	8	4	20	23	15	51	52	57	28	29	48	38	7	7	0
Col1a1	28.4938	28.6058	28.887	29.2893	29.3763	29.0607	28.3694	28.4606	27.6826	27.8111	28.2042	28.1287	27.9813	28.1091	28.7762	28.872	28.6238	28.6002	P11087;CON__Q862S4	P11087	33;1	33;1	31;1	Collagen alpha-1(I) chain	Col1a1	sp|P11087|CO1A1_MOUSE Collagen alpha-1(I) chain OS=Mus musculus OX=10090 GN=Col1a1 PE=1 SV=4	2	33	33	31	24	28	17	13	18	20	26	23	29	31	32	32	23	23	28	27	24	24	24
Col1a2	27.2201	27.4421	27.6987	27.5133	27.7108	27.5429	25.7222	26.0581	26.6943	26.6679	27.0962	27.1264	26.7861	26.9486	27.4634	27.5698	27.0946	27.2882	Q01149	Q01149	20	20	20	Collagen alpha-2(I) chain	Col1a2	sp|Q01149|CO1A2_MOUSE Collagen alpha-2(I) chain OS=Mus musculus OX=10090 GN=Col1a2 PE=1 SV=2	1	20	20	20	5	7	10	8	10	10	14	10	16	16	17	14	11	10	18	16	14	14	5
Col5a1	26.628	28.2952	27.0889	27.7592	28.2055	27.7119	26.0979	24.5919	26.1803	24.5021	26.6831	26.7732	27.7492	27.444	27.7855	27.5817	26.015	27.2682	O88207;Q61245	O88207	8;1	8;1	8;1	Collagen alpha-1(V) chain	Col5a1	sp|O88207|CO5A1_MOUSE Collagen alpha-1(V) chain OS=Mus musculus OX=10090 GN=Col5a1 PE=1 SV=2	2	8	8	8	1	1	2	1	4	1	4	5	6	6	6	5	5	5	5	5	2	4	1
Colgalt1	26.5772	26.1299	26.0608	26.5956	26.3068	26.5572	26.1096	26.1009	26.1198	26.1265	26.3614	26.5441	26.5497	26.6378	26.7542	26.4538	26.5128	26.8156	Q8K297	Q8K297	7	7	7	Procollagen galactosyltransferase 1	Colgalt1	sp|Q8K297|GT251_MOUSE Procollagen galactosyltransferase 1 OS=Mus musculus OX=10090 GN=Colgalt1 PE=1 SV=2	1	7	7	7	5	5	3	3	5	5	3	5	3	6	5	6	6	5	6	6	6	7	5
Comt	25.9025	26.2345	25.8762	26.4003	26.211	26.3574	25.9915	26.3647	26.4213	23.8315	26.7273	26.7024	26.7542	26.2925	26.1577	25.7804	27.0534	27.2642	O88587	O88587	4	4	4	Catechol O-methyltransferase	Comt	sp|O88587|COMT_MOUSE Catechol O-methyltransferase OS=Mus musculus OX=10090 GN=Comt PE=1 SV=2	1	4	4	4	4	3	3	1	3	2	3	2	2	3	3	2	3	3	3	3	3	3	4
Copa	26.8899	26.8241	26.5898	27.0981	27.0957	27.2156	26.6078	26.6223	26.3762	26.282	26.4128	26.2554	26.5928	26.6237	27.0533	26.9116	26.8371	27.0413	Q8CIE6	Q8CIE6	16	16	16	Coatomer subunit alpha;Xenin;Proxenin	Copa	sp|Q8CIE6|COPA_MOUSE Coatomer subunit alpha OS=Mus musculus OX=10090 GN=Copa PE=1 SV=2	1	16	16	16	11	10	8	8	9	7	9	11	8	13	10	13	11	9	12	9	10	14	11
Copb1	27.1016	27.1231	26.6398	27.296	27.3091	27.5502	26.979	26.4929	26.4576	26.5639	26.711	26.7948	27.0132	26.926	27.1777	27.1279	26.3637	27.325	Q9JIF7	Q9JIF7	5	5	5	Coatomer subunit beta	Copb1	sp|Q9JIF7|COPB_MOUSE Coatomer subunit beta OS=Mus musculus OX=10090 GN=Copb1 PE=1 SV=1	1	5	5	5	5	4	3	3	3	3	3	5	4	3	4	5	3	5	4	5	3	4	5
Copb2	26.3475	25.9736	26.1075	26.2314	25.9691	26.2147	25.9129	25.7344	23.659	25.7332	24.6841	25.9672	26.0125	26.0234	26.1286	26.3033	26.0359	26.2016	O55029	O55029	6	6	6	Coatomer subunit beta	Copb2	sp|O55029|COPB2_MOUSE Coatomer subunit beta OS=Mus musculus OX=10090 GN=Copb2 PE=1 SV=2	1	6	6	6	3	2	1	2	2	2	4	6	4	4	3	5	5	5	5	3	4	6	3
Cope	26.7265	26.9066	26.4774	26.9747	26.7188	26.3763	26.55	26.5342	26.2161	24.6355	25.978	23.972	26.2489	26.3223	26.8167	26.4341	26.2337	26.3215	O89079	O89079	4	4	4	Coatomer subunit epsilon	Cope	sp|O89079|COPE_MOUSE Coatomer subunit epsilon OS=Mus musculus OX=10090 GN=Cope PE=1 SV=3	1	4	4	4	4	3	3	1	2	1	2	3	3	2	2	4	2	3	3	2	3	3	4
Copg1	27.4146	27.4314	27.1857	27.3016	27.4589	27.6409	27.1375	26.9884	26.9233	26.8445	27.2216	26.9744	27.3474	27.3077	27.4409	27.3367	27.5177	27.5463	Q9QZE5;Q9QXK3	Q9QZE5	11;1	11;1	11;1	Coatomer subunit gamma-1	Copg1	sp|Q9QZE5|COPG1_MOUSE Coatomer subunit gamma-1 OS=Mus musculus OX=10090 GN=Copg1 PE=1 SV=1	2	11	11	11	11	10	5	7	8	7	11	11	10	10	11	11	11	9	10	10	10	10	11
Cops3	26.2768	26.1808	25.5823	26.2417	25.9658	26.6216	26.0953	25.6898	25.9934	25.4489	25.7741	24.0009	26.1388	26.1182	26.1442	25.8601	26.0913	25.9503	O88543	O88543	2	2	2	COP9 signalosome complex subunit 3	Cops3	sp|O88543|CSN3_MOUSE COP9 signalosome complex subunit 3 OS=Mus musculus OX=10090 GN=Cops3 PE=1 SV=3	1	2	2	2	2	2	2	2	2	1	2	2	2	2	2	2	2	2	2	2	2	2	2
Cops4	26.2109	26.7017	24.4539	26.4561	26.9281	26.7897	26.5564	26.2808	26.6449	26.3774	26.7053	26.2076	26.3906	26.7935	26.7503	26.972	26.5437	26.7052	O88544	O88544	6	6	6	COP9 signalosome complex subunit 4	Cops4	sp|O88544|CSN4_MOUSE COP9 signalosome complex subunit 4 OS=Mus musculus OX=10090 GN=Cops4 PE=1 SV=1	1	6	6	6	5	4	6	5	5	4	5	4	1	4	6	6	3	5	6	5	6	5	5
Cops7a	25.7886	26.4962	26.0687	25.5104	26.2958	26.2287	26.5539	26.1129	25.9314	25.8298	26.8099	26.444	26.5608	26.3184	27.0156	26.6748	26.8067	26.2676	Q9CZ04	Q9CZ04	5	5	5	COP9 signalosome complex subunit 7a	Cops7a	sp|Q9CZ04|CSN7A_MOUSE COP9 signalosome complex subunit 7a OS=Mus musculus OX=10090 GN=Cops7a PE=1 SV=2	1	5	5	5	5	3	4	3	5	2	4	4	4	3	4	4	4	4	5	3	5	3	5
Cops8	26.4201	26.5152	26.8719	26.3031	26.3883	26.4244	26.4265	26.2178	26.4318	26.4209	26.4177	26.2966	26.0616	26.3812	26.8306	26.43	26.4268	26.4677	Q8VBV7	Q8VBV7	4	4	4	COP9 signalosome complex subunit 8	Cops8	sp|Q8VBV7|CSN8_MOUSE COP9 signalosome complex subunit 8 OS=Mus musculus OX=10090 GN=Cops8 PE=1 SV=1	1	4	4	4	2	3	3	3	3	3	2	3	3	3	3	2	2	3	3	3	2	3	2
Copz1	26.4011	24.0997	26.4635	26.5428	26.8727	26.6887	26.6095	26.807	26.7011	26.5165	26.5129	26.2903	27.2649	27.1411	26.5959	27.1459	26.9941	27.1776	P61924	P61924	3	3	3	Coatomer subunit zeta-1	Copz1	sp|P61924|COPZ1_MOUSE Coatomer subunit zeta-1 OS=Mus musculus OX=10090 GN=Copz1 PE=1 SV=1	1	3	3	3	3	3	3	3	2	2	3	1	2	3	2	2	3	2	2	2	2	2	3
Coro1b	27.6064	27.6959	27.9005	27.5306	27.732	27.5858	27.968	27.5501	27.7858	27.6427	28.2042	28.377	28.1514	27.9157	28.3194	27.8586	27.9919	28.3042	Q9WUM3	Q9WUM3	6	6	6	Coronin-1B	Coro1b	sp|Q9WUM3|COR1B_MOUSE Coronin-1B OS=Mus musculus OX=10090 GN=Coro1b PE=1 SV=1	1	6	6	6	4	3	4	4	5	5	4	5	3	5	4	6	5	4	5	6	6	6	4
Coro1c	27.5292	27.2871	27.3634	27.6045	27.5174	27.556	28.2038	28.1067	27.7907	27.8433	27.7896	27.7081	27.9145	27.8534	27.9563	27.8673	27.9884	28.0576	Q9WUM4	Q9WUM4	13	13	13	Coronin-1C	Coro1c	sp|Q9WUM4|COR1C_MOUSE Coronin-1C OS=Mus musculus OX=10090 GN=Coro1c PE=1 SV=2	1	13	13	13	12	11	12	13	9	8	11	6	9	8	8	11	12	11	9	9	11	11	12
Cox4i1	26.5071	26.6202	26.526	26.3044	26.2764	26.508	26.2465	26.4848	26.2018	26.3805	26.6216	26.563	26.5598	26.5585	26.2919	26.1233	26.2906	26.3721	P19783	P19783	3	3	3	Cytochrome c oxidase subunit 4 isoform 1, mitochondrial	Cox4i1	sp|P19783|COX41_MOUSE Cytochrome c oxidase subunit 4 isoform 1, mitochondrial OS=Mus musculus OX=10090 GN=Cox4i1 PE=1 SV=2	1	3	3	3	3	3	3	3	3	3	3	3	2	3	3	3	2	3	3	3	2	3	3
Cox5a	27.8089	28.0907	28.1126	27.6473	27.5032	26.9626	27.5039	27.7094	27.6772	27.4585	27.6936	27.6089	26.8661	27.1701	27.3107	26.7992	27.2905	27.0611	P12787	P12787	7	7	7	Cytochrome c oxidase subunit 5A, mitochondrial	Cox5a	sp|P12787|COX5A_MOUSE Cytochrome c oxidase subunit 5A, mitochondrial OS=Mus musculus OX=10090 GN=Cox5a PE=1 SV=2	1	7	7	7	6	7	4	6	5	6	7	7	7	5	7	6	5	6	4	6	5	6	6
Cox5b	26.3397	26.9313	27.1314	25.8159	25.9268	26.5046	25.7199	25.9316	25.8986	23.8234	25.6907	26.6755	25.8452	25.4632	25.6534	25.2295	25.8824	26.2153	P19536	P19536	3	3	3	Cytochrome c oxidase subunit 5B, mitochondrial	Cox5b	sp|P19536|COX5B_MOUSE Cytochrome c oxidase subunit 5B, mitochondrial OS=Mus musculus OX=10090 GN=Cox5b PE=1 SV=1	1	3	3	3	2	2	1	1	2	2	2	3	3	2	2	2	2	2	1	2	2	2	2
Cox6b1	27.9994	28.4319	27.949	27.6137	26.9391	27.6046	24.8981	27.7678	24.4261	27.2208	24.6025	24.5553	26.0611	26.7165	24.7306	26.9584	26.5422	24.4599	P56391	P56391	3	3	3	Cytochrome c oxidase subunit 6B1	Cox6b1	sp|P56391|CX6B1_MOUSE Cytochrome c oxidase subunit 6B1 OS=Mus musculus OX=10090 GN=Cox6b1 PE=1 SV=2	1	3	3	3	2	3	1	2	1	0	2	2	2	3	3	3	2	2	1	2	2	1	2
Cpne1	26.5288	26.9536	26.4933	26.8534	27.1585	26.9375	26.8756	26.9045	27.0541	27.2292	26.726	26.5005	26.7414	26.5586	26.5409	26.3474	26.8681	26.428	Q8C166	Q8C166	6	6	6	Copine-1	Cpne1	sp|Q8C166|CPNE1_MOUSE Copine-1 OS=Mus musculus OX=10090 GN=Cpne1 PE=1 SV=1	1	6	6	6	5	5	5	5	4	4	3	5	5	6	5	4	4	4	4	3	4	3	5
Cpne3	26.812	27.2783	27.0358	27.2774	27.3235	27.1695	26.126	26.2323	26.0886	26.305	26.6302	26.6235	26.6862	26.989	24.9002	26.0804	26.2172	26.2782	Q8BT60;Q8JZW4;Q9Z140;Q1RLL3;Q8BLR2;P59108;Q0VE82;Q9DC53	Q8BT60	8;1;1;1;1;1;1;1	8;1;1;1;1;1;1;1	8;1;1;1;1;1;1;1	Copine-3	Cpne3	sp|Q8BT60|CPNE3_MOUSE Copine-3 OS=Mus musculus OX=10090 GN=Cpne3 PE=1 SV=2	8	8	8	8	2	4	2	4	6	3	5	4	5	6	7	5	5	6	1	2	4	3	2
Crabp1	27.0059	27.0856	27.5202	28.7121	28.6261	28.4496	23.333	23.7697	27.2619	27.0055	28.5217	28.6869	24.3162	24.6942	28.1941	28.4195	23.5322	22.3014	P62965	P62965	13	13	12	Cellular retinoic acid-binding protein 1	Crabp1	sp|P62965|RABP1_MOUSE Cellular retinoic acid-binding protein 1 OS=Mus musculus OX=10090 GN=Crabp1 PE=1 SV=2	1	13	13	12	0	1	9	11	12	11	8	11	11	12	13	11	3	3	12	11	1	2	0
Crip2	27.8898	27.7803	28.404	23.5306	24.4534	24.4246	29.2738	29.5002	29.0905	29.0474	27.4053	27.7005	24.4536	23.5976	27.4636	27.3178	27.6926	27.7075	Q9DCT8	Q9DCT8	3	3	3	Cysteine-rich protein 2	Crip2	sp|Q9DCT8|CRIP2_MOUSE Cysteine-rich protein 2 OS=Mus musculus OX=10090 GN=Crip2 PE=1 SV=1	1	3	3	3	3	3	3	3	2	2	2	2	2	0	0	0	1	0	2	2	2	3	3
Cs	27.8831	27.7827	27.8042	28.3246	28.1418	28.3243	27.907	27.8143	27.7989	27.9002	27.7719	27.8319	28.0458	27.8682	27.9144	27.8234	27.6988	27.9602	Q9CZU6	Q9CZU6	11	11	11	Citrate synthase, mitochondrial	Cs	sp|Q9CZU6|CISY_MOUSE Citrate synthase, mitochondrial OS=Mus musculus OX=10090 GN=Cs PE=1 SV=1	1	11	11	11	7	8	8	7	8	6	8	9	8	8	10	9	8	8	8	8	10	8	7
Csde1	27.0703	27.4762	26.972	26.8762	26.8586	27.0342	27.0005	26.756	26.8782	26.5692	26.8674	27.0421	27.0928	27.0574	26.5982	26.7877	27.2184	27.202	Q91W50	Q91W50	4	4	4	Cold shock domain-containing protein E1	Csde1	sp|Q91W50|CSDE1_MOUSE Cold shock domain-containing protein E1 OS=Mus musculus OX=10090 GN=Csde1 PE=1 SV=1	1	4	4	4	3	4	3	3	3	3	2	3	4	3	2	4	2	2	3	2	2	3	3
Cse1l	26.3445	26.4802	26.1476	26.5357	26.5925	26.3665	27.0468	26.7052	26.6241	26.408	26.4744	26.7757	26.4866	26.6751	26.5619	26.6333	26.3482	26.4588	Q9ERK4	Q9ERK4	5	5	5	Exportin-2	Cse1l	sp|Q9ERK4|XPO2_MOUSE Exportin-2 OS=Mus musculus OX=10090 GN=Cse1l PE=1 SV=1	1	5	5	5	5	5	3	4	4	3	4	3	3	4	5	5	4	4	4	4	2	3	5
Csnk2a1	26.4687	26.1134	26.2433	26.6213	25.8019	26.5517	27.0978	27.1894	26.3267	26.5225	26.246	26.6491	26.8451	27.0989	26.5229	26.7407	26.3367	26.7459	Q60737	Q60737	7	7	7	Casein kinase II subunit alpha	Csnk2a1	sp|Q60737|CSK21_MOUSE Casein kinase II subunit alpha OS=Mus musculus OX=10090 GN=Csnk2a1 PE=1 SV=2	1	7	7	7	6	5	2	2	2	3	6	2	2	5	4	3	3	2	4	3	2	4	6
Csnk2b	27.3572	27.5771	27.6181	27.3362	27.351	27.2941	27.7234	27.7314	27.387	27.4941	27.5416	27.6407	27.2523	27.4431	27.4498	27.6017	27.4631	27.2374	P67871	P67871	3	3	3	Casein kinase II subunit beta	Csnk2b	sp|P67871|CSK2B_MOUSE Casein kinase II subunit beta OS=Mus musculus OX=10090 GN=Csnk2b PE=1 SV=1	1	3	3	3	3	3	3	3	3	3	3	3	3	3	3	3	2	3	3	3	3	3	3
Cspg4	27.108	27.4297	26.9579	26.0884	23.9159	25.862	24.1949	24.9072	24.0879	24.1625	23.888	25.4114	27.4587	26.9797	24.0135	24.9008	27.7296	27.8731	Q8VHY0	Q8VHY0	25	25	25	Chondroitin sulfate proteoglycan 4	Cspg4	sp|Q8VHY0|CSPG4_MOUSE Chondroitin sulfate proteoglycan 4 OS=Mus musculus OX=10090 GN=Cspg4 PE=1 SV=3	1	25	25	25	0	0	0	0	2	5	16	17	16	10	3	11	21	16	2	1	21	23	0
Csrp1	28.8992	29.3346	29.4525	29.2704	29.2825	29.2648	28.2276	28.5277	28.5325	28.6644	27.9151	28.2278	28.2755	28.1752	27.8554	27.9219	27.9947	27.9966	P97315	P97315	7	7	7	Cysteine and glycine-rich protein 1	Csrp1	sp|P97315|CSRP1_MOUSE Cysteine and glycine-rich protein 1 OS=Mus musculus OX=10090 GN=Csrp1 PE=1 SV=3	1	7	7	7	7	7	7	7	6	7	7	7	7	7	7	7	7	7	5	5	7	7	7
Cstb	28.4106	28.7362	28.8598	28.4207	28.0691	28.231	28.0559	28.2958	28.2894	28.555	27.7995	27.9299	27.3947	27.5722	27.2262	27.5061	27.4421	27.6661	Q62426	Q62426	7	7	7	Cystatin-B	Cstb	sp|Q62426|CYTB_MOUSE Cystatin-B OS=Mus musculus OX=10090 GN=Cstb PE=1 SV=1	1	7	7	7	7	7	7	7	6	7	7	7	7	7	7	7	7	6	7	6	7	7	7
Ctbp1	26.4482	27.0223	26.1907	25.9197	26.4502	24.1628	27.0877	26.3237	24.8442	23.3289	26.4834	26.9191	27.2528	27.2284	24.7874	24.4989	23.9323	24.5718	O88712	O88712	2	2	2	C-terminal-binding protein 1	Ctbp1	sp|O88712|CTBP1_MOUSE C-terminal-binding protein 1 OS=Mus musculus OX=10090 GN=Ctbp1 PE=1 SV=2	1	2	2	2	2	2	1	1	2	2	2	2	2	2	2	1	2	2	1	1	1	1	2
Ctgf	25.9135	26.6583	27.1703	25.313	24.0483	24.5727	25.2528	23.5644	24.6953	24.6567	25.6497	24.4008	25.7413	25.5966	23.8727	24.4627	24.8027	24.7301	P29268	P29268	3	3	3	Connective tissue growth factor	Ctgf	sp|P29268|CCN2_MOUSE CCN family member 2 OS=Mus musculus OX=10090 GN=Ccn2 PE=1 SV=3	1	3	3	3	2	1	1	1	2	1	2	3	3	2	1	1	3	3	0	0	1	0	2
Cthrc1	24.2501	24.953	23.4476	26.4253	26.428	26.3492	26.5976	25.8775	25.9072	24.1719	24.0095	24.3483	24.2843	24.655	24.4501	26.0809	24.3477	24.9752	Q9D1D6	Q9D1D6	4	4	4	Collagen triple helix repeat-containing protein 1	Cthrc1	sp|Q9D1D6|CTHR1_MOUSE Collagen triple helix repeat-containing protein 1 OS=Mus musculus OX=10090 GN=Cthrc1 PE=2 SV=2	1	4	4	4	4	4	2	0	1	1	1	1	1	4	4	3	0	1	1	2	1	0	4
Ctnna1	26.8316	26.5666	25.1307	26.94	26.631	26.7423	27.5357	27.7519	26.9004	27.0235	26.7492	26.4082	26.942	26.8918	27.0034	27.1875	26.3951	26.3024	P26231	P26231	9	9	8	Catenin alpha-1	Ctnna1	sp|P26231|CTNA1_MOUSE Catenin alpha-1 OS=Mus musculus OX=10090 GN=Ctnna1 PE=1 SV=1	1	9	9	8	6	7	5	6	4	2	4	2	1	2	5	3	4	5	7	4	3	2	6
Ctnnb1	26.8399	27.0231	26.4684	27.1748	27.1167	27.0531	27.5665	27.5968	26.5902	26.9785	26.5748	26.4797	26.9187	26.9466	27.353	27.4693	26.6998	26.7977	Q02248;Q02257	Q02248	8;1	8;1	8;1	Catenin beta-1	Ctnnb1	sp|Q02248|CTNB1_MOUSE Catenin beta-1 OS=Mus musculus OX=10090 GN=Ctnnb1 PE=1 SV=1	2	8	8	8	6	6	4	4	4	4	5	3	4	7	5	6	3	3	6	8	5	5	6
Ctnnd1	26.7428	26.9181	26.3907	26.9185	26.9619	26.6179	27.193	27.4427	26.4434	26.6384	26.7182	26.5498	26.8577	26.7677	27.1155	27.097	26.6278	26.8207	P30999	P30999	11	11	11	Catenin delta-1	Ctnnd1	sp|P30999|CTND1_MOUSE Catenin delta-1 OS=Mus musculus OX=10090 GN=Ctnnd1 PE=1 SV=2	1	11	11	11	7	9	5	7	5	5	8	5	6	6	7	7	7	8	9	8	8	6	7
Ctps1	27.5629	27.5336	27.2	28.068	28.165	27.9182	27.8703	27.8762	27.7922	27.7826	27.7542	27.6996	27.7654	27.723	27.9135	27.8755	27.6847	27.6537	P70698;P70303	P70698	14;1	14;1	14;1	CTP synthase 1	Ctps1	sp|P70698|PYRG1_MOUSE CTP synthase 1 OS=Mus musculus OX=10090 GN=Ctps1 PE=1 SV=2	2	14	14	14	13	13	12	11	11	11	11	12	9	13	13	13	11	12	13	12	10	11	13
Ctsa	27.1592	26.373	26.911	26.4117	26.5946	26.6992	26.6577	26.9149	26.7327	26.5259	26.6292	26.3134	26.488	27.2218	26.8898	26.7325	27.2547	26.9737	P16675	P16675	5	5	5	Lysosomal protective protein;Lysosomal protective protein 32 kDa chain;Lysosomal protective protein 20 kDa chain	Ctsa	sp|P16675|PPGB_MOUSE Lysosomal protective protein OS=Mus musculus OX=10090 GN=Ctsa PE=1 SV=1	1	5	5	5	4	4	2	2	3	4	2	4	3	3	3	2	3	3	3	4	4	3	4
Ctsb	27.5028	28.041	27.8022	26.8792	27.1027	26.7946	27.025	26.8747	27.031	27.1924	27.2395	27.3517	27.1234	27.1633	26.8987	26.5435	27.1389	27.2133	P10605	P10605	6	6	6	Cathepsin B;Cathepsin B light chain;Cathepsin B heavy chain	Ctsb	sp|P10605|CATB_MOUSE Cathepsin B OS=Mus musculus OX=10090 GN=Ctsb PE=1 SV=2	1	6	6	6	4	5	6	4	6	5	5	5	6	6	4	4	6	5	5	5	5	5	4
Ctsd	26.5392	27.204	27.1179	26.6707	26.7621	26.4252	25.9529	26.1275	26.5222	26.5865	26.5662	26.5107	26.6879	26.6278	26.5604	26.6077	26.8333	26.4817	P18242	P18242	6	6	6	Cathepsin D	Ctsd	sp|P18242|CATD_MOUSE Cathepsin D OS=Mus musculus OX=10090 GN=Ctsd PE=1 SV=1	1	6	6	6	3	4	5	4	2	4	5	5	5	4	4	4	6	5	5	5	5	4	3
Cttn	27.5282	27.7876	28.3682	27.3753	27.6843	27.456	26.8137	27.1363	26.9278	27.3113	26.9043	27.2327	27.4699	27.5663	27.1687	27.199	27.4991	27.6097	Q60598	Q60598	9	9	9	Src substrate cortactin	Cttn	sp|Q60598|SRC8_MOUSE Src substrate cortactin OS=Mus musculus OX=10090 GN=Cttn PE=1 SV=2	1	9	9	9	4	6	4	4	3	5	7	8	6	7	9	6	8	5	5	6	5	8	4
Cuta	26.321	26.8868	27.6738	26.9969	26.8162	26.4504	27.1216	27.2962	27.139	27.195	27.0125	27.3395	26.6355	26.4477	26.9824	26.988	26.8299	26.7423	Q9CQ89	Q9CQ89	3	3	3	Protein CutA	Cuta	sp|Q9CQ89|CUTA_MOUSE Protein CutA OS=Mus musculus OX=10090 GN=Cuta PE=1 SV=3	1	3	3	3	3	3	3	3	3	3	2	3	3	2	3	3	3	3	3	3	3	3	3
Cxcl12	24.5109	23.7283	25.1598	24.6939	23.8964	24.4094	27.5684	27.7793	24.042	26.3213	24.106	24.5373	26.4311	23.9595	25.2373	24.5509	25.013	24.534	P40224	P40224	2	2	2	Stromal cell-derived factor 1	Cxcl12	sp|P40224|SDF1_MOUSE Stromal cell-derived factor 1 OS=Mus musculus OX=10090 GN=Cxcl12 PE=2 SV=2	1	2	2	2	2	2	1	2	1	1	0	0	0	1	1	1	2	1	1	1	1	1	2
Cyb5a	27.5654	27.7242	28.1279	27.8311	27.9449	27.7972	28.3356	28.4578	28.3664	28.4882	27.3344	27.4299	27.4466	27.3024	27.0009	27.1035	27.6999	27.6521	P56395	P56395	5	5	5	Cytochrome b5	Cyb5a	sp|P56395|CYB5_MOUSE Cytochrome b5 OS=Mus musculus OX=10090 GN=Cyb5a PE=1 SV=2	1	5	5	5	5	5	5	4	4	4	3	3	5	5	5	4	4	2	3	4	4	3	5
Cyb5b	27.0454	26.9679	26.7888	27.4858	26.4112	26.7352	24.0173	24.3053	24.1979	26.4891	27.6525	24.8122	23.9682	24.6195	26.401	24.9497	24.7623	24.7933	Q9CQX2	Q9CQX2	3	3	3	Cytochrome b5 type B	Cyb5b	sp|Q9CQX2|CYB5B_MOUSE Cytochrome b5 type B OS=Mus musculus OX=10090 GN=Cyb5b PE=1 SV=1	1	3	3	3	1	1	1	2	2	1	2	2	2	2	3	2	1	1	2	1	1	1	1
Cyb5r3	27.9567	27.6878	27.3057	28.1769	28.0758	28.0957	27.2987	27.1812	27.5902	27.4154	27.8523	27.6491	28.0235	27.7923	28.1225	27.9517	28.2028	28.2157	Q9DCN2	Q9DCN2	7	7	7	NADH-cytochrome b5 reductase 3;NADH-cytochrome b5 reductase 3 membrane-bound form;NADH-cytochrome b5 reductase 3 soluble form	Cyb5r3	sp|Q9DCN2|NB5R3_MOUSE NADH-cytochrome b5 reductase 3 OS=Mus musculus OX=10090 GN=Cyb5r3 PE=1 SV=3	1	7	7	7	4	4	5	5	5	4	5	3	4	6	6	6	5	5	4	5	7	6	4
Cyc1	26.0954	26.0537	24.1163	26.566	26.6078	26.5572	26.0996	25.7289	26.1593	25.858	26.0313	26.0719	25.8748	25.8858	26.5244	26.1725	26.3127	26.5386	Q9D0M3	Q9D0M3	3	3	3	Cytochrome c1, heme protein, mitochondrial	Cyc1	sp|Q9D0M3|CY1_MOUSE Cytochrome c1, heme protein, mitochondrial OS=Mus musculus OX=10090 GN=Cyc1 PE=1 SV=1	1	3	3	3	2	2	2	2	2	2	2	2	1	2	2	2	2	2	2	2	3	3	2
Cycs	26.4281	26.4116	26.8903	26.6271	26.5623	26.5174	26.3573	26.4878	26.3792	26.6302	26.3186	26.5563	26.1792	26.118	25.8442	25.908	26.0926	25.8583	P62897;CON__P62894	P62897	3;1	3;1	3;1	Cytochrome c, somatic	Cycs	sp|P62897|CYC_MOUSE Cytochrome c, somatic OS=Mus musculus OX=10090 GN=Cycs PE=1 SV=2	2	3	3	3	3	3	2	3	3	3	3	2	3	3	3	3	2	3	2	2	2	3	3
Cyp51a1	24.54	24.6488	25.584	26.0377	26.5357	26.7199	24.2621	23.7854	23.9587	24.3515	24.5195	25.7584	25.8435	24.3624	27.0046	23.9431	26.8176	26.2601	Q8K0C4	Q8K0C4	3	3	3	Lanosterol 14-alpha demethylase	Cyp51a1	sp|Q8K0C4|CP51A_MOUSE Lanosterol 14-alpha demethylase OS=Mus musculus OX=10090 GN=Cyp51a1 PE=1 SV=1	1	3	3	3	2	1	0	0	2	2	1	0	3	2	2	3	2	1	3	1	3	3	2
Cyr61	26.5782	27.0457	26.7617	26.3053	26.3231	26.1294	27.0901	27.3826	27.2056	27.5234	27.8035	27.9797	27.3341	27.2425	26.3075	24.494	27.0396	26.4023	P18406	P18406	5	5	5	Protein CYR61	Cyr61	sp|P18406|CCN1_MOUSE CCN family member 1 OS=Mus musculus OX=10090 GN=Ccn1 PE=1 SV=1	1	5	5	5	5	4	4	3	5	4	4	4	3	3	2	2	4	4	3	1	4	4	5
Dars	27.9528	27.7694	27.4428	28.4206	28.0749	28.0832	27.9235	27.5376	27.3145	27.6146	27.7399	27.4323	27.7105	27.3555	27.7803	27.7971	27.6689	27.8945	Q922B2	Q922B2	13	13	13	Aspartate--tRNA ligase, cytoplasmic	Dars	sp|Q922B2|SYDC_MOUSE Aspartate--tRNA ligase, cytoplasmic OS=Mus musculus OX=10090 GN=Dars1 PE=1 SV=2	1	13	13	13	8	7	5	5	7	4	6	6	5	6	10	10	6	5	8	8	6	7	8
Dazap1	26.0451	26.2356	26.4696	25.8464	26.2008	26.2514	26.1615	26.1346	25.9156	26.0892	25.8225	26.0001	25.8063	25.4823	24.8654	25.4819	25.6333	25.6509	Q9JII5	Q9JII5	3	3	3	DAZ-associated protein 1	Dazap1	sp|Q9JII5|DAZP1_MOUSE DAZ-associated protein 1 OS=Mus musculus OX=10090 GN=Dazap1 PE=1 SV=2	1	3	3	3	3	3	3	2	3	2	3	3	3	2	3	2	3	3	1	2	2	2	3
Dbi	28.8876	29.0004	29.1484	28.9429	28.839	28.5779	28.2718	28.5494	28.5829	28.6142	28.4211	28.6594	27.6019	27.7691	27.863	27.9188	28.2326	28.0887	P31786	P31786	6	6	6	Acyl-CoA-binding protein	Dbi	sp|P31786|ACBP_MOUSE Acyl-CoA-binding protein OS=Mus musculus OX=10090 GN=Dbi PE=1 SV=2	1	6	6	6	5	6	5	6	5	6	5	4	5	5	4	5	3	2	4	3	6	5	5
Dbn1	25.6842	23.7349	24.2087	24.0054	24.2969	24.2359	26.1059	26.159	26.272	26.3067	25.2299	24.0863	23.8646	23.6077	23.9328	26.2248	24.592	24.2749	Q9QXS6	Q9QXS6	4	4	4	Drebrin	Dbn1	sp|Q9QXS6|DREB_MOUSE Drebrin OS=Mus musculus OX=10090 GN=Dbn1 PE=1 SV=4	1	4	4	4	2	4	4	2	0	0	2	0	0	1	0	1	1	0	0	3	0	0	2
Dbnl	26.2595	26.4037	26.348	26.3884	26.4916	26.1027	25.4236	26.2616	25.7278	25.8311	25.7092	25.677	26.0358	25.921	25.8975	26.2634	26.428	26.1907	Q62418	Q62418	7	7	7	Drebrin-like protein	Dbnl	sp|Q62418|DBNL_MOUSE Drebrin-like protein OS=Mus musculus OX=10090 GN=Dbnl PE=1 SV=2	1	7	7	7	2	3	3	5	3	2	5	5	5	5	6	6	3	5	5	5	4	4	2
Dctn1	24.4333	25.7441	25.3901	25.7216	25.1921	25.4494	25.7151	25.4596	25.4436	25.4926	25.4789	25.6297	25.6701	25.5871	26.2557	25.8529	25.7424	26.2265	O08788	O08788	5	5	5	Dynactin subunit 1	Dctn1	sp|O08788|DCTN1_MOUSE Dynactin subunit 1 OS=Mus musculus OX=10090 GN=Dctn1 PE=1 SV=3	1	5	5	5	4	3	2	3	3	2	1	3	3	5	3	4	4	3	3	4	4	4	4
Dctn2	27.29	27.4235	27.5916	27.4398	27.3757	26.9816	27.0595	26.813	27.1299	27.4261	27.0518	27.1658	27.0646	27.1971	27.1358	27.23	27.0717	26.966	Q99KJ8	Q99KJ8	9	9	9	Dynactin subunit 2	Dctn2	sp|Q99KJ8|DCTN2_MOUSE Dynactin subunit 2 OS=Mus musculus OX=10090 GN=Dctn2 PE=1 SV=3	1	9	9	9	7	8	7	8	6	6	6	8	8	8	8	8	8	8	8	8	8	8	7
Ddah1	27.1347	27.5761	27.8425	27.8711	28.1795	28.1404	26.5632	26.5264	26.8411	26.803	26.2981	26.8257	26.8109	26.916	26.516	26.6717	24.873	24.0946	Q9CWS0	Q9CWS0	7	7	7	N(G),N(G)-dimethylarginine dimethylaminohydrolase 1	Ddah1	sp|Q9CWS0|DDAH1_MOUSE N(G),N(G)-dimethylarginine dimethylaminohydrolase 1 OS=Mus musculus OX=10090 GN=Ddah1 PE=1 SV=3	1	7	7	7	4	3	5	6	4	6	6	6	6	6	7	7	5	5	5	5	0	2	4
Ddah2	26.5383	26.7829	27.5771	26.9523	27.403	26.7123	26.0915	26.7253	26.3757	26.7398	24.1634	24.3908	26.3003	26.3417	26.7045	27.1354	24.5802	26.1957	Q99LD8	Q99LD8	6	6	6	N(G),N(G)-dimethylarginine dimethylaminohydrolase 2	Ddah2	sp|Q99LD8|DDAH2_MOUSE N(G),N(G)-dimethylarginine dimethylaminohydrolase 2 OS=Mus musculus OX=10090 GN=Ddah2 PE=1 SV=1	1	6	6	6	2	5	3	3	0	0	3	4	4	6	5	5	3	3	2	3	1	2	2
Ddb1	26.627	26.3089	26.7119	26.992	26.8018	27.1061	27.2683	27.2411	26.8776	26.7933	27.0279	27.0368	27.0449	27.3193	27.2852	26.8765	26.9181	26.8534	Q3U1J4	Q3U1J4	9	9	9	DNA damage-binding protein 1	Ddb1	sp|Q3U1J4|DDB1_MOUSE DNA damage-binding protein 1 OS=Mus musculus OX=10090 GN=Ddb1 PE=1 SV=2	1	9	9	9	9	8	6	4	6	5	5	5	5	8	5	9	7	7	5	3	6	7	9
Ddost	27.0293	26.9476	26.8056	27.2672	27.2001	27.1431	26.9154	26.7457	26.7182	26.5587	27.088	26.9498	26.9099	27.0574	27.1428	27.1199	27.4177	27.2181	O54734	O54734	10	10	10	Dolichyl-diphosphooligosaccharide--protein glycosyltransferase 48 kDa subunit	Ddost	sp|O54734|OST48_MOUSE Dolichyl-diphosphooligosaccharide--protein glycosyltransferase 48 kDa subunit OS=Mus musculus OX=10090 GN=Ddost PE=1 SV=2	1	10	10	10	9	9	7	7	6	9	8	9	7	8	9	7	8	8	7	8	8	9	9
Ddx1	26.9457	27.0908	26.9903	26.9259	27.2287	27.0281	27.2989	27.0556	27.2573	27.1762	27.4384	27.6226	27.3103	27.3284	27.4521	27.1852	27.3565	27.5524	Q91VR5	Q91VR5	11	11	11	ATP-dependent RNA helicase DDX1	Ddx1	sp|Q91VR5|DDX1_MOUSE ATP-dependent RNA helicase DDX1 OS=Mus musculus OX=10090 GN=Ddx1 PE=1 SV=1	1	11	11	11	9	10	8	9	9	7	6	10	9	7	9	10	10	9	9	9	10	7	9
Ddx17	27.0564	27.1268	27.3245	27.3192	27.2958	27.0525	26.7401	26.7061	26.9152	27.2847	26.9108	26.8126	26.7516	26.8901	26.882	27.1573	26.7243	26.6992	Q501J6	Q501J6	13	7	7	Probable ATP-dependent RNA helicase DDX17	Ddx17	sp|Q501J6|DDX17_MOUSE Probable ATP-dependent RNA helicase DDX17 OS=Mus musculus OX=10090 GN=Ddx17 PE=1 SV=1	1	13	7	7	10	10	10	9	7	8	9	8	9	12	10	10	9	9	11	8	9	8	4
Ddx18	24.5862	25.0159	25.3465	24.8218	24.9784	24.3104	25.7972	25.7452	24.0262	25.1041	26.1767	24.041	24.5685	24.018	24.9966	23.7343	23.9407	23.9877	Q8K363	Q8K363	2	2	2	ATP-dependent RNA helicase DDX18	Ddx18	sp|Q8K363|DDX18_MOUSE ATP-dependent RNA helicase DDX18 OS=Mus musculus OX=10090 GN=Ddx18 PE=1 SV=1	1	2	2	2	2	2	0	1	2	2	0	0	0	0	1	1	1	1	1	1	1	1	2
Ddx19a	26.4857	25.1947	24.3523	26.5925	26.1867	24.7008	24.2441	26.4564	24.253	26.3413	23.4486	23.436	24.9031	23.7736	24.0287	24.4135	25.3863	26.8961	Q61655	Q61655	2	2	2	ATP-dependent RNA helicase DDX19A	Ddx19a	sp|Q61655|DD19A_MOUSE ATP-dependent RNA helicase DDX19A OS=Mus musculus OX=10090 GN=Ddx19a PE=1 SV=2	1	2	2	2	0	2	0	2	1	1	2	0	0	2	2	1	1	0	1	1	1	2	0
Ddx21	26.4517	25.4138	25.0176	26.7154	26.4522	26.9781	27.3252	27.1858	27.11	27.2557	27.3713	27.1187	27.0101	27.3534	26.3473	26.1901	27.0055	26.8723	Q9JIK5	Q9JIK5	17	17	17	Nucleolar RNA helicase 2	Ddx21	sp|Q9JIK5|DDX21_MOUSE Nucleolar RNA helicase 2 OS=Mus musculus OX=10090 GN=Ddx21 PE=1 SV=3	1	17	17	17	15	14	12	13	15	11	8	4	3	10	10	11	16	14	6	5	10	10	15
Ddx39a	26.6866	26.8449	26.3425	27.2934	26.5301	26.5912	27.3975	27.2438	27.2089	27.2415	27.74	27.971	27.67	27.4718	27.6844	27.0948	27.9687	27.285	Q8VDW0	Q8VDW0	15	3	3	ATP-dependent RNA helicase DDX39A	Ddx39a	sp|Q8VDW0|DX39A_MOUSE ATP-dependent RNA helicase DDX39A OS=Mus musculus OX=10090 GN=Ddx39a PE=1 SV=1	1	15	3	3	13	14	12	14	11	12	11	9	6	14	12	14	13	12	14	11	12	12	3
Ddx39b	27.012	26.7915	26.6465	27.4875	27.1056	27.4979	27.6495	27.5077	27.1968	27.2741	27.479	27.16	27.2519	27.3557	27.1831	27.3583	27.3111	27.1886	Q9Z1N5	Q9Z1N5	16	16	4	Spliceosome RNA helicase Ddx39b	Ddx39b	sp|Q9Z1N5|DX39B_MOUSE Spliceosome RNA helicase Ddx39b OS=Mus musculus OX=10090 GN=Ddx39b PE=1 SV=1	1	16	16	4	14	14	13	14	10	12	10	7	4	14	12	14	13	12	13	11	11	12	14
Ddx3x	27.8259	27.7612	27.5545	27.8239	27.9009	27.8851	28.0304	27.9675	28.1969	28.0535	28.013	28.0289	27.9179	28.1266	27.9221	27.979	27.8963	27.7893	Q62167;P16381	Q62167;P16381	23;17	23;17	7;2	ATP-dependent RNA helicase DDX3X;Putative ATP-dependent RNA helicase Pl10	Ddx3x;D1Pas1	sp|Q62167|DDX3X_MOUSE ATP-dependent RNA helicase DDX3X OS=Mus musculus OX=10090 GN=Ddx3x PE=1 SV=3;sp|P16381|DDX3L_MOUSE Putative ATP-dependent RNA helicase Pl10 OS=Mus musculus OX=10090 GN=D1Pas1 PE=1 SV=1	2	23	23	7	20	21	20	18	18	17	18	16	15	17	20	17	18	17	20	20	17	18	20
Ddx3y	24.9456	24.638	24.9651	25.1759	25.0626	25.1041	25.189	24.9786	25.2796	25.187	24.9033	25.507	24.9697	25.0823	25.2176	25.2559	24.8047	24.5196	Q62095	Q62095	18	2	2	ATP-dependent RNA helicase DDX3Y	Ddx3y	sp|Q62095|DDX3Y_MOUSE ATP-dependent RNA helicase DDX3Y OS=Mus musculus OX=10090 GN=Ddx3y PE=1 SV=2	1	18	2	2	15	17	15	13	15	12	14	13	14	15	16	13	13	15	16	16	13	14	1
Ddx5	28.1199	28.1625	27.985	28.295	28.3414	28.1642	28.7031	28.6819	28.4162	28.2667	28.4167	28.3832	28.3167	28.3529	28.2145	28.3327	28.2071	28.1407	Q61656	Q61656	21	21	15	Probable ATP-dependent RNA helicase DDX5	Ddx5	sp|Q61656|DDX5_MOUSE Probable ATP-dependent RNA helicase DDX5 OS=Mus musculus OX=10090 GN=Ddx5 PE=1 SV=2	1	21	21	15	21	20	18	16	16	16	17	14	15	17	17	16	15	15	16	16	16	16	21
Decr1	24.2344	24.3431	23.8722	24.4761	24.8766	24.4635	25.911	25.8351	24.2259	25.6713	24.2404	23.8223	25.807	24.3197	24.4877	26.0063	25.7621	24.0348	Q9CQ62	Q9CQ62	2	2	2	2,4-dienoyl-CoA reductase, mitochondrial	Decr1	sp|Q9CQ62|DECR_MOUSE 2,4-dienoyl-CoA reductase [(3E)-enoyl-CoA-producing], mitochondrial OS=Mus musculus OX=10090 GN=Decr1 PE=1 SV=1	1	2	2	2	2	2	1	2	1	1	0	0	0	0	1	0	2	1	1	2	2	1	2
Degs1	26.6824	26.7441	26.1512	26.3596	26.3161	26.2353	26.3958	26.4706	23.9097	24.8846	27.0933	26.5314	23.5065	24.8101	26.4055	26.4741	26.4422	26.287	O09005	O09005	2	2	2	Sphingolipid delta(4)-desaturase DES1	Degs1	sp|O09005|DEGS1_MOUSE Sphingolipid delta(4)-desaturase DES1 OS=Mus musculus OX=10090 GN=Degs1 PE=1 SV=1	1	2	2	2	2	2	1	1	2	2	2	2	2	2	2	2	1	1	2	2	2	2	2
Dhfr	24.5737	25.1196	24.694	24.343	26.3186	24.6018	24.1908	26.6725	26.2867	26.4078	26.2846	24.1227	26.1877	24.0457	26.2702	25.0143	24.0142	24.8177	P00375	P00375	2	2	2	Dihydrofolate reductase	Dhfr	sp|P00375|DYR_MOUSE Dihydrofolate reductase OS=Mus musculus OX=10090 GN=Dhfr PE=1 SV=3	1	2	2	2	1	2	2	2	2	1	1	1	1	0	2	1	2	1	2	1	1	1	1
Dhx15	25.4475	23.7495	25.1777	26.1179	25.7922	25.9602	25.8939	25.7448	25.5002	25.5735	25.8683	25.6368	24.1836	25.5491	25.4534	25.9935	25.5449	25.8601	O35286	O35286	7	7	7	Pre-mRNA-splicing factor ATP-dependent RNA helicase DHX15	Dhx15	sp|O35286|DHX15_MOUSE ATP-dependent RNA helicase DHX15 OS=Mus musculus OX=10090 GN=Dhx15 PE=1 SV=2	1	7	7	7	7	4	4	2	4	3	4	0	3	4	3	3	2	5	5	3	3	3	7
Dhx9	25.1856	25.0576	24.1258	25.1657	25.2242	26.294	26.2211	26.2258	26.0251	25.9032	26.5055	26.4509	26.3941	26.554	25.2618	25.8374	26.439	26.2342	O70133	O70133	10	10	10	ATP-dependent RNA helicase A	Dhx9	sp|O70133|DHX9_MOUSE ATP-dependent RNA helicase A OS=Mus musculus OX=10090 GN=Dhx9 PE=1 SV=2	1	10	10	10	9	8	8	6	8	9	4	1	0	3	0	10	9	10	5	8	9	8	9
Dis3	25.6484	24.4728	25.9992	25.5331	26.054	26.0637	26.4437	24.2315	23.9752	25.061	24.5787	24.4814	24.4337	26.0817	26.4049	24.7578	24.7927	24.3399	Q9CSH3	Q9CSH3	3	3	3	Exosome complex exonuclease RRP44	Dis3	sp|Q9CSH3|RRP44_MOUSE Exosome complex exonuclease RRP44 OS=Mus musculus OX=10090 GN=Dis3 PE=1 SV=4	1	3	3	3	3	1	1	1	1	1	3	2	3	3	3	3	1	2	3	1	0	1	3
Dlat	26.1917	26.123	26.0832	26.2959	26.142	26.2349	25.5885	25.6346	25.9829	26.0298	25.5891	25.5109	26.5338	26.3503	26.1535	26.035	25.9628	26.224	Q8BMF4	Q8BMF4	4	4	4	Dihydrolipoyllysine-residue acetyltransferase component of pyruvate dehydrogenase complex, mitochondrial	Dlat	sp|Q8BMF4|ODP2_MOUSE Dihydrolipoyllysine-residue acetyltransferase component of pyruvate dehydrogenase complex, mitochondrial OS=Mus musculus OX=10090 GN=Dlat PE=1 SV=2	1	4	4	4	2	2	2	3	2	3	3	3	3	3	3	3	3	2	3	3	2	4	2
Dld	26.6161	26.9062	27.1232	26.7061	26.9914	26.7358	26.6683	26.8919	26.8733	26.8668	26.541	26.7117	26.8643	26.5777	26.3564	26.1773	26.7486	26.7759	O08749	O08749	6	6	6	Dihydrolipoyl dehydrogenase, mitochondrial	Dld	sp|O08749|DLDH_MOUSE Dihydrolipoyl dehydrogenase, mitochondrial OS=Mus musculus OX=10090 GN=Dld PE=1 SV=2	1	6	6	6	5	6	6	5	4	4	5	4	5	6	4	5	4	3	3	4	4	4	5
Dlst	26.382	28.3915	28.3979	27.1702	27.2142	27.3929	26.972	27.2329	27.7928	27.696	27.8554	28.2116	27.7245	27.182	24.6263	27.5924	27.6481	27.6058	Q9D2G2	Q9D2G2	4	4	4	Dihydrolipoyllysine-residue succinyltransferase component of 2-oxoglutarate dehydrogenase complex, mitochondrial	Dlst	sp|Q9D2G2|ODO2_MOUSE Dihydrolipoyllysine-residue succinyltransferase component of 2-oxoglutarate dehydrogenase complex, mitochondrial OS=Mus musculus OX=10090 GN=Dlst PE=1 SV=1	1	4	4	4	3	3	2	2	3	4	2	3	4	3	2	3	2	2	2	2	3	3	3
Dnah17	28.2112	28.1145	23.9465	28.0876	28.3608	24.8312	24.4823	24.3796	25.1276	24.2308	24.9557	24.4304	24.6465	23.8892	27.9004	28.0177	27.935	25.2869	Q69Z23	Q69Z23	2	2	2	Dynein heavy chain 17, axonemal	Dnah17	sp|Q69Z23|DYH17_MOUSE Dynein axonemal heavy chain 17 OS=Mus musculus OX=10090 GN=Dnah17 PE=1 SV=2	1	2	2	2	1	1	1	1	1	1	2	2	1	2	2	1	1	1	2	2	2	1	1
Dnaja1	26.7461	27.4017	27.0727	26.4399	26.6764	26.5518	26.4979	26.727	26.753	27.0114	26.7103	27.0169	26.2334	26.6227	26.8346	26.5485	26.5273	26.4672	P63037	P63037	3	3	3	DnaJ homolog subfamily A member 1	Dnaja1	sp|P63037|DNJA1_MOUSE DnaJ homolog subfamily A member 1 OS=Mus musculus OX=10090 GN=Dnaja1 PE=1 SV=1	1	3	3	3	3	3	3	3	3	3	3	3	3	3	3	3	2	3	3	3	2	2	3
Dnaja2	28.0604	28.6506	28.5365	28.1539	28.5258	28.4537	27.7072	27.8423	28.2728	28.2531	28.3871	28.5352	28.1385	28.0866	28.5839	28.3707	27.9394	28.0132	Q9QYJ0	Q9QYJ0	4	4	4	DnaJ homolog subfamily A member 2	Dnaja2	sp|Q9QYJ0|DNJA2_MOUSE DnaJ homolog subfamily A member 2 OS=Mus musculus OX=10090 GN=Dnaja2 PE=1 SV=1	1	4	4	4	4	4	4	4	4	4	4	4	4	4	4	4	4	4	4	4	4	4	4
Dnajc7	24.7265	24.2195	25.4851	23.6998	24.0599	24.3511	24.7049	24.0863	25.6941	24.3231	25.4586	24.6084	24.428	24.0663	25.4219	25.3132	23.9829	25.4419	Q9QYI3	Q9QYI3	2	2	2	DnaJ homolog subfamily C member 7	Dnajc7	sp|Q9QYI3|DNJC7_MOUSE DnaJ homolog subfamily C member 7 OS=Mus musculus OX=10090 GN=Dnajc7 PE=1 SV=2	1	2	2	2	1	1	1	1	2	1	0	1	2	1	0	2	1	1	2	2	2	2	1
Dnajc8	24.6001	24.1435	26.9993	23.8946	26.607	26.5043	26.5825	26.5135	26.8292	26.9432	23.9504	24.2745	24.204	24.0314	24.8304	26.5245	25.1478	24.2526	Q6NZB0	Q6NZB0	2	2	2	DnaJ homolog subfamily C member 8	Dnajc8	sp|Q6NZB0|DNJC8_MOUSE DnaJ homolog subfamily C member 8 OS=Mus musculus OX=10090 GN=Dnajc8 PE=1 SV=2	1	2	2	2	2	2	1	1	1	1	1	1	2	1	2	1	1	1	1	1	1	1	2
Dnajc9	24.6375	24.6913	24.0551	23.8455	24.4859	24.6164	24.1711	25.7382	24.8117	24.2607	25.9383	25.2287	24.1482	23.675	26.3213	25.7016	24.5045	25.8378	Q91WN1	Q91WN1	2	2	2	DnaJ homolog subfamily C member 9	Dnajc9	sp|Q91WN1|DNJC9_MOUSE DnaJ homolog subfamily C member 9 OS=Mus musculus OX=10090 GN=Dnajc9 PE=1 SV=2	1	2	2	2	1	2	0	1	2	1	1	1	0	0	0	0	1	1	2	2	1	2	1
Dnm1l	26.0509	24.8386	25.4236	26.3142	26.2559	26.503	25.6907	25.905	25.9059	25.61	25.9672	25.5737	26.4816	26.301	26.582	26.4812	26.523	26.5737	Q8K1M6	Q8K1M6	6	6	6	Dynamin-1-like protein	Dnm1l	sp|Q8K1M6|DNM1L_MOUSE Dynamin-1-like protein OS=Mus musculus OX=10090 GN=Dnm1l PE=1 SV=2	1	6	6	6	3	3	4	3	3	4	2	1	2	3	4	5	4	3	5	5	5	5	3
Dnpep	26.6392	26.8367	26.6784	27.1116	27.0694	26.8464	26.6421	26.5627	26.8192	26.3965	26.7191	26.8858	26.5759	26.5009	26.6065	26.7216	26.8283	26.8815	Q9Z2W0	Q9Z2W0	12	12	12	Aspartyl aminopeptidase	Dnpep	sp|Q9Z2W0|DNPEP_MOUSE Aspartyl aminopeptidase OS=Mus musculus OX=10090 GN=Dnpep PE=1 SV=2	1	12	12	12	9	8	10	9	7	9	7	10	8	8	6	9	7	9	8	9	8	10	9
Dnph1	25.9348	24.4548	26.2011	24.2627	26.1705	26.1488	25.2005	24.1108	26.3848	24.0237	24.6317	24.4844	24.0629	24.4954	24.524	23.9466	23.5872	26.024	Q80VJ3	Q80VJ3	2	2	2	2-deoxynucleoside 5-phosphate N-hydrolase 1	Dnph1	sp|Q80VJ3|DNPH1_MOUSE 2-deoxynucleoside 5-phosphate N-hydrolase 1 OS=Mus musculus OX=10090 GN=Dnph1 PE=1 SV=2	1	2	2	2	1	1	2	1	1	1	2	0	2	1	2	2	1	1	0	1	1	2	1
Dpp3	26.2362	26.2242	26.2786	26.8398	26.5689	26.8274	26.2033	26.8344	26.385	26.3415	26.2616	26.1733	26.8405	26.6414	26.846	26.6005	27.0603	26.4815	Q99KK7	Q99KK7	9	9	9	Dipeptidyl peptidase 3	Dpp3	sp|Q99KK7|DPP3_MOUSE Dipeptidyl peptidase 3 OS=Mus musculus OX=10090 GN=Dpp3 PE=1 SV=2	1	9	9	9	3	6	3	4	4	4	7	6	5	3	6	8	5	5	6	5	6	5	3
Dpp7	24.5349	24.6235	24.7488	23.8724	23.9354	24.9523	23.8179	24.5383	25.1704	24.1109	24.7414	24.2587	24.4504	24.4897	24.1647	24.6792	25.0221	24.8171	Q9ET22	Q9ET22	2	2	2	Dipeptidyl peptidase 2	Dpp7	sp|Q9ET22|DPP2_MOUSE Dipeptidyl peptidase 2 OS=Mus musculus OX=10090 GN=Dpp7 PE=1 SV=2	1	2	2	2	0	2	0	1	2	1	0	0	0	0	0	1	1	1	2	2	2	2	0
Dpysl2	28.3813	28.6471	28.7269	28.466	28.6629	28.3628	28.079	28.2189	28.4245	28.5335	28.4885	28.4285	28.2673	28.2407	28.6555	28.7384	28.3468	28.3441	O08553	O08553	21	21	17	Dihydropyrimidinase-related protein 2	Dpysl2	sp|O08553|DPYL2_MOUSE Dihydropyrimidinase-related protein 2 OS=Mus musculus OX=10090 GN=Dpysl2 PE=1 SV=2	1	21	21	17	17	18	18	18	19	17	19	19	18	19	19	18	17	18	20	21	18	18	17
Dpysl3	27.1535	27.4477	27.5201	27.8336	27.9606	27.7125	26.222	26.3861	26.7767	26.7174	26.6214	26.7222	27.7042	27.6174	27.0492	27.0881	27.1984	27.1848	Q62188;O35098	Q62188	14;1	11;1	10;1	Dihydropyrimidinase-related protein 3	Dpysl3	sp|Q62188|DPYL3_MOUSE Dihydropyrimidinase-related protein 3 OS=Mus musculus OX=10090 GN=Dpysl3 PE=1 SV=1	2	14	11	10	11	10	11	9	11	8	13	12	13	14	13	13	12	13	12	13	14	12	9
Drg2	25.1267	25.1606	25.2296	25.5203	25.2669	25.9862	24.9761	23.8441	25.6732	25.3323	24.2109	24.8222	25.3717	25.3666	24.1091	24.7666	25.3798	23.8768	Q9QXB9	Q9QXB9	2	2	2	Developmentally-regulated GTP-binding protein 2	Drg2	sp|Q9QXB9|DRG2_MOUSE Developmentally-regulated GTP-binding protein 2 OS=Mus musculus OX=10090 GN=Drg2 PE=1 SV=1	1	2	2	2	1	1	1	1	1	1	1	1	1	2	2	2	1	2	1	1	2	1	1
Dstn	29.8572	30.1472	30.4212	29.148	29.1624	29.1501	29.0779	29.0722	29.2547	29.093	28.9323	29.1374	29.6341	29.5815	28.7838	28.805	29.0195	28.8915	Q9R0P5	Q9R0P5	12	11	11	Destrin	Dstn	sp|Q9R0P5|DEST_MOUSE Destrin OS=Mus musculus OX=10090 GN=Dstn PE=1 SV=3	1	12	11	11	11	12	10	11	9	12	11	12	12	10	11	9	9	11	10	10	11	9	10
Dusp3	25.6548	26.0454	25.5289	25.022	25.7348	25.5062	25.1873	23.6476	25.6491	25.4127	25.1831	25.4085	25.856	26.2574	25.504	25.6179	26.0572	25.7636	Q9D7X3	Q9D7X3	3	3	3	Dual specificity protein phosphatase 3	Dusp3	sp|Q9D7X3|DUS3_MOUSE Dual specificity protein phosphatase 3 OS=Mus musculus OX=10090 GN=Dusp3 PE=1 SV=1	1	3	3	3	2	1	3	3	3	2	3	3	3	2	2	2	2	2	2	2	3	3	2
Dut	25.2309	26.5699	24.5377	24.0883	24.0444	24.0499	28.1666	28.4517	27.4541	27.3045	23.9338	27.1627	24.7006	27.5161	26.5397	24.5257	24.2733	26.6964	Q9CQ43	Q9CQ43	4	4	4		Dut	sp|Q9CQ43|DUT_MOUSE Deoxyuridine 5-triphosphate nucleotidohydrolase OS=Mus musculus OX=10090 GN=Dut PE=1 SV=1	1	4	4	4	2	3	2	2	1	2	1	2	2	1	1	0	1	2	2	1	1	2	2
Dync1h1	27.3679	27.4675	27.099	27.64	27.5452	27.6111	27.423	27.198	27.1908	27.1612	27.2877	27.2066	27.4856	27.7088	27.7204	27.5275	27.5111	27.6113	Q9JHU4	Q9JHU4	55	55	55	Cytoplasmic dynein 1 heavy chain 1	Dync1h1	sp|Q9JHU4|DYHC1_MOUSE Cytoplasmic dynein 1 heavy chain 1 OS=Mus musculus OX=10090 GN=Dync1h1 PE=1 SV=2	1	55	55	55	39	39	27	29	30	29	35	33	35	42	44	45	42	42	38	38	43	39	39
Dync1i2	27.2083	27.2107	27.1998	26.9229	27.1167	27.1059	26.8974	27.0022	27.0968	27.1221	27.2243	27.2585	27.2145	27.0305	27.1222	26.9859	27.5106	27.1431	O88487;O88485	O88487	7;1	7;1	7;1	Cytoplasmic dynein 1 intermediate chain 2	Dync1i2	sp|O88487|DC1I2_MOUSE Cytoplasmic dynein 1 intermediate chain 2 OS=Mus musculus OX=10090 GN=Dync1i2 PE=1 SV=1	2	7	7	7	6	6	7	6	6	7	6	7	6	6	7	7	7	7	6	6	6	5	6
Dync1li1	26.3071	26.0315	25.9545	26.3457	26.5065	26.6982	26.2323	26.3074	25.9103	26.1054	26.1952	24.3155	26.3243	26.5707	26.3167	26.449	26.0962	23.6852	Q8R1Q8	Q8R1Q8	4	4	4	Cytoplasmic dynein 1 light intermediate chain 1	Dync1li1	sp|Q8R1Q8|DC1L1_MOUSE Cytoplasmic dynein 1 light intermediate chain 1 OS=Mus musculus OX=10090 GN=Dync1li1 PE=1 SV=1	1	4	4	4	2	2	3	3	2	2	3	3	3	2	3	3	3	4	3	3	3	2	2
Dynll1	27.7208	27.7752	27.9504	27.582	28.1033	27.2499	27.3988	27.8461	27.7087	27.7416	27.7139	27.5143	26.8266	27.5714	27.4957	27.5156	27.5897	27.6871	P63168;Q9D0M5	P63168;Q9D0M5	2;1	2;1	2;1	Dynein light chain 1, cytoplasmic;Dynein light chain 2, cytoplasmic	Dynll1;Dynll2	sp|P63168|DYL1_MOUSE Dynein light chain 1, cytoplasmic OS=Mus musculus OX=10090 GN=Dynll1 PE=1 SV=1;sp|Q9D0M5|DYL2_MOUSE Dynein light chain 2, cytoplasmic OS=Mus musculus OX=10090 GN=Dynll2 PE=1 SV=1	2	2	2	2	2	2	2	2	1	2	2	2	2	2	2	2	2	2	2	2	2	2	2
Dynlrb1	27.9884	27.9809	28.3204	27.747	27.8059	27.785	27.3562	27.6701	27.8031	28.0687	27.1445	27.5406	27.1356	27.451	27.0954	27.0939	27.2135	26.7858	P62627	P62627	3	3	3	Dynein light chain roadblock-type 1	Dynlrb1	sp|P62627|DLRB1_MOUSE Dynein light chain roadblock-type 1 OS=Mus musculus OX=10090 GN=Dynlrb1 PE=1 SV=3	1	3	3	3	3	3	3	3	3	3	3	3	3	3	3	3	3	3	3	2	3	2	3
Echs1	25.4381	25.7456	25.6002	26.4638	26.8006	25.9159	25.4716	23.9205	25.3639	25.4064	24.4087	25.2497	25.2577	25.1491	24.1708	24.7362	25.3605	25.3847	Q8BH95	Q8BH95	3	3	3	Enoyl-CoA hydratase, mitochondrial	Echs1	sp|Q8BH95|ECHM_MOUSE Enoyl-CoA hydratase, mitochondrial OS=Mus musculus OX=10090 GN=Echs1 PE=1 SV=1	1	3	3	3	2	1	2	2	0	2	2	2	2	3	3	2	0	1	1	1	2	1	2
Edf1	25.1508	25.2892	25.7979	24.2417	24.7681	24.9979	25.2576	25.3427	25.1848	25.3075	23.72	25.315	24.7506	23.9153	24.9793	25.0977	25.1771	24.6377	Q9JMG1	Q9JMG1	2	2	2	Endothelial differentiation-related factor 1	Edf1	sp|Q9JMG1|EDF1_MOUSE Endothelial differentiation-related factor 1 OS=Mus musculus OX=10090 GN=Edf1 PE=1 SV=1	1	2	2	2	2	2	2	2	1	2	2	2	2	1	1	2	1	0	0	2	0	1	2
Eef1a1	32.366	32.2183	32.1027	32.3934	32.432	32.342	32.3696	32.432	32.4424	32.4614	32.3375	32.1851	32.2345	32.3913	32.3831	32.2893	32.0178	32.1107	P10126	P10126	27	27	17	Elongation factor 1-alpha 1	Eef1a1	sp|P10126|EF1A1_MOUSE Elongation factor 1-alpha 1 OS=Mus musculus OX=10090 GN=Eef1a1 PE=1 SV=3	1	27	27	17	26	26	26	27	26	25	26	25	25	24	26	24	25	25	26	26	26	24	26
Eef1b	28.5343	28.7634	29.1171	28.7014	28.9243	28.6111	28.6821	29.176	28.9618	28.7809	28.9819	29.0383	28.4018	28.5233	28.7428	28.7942	28.5204	28.6229	O70251	O70251	9	9	9	Elongation factor 1-beta	Eef1b	sp|O70251|EF1B_MOUSE Elongation factor 1-beta OS=Mus musculus OX=10090 GN=Eef1b PE=1 SV=5	1	9	9	9	7	9	8	9	9	9	7	6	9	7	7	8	9	9	8	9	7	8	7
Eef1d	29.1782	29.4126	29.7271	29.2711	29.4705	29.1423	29.4076	29.5583	29.4532	29.5516	29.5123	29.5186	29.1604	29.1877	29.4115	29.405	29.2181	29.0965	P57776;REV__Q80YR5;REV__Q03173	P57776	11;1;1	11;1;1	11;1;1	Elongation factor 1-delta	Eef1d	sp|P57776|EF1D_MOUSE Elongation factor 1-delta OS=Mus musculus OX=10090 GN=Eef1d PE=1 SV=3	3	11	11	11	9	11	11	10	11	9	10	10	10	10	11	9	9	9	8	11	9	9	9
Eef1g	28.886	28.7546	28.6688	29.358	29.3853	29.444	29.5221	29.3924	28.9511	28.9552	29.2551	29.1415	29.1223	29.1724	29.2984	29.1719	29.1776	29.1619	Q9D8N0	Q9D8N0	20	20	20	Elongation factor 1-gamma	Eef1g	sp|Q9D8N0|EF1G_MOUSE Elongation factor 1-gamma OS=Mus musculus OX=10090 GN=Eef1g PE=1 SV=3	1	20	20	20	19	20	17	17	17	17	16	15	13	20	18	17	16	18	20	17	16	19	19
Eef2	30.6662	30.6242	30.4788	30.7909	30.7813	30.6613	30.7343	30.695	30.518	30.4976	30.7685	30.6445	30.628	30.6163	30.7897	30.6473	30.5448	30.593	P58252	P58252	49	49	48	Elongation factor 2	Eef2	sp|P58252|EF2_MOUSE Elongation factor 2 OS=Mus musculus OX=10090 GN=Eef2 PE=1 SV=2	1	49	49	48	47	47	49	46	45	40	46	40	37	44	46	45	43	42	46	45	42	43	47
Eftud2	25.7423	25.7007	24.1399	26.2087	25.718	26.2478	26.4931	26.0758	26.3888	26.1856	26.4804	26.1355	26.497	26.6497	26.0682	26.2453	26.5407	26.5592	O08810	O08810	7	6	6	116 kDa U5 small nuclear ribonucleoprotein component	Eftud2	sp|O08810|U5S1_MOUSE 116 kDa U5 small nuclear ribonucleoprotein component OS=Mus musculus OX=10090 GN=Eftud2 PE=1 SV=1	1	7	6	6	7	6	6	6	5	5	4	4	1	6	4	6	7	6	5	6	7	6	6
Ehd1	26.6415	26.6802	26.3916	27.1231	27.108	27.2407	26.5816	26.3525	26.5571	26.5001	26.4767	26.9278	26.9663	26.8477	27.0838	26.7397	27.0925	27.0116	Q9WVK4;Q9QXY6	Q9WVK4	11;3	11;3	10;3	EH domain-containing protein 1	Ehd1	sp|Q9WVK4|EHD1_MOUSE EH domain-containing protein 1 OS=Mus musculus OX=10090 GN=Ehd1 PE=1 SV=1	2	11	11	10	7	5	4	6	4	4	4	7	6	10	9	10	6	7	7	8	7	6	7
Ehd2	25.7683	25.8383	25.4593	25.4613	25.6944	25.6803	25.4076	25.5831	25.4413	25.2571	25.6458	24.3137	26.2078	26.1177	26.1671	25.9957	26.2582	26.3023	Q8BH64	Q8BH64	5	4	4	EH domain-containing protein 2	Ehd2	sp|Q8BH64|EHD2_MOUSE EH domain-containing protein 2 OS=Mus musculus OX=10090 GN=Ehd2 PE=1 SV=1	1	5	4	4	4	3	3	4	5	3	5	4	4	4	4	4	3	5	4	5	4	5	3
Eif1	30.0393	30.3793	30.1558	29.9788	29.7678	29.6798	30.0288	30.1022	30.1756	30.1047	30.0168	30.1022	29.908	29.6374	24.0262	29.7425	29.6256	29.8836	P48024;Q9CXU9	P48024	4;1	4;1	4;1	Eukaryotic translation initiation factor 1	Eif1	sp|P48024|EIF1_MOUSE Eukaryotic translation initiation factor 1 OS=Mus musculus OX=10090 GN=Eif1 PE=1 SV=2	2	4	4	4	4	4	3	3	3	3	4	3	4	4	3	3	3	3	2	3	4	3	4
Eif1a	27.0741	27.3977	27.2401	26.8601	26.9284	27.0134	26.8286	26.7547	26.9374	26.9651	26.7884	27.0571	26.5567	26.7136	26.6252	26.6453	26.7217	26.8352	Q60872	Q60872	5	5	1	Eukaryotic translation initiation factor 1A	Eif1a	sp|Q60872|IF1A_MOUSE Eukaryotic translation initiation factor 1A OS=Mus musculus OX=10090 GN=Eif1a PE=2 SV=3	1	5	5	1	4	5	4	3	3	4	3	4	5	5	3	4	5	4	4	4	4	4	4
Eif2a	25.7135	25.7977	25.5931	25.9122	26.1068	25.9795	25.9803	26.0517	25.4119	25.8111	25.9118	25.7035	25.8276	25.8442	25.6234	25.7037	25.6869	25.816	Q8BJW6	Q8BJW6	6	6	6	Eukaryotic translation initiation factor 2A;Eukaryotic translation initiation factor 2A, N-terminally processed	Eif2a	sp|Q8BJW6|EIF2A_MOUSE Eukaryotic translation initiation factor 2A OS=Mus musculus OX=10090 GN=Eif2a PE=1 SV=2	1	6	6	6	6	6	5	6	5	5	5	6	2	5	6	5	6	6	5	4	6	6	6
Eif2s1	28.1117	28.0716	27.9942	28.1541	28.1549	28.2955	28.3489	28.2658	28.1873	28.1919	28.2852	28.1767	28.2456	28.1674	27.9686	27.7006	28.1145	28.1947	Q6ZWX6	Q6ZWX6	9	9	9	Eukaryotic translation initiation factor 2 subunit 1	Eif2s1	sp|Q6ZWX6|IF2A_MOUSE Eukaryotic translation initiation factor 2 subunit 1 OS=Mus musculus OX=10090 GN=Eif2s1 PE=1 SV=3	1	9	9	9	6	7	5	5	6	5	3	5	3	5	4	6	6	5	5	5	5	2	6
Eif2s2	26.2125	26.156	26.0435	26.2359	26.291	25.9446	26.1992	26.3222	26.5686	26.4408	26.2928	25.8957	26.054	26.224	26.1652	26.2139	26.0556	26.0978	Q99L45	Q99L45	5	5	5	Eukaryotic translation initiation factor 2 subunit 2	Eif2s2	sp|Q99L45|IF2B_MOUSE Eukaryotic translation initiation factor 2 subunit 2 OS=Mus musculus OX=10090 GN=Eif2s2 PE=1 SV=1	1	5	5	5	4	4	3	4	3	2	3	2	3	4	3	5	3	3	3	3	2	3	4
Eif2s3x	27.3218	27.2128	27.0174	27.5211	27.4428	27.3142	27.5149	27.424	27.6345	27.3755	27.6097	27.4669	27.3058	27.3951	27.4431	27.2294	27.2703	27.2456	Q9Z0N1;Q9Z0N2	Q9Z0N1;Q9Z0N2	16;12	16;12	16;12	Eukaryotic translation initiation factor 2 subunit 3, X-linked;Eukaryotic translation initiation factor 2 subunit 3, Y-linked	Eif2s3x;Eif2s3y	sp|Q9Z0N1|IF2G_MOUSE Eukaryotic translation initiation factor 2 subunit 3, X-linked OS=Mus musculus OX=10090 GN=Eif2s3x PE=1 SV=2;sp|Q9Z0N2|IF2H_MOUSE Eukaryotic translation initiation factor 2 subunit 3, Y-linked OS=Mus musculus OX=10090 GN=Eif2s3y PE=1 S	2	16	16	16	16	14	12	13	15	13	13	11	10	15	15	15	15	15	16	13	13	14	16
Eif3a	27.2566	27.1692	26.8382	27.4875	27.4532	27.6108	27.252	27.096	27.1869	27.1298	26.9823	26.8455	27.1164	27.1124	27.3037	27.2728	27.0271	27.1235	P23116	P23116	23	23	23	Eukaryotic translation initiation factor 3 subunit A	Eif3a	sp|P23116|EIF3A_MOUSE Eukaryotic translation initiation factor 3 subunit A OS=Mus musculus OX=10090 GN=Eif3a PE=1 SV=5	1	23	23	23	17	20	14	14	16	15	18	17	12	17	17	18	18	13	18	13	14	13	17
Eif3b	27.99	27.7814	27.6347	28.1272	28.1143	28.1601	27.9317	27.9861	27.7521	27.7761	28.0283	27.6776	27.8669	27.8539	28.131	28.0239	27.9385	27.9494	Q8JZQ9	Q8JZQ9	18	18	18	Eukaryotic translation initiation factor 3 subunit B	Eif3b	sp|Q8JZQ9|EIF3B_MOUSE Eukaryotic translation initiation factor 3 subunit B OS=Mus musculus OX=10090 GN=Eif3b PE=1 SV=1	1	18	18	18	14	13	14	10	13	12	16	13	13	14	17	15	14	14	16	14	14	15	14
Eif3c	26.9382	26.7239	26.4088	27.0719	27.0718	26.9715	26.6847	26.5569	26.4341	26.4366	26.4267	26.1594	26.5809	26.7773	27.0603	26.7041	26.7565	26.7247	Q8R1B4	Q8R1B4	10	10	10	Eukaryotic translation initiation factor 3 subunit C	Eif3c	sp|Q8R1B4|EIF3C_MOUSE Eukaryotic translation initiation factor 3 subunit C OS=Mus musculus OX=10090 GN=Eif3c PE=1 SV=1	1	10	10	10	9	7	4	4	5	5	8	7	5	8	9	10	5	8	7	6	6	7	9
Eif3d	27.404	27.3823	26.2099	27.1556	27.3948	27.1157	27.1982	27.3871	26.8387	26.8033	27.0085	27.097	27.1812	27.1805	27.2867	27.4098	27.0551	27.6158	O70194	O70194	10	10	10	Eukaryotic translation initiation factor 3 subunit D	Eif3d	sp|O70194|EIF3D_MOUSE Eukaryotic translation initiation factor 3 subunit D OS=Mus musculus OX=10090 GN=Eif3d PE=1 SV=2	1	10	10	10	7	8	6	5	7	4	6	5	3	6	5	3	6	8	9	7	7	6	7
Eif3e	25.6668	25.3685	25.1978	25.7193	25.787	25.9306	25.4596	25.3536	25.4741	25.0544	25.2882	25.2552	25.1915	25.708	25.6795	25.4086	24.9976	25.1974	P60229	P60229	7	7	7	Eukaryotic translation initiation factor 3 subunit E	Eif3e	sp|P60229|EIF3E_MOUSE Eukaryotic translation initiation factor 3 subunit E OS=Mus musculus OX=10090 GN=Eif3e PE=1 SV=1	1	7	7	7	6	4	5	5	4	4	5	6	4	7	5	6	3	6	3	2	3	3	6
Eif3f	27.0451	27.3583	27.0773	27.0983	27.3268	27.2078	26.9625	26.9679	26.9029	26.3342	26.9984	26.9548	26.9527	26.9079	26.7251	26.7459	26.6954	27.0367	Q9DCH4	Q9DCH4	4	4	4	Eukaryotic translation initiation factor 3 subunit F	Eif3f	sp|Q9DCH4|EIF3F_MOUSE Eukaryotic translation initiation factor 3 subunit F OS=Mus musculus OX=10090 GN=Eif3f PE=1 SV=2	1	4	4	4	4	4	4	3	4	3	3	4	4	4	4	4	4	3	3	3	4	3	4
Eif3g	27.2135	27.2083	27.1837	27.1573	26.8283	26.8847	26.7848	26.931	26.8076	26.968	27.0578	26.9631	26.7748	26.7724	26.8209	26.8162	26.7421	26.8722	Q9Z1D1	Q9Z1D1	4	4	4	Eukaryotic translation initiation factor 3 subunit G	Eif3g	sp|Q9Z1D1|EIF3G_MOUSE Eukaryotic translation initiation factor 3 subunit G OS=Mus musculus OX=10090 GN=Eif3g PE=1 SV=2	1	4	4	4	4	3	4	4	4	4	4	4	4	3	4	3	2	2	3	3	4	4	4
Eif3h	25.9385	26.3556	25.8599	26.5405	26.4354	25.7897	26.66	25.6377	25.5493	24.3947	25.7787	25.7644	25.9291	25.6803	25.5407	24.5954	25.4627	25.5345	Q91WK2	Q91WK2	3	3	3	Eukaryotic translation initiation factor 3 subunit H	Eif3h	sp|Q91WK2|EIF3H_MOUSE Eukaryotic translation initiation factor 3 subunit H OS=Mus musculus OX=10090 GN=Eif3h PE=1 SV=1	1	3	3	3	3	3	3	2	2	2	2	3	2	3	2	2	2	3	2	2	3	3	3
Eif3i	28.2719	28.365	28.5669	28.1902	28.1869	27.9642	28.0361	28.1048	28.3607	28.3926	28.3157	28.3172	27.9282	28.0819	28.0872	28.1533	28.0752	28.0645	Q9QZD9	Q9QZD9	8	8	8	Eukaryotic translation initiation factor 3 subunit I	Eif3i	sp|Q9QZD9|EIF3I_MOUSE Eukaryotic translation initiation factor 3 subunit I OS=Mus musculus OX=10090 GN=Eif3i PE=1 SV=1	1	8	8	8	8	8	8	7	8	8	8	7	7	8	7	8	8	8	8	7	8	7	8
Eif3j1	26.4455	27.2241	27.3241	26.4618	26.7411	26.3175	27.0443	26.9426	26.499	26.5048	26.7256	26.7469	26.7102	26.3277	26.683	26.9401	26.6899	26.6517	Q3UGC7;Q66JS6	Q3UGC7;Q66JS6	2;2	2;2	2;2	Eukaryotic translation initiation factor 3 subunit J-A;Eukaryotic translation initiation factor 3 subunit J-B	Eif3j1;Eif3j2	sp|Q3UGC7|EI3JA_MOUSE Eukaryotic translation initiation factor 3 subunit J-A OS=Mus musculus OX=10090 GN=Eif3j1 PE=2 SV=1;sp|Q66JS6|EI3JB_MOUSE Eukaryotic translation initiation factor 3 subunit J-B OS=Mus musculus OX=10090 GN=Eif3j2 PE=1 SV=1	2	2	2	2	2	2	2	2	2	2	2	2	2	2	2	2	2	2	2	2	2	2	2
Eif3k	26.3192	26.2999	26.1864	26.3435	26.5995	26.2823	26.5637	26.2616	24.0712	24.6512	26.2972	24.93	26.4218	26.1523	26.6732	24.0984	27.0142	25.8238	Q9DBZ5	Q9DBZ5	4	4	4	Eukaryotic translation initiation factor 3 subunit K	Eif3k	sp|Q9DBZ5|EIF3K_MOUSE Eukaryotic translation initiation factor 3 subunit K OS=Mus musculus OX=10090 GN=Eif3k PE=1 SV=1	1	4	4	4	4	3	1	2	2	1	2	3	3	2	4	4	2	2	4	1	3	3	4
Eif3l	26.5051	25.9305	25.6632	26.4506	26.4856	26.4781	26.3103	25.9718	25.9827	25.8736	25.9838	25.7565	25.8579	26.2896	26.3926	26.0133	26.1502	26.0821	Q8QZY1	Q8QZY1	6	6	6	Eukaryotic translation initiation factor 3 subunit L	Eif3l	sp|Q8QZY1|EIF3L_MOUSE Eukaryotic translation initiation factor 3 subunit L OS=Mus musculus OX=10090 GN=Eif3l PE=1 SV=1	1	6	6	6	4	6	2	3	4	4	5	5	3	5	5	5	3	3	3	4	4	5	4
Eif4a1	29.0744	29.1337	29.0243	29.3196	29.4124	29.4298	29.5092	29.3698	28.9069	28.9567	29.1132	29.1514	29.2001	29.2781	29.4629	29.379	29.1825	29.3572	P60843	P60843	21	21	10	Eukaryotic initiation factor 4A-I	Eif4a1	sp|P60843|IF4A1_MOUSE Eukaryotic initiation factor 4A-I OS=Mus musculus OX=10090 GN=Eif4a1 PE=1 SV=1	1	21	21	10	21	21	19	18	16	16	19	16	14	18	20	17	15	19	18	19	17	18	21
Eif4a3	25.9204	24.4929	24.9141	26.5072	25.7414	26.3155	27.0066	26.8018	26.4186	27.1242	27.1105	26.8755	27.0244	27.0265	26.7062	26.8189	26.9188	26.7984	Q91VC3	Q91VC3	6	3	3	Eukaryotic initiation factor 4A-III;Eukaryotic initiation factor 4A-III, N-terminally processed	Eif4a3	sp|Q91VC3|IF4A3_MOUSE Eukaryotic initiation factor 4A-III OS=Mus musculus OX=10090 GN=Eif4a3 PE=1 SV=3	1	6	3	3	6	5	5	5	6	5	6	4	3	5	5	6	5	6	6	6	6	6	3
Eif4b	28.7421	29.0922	29.3939	28.4233	28.6095	28.4447	28.9132	28.968	28.8774	28.7762	28.7771	29.065	28.6527	28.7028	28.8498	28.8339	28.7289	28.6028	Q8BGD9	Q8BGD9	11	11	11	Eukaryotic translation initiation factor 4B	Eif4b	sp|Q8BGD9|IF4B_MOUSE Eukaryotic translation initiation factor 4B OS=Mus musculus OX=10090 GN=Eif4b PE=1 SV=1	1	11	11	11	10	11	10	10	9	10	10	10	11	9	10	7	8	7	10	11	9	9	10
Eif4e	26.0759	26.3926	26.4819	26.5396	26.6688	26.4122	26.2646	26.2767	26.2776	25.9259	26.5025	26.163	26.2161	25.9344	25.9723	25.8917	26.0979	25.9459	P63073	P63073	4	4	4	Eukaryotic translation initiation factor 4E	Eif4e	sp|P63073|IF4E_MOUSE Eukaryotic translation initiation factor 4E OS=Mus musculus OX=10090 GN=Eif4e PE=1 SV=1	1	4	4	4	4	4	2	2	3	3	2	3	3	4	4	3	3	3	2	2	4	3	4
Eif4g1	27.0981	26.9963	26.5797	27.1495	27.1096	27.1879	27.1736	27.1919	26.8617	27.0376	27.2883	27.1285	27.101	27.0304	27.474	27.2628	27.3393	27.3107	Q6NZJ6	Q6NZJ6	15	15	15	Eukaryotic translation initiation factor 4 gamma 1	Eif4g1	sp|Q6NZJ6|IF4G1_MOUSE Eukaryotic translation initiation factor 4 gamma 1 OS=Mus musculus OX=10090 GN=Eif4g1 PE=1 SV=1	1	15	15	15	13	15	11	10	11	10	13	11	10	12	11	15	15	14	15	13	15	14	13
Eif4h	28.645	28.9113	29.1636	28.58	28.6657	28.4828	28.6748	28.6914	28.701	28.9089	28.6606	28.9639	28.6131	28.4326	28.5134	28.6375	28.5602	28.57	Q9WUK2	Q9WUK2	9	9	9	Eukaryotic translation initiation factor 4H	Eif4h	sp|Q9WUK2|IF4H_MOUSE Eukaryotic translation initiation factor 4H OS=Mus musculus OX=10090 GN=Eif4h PE=1 SV=3	1	9	9	9	6	7	8	8	7	7	8	9	8	8	7	8	8	8	7	6	8	7	6
Eif5	26.753	26.7132	26.6546	25.7282	25.9731	25.7332	26.3697	26.4919	26.7201	26.5572	26.8811	26.5939	26.3722	26.4519	26.3455	26.4444	26.1654	26.3349	P59325	P59325	6	6	6	Eukaryotic translation initiation factor 5	Eif5	sp|P59325|IF5_MOUSE Eukaryotic translation initiation factor 5 OS=Mus musculus OX=10090 GN=Eif5 PE=1 SV=1	1	6	6	6	6	5	6	6	5	3	4	6	5	3	4	4	3	4	4	5	5	4	6
Eif5a	28.83	29.2963	29.3759	28.4213	28.8621	28.707	28.9919	29.0789	29.0582	29.0249	29.0871	29.2094	28.8402	28.601	28.7641	28.6781	28.6406	28.8711	P63242;Q8BGY2	P63242;Q8BGY2	10;5	10;5	10;5	Eukaryotic translation initiation factor 5A-1;Eukaryotic translation initiation factor 5A-2	Eif5a;Eif5a2	sp|P63242|IF5A1_MOUSE Eukaryotic translation initiation factor 5A-1 OS=Mus musculus OX=10090 GN=Eif5a PE=1 SV=2;sp|Q8BGY2|IF5A2_MOUSE Eukaryotic translation initiation factor 5A-2 OS=Mus musculus OX=10090 GN=Eif5a2 PE=1 SV=3	2	10	10	10	8	9	10	10	8	6	7	5	6	6	7	5	6	6	6	9	8	5	8
Eif5b	26.2379	26.8798	26.4109	25.7894	26.3894	26.6413	26.2943	26.2493	26.2629	26.0143	26.5515	26.4231	26.3913	26.4444	26.7269	26.5656	26.7441	26.6925	Q05D44	Q05D44	5	5	5	Eukaryotic translation initiation factor 5B	Eif5b	sp|Q05D44|IF2P_MOUSE Eukaryotic translation initiation factor 5B OS=Mus musculus OX=10090 GN=Eif5b PE=1 SV=2	1	5	5	5	3	3	2	3	2	3	2	4	4	2	3	5	3	4	3	2	2	3	3
Eif6	27.5728	27.8932	27.9701	27.7808	27.9201	27.8455	28.04	28.027	28.2034	28.0941	28.2409	28.6641	27.971	27.9076	27.4168	27.5801	28.2257	28.104	O55135	O55135	8	8	8	Eukaryotic translation initiation factor 6	Eif6	sp|O55135|IF6_MOUSE Eukaryotic translation initiation factor 6 OS=Mus musculus OX=10090 GN=Eif6 PE=1 SV=2	1	8	8	8	6	7	7	7	7	7	7	8	7	7	7	7	7	7	5	5	7	7	6
Elavl1	26.5122	26.1326	25.9993	26.6516	25.9433	26.7828	26.9995	27.2129	27.2127	27.253	27.2077	27.0011	27.3414	26.8771	26.2951	26.5457	26.8596	26.7948	P70372	P70372	3	3	3	ELAV-like protein 1	Elavl1	sp|P70372|ELAV1_MOUSE ELAV-like protein 1 OS=Mus musculus OX=10090 GN=Elavl1 PE=1 SV=2	1	3	3	3	3	3	3	3	3	3	2	2	2	3	2	3	3	3	2	3	2	3	3
Emc1	25.3289	23.8606	24.2843	25.2646	25.845	25.8349	25.9746	25.6512	26.0933	23.4098	26.0239	24.2088	26.0774	25.9801	26.2264	26.114	25.9539	26.4804	Q8C7X2	Q8C7X2	2	2	2	ER membrane protein complex subunit 1	Emc1	sp|Q8C7X2|EMC1_MOUSE ER membrane protein complex subunit 1 OS=Mus musculus OX=10090 GN=Emc1 PE=1 SV=1	1	2	2	2	2	2	2	0	2	1	1	1	1	1	2	2	2	2	2	2	2	2	2
Emd	27.0595	26.8693	26.7326	27.0032	26.7784	26.7327	26.5308	26.5627	26.6525	26.2191	26.3939	26.4436	26.4885	26.6777	26.6431	26.7494	26.2928	26.3331	O08579	O08579	2	2	2	Emerin	Emd	sp|O08579|EMD_MOUSE Emerin OS=Mus musculus OX=10090 GN=Emd PE=1 SV=1	1	2	2	2	2	2	1	2	2	1	2	2	2	2	2	1	2	1	2	2	2	1	2
Eno1	31.4519	31.6556	32.0593	31.1834	31.2212	31.0596	31.581	31.7531	31.528	31.5345	31.3377	31.3812	31.1782	31.009	30.861	30.8845	30.9944	30.9146	P17182;P17183	P17182	35;5	35;5	30;1	Alpha-enolase	Eno1	sp|P17182|ENOA_MOUSE Alpha-enolase OS=Mus musculus OX=10090 GN=Eno1 PE=1 SV=3	2	35	35	30	32	33	33	33	33	33	33	33	34	32	33	32	33	32	33	33	32	31	32
Eno3	26.1789	25.3224	26.3997	26.6764	24.9312	25.9925	25.6659	26.2218	26.6446	26.3609	25.1457	23.7336	26.007	25.5824	25.6317	24.8209	24.0376	24.434	P21550	P21550	10	5	5	Beta-enolase	Eno3	sp|P21550|ENOB_MOUSE Beta-enolase OS=Mus musculus OX=10090 GN=Eno3 PE=1 SV=3	1	10	5	5	7	8	8	8	6	5	8	7	8	4	5	4	7	6	5	7	5	4	3
Epb41l2	27.3398	27.397	27.072	26.7509	27.1219	26.6362	26.6284	26.6449	26.7089	26.6814	26.8248	27.1221	26.8629	26.6732	27.341	27.1957	27.2944	27.3129	O70318	O70318	13	13	12	Band 4.1-like protein 2	Epb41l2	sp|O70318|E41L2_MOUSE Band 4.1-like protein 2 OS=Mus musculus OX=10090 GN=Epb41l2 PE=1 SV=2	1	13	13	12	7	9	7	7	8	6	9	11	7	7	10	11	9	8	9	9	9	10	7
Epb41l3	26.2443	26.0681	26.235	26.8611	26.5754	26.8064	25.2831	25.5582	26.5404	26.2863	26.1991	26.2674	26.8713	26.9063	27.0127	26.9517	26.4542	26.6875	Q9WV92	Q9WV92	9	8	8	Band 4.1-like protein 3;Band 4.1-like protein 3, N-terminally processed	Epb41l3	sp|Q9WV92|E41L3_MOUSE Band 4.1-like protein 3 OS=Mus musculus OX=10090 GN=Epb41l3 PE=1 SV=1	1	9	8	8	2	2	7	8	6	7	5	6	7	7	8	7	5	7	8	8	5	6	2
Eprs	27.1764	27.1293	26.8427	27.5222	27.4644	27.465	27.0305	26.9072	26.8584	26.9824	27.0756	27.0625	26.998	26.8917	27.7093	27.4946	27.2582	27.3366	Q8CGC7	Q8CGC7	29	29	29	Bifunctional glutamate/proline--tRNA ligase;Glutamate--tRNA ligase;Proline--tRNA ligase	Eprs	sp|Q8CGC7|SYEP_MOUSE Bifunctional glutamate/proline--tRNA ligase OS=Mus musculus OX=10090 GN=Eprs1 PE=1 SV=4	1	29	29	29	25	22	18	20	24	19	24	18	18	25	25	26	20	21	27	23	20	23	25
Ergic1	27.074	26.9749	26.6509	27.3326	27.5976	27.3264	26.4774	26.2386	24.9914	26.552	23.9354	24.2587	27.1995	26.8105	26.737	26.291	26.6615	26.868	Q9DC16	Q9DC16	3	3	3	Endoplasmic reticulum-Golgi intermediate compartment protein 1	Ergic1	sp|Q9DC16|ERGI1_MOUSE Endoplasmic reticulum-Golgi intermediate compartment protein 1 OS=Mus musculus OX=10090 GN=Ergic1 PE=1 SV=1	1	3	3	3	2	2	0	2	1	1	2	3	2	3	3	3	2	2	3	3	2	2	2
Erh	27.0351	26.7409	27.2982	27.5123	26.7338	26.8577	27.3002	27.4466	27.4285	27.527	27.446	27.4845	27.0344	27.0752	26.7442	26.8088	27.0145	26.7951	P84089	P84089	4	4	4	Enhancer of rudimentary homolog	Erh	sp|P84089|ERH_MOUSE Enhancer of rudimentary homolog OS=Mus musculus OX=10090 GN=Erh PE=1 SV=1	1	4	4	4	4	4	4	4	3	3	3	2	3	3	2	3	3	3	3	3	2	3	4
Erp29	26.4174	26.3783	26.884	26.6788	26.5875	26.214	25.6274	26.2686	26.7759	26.9488	26.5664	26.4587	26.4645	26.5529	26.7694	26.5464	26.5682	26.3656	P57759	P57759	3	3	3	Endoplasmic reticulum resident protein 29	Erp29	sp|P57759|ERP29_MOUSE Endoplasmic reticulum resident protein 29 OS=Mus musculus OX=10090 GN=Erp29 PE=1 SV=2	1	3	3	3	2	2	2	2	2	3	2	2	3	2	3	3	2	2	2	3	2	3	2
Erp44	27.6647	27.3724	27.4415	27.5662	27.2512	27.1615	27.1425	26.9035	27.0122	27.1298	27.1472	27.2579	26.9096	27.171	24.0745	26.9638	26.8583	27.0233	Q9D1Q6	Q9D1Q6	4	4	4	Endoplasmic reticulum resident protein 44	Erp44	sp|Q9D1Q6|ERP44_MOUSE Endoplasmic reticulum resident protein 44 OS=Mus musculus OX=10090 GN=Erp44 PE=1 SV=1	1	4	4	4	4	3	3	3	4	2	3	3	3	3	3	4	4	3	3	3	3	3	4
Esd	29.3341	29.3532	29.2663	28.9123	28.9855	28.8557	28.6333	28.5696	28.9381	29.0293	29.3808	29.4192	29.064	29.0559	28.6809	28.6148	29.0542	28.9461	Q9R0P3	Q9R0P3	18	18	18	S-formylglutathione hydrolase	Esd	sp|Q9R0P3|ESTD_MOUSE S-formylglutathione hydrolase OS=Mus musculus OX=10090 GN=Esd PE=1 SV=1	1	18	18	18	17	15	15	15	16	17	16	17	17	15	14	14	16	16	15	12	16	17	17
Esyt1	25.7891	26.1814	25.7613	25.0713	25.2285	25.7467	25.9068	25.1193	25.0371	25.5414	25.4448	25.6075	26.6139	26.4403	26.0363	25.5586	26.0348	26.3398	Q3U7R1	Q3U7R1	6	6	6	Extended synaptotagmin-1	Esyt1	sp|Q3U7R1|ESYT1_MOUSE Extended synaptotagmin-1 OS=Mus musculus OX=10090 GN=Esyt1 PE=1 SV=2	1	6	6	6	4	2	2	2	3	2	5	5	3	4	5	5	5	6	4	5	4	5	4
Etf1	27.0505	27.1458	27.0858	27.2855	27.4578	27.3832	27.5173	27.3562	27.4304	27.1884	27.2958	27.0603	27.3909	27.4875	27.5458	27.539	27.4934	27.4314	Q8BWY3	Q8BWY3	5	5	5	Eukaryotic peptide chain release factor subunit 1	Etf1	sp|Q8BWY3|ERF1_MOUSE Eukaryotic peptide chain release factor subunit 1 OS=Mus musculus OX=10090 GN=Etf1 PE=1 SV=4	1	5	5	5	4	5	4	4	4	4	4	2	2	4	4	4	5	5	4	4	4	5	4
Etfa	27.4967	27.4288	27.6982	27.4339	27.7171	27.5085	27.1908	27.3576	27.6475	27.6591	27.5788	27.6134	27.6151	27.7722	27.5256	27.5308	27.4568	27.5454	Q99LC5	Q99LC5	10	10	10	Electron transfer flavoprotein subunit alpha, mitochondrial	Etfa	sp|Q99LC5|ETFA_MOUSE Electron transfer flavoprotein subunit alpha, mitochondrial OS=Mus musculus OX=10090 GN=Etfa PE=1 SV=2	1	10	10	10	8	7	8	9	7	9	9	10	10	8	6	8	8	7	7	7	7	9	8
Etfb	27.2121	27.1927	27.4815	27.0922	27.3236	27.2702	26.9037	26.9165	27.3363	27.4163	27.2794	27.0654	27.22	27.0726	27.1593	27.1609	27.2777	27.224	Q9DCW4	Q9DCW4	4	4	4	Electron transfer flavoprotein subunit beta	Etfb	sp|Q9DCW4|ETFB_MOUSE Electron transfer flavoprotein subunit beta OS=Mus musculus OX=10090 GN=Etfb PE=1 SV=3	1	4	4	4	4	4	4	3	4	4	4	4	4	3	4	4	4	4	4	4	4	4	4
Ewsr1	26.1866	26.7283	26.7585	26.3376	26.4912	25.9322	25.8615	26.4365	26.1376	25.9363	26.0489	25.9773	25.8854	25.8577	26.3711	26.3362	25.7838	26.1663	Q61545	Q61545	2	2	2	RNA-binding protein EWS	Ewsr1	sp|Q61545|EWS_MOUSE RNA-binding protein EWS OS=Mus musculus OX=10090 GN=Ewsr1 PE=1 SV=2	1	2	2	2	2	2	1	1	1	1	1	1	1	2	2	1	1	1	2	2	1	2	2
Ezr	21.3718	23.2514	23.4598	20.505	24.703	24.2229	28.3677	28.5003	28.288	28.3331	20.5977	23.0832	24.0568	22.0516	20.173	24.6286	22.0397	23.9015	P26040	P26040	33	22	22	Ezrin	Ezr	sp|P26040|EZRI_MOUSE Ezrin OS=Mus musculus OX=10090 GN=Ezr PE=1 SV=3	1	33	22	22	32	31	28	27	11	16	14	14	13	11	9	9	13	14	11	11	14	16	21
Fabp5	28.0357	28.247	28.1115	28.8166	28.9715	28.5468	27.7821	28.1009	28.4158	28.4897	28.2983	28.4284	26.7706	26.7863	27.3803	27.5287	27.0337	26.7012	Q05816	Q05816	8	8	8	Fatty acid-binding protein, epidermal	Fabp5	sp|Q05816|FABP5_MOUSE Fatty acid-binding protein 5 OS=Mus musculus OX=10090 GN=Fabp5 PE=1 SV=3	1	8	8	8	6	8	8	7	7	7	6	6	7	8	7	7	3	3	4	6	4	3	6
Fam129b	26.4172	26.4054	26.3931	26.3884	26.3404	26.4759	26.3666	26.4681	26.2039	26.0713	26.3453	26.511	26.361	26.3919	26.3744	26.0713	26.512	26.5286	Q8R1F1	Q8R1F1	7	7	7	Niban-like protein 1	Fam129b	sp|Q8R1F1|NIBA2_MOUSE Protein Niban 2 OS=Mus musculus OX=10090 GN=Niban2 PE=1 SV=2	1	7	7	7	5	5	4	5	6	5	4	4	5	5	5	5	5	4	5	5	4	6	5
Farp1	23.9225	24.9079	24.2959	24.5033	24.0149	26.3766	24.4622	24.2342	23.3198	24.4196	24.5881	25.1976	25.3136	26.4559	26.7096	23.8113	27.022	27.1617	F8VPU2	F8VPU2	2	2	2	FERM, RhoGEF and pleckstrin domain-containing protein 1	Farp1	sp|F8VPU2|FARP1_MOUSE FERM, ARHGEF and pleckstrin domain-containing protein 1 OS=Mus musculus OX=10090 GN=Farp1 PE=1 SV=1	1	2	2	2	1	1	1	0	1	2	2	0	0	1	1	2	1	2	2	0	2	2	1
Farsa	26.6644	26.153	24.622	26.6125	26.5157	26.7178	26.3913	26.2822	26.2863	26.2086	26.0241	26.723	26.5101	24.3666	26.5551	26.7225	24.7877	24.2404	Q8C0C7	Q8C0C7	2	2	2	Phenylalanine--tRNA ligase alpha subunit	Farsa	sp|Q8C0C7|SYFA_MOUSE Phenylalanine--tRNA ligase alpha subunit OS=Mus musculus OX=10090 GN=Farsa PE=1 SV=1	1	2	2	2	2	2	2	2	2	2	2	2	0	2	2	2	2	2	2	2	2	1	2
Farsb	25.771	25.6793	25.4543	25.989	26.2181	26.0546	25.6747	25.5769	26.0406	25.4998	26.1256	25.7047	25.6867	25.8127	25.8388	25.6339	26.0481	26.023	Q9WUA2	Q9WUA2	6	6	6	Phenylalanine--tRNA ligase beta subunit	Farsb	sp|Q9WUA2|SYFB_MOUSE Phenylalanine--tRNA ligase beta subunit OS=Mus musculus OX=10090 GN=Farsb PE=1 SV=2	1	6	6	6	4	5	5	5	6	6	4	2	4	5	4	5	4	5	4	5	3	6	4
Fasn	28.7669	28.7065	28.512	28.8819	28.7098	28.9181	28.7112	28.5576	28.5145	28.5138	28.8672	28.7651	28.5339	28.6288	29.04	28.9336	28.9655	28.9797	P19096	P19096	61	61	61	Fatty acid synthase;[Acyl-carrier-protein] S-acetyltransferase;[Acyl-carrier-protein] S-malonyltransferase;3-oxoacyl-[acyl-carrier-protein] synthase;3-oxoacyl-[acyl-carrier-protein] reductase;3-hydroxyacyl-[acyl-carrier-protein] dehydratase;Enoyl-[acyl-carrier-protein] reductase;Oleoyl-[acyl-carrier-protein] hydrolase	Fasn	sp|P19096|FAS_MOUSE Fatty acid synthase OS=Mus musculus OX=10090 GN=Fasn PE=1 SV=2	1	61	61	61	53	55	47	46	49	45	49	45	36	51	52	55	49	52	55	58	59	57	53
Fbl	26.319	24.8909	23.722	27.1725	24.9601	27.298	27.7872	27.8144	28.1642	28.2644	28.0605	28	27.7798	27.732	27.3049	27.4462	27.9	27.5795	P35550	P35550	7	7	6	rRNA 2-O-methyltransferase fibrillarin	Fbl	sp|P35550|FBRL_MOUSE rRNA 2-O-methyltransferase fibrillarin OS=Mus musculus OX=10090 GN=Fbl PE=1 SV=2	1	7	7	6	7	7	7	7	6	5	2	1	1	6	0	5	7	6	5	7	7	6	7
Fbln2	27.5875	27.6755	27.582	27.8102	27.882	27.9174	27.1916	27.24	25.8845	25.9662	26.7312	26.8357	27.2195	27.2569	26.6595	26.6237	27.2557	27.3252	P37889	P37889	25	25	25	Fibulin-2	Fbln2	sp|P37889|FBLN2_MOUSE Fibulin-2 OS=Mus musculus OX=10090 GN=Fbln2 PE=1 SV=2	1	25	25	25	22	23	10	9	18	19	22	23	19	25	24	23	20	20	12	12	20	23	22
Fdps	27.6533	27.7524	27.4459	28.2497	28.2373	28.1587	27.7334	27.7623	27.5901	27.4265	27.9263	27.7872	27.6557	27.6648	28.3472	28.1442	28.2252	28.1583	Q920E5	Q920E5	11	11	11	Farnesyl pyrophosphate synthase	Fdps	sp|Q920E5|FPPS_MOUSE Farnesyl pyrophosphate synthase OS=Mus musculus OX=10090 GN=Fdps PE=1 SV=1	1	11	11	11	10	10	5	7	8	9	9	9	7	10	9	11	8	9	10	11	11	11	10
Fermt2	26.5799	26.3858	26.0094	26.6161	26.6092	26.821	25.6447	25.3968	25.4292	25.8492	25.7756	26.1468	25.8214	26.3869	25.6264	26.261	25.8145	26.0466	Q8CIB5	Q8CIB5	5	5	5	Fermitin family homolog 2	Fermt2	sp|Q8CIB5|FERM2_MOUSE Fermitin family homolog 2 OS=Mus musculus OX=10090 GN=Fermt2 PE=1 SV=1	1	5	5	5	3	3	3	2	3	4	5	4	4	5	5	5	5	5	2	4	4	4	3
Fh	26.0624	25.7951	25.5672	26.4065	26.5403	26.5004	25.561	25.6565	26.464	26.4957	25.9748	26.0337	25.7871	25.6846	25.6504	26.1513	25.4418	25.6865	P97807	P97807	6	6	6	Fumarate hydratase, mitochondrial	Fh	sp|P97807|FUMH_MOUSE Fumarate hydratase, mitochondrial OS=Mus musculus OX=10090 GN=Fh PE=1 SV=3	1	6	6	6	4	6	5	4	4	6	6	3	4	4	5	4	3	4	4	3	3	2	4
Fhl1	29.2555	29.5304	29.5987	28.6891	28.841	28.6735	25.7248	26.1437	27.8501	27.7684	27.5901	27.6101	28.6119	28.7786	26.5372	26.3311	27.5619	27.5461	P97447	P97447	17	17	17	Four and a half LIM domains protein 1	Fhl1	sp|P97447|FHL1_MOUSE Four and a half LIM domains protein 1 OS=Mus musculus OX=10090 GN=Fhl1 PE=1 SV=3	1	17	17	17	3	5	13	12	8	10	17	16	17	16	15	15	16	15	7	4	10	10	3
Fhl2	26.6339	26.9959	27.3405	26.3648	26.2532	26.3586	24.1128	24.0941	26.393	26.2128	26.2088	26.0377	26.4766	26.0514	26.297	26.0502	24.4186	25.9774	O70433	O70433	5	5	5	Four and a half LIM domains protein 2	Fhl2	sp|O70433|FHL2_MOUSE Four and a half LIM domains protein 2 OS=Mus musculus OX=10090 GN=Fhl2 PE=1 SV=1	1	5	5	5	0	2	2	5	3	4	5	5	5	2	3	4	2	5	5	4	1	2	0
Fhl3	27.1444	27.2835	27.3342	27.1948	27.058	27.0564	23.973	24.6766	26.5945	26.9044	25.0067	24.5092	25.0494	26.9054	26.5819	26.8447	26.7964	26.709	Q9R059	Q9R059	2	2	2	Four and a half LIM domains protein 3	Fhl3	sp|Q9R059|FHL3_MOUSE Four and a half LIM domains protein 3 OS=Mus musculus OX=10090 GN=Fhl3 PE=1 SV=2	1	2	2	2	1	1	2	2	1	1	2	2	2	2	2	2	1	2	2	2	2	2	1
Fis1	25.725	26.0736	25.9657	25.4173	25.6986	25.6542	26.3719	26.2424	26.5204	26.337	26.1887	26.3446	26.0003	26.0924	26.0089	26.1014	26.4904	26.4636	Q9CQ92	Q9CQ92	4	4	4	Mitochondrial fission 1 protein	Fis1	sp|Q9CQ92|FIS1_MOUSE Mitochondrial fission 1 protein OS=Mus musculus OX=10090 GN=Fis1 PE=1 SV=1	1	4	4	4	4	4	4	4	3	3	3	2	3	3	4	3	4	3	3	4	4	4	4
Fkbp10	27.308	27.9638	27.937	27.6596	27.7074	27.4421	26.5856	26.7165	27.0827	27.0641	27.4166	27.4333	27.4507	27.3224	27.5978	27.5992	27.6087	27.5911	Q61576	Q61576	7	7	7	Peptidyl-prolyl cis-trans isomerase FKBP10	Fkbp10	sp|Q61576|FKB10_MOUSE Peptidyl-prolyl cis-trans isomerase FKBP10 OS=Mus musculus OX=10090 GN=Fkbp10 PE=1 SV=2	1	7	7	7	3	5	6	5	5	7	7	7	7	5	6	7	7	6	4	5	7	6	3
Fkbp1a	28.5123	28.4523	28.9128	28.1437	27.1693	28.269	28.181	28.312	27.4798	28.3024	27.0637	27.6805	26.7643	24.2905	26.7603	27.134	26.9316	26.6081	P26883	P26883	3	3	3	Peptidyl-prolyl cis-trans isomerase FKBP1A	Fkbp1a	sp|P26883|FKB1A_MOUSE Peptidyl-prolyl cis-trans isomerase FKBP1A OS=Mus musculus OX=10090 GN=Fkbp1a PE=1 SV=2	1	3	3	3	3	3	3	3	2	2	3	3	3	3	2	3	2	1	3	2	2	2	3
Fkbp3	26.2729	26.1757	26.426	25.7396	26.1413	25.5342	26.4377	26.4676	25.9786	26.1499	25.8243	26.0956	25.5995	25.1458	25.4079	25.0299	25.2429	25.4304	Q62446	Q62446	5	5	5	Peptidyl-prolyl cis-trans isomerase FKBP3	Fkbp3	sp|Q62446|FKBP3_MOUSE Peptidyl-prolyl cis-trans isomerase FKBP3 OS=Mus musculus OX=10090 GN=Fkbp3 PE=1 SV=2	1	5	5	5	5	5	5	5	5	5	4	4	5	4	4	4	5	4	2	3	5	3	5
Fkbp4	26.2768	26.4768	26.5812	26.3111	26.5366	26.4021	26.5263	26.5783	26.5683	26.3782	26.5403	26.4556	26.2677	26.1288	26.3907	26.3308	26.0535	26.2309	P30416	P30416	10	10	10	Peptidyl-prolyl cis-trans isomerase FKBP4;Peptidyl-prolyl cis-trans isomerase FKBP4, N-terminally processed	Fkbp4	sp|P30416|FKBP4_MOUSE Peptidyl-prolyl cis-trans isomerase FKBP4 OS=Mus musculus OX=10090 GN=Fkbp4 PE=1 SV=5	1	10	10	10	9	9	8	8	10	9	7	10	8	9	8	10	7	9	9	9	9	9	9
Fkbp9	24.6175	24.8243	25.5207	24.8363	24.8854	24.9796	24.9011	24.6964	24.3036	24.8041	24.5694	24.771	24.6579	24.8972	25.479	25.2651	24.2085	24.552	Q9Z247	Q9Z247	3	3	3	Peptidyl-prolyl cis-trans isomerase FKBP9	Fkbp9	sp|Q9Z247|FKBP9_MOUSE Peptidyl-prolyl cis-trans isomerase FKBP9 OS=Mus musculus OX=10090 GN=Fkbp9 PE=1 SV=1	1	3	3	3	1	2	2	2	2	3	3	3	3	3	3	3	2	2	2	2	2	3	1
Flii	26.3494	26.0282	25.9594	25.7389	25.7583	25.6909	25.92	25.9191	25.9511	26.0522	26.2938	26.4691	26.6883	26.8771	26.4915	26.3667	26.884	26.9121	Q9JJ28	Q9JJ28	6	6	6	Protein flightless-1 homolog	Flii	sp|Q9JJ28|FLII_MOUSE Protein flightless-1 homolog OS=Mus musculus OX=10090 GN=Flii PE=1 SV=1	1	6	6	6	4	2	2	3	3	3	5	2	3	5	3	4	6	5	5	4	6	5	4
Flna	30.7908	30.7765	30.684	30.6569	30.6657	30.6098	30.276	30.3586	30.4227	30.4448	30.2262	30.1633	30.6077	30.7083	30.6099	30.5419	30.2364	30.2667	Q8BTM8	Q8BTM8	122	122	113	Filamin-A	Flna	sp|Q8BTM8|FLNA_MOUSE Filamin-A OS=Mus musculus OX=10090 GN=Flna PE=1 SV=5	1	122	122	113	107	108	109	110	105	99	108	103	101	105	107	107	107	107	108	104	102	102	107
Flnb	29.3591	29.3799	29.2376	29.5498	29.4952	29.4679	29.1177	29.204	29.2805	29.3073	29.0221	29.0206	29.2873	29.3068	29.1763	29.0661	28.9058	28.9543	Q80X90	Q80X90	108	101	99	Filamin-B	Flnb	sp|Q80X90|FLNB_MOUSE Filamin-B OS=Mus musculus OX=10090 GN=Flnb PE=1 SV=3	1	108	101	99	102	95	94	93	89	89	97	96	85	101	101	99	94	94	97	92	89	86	95
Flnc	28.9646	28.9661	28.8172	28.5408	28.4941	28.4974	28.3832	28.4326	28.509	28.5437	28.9227	28.8819	29.0594	29.0979	28.5731	28.4846	28.6597	28.7103	Q8VHX6	Q8VHX6	66	56	56	Filamin-C	Flnc	sp|Q8VHX6|FLNC_MOUSE Filamin-C OS=Mus musculus OX=10090 GN=Flnc PE=1 SV=3	1	66	56	56	53	57	49	52	55	55	61	60	57	56	54	56	60	59	55	53	58	59	44
Flrt2	25.0489	23.7154	23.8462	26.3011	25.8811	25.9633	24.1168	23.6667	23.9208	24.1816	24.4614	23.3988	24.3684	24.6797	23.4053	25.2483	24.5398	25.332	Q8BLU0	Q8BLU0	5	5	5		Flrt2	sp|Q8BLU0|FLRT2_MOUSE Leucine-rich repeat transmembrane protein FLRT2 OS=Mus musculus OX=10090 GN=Flrt2 PE=1 SV=1	1	5	5	5	0	0	0	0	1	0	0	0	0	4	4	3	0	0	0	0	0	0	0
Fn1	27.3585	27.2167	27.3144	27.9608	27.4674	27.7069	27.4771	27.5796	27.474	27.2213	27.7948	27.7083	27.7275	27.7161	27.3414	27.365	27.8592	27.693	P11276	P11276	33	33	33	Fibronectin;Anastellin	Fn1	sp|P11276|FINC_MOUSE Fibronectin OS=Mus musculus OX=10090 GN=Fn1 PE=1 SV=4	1	33	33	33	28	29	22	20	24	28	21	22	22	29	27	31	28	28	22	23	27	29	28
Fscn1	29.3292	29.3846	29.2736	29.4138	29.4824	29.2667	29.6822	29.7074	29.3271	29.3431	29.6472	29.5841	29.2891	29.3467	29.3929	29.3881	29.5946	29.63	Q61553	Q61553	32	32	32	Fascin	Fscn1	sp|Q61553|FSCN1_MOUSE Fascin OS=Mus musculus OX=10090 GN=Fscn1 PE=1 SV=4	1	32	32	32	30	29	27	27	28	29	29	27	26	28	29	28	29	31	30	31	31	32	30
Fstl1	25.2809	25.4946	26.256	25.6455	25.7122	25.3735	24.586	25.039	25.2005	25.2284	24.8447	25.0642	25.1749	25.2075	25.372	25.6721	26.1422	25.3956	Q62356	Q62356	4	4	4	Follistatin-related protein 1	Fstl1	sp|Q62356|FSTL1_MOUSE Follistatin-related protein 1 OS=Mus musculus OX=10090 GN=Fstl1 PE=1 SV=2	1	4	4	4	0	2	2	3	2	4	3	3	3	3	3	3	3	3	2	4	4	4	0
Fus	28.8576	29.2619	29.5803	28.8067	29.1036	28.9416	28.5412	28.7877	28.8169	28.8756	28.7356	28.967	28.5802	28.9971	28.7895	28.7575	28.6162	28.6324	P56959	P56959	4	4	4	RNA-binding protein FUS	Fus	sp|P56959|FUS_MOUSE RNA-binding protein FUS OS=Mus musculus OX=10090 GN=Fus PE=1 SV=1	1	4	4	4	4	4	4	4	4	4	4	4	4	4	4	4	4	4	4	4	4	4	4
Fxr2	25.607	24.5094	24.6241	25.5612	25.4448	25.4234	25.8265	25.6691	25.6546	25.8345	24.3244	24.1771	25.8556	25.8541	24.8836	24.3408	25.5771	25.8873	Q9WVR4	Q9WVR4	3	3	2	Fragile X mental retardation syndrome-related protein 2	Fxr2	sp|Q9WVR4|FXR2_MOUSE RNA-binding protein FXR2 OS=Mus musculus OX=10090 GN=Fxr2 PE=1 SV=1	1	3	3	2	3	2	2	2	1	1	2	2	1	2	2	2	2	2	1	1	2	2	3
G3bp1	27.2139	27.1632	27.3972	27.1079	27.2502	27.1605	27.1522	27.1366	27.1766	27.3593	27.2753	27.3659	27.0887	26.9009	27.2044	27.2065	27.0927	27.0168	P97855	P97855	8	8	8	Ras GTPase-activating protein-binding protein 1	G3bp1	sp|P97855|G3BP1_MOUSE Ras GTPase-activating protein-binding protein 1 OS=Mus musculus OX=10090 GN=G3bp1 PE=1 SV=1	1	8	8	8	7	8	8	8	8	8	7	7	7	7	8	8	8	7	8	8	7	8	7
G3bp2	26.1871	26.2665	25.7452	24.8271	26.1778	26.2467	26.5734	26.3546	26.2918	26.5525	26.5785	26.5731	26.1738	24.7898	25.9956	26.6865	26.0411	26.1287	P97379	P97379	3	3	3	Ras GTPase-activating protein-binding protein 2	G3bp2	sp|P97379|G3BP2_MOUSE Ras GTPase-activating protein-binding protein 2 OS=Mus musculus OX=10090 GN=G3bp2 PE=1 SV=2	1	3	3	3	3	3	2	3	2	3	2	3	3	2	2	2	2	2	3	2	3	1	3
G6pdx	25.6676	25.5669	25.7207	25.2871	25.6581	25.321	25.8958	25.7613	25.9439	25.935	25.9341	25.8381	25.7299	26.0087	26.2083	25.9699	25.9987	25.903	Q00612;P97324	Q00612	11;2	11;2	11;2	Glucose-6-phosphate 1-dehydrogenase X	G6pdx	sp|Q00612|G6PD1_MOUSE Glucose-6-phosphate 1-dehydrogenase X OS=Mus musculus OX=10090 GN=G6pdx PE=1 SV=3	2	11	11	11	9	8	9	9	10	10	9	8	8	7	4	7	9	7	10	9	9	9	9
Gaa	26.2767	26.4359	26.1979	26.8437	26.6447	26.7487	26.146	26.4112	26.6085	26.7964	26.638	26.5754	26.7234	26.564	27.198	27.0955	26.7904	26.7515	P70699	P70699	10	10	10	Lysosomal alpha-glucosidase	Gaa	sp|P70699|LYAG_MOUSE Lysosomal alpha-glucosidase OS=Mus musculus OX=10090 GN=Gaa PE=1 SV=2	1	10	10	10	7	6	7	6	6	8	6	6	7	10	9	10	8	8	10	10	9	8	7
Galk1	25.9084	25.9792	24.223	26.2594	26.7318	26.2353	26.3349	26.315	26.3469	25.1493	26.13	24.4133	25.771	24.3781	25.2607	25.3239	26.3918	26.1663	Q9R0N0	Q9R0N0	4	4	4	Galactokinase	Galk1	sp|Q9R0N0|GALK1_MOUSE Galactokinase OS=Mus musculus OX=10090 GN=Galk1 PE=1 SV=2	1	4	4	4	4	4	2	1	2	1	3	2	1	3	2	3	3	1	1	1	4	3	4
Ganab	27.0842	26.9589	26.5973	27.3655	27.2818	27.3175	27.4034	27.3439	27.146	27.0825	27.2464	27.4614	27.3155	27.2208	27.4321	27.3654	27.2906	27.4515	Q8BHN3	Q8BHN3	18	18	18	Neutral alpha-glucosidase AB	Ganab	sp|Q8BHN3|GANAB_MOUSE Neutral alpha-glucosidase AB OS=Mus musculus OX=10090 GN=Ganab PE=1 SV=1	1	18	18	18	16	17	15	15	12	16	11	11	11	16	17	15	16	15	16	15	14	18	16
Gapdh	32.383	32.7357	32.5785	32.5457	32.5095	32.3799	32.7695	33.032	32.5705	32.6514	32.4022	32.4649	32.2817	32.3041	32.1623	32.1162	32.3959	32.4627	P16858;Q64467	P16858	22;2	22;2	22;2	Glyceraldehyde-3-phosphate dehydrogenase	Gapdh	sp|P16858|G3P_MOUSE Glyceraldehyde-3-phosphate dehydrogenase OS=Mus musculus OX=10090 GN=Gapdh PE=1 SV=2	2	22	22	22	21	21	22	21	19	17	18	19	18	19	18	19	18	18	17	20	20	19	21
Gars	26.6859	26.6753	26.4952	26.9639	26.9506	26.9157	26.6186	26.5997	26.637	26.5563	26.4988	26.4251	26.6285	26.5908	26.8622	26.8405	26.6255	26.5545	Q9CZD3	Q9CZD3	18	18	18	Glycine--tRNA ligase	Gars	sp|Q9CZD3|GARS_MOUSE Glycine--tRNA ligase OS=Mus musculus OX=10090 GN=Gars1 PE=1 SV=1	1	18	18	18	15	16	15	13	15	12	15	14	12	15	14	15	14	15	16	14	18	14	15
Gart	26.7305	26.9246	26.5624	26.8629	26.9796	26.846	26.8527	26.8452	26.7326	26.6724	27.3295	27.4119	26.5916	26.7174	27.272	27.184	27.1313	27.1651	Q64737	Q64737	18	18	18	Trifunctional purine biosynthetic protein adenosine-3;Phosphoribosylamine--glycine ligase;Phosphoribosylformylglycinamidine cyclo-ligase;Phosphoribosylglycinamide formyltransferase	Gart	sp|Q64737|PUR2_MOUSE Trifunctional purine biosynthetic protein adenosine-3 OS=Mus musculus OX=10090 GN=Gart PE=1 SV=3	1	18	18	18	16	17	11	6	13	17	13	7	8	11	13	15	11	10	12	11	15	14	16
Gba	26.9796	27.399	26.9125	26.3558	26.7262	26.3242	24.7023	27.0622	24.0539	26.7591	24.7503	27.1954	27.158	24.1195	24.2786	27.0249	24.5107	27.3196	P17439	P17439	2	2	2	Glucosylceramidase	Gba	sp|P17439|GBA1_MOUSE Lysosomal acid glucosylceramidase OS=Mus musculus OX=10090 GN=Gba1 PE=1 SV=1	1	2	2	2	1	2	1	2	1	2	2	2	2	2	2	2	2	1	1	2	1	2	1
Gcat	24.3454	24.6509	24.7603	24.6735	24.0133	23.9326	26.308	26.6691	24.2171	26.6348	26.2425	24.2185	24.6647	24.0871	26.8854	26.7984	26.6753	24.6358	O88986	O88986	4	4	4	2-amino-3-ketobutyrate coenzyme A ligase, mitochondrial	Gcat	sp|O88986|KBL_MOUSE 2-amino-3-ketobutyrate coenzyme A ligase, mitochondrial OS=Mus musculus OX=10090 GN=Gcat PE=1 SV=2	1	4	4	4	3	3	2	2	3	1	0	0	0	0	2	2	1	1	2	3	2	1	3
Gclm	25.9436	24.728	24.7534	24.249	24.6424	25.3277	26.3899	26.3864	26.3768	23.5141	24.7504	25.897	25.9408	25.8724	25.5518	25.8038	25.9842	26.1422	O09172	O09172	2	2	2	Glutamate--cysteine ligase regulatory subunit	Gclm	sp|O09172|GSH0_MOUSE Glutamate--cysteine ligase regulatory subunit OS=Mus musculus OX=10090 GN=Gclm PE=1 SV=1	1	2	2	2	2	2	2	1	2	2	2	1	1	1	1	2	2	2	2	2	2	2	2
Gcn1l1	25.4329	24.2073	24.6201	25.4709	25.7681	25.7955	26.2945	25.7158	25.6166	25.676	25.9022	26.5513	26.0998	25.8958	26.3611	25.8013	25.9524	25.9667	E9PVA8	E9PVA8	7	7	7		Gcn1l1	sp|E9PVA8|GCN1_MOUSE Stalled ribosome sensor GCN1 OS=Mus musculus OX=10090 GN=Gcn1 PE=1 SV=1	1	7	7	7	6	5	6	4	5	4	6	2	2	6	6	4	4	6	5	5	6	5	6
Gdi1	24.3383	24.3996	24.2261	24.1566	26.1213	26.236	26.3228	24.2329	26.1815	25.0284	24.7107	24.1639	25.2347	24.5918	26.6721	26.1308	26.4757	26.5551	P50396	P50396	6	2	2	Rab GDP dissociation inhibitor alpha	Gdi1	sp|P50396|GDIA_MOUSE Rab GDP dissociation inhibitor alpha OS=Mus musculus OX=10090 GN=Gdi1 PE=1 SV=3	1	6	2	2	5	5	5	5	4	4	5	5	4	5	5	6	4	5	5	6	5	4	2
Gdi2	29.0364	29.0898	28.8732	28.9248	28.9287	29.1235	28.9249	28.8693	28.7397	28.7621	28.9132	28.9127	29.0876	29.0232	29.174	29.0405	29.0045	29.003	Q61598	Q61598	16	16	12	Rab GDP dissociation inhibitor beta	Gdi2	sp|Q61598|GDIB_MOUSE Rab GDP dissociation inhibitor beta OS=Mus musculus OX=10090 GN=Gdi2 PE=1 SV=1	1	16	16	12	12	14	14	14	13	13	16	13	13	13	14	13	13	13	14	15	13	12	12
Gfpt1	23.5628	26.0691	24.3628	26.0752	24.6061	25.4815	26.2989	25.7988	24.3106	24.8627	23.9951	24.4285	25.4073	25.0514	26.2682	25.611	25.2888	26.3002	P47856;Q9Z2Z9	P47856	3;1	3;1	3;1	Glutamine--fructose-6-phosphate aminotransferase [isomerizing] 1	Gfpt1	sp|P47856|GFPT1_MOUSE Glutamine--fructose-6-phosphate aminotransferase [isomerizing] 1 OS=Mus musculus OX=10090 GN=Gfpt1 PE=1 SV=3	2	3	3	3	3	2	1	1	1	1	1	2	2	2	1	3	2	2	3	3	2	2	3
Glipr2	24.364	23.7803	24.7446	24.3205	24.3349	24.5787	24.8858	24.2273	24.3441	24.2172	24.9159	24.366	25.9781	26.2073	24.351	24.5974	25.8553	26.012	Q9CYL5	Q9CYL5	2	2	2	Golgi-associated plant pathogenesis-related protein 1	Glipr2	sp|Q9CYL5|GAPR1_MOUSE Golgi-associated plant pathogenesis-related protein 1 OS=Mus musculus OX=10090 GN=Glipr2 PE=1 SV=3	1	2	2	2	2	1	1	1	1	1	0	1	1	1	0	1	2	2	1	1	2	2	2
Glmp	23.9215	24.0905	24.0628	23.4294	24.0666	26.212	24.2489	23.7677	24.3639	24.2352	26.0319	24.4914	24.2078	24.6554	26.1971	26.0647	26.8777	23.849	Q9JHJ3	Q9JHJ3	2	2	2	Glycosylated lysosomal membrane protein	Glmp	sp|Q9JHJ3|GLMP_MOUSE Glycosylated lysosomal membrane protein OS=Mus musculus OX=10090 GN=Glmp PE=1 SV=1	1	2	2	2	1	1	0	1	2	1	1	1	1	1	1	2	1	1	2	2	2	1	1
Glo1	26.9884	27.4466	27.6265	26.964	27.2743	26.7984	27.3975	27.6113	27.4594	27.4704	27.3917	27.6039	27.3009	27.1493	26.6402	26.7199	27.0535	27.2111	Q9CPU0	Q9CPU0	5	5	5	Lactoylglutathione lyase	Glo1	sp|Q9CPU0|LGUL_MOUSE Lactoylglutathione lyase OS=Mus musculus OX=10090 GN=Glo1 PE=1 SV=3	1	5	5	5	3	4	4	3	3	4	3	4	4	3	4	4	3	3	3	4	3	4	3
Glrx3	27.623	28.2944	27.722	27.6219	27.5271	27.6877	27.1961	26.8702	23.5931	26.8623	27.431	27.5759	27.1143	26.6771	27.0732	26.2263	27.6935	27.1088	Q9CQM9	Q9CQM9	5	5	5	Glutaredoxin-3	Glrx3	sp|Q9CQM9|GLRX3_MOUSE Glutaredoxin-3 OS=Mus musculus OX=10090 GN=Glrx3 PE=1 SV=1	1	5	5	5	2	3	1	3	3	3	2	3	2	3	4	5	3	2	4	2	2	3	2
Glrx5	26.8975	26.6701	27.0454	26.3205	26.446	26.2685	26.6968	26.5525	26.5492	26.6287	26.0772	26.4675	26.3492	25.8954	25.862	24.1251	26.2248	25.9914	Q80Y14	Q80Y14	3	3	3	Glutaredoxin-related protein 5, mitochondrial	Glrx5	sp|Q80Y14|GLRX5_MOUSE Glutaredoxin-related protein 5, mitochondrial OS=Mus musculus OX=10090 GN=Glrx5 PE=1 SV=2	1	3	3	3	3	2	2	2	3	2	2	2	2	3	3	2	2	2	2	1	2	2	3
Gls	26.3628	26.3176	25.7718	25.9163	24.3682	25.7311	25.8613	23.4532	24.3127	24.0764	26.7852	26.184	24.4179	24.4331	26.4692	25.6295	25.9745	25.9529	D3Z7P3	D3Z7P3	2	2	2	Glutaminase kidney isoform, mitochondrial	Gls	sp|D3Z7P3|GLSK_MOUSE Glutaminase kidney isoform, mitochondrial OS=Mus musculus OX=10090 GN=Gls PE=1 SV=1	1	2	2	2	2	1	1	1	2	2	2	2	2	2	1	2	0	1	2	1	2	2	2
Glud1	27.4768	27.5881	27.6048	27.7503	27.7713	27.6405	26.9435	27.0715	27.3611	27.3576	27.3668	27.4383	27.5216	27.4507	27.5357	27.5861	27.4833	27.4841	P26443	P26443	18	18	18	Glutamate dehydrogenase 1, mitochondrial	Glud1	sp|P26443|DHE3_MOUSE Glutamate dehydrogenase 1, mitochondrial OS=Mus musculus OX=10090 GN=Glud1 PE=1 SV=1	1	18	18	18	16	13	15	16	16	15	15	13	15	15	16	16	14	15	15	15	15	17	16
Gmfb	24.2818	27.0899	27.419	26.3512	26.6403	26.6112	26.5324	23.6226	27.1707	26.6733	24.1344	26.8303	26.8173	26.7275	23.962	23.9826	24.6882	24.8773	Q9CQI3	Q9CQI3	2	2	2	Glia maturation factor beta	Gmfb	sp|Q9CQI3|GMFB_MOUSE Glia maturation factor beta OS=Mus musculus OX=10090 GN=Gmfb PE=1 SV=3	1	2	2	2	1	1	2	2	1	2	1	2	1	1	2	2	1	1	1	1	1	1	1
Gmps	26.6923	26.6683	26.3781	26.5365	27.1236	26.5294	27.2555	27.1342	26.6737	26.4672	27.0059	26.9526	26.8736	26.8394	26.3974	26.6767	26.9741	26.6877	Q3THK7	Q3THK7	9	9	9	GMP synthase [glutamine-hydrolyzing]	Gmps	sp|Q3THK7|GUAA_MOUSE GMP synthase [glutamine-hydrolyzing] OS=Mus musculus OX=10090 GN=Gmps PE=1 SV=2	1	9	9	9	8	8	7	8	7	7	7	5	6	5	6	7	7	5	7	3	5	6	8
Gnai2	27.2049	27.0253	27.0192	27.637	26.7826	27.4424	26.9799	27.0044	26.946	27.0539	27.1841	27.0361	27.5866	27.761	27.4572	27.5171	27.7588	27.4751	P08752;B2RSH2;P18872;Q8CGK7;P50149;Q3V3I2	P08752	6;2;1;1;1;1	6;2;1;1;1;1	5;1;0;0;0;0	Guanine nucleotide-binding protein G(i) subunit alpha-2	Gnai2	sp|P08752|GNAI2_MOUSE Guanine nucleotide-binding protein G(i) subunit alpha-2 OS=Mus musculus OX=10090 GN=Gnai2 PE=1 SV=5	6	6	6	5	6	4	5	5	6	5	5	4	4	6	2	6	5	6	6	5	6	6	6
Gnas	25.2095	24.7007	24.5823	24.3645	25.2941	26.0887	25.1504	24.4084	23.9778	24.118	24.2858	24.026	26.0714	24.2614	24.8464	23.6085	26.4918	26.1966	P63094;Q6R0H7	P63094;Q6R0H7	5;5	4;4	4;4	Guanine nucleotide-binding protein G(s) subunit alpha isoforms short;Guanine nucleotide-binding protein G(s) subunit alpha isoforms XLas	Gnas	sp|P63094|GNAS2_MOUSE Guanine nucleotide-binding protein G(s) subunit alpha isoforms short OS=Mus musculus OX=10090 GN=Gnas PE=1 SV=1;sp|Q6R0H7|GNAS1_MOUSE Guanine nucleotide-binding protein G(s) subunit alpha isoforms XLas OS=Mus musculus OX=10090 GN=Gnas	2	5	4	4	2	1	1	1	2	2	2	2	2	2	0	3	4	2	3	2	3	3	1
Gnb1	27.3985	27.2765	27.3925	27.8532	27.0377	27.6772	27.2645	27.3596	27.4626	27.5011	27.1009	27.1911	27.774	27.7859	27.5879	27.6489	27.5236	27.5577	P62874;Q61011	P62874	12;2	7;0	7;0	Guanine nucleotide-binding protein G(I)/G(S)/G(T) subunit beta-1	Gnb1	sp|P62874|GBB1_MOUSE Guanine nucleotide-binding protein G(I)/G(S)/G(T) subunit beta-1 OS=Mus musculus OX=10090 GN=Gnb1 PE=1 SV=3	2	12	7	7	10	9	9	11	8	6	10	9	9	11	9	10	9	10	12	10	10	10	5
Gnb2	28.8251	28.4025	28.5576	28.8127	28.2505	28.7871	28.2434	28.1644	28.5609	28.6625	28.5304	28.2725	28.8366	29.0767	28.8324	28.8681	28.9856	29.0297	P62880;P29387	P62880	13;4	13;4	8;2	Guanine nucleotide-binding protein G(I)/G(S)/G(T) subunit beta-2	Gnb2	sp|P62880|GBB2_MOUSE Guanine nucleotide-binding protein G(I)/G(S)/G(T) subunit beta-2 OS=Mus musculus OX=10090 GN=Gnb2 PE=1 SV=3	2	13	13	8	10	8	11	10	8	7	11	6	8	9	7	11	9	9	10	10	11	11	10
Gnb2l1	28.8597	28.7974	28.531	29.0742	29.0924	28.928	28.9558	28.807	28.3457	28.5428	28.7608	28.5022	28.6479	28.7783	28.5984	28.4949	28.6581	28.6733	P68040	P68040	18	18	18	Guanine nucleotide-binding protein subunit beta-2-like 1;Guanine nucleotide-binding protein subunit beta-2-like 1, N-terminally processed	Gnb2l1	sp|P68040|RACK1_MOUSE Small ribosomal subunit protein RACK1 OS=Mus musculus OX=10090 GN=Rack1 PE=1 SV=3	1	18	18	18	15	16	15	16	16	15	16	16	15	15	15	16	15	16	16	15	17	15	15
Gng12	24.643	24.0912	23.746	24.5911	23.7124	25.5392	24.376	23.7138	23.8192	24.0589	24.3351	24.3095	24.1543	24.548	25.1693	24.6545	25.0558	25.5219	Q9DAS9	Q9DAS9	2	2	2	Guanine nucleotide-binding protein G(I)/G(S)/G(O) subunit gamma-12	Gng12	sp|Q9DAS9|GBG12_MOUSE Guanine nucleotide-binding protein G(I)/G(S)/G(O) subunit gamma-12 OS=Mus musculus OX=10090 GN=Gng12 PE=1 SV=3	1	2	2	2	1	1	1	1	1	2	2	2	1	1	1	2	1	2	1	2	1	2	1
Gnl1	28.8875	28.9567	28.9943	28.2732	29.593	28.4571	28.3527	28.5829	28.6304	28.813	29.8028	29.3982	28.3235	28.5947	29.0853	28.9728	28.6472	28.7291	P36916	P36916	3	3	3	Guanine nucleotide-binding protein-like 1	Gnl1	sp|P36916|GNL1_MOUSE Guanine nucleotide-binding protein-like 1 OS=Mus musculus OX=10090 GN=Gnl1 PE=1 SV=4	1	3	3	3	3	3	1	1	2	2	2	2	2	3	2	3	2	3	2	2	2	3	3
Gns	26.0932	26.3133	26.7706	25.6812	26.0297	25.5436	24.1827	25.4533	25.7802	26.1903	25.8661	26.451	25.8071	26.0115	25.8665	26.1089	26.1704	26.2576	Q8BFR4	Q8BFR4	5	5	5	N-acetylglucosamine-6-sulfatase	Gns	sp|Q8BFR4|GNS_MOUSE N-acetylglucosamine-6-sulfatase OS=Mus musculus OX=10090 GN=Gns PE=1 SV=1	1	5	5	5	1	3	2	4	2	2	5	3	4	2	4	2	4	5	2	4	5	5	1
Got1	26.7749	26.7244	26.8536	26.9264	26.8726	27.0554	26.8987	26.9717	26.9325	26.9154	27.0541	26.8729	26.6458	26.3264	26.553	26.6337	26.4102	26.4318	P05201	P05201	7	7	7	Aspartate aminotransferase, cytoplasmic	Got1	sp|P05201|AATC_MOUSE Aspartate aminotransferase, cytoplasmic OS=Mus musculus OX=10090 GN=Got1 PE=1 SV=3	1	7	7	7	7	6	5	3	6	5	7	4	7	7	5	7	4	4	7	6	5	7	7
Got2	27.6597	27.5171	27.4081	28.2528	28.1271	28.2284	28.1441	28.1475	27.905	27.907	27.9577	27.7965	27.917	27.8454	27.6833	27.627	27.5894	27.6514	P05202	P05202	11	11	11	Aspartate aminotransferase, mitochondrial	Got2	sp|P05202|AATM_MOUSE Aspartate aminotransferase, mitochondrial OS=Mus musculus OX=10090 GN=Got2 PE=1 SV=1	1	11	11	11	8	8	10	8	8	9	7	6	8	9	10	9	8	7	8	9	8	9	8
Gpd2	25.0849	25.2476	24.2563	24.8199	24.5781	25.3862	25.6064	25.5121	23.5488	25.4118	25.5793	24.0184	26.2927	25.6728	25.5696	24.3899	23.4061	25.9908	Q64521	Q64521	4	4	4	Glycerol-3-phosphate dehydrogenase, mitochondrial	Gpd2	sp|Q64521|GPDM_MOUSE Glycerol-3-phosphate dehydrogenase, mitochondrial OS=Mus musculus OX=10090 GN=Gpd2 PE=1 SV=2	1	4	4	4	3	3	2	2	3	1	2	2	0	1	0	2	4	3	4	1	2	3	3
Grb10	26.3765	26.1602	25.8924	26.7114	26.7281	26.7771	26.5409	26.432	25.9028	25.9225	25.8926	25.9881	26.8299	26.8297	26.7904	26.6901	26.7148	26.8554	Q60760	Q60760	7	7	7	Growth factor receptor-bound protein 10	Grb10	sp|Q60760|GRB10_MOUSE Growth factor receptor-bound protein 10 OS=Mus musculus OX=10090 GN=Grb10 PE=1 SV=2	1	7	7	7	6	6	5	5	6	3	6	5	4	5	6	6	6	6	7	6	5	7	6
Grn	25.6656	25.6688	25.9489	25.5857	25.6383	24.0093	25.3699	25.7785	25.7073	25.947	25.64	25.7954	25.5741	25.7786	25.4066	25.7403	26.1183	26.1326	P28798	P28798	4	4	4	Granulins;Acrogranin;Granulin-1;Granulin-2;Granulin-3;Granulin-4;Granulin-5;Granulin-6;Granulin-7	Grn	sp|P28798|GRN_MOUSE Progranulin OS=Mus musculus OX=10090 GN=Grn PE=1 SV=2	1	4	4	4	3	3	3	3	3	3	2	3	3	3	3	1	2	2	2	3	3	4	3
Grpel1	24.854	26.341	25.8303	25.1946	25.2433	23.769	23.7572	23.9573	25.1814	25.1354	24.2639	24.9659	25.2819	24.9483	24.6857	24.7428	24.3977	23.8381	Q99LP6	Q99LP6	3	3	3	GrpE protein homolog 1, mitochondrial	Grpel1	sp|Q99LP6|GRPE1_MOUSE GrpE protein homolog 1, mitochondrial OS=Mus musculus OX=10090 GN=Grpel1 PE=1 SV=1	1	3	3	3	1	1	2	2	1	1	1	2	2	0	2	0	2	1	1	0	1	0	1
Gsn	29.7304	29.9126	29.9987	28.6174	28.6528	28.4799	28.6188	28.5104	28.7131	28.8708	29.4357	29.5243	29.6117	29.4728	29.1473	29.1601	29.5566	29.5704	P13020	P13020	27	27	14	Gelsolin	Gsn	sp|P13020|GELS_MOUSE Gelsolin OS=Mus musculus OX=10090 GN=Gsn PE=1 SV=3	1	27	27	14	24	24	24	23	24	24	25	25	24	23	24	20	25	24	25	24	25	26	24
Gspt1	27.1774	27.136	26.9134	26.9989	27.3313	27.0832	27.0799	26.8159	27.0389	26.8484	27.7407	27.3865	26.8635	27.0011	27.3995	27.4067	27.3695	27.3939	Q8R050;Q149F3	Q8R050	10;4	10;4	10;4	Eukaryotic peptide chain release factor GTP-binding subunit ERF3A	Gspt1	sp|Q8R050|ERF3A_MOUSE Eukaryotic peptide chain release factor GTP-binding subunit ERF3A OS=Mus musculus OX=10090 GN=Gspt1 PE=1 SV=2	2	10	10	10	7	7	5	6	7	8	7	6	6	8	6	8	9	8	8	7	6	9	7
Gsr	26.1852	26.7219	26.9745	24.4571	26.5289	26.2037	26.5489	26.8264	26.8104	26.7314	26.6974	26.8336	26.5134	25.9967	26.1539	26.2687	26.4333	26.7718	P47791	P47791	5	5	5	Glutathione reductase, mitochondrial	Gsr	sp|P47791|GSHR_MOUSE Glutathione reductase, mitochondrial OS=Mus musculus OX=10090 GN=Gsr PE=1 SV=3	1	5	5	5	3	5	5	4	4	5	3	3	4	1	3	3	4	3	3	2	2	2	3
Gss	26.117	26.5573	25.9112	25.8128	26.4	25.8475	25.9209	23.9698	26.0352	26.2121	26.0663	26.3648	26.4725	26.3512	26.1267	26.0342	26.4707	26.774	P51855	P51855	4	4	4	Glutathione synthetase	Gss	sp|P51855|GSHB_MOUSE Glutathione synthetase OS=Mus musculus OX=10090 GN=Gss PE=1 SV=1	1	4	4	4	3	1	3	4	3	2	3	3	3	3	3	3	4	4	3	4	3	3	3
Gsta4	24.4477	24.8775	24.3294	26.0767	23.8387	25.3707	25.9805	26.1375	27.6564	27.5587	24.6136	23.8552	24.7879	24.3777	23.5174	24.8025	24.7519	24.2436	P24472;P30115;P13745	P24472	6;1;1	6;1;1	6;1;1	Glutathione S-transferase A4	Gsta4	sp|P24472|GSTA4_MOUSE Glutathione S-transferase A4 OS=Mus musculus OX=10090 GN=Gsta4 PE=1 SV=3	3	6	6	6	5	4	5	5	0	0	0	0	0	2	1	1	0	1	1	0	0	0	5
Gstm1	25.0553	23.7241	25.6854	26.1362	25.8994	25.7524	25.3271	25.1671	25.5422	25.6434	25.3654	24.4285	25.1236	25.4556	26.1369	26.226	26.0097	26.1279	P10649;P19639	P10649	6;1	6;1	3;1	Glutathione S-transferase Mu 1	Gstm1	sp|P10649|GSTM1_MOUSE Glutathione S-transferase Mu 1 OS=Mus musculus OX=10090 GN=Gstm1 PE=1 SV=2	2	6	6	3	5	5	3	5	3	1	5	1	2	3	3	4	3	2	5	5	4	6	5
Gsto1	28.4673	28.9311	28.9713	29.5779	29.7538	29.4767	28.357	28.5525	28.5686	28.686	28.2716	28.342	28.1289	28.0929	26.9675	27.1035	27.4032	27.1265	O09131;Q8K2Q2	O09131	13;2	13;2	13;2	Glutathione S-transferase omega-1	Gsto1	sp|O09131|GSTO1_MOUSE Glutathione S-transferase omega-1 OS=Mus musculus OX=10090 GN=Gsto1 PE=1 SV=2	2	13	13	13	10	11	10	10	9	10	10	9	10	12	11	11	11	10	5	8	9	5	10
Gstp1	28.513	28.5342	28.8592	28.2777	28.5188	28.3832	28.4825	28.8848	28.4392	28.5743	27.948	28.5852	27.7583	28.0167	27.6832	27.394	28.2434	28.188	P19157;P46425	P19157;P46425	4;3	4;3	4;3	Glutathione S-transferase P 1;Glutathione S-transferase P 2	Gstp1;Gstp2	sp|P19157|GSTP1_MOUSE Glutathione S-transferase P 1 OS=Mus musculus OX=10090 GN=Gstp1 PE=1 SV=2;sp|P46425|GSTP2_MOUSE Glutathione S-transferase P 2 OS=Mus musculus OX=10090 GN=Gstp2 PE=1 SV=2	2	4	4	4	4	4	4	4	4	4	4	4	4	4	4	4	4	4	4	3	4	4	4
H1f0	24.3511	24.8382	24.2662	24.4183	24.7693	24.7066	24.7038	25.0428	24.1658	24.2186	23.8215	24.3137	24.8776	24.2188	24.3062	24.3252	24.3635	24.437	P10922	P10922	2	2	2	Histone H1.0;Histone H1.0, N-terminally processed	H1f0	sp|P10922|H10_MOUSE Histone H1.0 OS=Mus musculus OX=10090 GN=H1-0 PE=2 SV=4	1	2	2	2	2	2	2	2	0	0	0	0	0	0	0	0	1	1	2	2	0	0	2
H2afv	25.582	23.8575	25.2531	26.6974	24.3128	26.3818	27.4652	27.618	28.0991	27.9063	28.343	28.0881	28.062	27.8199	25.8763	26.9277	27.7878	27.7542	Q3THW5;P0C0S6	Q3THW5;P0C0S6	4;4	2;2	2;2	Histone H2A.V;Histone H2A.Z	H2afv;H2afz	sp|Q3THW5|H2AV_MOUSE Histone H2A.V OS=Mus musculus OX=10090 GN=H2az2 PE=1 SV=3;sp|P0C0S6|H2AZ_MOUSE Histone H2A.Z OS=Mus musculus OX=10090 GN=H2az1 PE=1 SV=2	2	4	2	2	4	4	4	4	4	4	4	3	3	4	1	4	4	4	4	4	4	4	2
H2afx	26.0696	24.2518	24.4753	27.1092	24.5994	26.7411	28.8038	28.8135	29.1958	29.2594	29.3781	29.2026	28.7821	28.6443	24.6767	27.4539	29.0337	28.4685	P27661;Q64522	P27661	7;3	3;2	3;2	Histone H2AX	H2afx	sp|P27661|H2AX_MOUSE Histone H2AX OS=Mus musculus OX=10090 GN=H2ax PE=1 SV=2	2	7	3	3	6	6	6	6	6	7	5	3	3	6	1	6	6	6	5	6	7	7	3
Hadh	24.8926	26.9923	27.2409	26.3208	26.6598	26.5906	26.9334	27.114	27.1942	26.8722	26.8743	27.2034	26.6929	26.742	26.4438	24.2013	26.9569	26.9683	Q61425	Q61425	2	2	2	Hydroxyacyl-coenzyme A dehydrogenase, mitochondrial	Hadh	sp|Q61425|HCDH_MOUSE Hydroxyacyl-coenzyme A dehydrogenase, mitochondrial OS=Mus musculus OX=10090 GN=Hadh PE=1 SV=2	1	2	2	2	2	2	2	2	2	2	1	2	2	2	2	2	2	2	2	1	2	2	2
Hadha	27.303	26.9837	26.9116	27.6041	27.3601	26.9846	27.5699	27.2632	27.5085	27.3415	27.1493	26.9938	27.3458	27.4175	27.747	27.3152	27.7142	27.4523	Q8BMS1	Q8BMS1	8	8	8	Trifunctional enzyme subunit alpha, mitochondrial;Long-chain enoyl-CoA hydratase;Long chain 3-hydroxyacyl-CoA dehydrogenase	Hadha	sp|Q8BMS1|ECHA_MOUSE Trifunctional enzyme subunit alpha, mitochondrial OS=Mus musculus OX=10090 GN=Hadha PE=1 SV=1	1	8	8	8	6	5	7	5	5	5	5	5	2	6	6	7	6	5	6	6	7	7	6
Hadhb	25.7139	26.2192	25.8163	25.871	25.9208	25.9586	25.7817	26.1325	25.97	26.3245	26.0046	26.2855	26.0434	25.9006	25.7957	25.6178	25.9267	26.0561	Q99JY0	Q99JY0	5	5	5	Trifunctional enzyme subunit beta, mitochondrial;3-ketoacyl-CoA thiolase	Hadhb	sp|Q99JY0|ECHB_MOUSE Trifunctional enzyme subunit beta, mitochondrial OS=Mus musculus OX=10090 GN=Hadhb PE=1 SV=1	1	5	5	5	5	5	5	5	4	5	2	5	5	4	5	5	5	5	4	3	3	5	5
Hars	27.1561	26.9771	26.7179	27.2783	27.1009	27.0058	26.8148	26.8724	27.0112	26.9998	27.0581	27.0396	26.7701	27.0163	26.8504	26.6854	26.7473	26.752	Q61035;Q99KK9	Q61035	7;2	7;2	7;2	Histidine--tRNA ligase, cytoplasmic	Hars	sp|Q61035|HARS1_MOUSE Histidine--tRNA ligase, cytoplasmic OS=Mus musculus OX=10090 GN=Hars1 PE=1 SV=2	2	7	7	7	7	7	7	7	6	5	5	5	7	7	7	7	7	6	6	5	6	7	7
Hdgf	28.1689	28.2724	28.4724	28.2382	28.225	27.5863	27.8595	28.1625	28.1285	28.345	28.1133	28.3228	27.9044	27.6508	27.5541	27.5266	27.6986	27.7489	P51859	P51859	7	7	7	Hepatoma-derived growth factor	Hdgf	sp|P51859|HDGF_MOUSE Hepatoma-derived growth factor OS=Mus musculus OX=10090 GN=Hdgf PE=1 SV=2	1	7	7	7	7	7	5	5	3	4	6	6	7	5	7	7	4	7	4	4	4	7	7
Hdlbp	28.8774	28.7704	28.7284	28.8188	28.7927	28.6242	28.4645	28.5975	28.4961	28.4525	28.5837	28.8061	28.7085	28.6113	28.8937	28.7591	28.9005	28.795	Q8VDJ3	Q8VDJ3	22	22	22	Vigilin	Hdlbp	sp|Q8VDJ3|VIGLN_MOUSE Vigilin OS=Mus musculus OX=10090 GN=Hdlbp PE=1 SV=1	1	22	22	22	15	14	16	14	12	9	13	15	14	15	14	14	14	12	13	15	16	17	15
Hebp1	26.381	26.3701	26.9517	24.48	24.6517	24.195	25.0521	24.9256	24.5805	23.7126	25.103	25.0027	25.1862	24.4612	23.9329	24.6316	25.8546	25.0761	Q9R257	Q9R257	2	2	2	Heme-binding protein 1	Hebp1	sp|Q9R257|HEBP1_MOUSE Heme-binding protein 1 OS=Mus musculus OX=10090 GN=Hebp1 PE=1 SV=2	1	2	2	2	0	0	0	0	0	0	2	2	2	0	0	0	0	1	0	0	2	1	0
Hint1	29.0696	29.5116	29.572	29.2233	29.2828	28.9609	29.1632	29.4091	29.445	29.2543	28.8653	29.0155	28.1522	28.3056	28.1208	28.31	27.9157	27.8408	P70349	P70349	5	5	5	Histidine triad nucleotide-binding protein 1	Hint1	sp|P70349|HINT1_MOUSE Adenosine 5-monophosphoramidase HINT1 OS=Mus musculus OX=10090 GN=Hint1 PE=1 SV=3	1	5	5	5	5	5	5	4	3	3	4	3	4	5	4	3	3	3	2	2	3	3	5
Hist1h1a	26.2702	25.8687	25.8456	24.4825	26.5575	25.2504	27.6672	28.0839	25.782	25.3945	23.9939	25.1806	26.5306	26.852	25.4954	26.1288	26.0243	25.5792	P43275	P43275	8	5	5	Histone H1.1	Hist1h1a	sp|P43275|H11_MOUSE Histone H1.1 OS=Mus musculus OX=10090 GN=H1-1 PE=1 SV=2	1	8	5	5	6	8	5	4	3	3	5	4	4	3	4	5	6	5	5	6	5	5	4
Hist1h1b	26.4058	25.7283	25.8956	25.8995	26.3709	26.5876	27.7864	27.9071	27.4593	27.4622	26.9977	25.9669	27.2056	27.3525	27.3246	27.4118	26.9345	27.0119	P43276	P43276	11	9	9	Histone H1.5	Hist1h1b	sp|P43276|H15_MOUSE Histone H1.5 OS=Mus musculus OX=10090 GN=H1-5 PE=1 SV=2	1	11	9	9	8	11	10	8	7	4	7	3	4	4	4	7	10	9	10	9	8	7	8
Hist1h1c	27.2628	26.6007	26.7584	26.9285	27.2809	27.4442	28.4346	28.5792	28.1701	28.4258	27.6318	26.7675	28.0673	28.271	28.0772	28.3178	27.885	27.9954	P15864;Q07133	P15864	11;3	5;0	3;0	Histone H1.2	Hist1h1c	sp|P15864|H12_MOUSE Histone H1.2 OS=Mus musculus OX=10090 GN=H1-2 PE=1 SV=2	2	11	5	3	10	11	10	10	9	9	9	8	10	8	10	10	10	10	10	10	10	10	5
Hist1h1d	24.5378	24.184	23.7481	27.0113	27.6727	27.8345	28.6825	28.9986	28.2116	28.4617	27.8359	24.8695	28.2152	28.3988	28.3525	28.2198	28.1459	28.3226	P43277	P43277	11	2	2	Histone H1.3	Hist1h1d	sp|P43277|H13_MOUSE Histone H1.3 OS=Mus musculus OX=10090 GN=H1-3 PE=1 SV=2	1	11	2	2	9	11	10	9	9	6	8	7	8	8	9	9	10	9	10	10	9	10	2
Hist1h1e	27.942	27.1572	27.6202	27.377	27.9692	28.2988	29.1761	29.3534	28.8536	28.996	28.3598	27.2512	28.7898	28.844	28.8665	28.9156	28.5787	28.7877	P43274	P43274	12	12	5	Histone H1.4	Hist1h1e	sp|P43274|H14_MOUSE Histone H1.4 OS=Mus musculus OX=10090 GN=H1-4 PE=1 SV=2	1	12	12	5	10	12	11	10	9	7	9	6	7	8	8	10	11	10	11	11	10	11	10
Hist1h2af	31.3455	29.697	30.5688	32.9124	26.8237	32.518	33.7113	33.7613	34.2766	34.412	34.0124	34.0287	33.9024	34.0362	31.3048	33.1263	33.9548	33.8229	Q8CGP5;Q8R1M2;Q8CGP7;Q8BFU2;Q8CGP6;C0HKE9;C0HKE8;C0HKE7;C0HKE6;C0HKE5;C0HKE4;C0HKE3;C0HKE2;C0HKE1	Q8CGP5;Q8R1M2;Q8CGP7;Q8BFU2;Q8CGP6;C0HKE9;C0HKE8;C0HKE7;C0HKE6;C0HKE5;C0HKE4;C0HKE3;C0HKE2;C0HKE1	7;7;7;7;7;7;7;7;7;7;7;7;7;7	7;7;7;7;7;7;7;7;7;7;7;7;7;7	2;2;2;2;2;2;2;2;2;2;2;2;2;2	Histone H2A type 1-F;Histone H2A.J;Histone H2A type 1-K;Histone H2A type 3;Histone H2A type 1-H	Hist1h2af;H2afj;Hist1h2ak;Hist3h2a;Hist1h2ah	sp|Q8CGP5|H2A1F_MOUSE Histone H2A type 1-F OS=Mus musculus OX=10090 GN=Hist1h2af PE=1 SV=3;sp|Q8R1M2|H2AJ_MOUSE Histone H2A.J OS=Mus musculus OX=10090 GN=H2aj PE=1 SV=1;sp|Q8CGP7|H2A1K_MOUSE Histone H2A type 1-K OS=Mus musculus OX=10090 GN=H2ac15 PE=1 SV=3	14	7	7	2	6	6	6	6	6	7	6	6	6	6	2	6	6	6	7	7	7	7	6
Hist1h2bc	29.8631	27.5294	28.5715	31.2448	26.5123	31.2452	32.4036	32.5522	32.8574	32.8421	32.5436	32.5729	32.6099	32.5155	30.1623	31.8098	32.591	32.5401	Q6ZWY9;Q64478;P10853;P10854;Q64475;Q64525;Q8CGP2;Q8CGP1;Q9D2U9;P70696;Q8CGP0;Q64524	Q6ZWY9;Q64478;P10853;P10854;Q64475;Q64525;Q8CGP2;Q8CGP1;Q9D2U9;P70696;Q8CGP0;Q64524	8;8;8;8;8;8;8;8;4;4;4;4	8;8;8;8;8;8;8;8;4;4;4;4	8;8;8;8;8;8;8;8;4;4;4;4	Histone H2B type 1-C/E/G;Histone H2B type 1-H;Histone H2B type 1-F/J/L;Histone H2B type 1-M;Histone H2B type 1-B;Histone H2B type 2-B;Histone H2B type 1-P;Histone H2B type 1-K;Histone H2B type 3-A;Histone H2B type 1-A;Histone H2B type 3-B;Histone H2B type 2-E	Hist1h2bc;Hist1h2bh;Hist1h2bf;Hist1h2bm;Hist1h2bb;Hist2h2bb;Hist1h2bp;Hist1h2bk;Hist3h2ba;Hist1h2ba;Hist3h2bb;Hist2h2be	sp|Q6ZWY9|H2B1C_MOUSE Histone H2B type 1-C/E/G OS=Mus musculus OX=10090 GN=H2bc4 PE=1 SV=3;sp|Q64478|H2B1H_MOUSE Histone H2B type 1-H OS=Mus musculus OX=10090 GN=H2bc9 PE=1 SV=3;sp|P10853|H2B1F_MOUSE Histone H2B type 1-F/J/L OS=Mus musculus OX=10090 GN=H2b	12	8	8	8	8	8	8	8	8	8	8	4	7	8	4	8	8	8	7	8	8	8	8
Hist1h3b	29.2987	27.4433	28.2938	30.5131	25.14	30.3516	31.4211	31.3489	31.8709	31.7438	31.5874	31.431	31.5407	31.5376	28.9938	30.6944	31.4643	31.4639	P84228	P84228	7	7	1	Histone H3.2	Hist1h3b	sp|P84228|H32_MOUSE Histone H3.2 OS=Mus musculus OX=10090 GN=H3c2 PE=1 SV=2	1	7	7	1	6	7	7	7	7	7	6	5	3	7	4	7	7	7	6	7	7	7	6
Hist1h4a	27.5962	26.2569	25.8374	29.6628	21.6697	29.7765	31.1615	31.0173	31.2533	30.9105	31.4948	31.2935	31.6475	31.4334	29.1073	30.7226	31.6581	31.5369	P62806	P62806	17	17	17	Histone H4	Hist1h4a	sp|P62806|H4_MOUSE Histone H4 OS=Mus musculus OX=10090 GN=H4c1 PE=1 SV=2	1	17	17	17	16	17	16	15	16	17	9	5	6	14	2	13	17	17	12	16	16	16	16
Hist2h2aa1	26.0482	24.9309	25.1968	27.1926	24.8339	27.0683	28.5906	28.6232	28.9147	29.056	28.857	28.754	28.4933	28.7002	26.0569	27.7297	28.6499	28.6039	Q6GSS7;Q64523	Q6GSS7;Q64523	6;6	2;2	2;2	Histone H2A type 2-A;Histone H2A type 2-C	Hist2h2aa1;Hist2h2ac	sp|Q6GSS7|H2A2A_MOUSE Histone H2A type 2-A OS=Mus musculus OX=10090 GN=Hist2h2aa1 PE=1 SV=3;sp|Q64523|H2A2C_MOUSE Histone H2A type 2-C OS=Mus musculus OX=10090 GN=H2ac20 PE=1 SV=3	2	6	2	2	6	6	6	6	6	6	6	5	6	6	2	6	6	6	6	6	6	6	2
Hk1	25.4553	25.3853	25.1713	24.7411	24.6259	24.3201	25.3944	24.7851	25.3167	25.2339	26.0241	24.0043	26.0932	25.688	25.573	25.3067	26.0093	25.7397	P17710	P17710	4	4	4	Hexokinase-1	Hk1	sp|P17710|HXK1_MOUSE Hexokinase-1 OS=Mus musculus OX=10090 GN=Hk1 PE=1 SV=3	1	4	4	4	2	2	2	2	2	1	2	2	2	2	2	2	3	3	2	3	2	4	2
Hmga2	27.3143	27.4155	27.7296	26.8542	26.3667	26.5825	27.2821	27.291	28.0541	28.1137	27.6615	27.6712	27.5586	27.7465	27.3348	27.5812	27.3896	27.2859	P52927	P52927	4	4	4	High mobility group protein HMGI-C	Hmga2	sp|P52927|HMGA2_MOUSE High mobility group protein HMGI-C OS=Mus musculus OX=10090 GN=Hmga2 PE=1 SV=1	1	4	4	4	4	3	4	4	4	4	2	3	4	2	2	2	3	4	3	3	4	3	4
Hmgb1	30.2115	30.6198	30.8489	30.5289	30.5272	30.2913	30.2886	30.6964	30.3842	30.5196	30.089	30.2218	30.0253	30.0807	30.362	30.3451	30.1389	30.2803	P63158	P63158	12	12	9	High mobility group protein B1	Hmgb1	sp|P63158|HMGB1_MOUSE High mobility group protein B1 OS=Mus musculus OX=10090 GN=Hmgb1 PE=1 SV=2	1	12	12	9	11	11	11	10	10	11	11	11	10	10	11	10	9	11	11	11	8	10	11
Hmgb2	28.0805	28.1543	28.5187	28.3883	28.2946	28.0225	28.9518	29.2279	28.5216	28.6854	28.185	28.2877	28.159	27.9313	27.9175	28.2077	27.9832	27.9452	P30681	P30681	10	7	7	High mobility group protein B2	Hmgb2	sp|P30681|HMGB2_MOUSE High mobility group protein B2 OS=Mus musculus OX=10090 GN=Hmgb2 PE=1 SV=3	1	10	7	7	9	10	9	9	9	9	8	7	8	9	9	8	9	8	9	9	8	9	6
Hmgcs1	24.3238	25.9962	24.528	26.233	26.3324	26.5143	24.107	25.7002	24.313	23.9522	25.6445	26.0085	24.5284	25.3066	26.2961	25.535	25.618	26.2734	Q8JZK9	Q8JZK9	6	6	6	Hydroxymethylglutaryl-CoA synthase, cytoplasmic	Hmgcs1	sp|Q8JZK9|HMCS1_MOUSE Hydroxymethylglutaryl-CoA synthase, cytoplasmic OS=Mus musculus OX=10090 GN=Hmgcs1 PE=1 SV=1	1	6	6	6	1	4	0	0	2	2	1	2	1	6	4	4	1	3	5	3	4	4	1
Hmox1	25.8835	26.1354	25.9544	23.7375	25.0946	25.1233	25.2053	23.8449	25.2752	25.205	25.5088	25.935	25.6898	25.3359	23.7787	24.585	25.476	25.6206	P14901	P14901	2	2	2	Heme oxygenase 1	Hmox1	sp|P14901|HMOX1_MOUSE Heme oxygenase 1 OS=Mus musculus OX=10090 GN=Hmox1 PE=1 SV=1	1	2	2	2	2	0	2	1	2	2	2	2	2	1	2	1	2	2	1	1	2	2	2
Hnrnpa0	28.0822	28.3013	28.2195	28.3207	28.1546	28.3849	28.2436	28.377	28.5523	28.5169	28.4228	28.921	28.6667	28.5159	28.4759	28.5641	28.6577	28.4825	Q9CX86	Q9CX86	7	7	7	Heterogeneous nuclear ribonucleoprotein A0	Hnrnpa0	sp|Q9CX86|ROA0_MOUSE Heterogeneous nuclear ribonucleoprotein A0 OS=Mus musculus OX=10090 GN=Hnrnpa0 PE=1 SV=1	1	7	7	7	6	5	7	6	6	7	6	7	5	5	6	6	5	6	6	5	6	6	6
Hnrnpa1	29.0485	28.7858	28.9887	28.8884	28.8052	29.2517	29.763	29.7259	29.7892	29.8023	29.5722	29.7741	29.2916	29.1973	28.9072	29.2202	29.2044	28.9728	P49312	P49312	14	14	14	Heterogeneous nuclear ribonucleoprotein A1;Heterogeneous nuclear ribonucleoprotein A1, N-terminally processed	Hnrnpa1	sp|P49312|ROA1_MOUSE Heterogeneous nuclear ribonucleoprotein A1 OS=Mus musculus OX=10090 GN=Hnrnpa1 PE=1 SV=2	1	14	14	14	12	12	12	11	10	12	11	11	10	11	11	10	10	8	12	11	10	11	12
Hnrnpa2b1	29.0281	28.8843	28.998	29.1266	28.3733	29.3594	29.6884	29.8048	29.6396	29.7376	29.5498	29.9076	29.5236	29.4524	28.8108	29.1236	29.4433	29.4187	O88569	O88569	17	17	17	Heterogeneous nuclear ribonucleoproteins A2/B1	Hnrnpa2b1	sp|O88569|ROA2_MOUSE Heterogeneous nuclear ribonucleoproteins A2/B1 OS=Mus musculus OX=10090 GN=Hnrnpa2b1 PE=1 SV=2	1	17	17	17	16	16	17	16	16	16	14	10	11	13	6	12	12	11	8	13	15	12	16
Hnrnpa3	28.6119	28.7413	28.8436	28.7485	28.3011	29.1622	29.2502	29.2867	29.2666	29.3337	29.1568	29.4575	29.0982	29.0084	28.3458	28.7586	29.0705	29.0017	Q8BG05	Q8BG05	15	15	15	Heterogeneous nuclear ribonucleoprotein A3	Hnrnpa3	sp|Q8BG05|ROA3_MOUSE Heterogeneous nuclear ribonucleoprotein A3 OS=Mus musculus OX=10090 GN=Hnrnpa3 PE=1 SV=1	1	15	15	15	13	15	13	13	10	12	9	10	9	11	10	13	12	12	10	12	12	12	13
Hnrnpab	27.7809	28.0287	27.965	27.46	27.5708	27.7837	28.2058	28.2324	28.3295	28.2921	28.1048	28.4109	27.9725	27.9932	27.7551	27.8783	27.9726	27.68	Q99020	Q99020	8	8	8	Heterogeneous nuclear ribonucleoprotein A/B	Hnrnpab	sp|Q99020|ROAA_MOUSE Heterogeneous nuclear ribonucleoprotein A/B OS=Mus musculus OX=10090 GN=Hnrnpab PE=1 SV=1	1	8	8	8	8	8	8	8	8	8	8	8	8	8	8	8	8	8	7	8	8	8	8
Hnrnpc	27.0513	24.6646	26.0638	27.4551	24.8585	27.7283	28.0806	28.198	28.2235	28.3366	28.3288	28.2381	28.0817	28.1437	26.8176	27.6792	28.0077	27.9702	Q9Z204	Q9Z204	7	7	7	Heterogeneous nuclear ribonucleoproteins C1/C2	Hnrnpc	sp|Q9Z204|HNRPC_MOUSE Heterogeneous nuclear ribonucleoproteins C1/C2 OS=Mus musculus OX=10090 GN=Hnrnpc PE=1 SV=1	1	7	7	7	7	7	7	7	7	7	6	1	5	7	1	7	7	7	6	6	7	7	7
Hnrnpd	27.1208	27.2471	27.7001	27.7225	27.6039	27.7315	27.8689	28.0742	27.6362	27.8407	27.6352	27.7341	27.4447	27.321	27.1494	27.6366	27.2716	27.111	Q60668	Q60668	8	8	7	Heterogeneous nuclear ribonucleoprotein D0	Hnrnpd	sp|Q60668|HNRPD_MOUSE Heterogeneous nuclear ribonucleoprotein D0 OS=Mus musculus OX=10090 GN=Hnrnpd PE=1 SV=2	1	8	8	7	7	7	8	8	4	7	8	5	7	8	6	8	6	6	6	5	7	6	7
Hnrnpdl	24.1067	25.2207	24.9449	24.103	24.311	25.3835	25.9254	25.4273	24.0961	23.7178	25.5451	24.1116	25.6351	25.4663	24.0553	25.4638	24.1038	24.5039	Q9Z130	Q9Z130	3	2	2	Heterogeneous nuclear ribonucleoprotein D-like	Hnrnpdl	sp|Q9Z130|HNRDL_MOUSE Heterogeneous nuclear ribonucleoprotein D-like OS=Mus musculus OX=10090 GN=Hnrnpdl PE=1 SV=1	1	3	2	2	3	3	2	1	3	2	2	1	2	3	2	3	3	3	2	3	2	2	2
Hnrnpf	29.0398	29.0203	29.0307	28.9741	28.8848	29.0722	29.4507	29.5317	29.4026	29.3344	29.4845	29.5683	29.1911	29.3707	29.1697	29.3015	29.2684	29.2599	Q9Z2X1	Q9Z2X1	14	14	12	Heterogeneous nuclear ribonucleoprotein F;Heterogeneous nuclear ribonucleoprotein F, N-terminally processed	Hnrnpf	sp|Q9Z2X1|HNRPF_MOUSE Heterogeneous nuclear ribonucleoprotein F OS=Mus musculus OX=10090 GN=Hnrnpf PE=1 SV=3	1	14	14	12	12	11	11	10	11	11	9	9	10	10	8	9	9	10	11	10	9	8	12
Hnrnph1	29.303	29.2736	29.5113	29.4292	29.1704	29.4553	29.4769	29.6771	29.7489	29.9292	29.4546	29.5875	29.4871	29.5246	29.312	29.4589	29.6177	29.4633	O35737;P70333	O35737	8;3	6;2	6;2	Heterogeneous nuclear ribonucleoprotein H;Heterogeneous nuclear ribonucleoprotein H, N-terminally processed	Hnrnph1	sp|O35737|HNRH1_MOUSE Heterogeneous nuclear ribonucleoprotein H OS=Mus musculus OX=10090 GN=Hnrnph1 PE=1 SV=3	2	8	6	6	7	6	8	6	7	7	6	6	6	6	6	7	6	6	7	6	6	7	5
Hnrnpk	29.8813	30.1268	30.2285	30.0668	30.0971	30.0103	29.9658	30.1587	30.1817	30.2127	30.0621	30.0719	29.8585	29.8698	29.9341	30.0052	29.8773	29.8186	P61979	P61979	22	22	22	Heterogeneous nuclear ribonucleoprotein K	Hnrnpk	sp|P61979|HNRPK_MOUSE Heterogeneous nuclear ribonucleoprotein K OS=Mus musculus OX=10090 GN=Hnrnpk PE=1 SV=1	1	22	22	22	21	21	21	22	19	18	19	19	19	21	19	19	18	19	19	20	19	20	21
Hnrnpl	27.6551	27.3563	27.706	28.0213	27.3025	28.2333	28.3389	28.5201	28.5487	28.5761	28.172	28.7771	28.2925	28.2237	28.059	28.3585	28.4469	28.4365	Q8R081	Q8R081	9	9	9	Heterogeneous nuclear ribonucleoprotein L	Hnrnpl	sp|Q8R081|HNRPL_MOUSE Heterogeneous nuclear ribonucleoprotein L OS=Mus musculus OX=10090 GN=Hnrnpl PE=1 SV=2	1	9	9	9	8	9	9	9	8	7	7	5	5	9	6	7	7	8	6	7	6	7	8
Hnrnpm	27.6755	27.0567	27.3083	27.7265	27.4825	27.8353	28.0704	28.1217	27.959	28.2021	28.059	28.2488	27.8727	27.9479	27.4348	27.7154	28.0943	28.0479	Q9D0E1	Q9D0E1	8	8	8	Heterogeneous nuclear ribonucleoprotein M	Hnrnpm	sp|Q9D0E1|HNRPM_MOUSE Heterogeneous nuclear ribonucleoprotein M OS=Mus musculus OX=10090 GN=Hnrnpm PE=1 SV=3	1	8	8	8	7	8	6	7	7	8	6	4	4	7	4	8	8	8	5	8	8	7	7
Hnrnpu	29.3455	28.775	28.6154	29.2156	29.2259	29.597	29.7949	29.8299	29.6086	29.7355	29.6449	29.4508	29.4977	29.4572	29.2618	29.4571	29.4928	29.4948	Q8VEK3	Q8VEK3	24	24	24	Heterogeneous nuclear ribonucleoprotein U	Hnrnpu	sp|Q8VEK3|HNRPU_MOUSE Heterogeneous nuclear ribonucleoprotein U OS=Mus musculus OX=10090 GN=Hnrnpu PE=1 SV=1	1	24	24	24	23	23	20	21	20	22	17	15	16	19	22	20	22	19	22	21	22	23	23
Hp1bp3	23.9352	24.5426	24.3519	24.8163	24.9533	24.0864	24.8712	26.5167	24.1437	24.0226	26.2044	24.7104	26.1976	26.1413	26.0881	24.0277	23.9959	26.2706	Q3TEA8	Q3TEA8	2	2	2	Heterochromatin protein 1-binding protein 3	Hp1bp3	sp|Q3TEA8|HP1B3_MOUSE Heterochromatin protein 1-binding protein 3 OS=Mus musculus OX=10090 GN=Hp1bp3 PE=1 SV=1	1	2	2	2	1	2	1	1	2	1	1	0	0	0	1	0	1	2	2	1	1	2	1
Hprt1	25.949	25.9003	25.4316	25.9452	24.7336	26.3358	26.7904	26.519	26.2377	26.2427	26.4315	26.1691	27.0739	26.7718	24.1529	25.846	26.1831	24.9376	P00493	P00493	2	2	2	Hypoxanthine-guanine phosphoribosyltransferase	Hprt1	sp|P00493|HPRT_MOUSE Hypoxanthine-guanine phosphoribosyltransferase OS=Mus musculus OX=10090 GN=Hprt1 PE=1 SV=3	1	2	2	2	2	2	2	2	2	2	2	2	1	2	0	2	2	2	1	2	2	1	2
Hsd17b10	26.1181	26.1729	25.6012	26.6136	26.667	26.7268	26.1103	26.0014	26.3384	26.4741	26.9111	26.8784	26.7486	26.4261	26.3866	26.5969	26.7821	26.7239	O08756	O08756	6	6	6	3-hydroxyacyl-CoA dehydrogenase type-2	Hsd17b10	sp|O08756|HCD2_MOUSE 3-hydroxyacyl-CoA dehydrogenase type-2 OS=Mus musculus OX=10090 GN=Hsd17b10 PE=1 SV=4	1	6	6	6	5	5	4	3	3	4	3	3	4	6	6	6	6	4	5	4	4	4	5
Hsd17b12	25.7796	25.4903	24.2436	25.8396	24.0795	26.2745	25.8112	23.9248	24.7159	24.6994	25.5633	24.3358	25.0928	25.6821	24.5761	25.5703	25.5866	25.6444	O70503	O70503	5	5	5	Very-long-chain 3-oxoacyl-CoA reductase	Hsd17b12	sp|O70503|DHB12_MOUSE Very-long-chain 3-oxoacyl-CoA reductase OS=Mus musculus OX=10090 GN=Hsd17b12 PE=1 SV=1	1	5	5	5	2	2	1	0	2	0	2	3	0	4	2	4	1	3	2	2	2	4	2
Hsd17b4	25.8435	25.8066	25.7063	25.9877	25.7627	25.2596	25.3856	24.9582	25.6725	25.3267	26.0166	25.8478	25.6011	25.7812	25.9619	25.6696	25.5094	25.7631	P51660	P51660	7	7	7	Peroxisomal multifunctional enzyme type 2;(3R)-hydroxyacyl-CoA dehydrogenase;Enoyl-CoA hydratase 2	Hsd17b4	sp|P51660|DHB4_MOUSE Peroxisomal multifunctional enzyme type 2 OS=Mus musculus OX=10090 GN=Hsd17b4 PE=1 SV=3	1	7	7	7	3	4	5	5	5	4	3	4	5	5	5	5	6	5	5	4	5	6	3
Hsp90aa1	29.2913	29.1288	28.9433	29.4368	29.4669	29.2812	29.4976	29.4373	29.2056	29.2624	29.1357	28.9845	28.9859	29.103	29.2634	29.1433	29.1541	29.1206	P07901	P07901	42	30	30	Heat shock protein HSP 90-alpha	Hsp90aa1	sp|P07901|HS90A_MOUSE Heat shock protein HSP 90-alpha OS=Mus musculus OX=10090 GN=Hsp90aa1 PE=1 SV=4	1	42	30	30	41	40	39	38	36	37	39	37	32	40	39	41	39	36	39	36	39	38	29
Hsp90ab1	31.62	31.5154	31.3757	31.7868	31.7882	31.7128	32.0675	32.0257	31.634	31.6898	31.7018	31.5404	31.5278	31.7156	31.9478	31.817	31.6879	31.6355	P11499	P11499	53	53	39	Heat shock protein HSP 90-beta	Hsp90ab1	sp|P11499|HS90B_MOUSE Heat shock protein HSP 90-beta OS=Mus musculus OX=10090 GN=Hsp90ab1 PE=1 SV=3	1	53	53	39	51	50	46	45	45	45	48	48	39	49	50	50	46	48	51	46	45	47	51
Hsp90b1	29.7083	29.6477	29.5777	29.8406	29.9456	29.7705	29.091	29.1009	29.3323	29.3976	29.3877	29.2976	29.5433	29.6475	29.4868	29.5036	29.6967	29.678	P08113	P08113	35	33	33	Endoplasmin	Hsp90b1	sp|P08113|ENPL_MOUSE Endoplasmin OS=Mus musculus OX=10090 GN=Hsp90b1 PE=1 SV=2	1	35	33	33	32	34	34	33	32	30	34	33	33	34	33	34	32	32	33	32	32	34	30
Hspa14	25.6502	25.1251	25.0274	26.3161	26.4121	26.3448	24.2876	26.1057	25.9289	25.9215	26.3039	26.1479	24.6736	25.8306	26.1155	26.2403	26.232	24.2017	Q99M31	Q99M31	2	2	2	Heat shock 70 kDa protein 14	Hspa14	sp|Q99M31|HSP7E_MOUSE Heat shock 70 kDa protein 14 OS=Mus musculus OX=10090 GN=Hspa14 PE=1 SV=2	1	2	2	2	1	2	2	2	2	2	2	1	1	2	2	2	1	2	2	2	2	1	1
Hspa1a	28.3565	28.1158	28.4662	27.7698	27.8663	27.7001	25.3453	24.8977	27.0481	26.9458	27.3508	26.8236	27.1694	26.6213	26.1794	26.3297	26.7517	26.5348	Q61696;P17879	Q61696;P17879	14;14	8;8	6;6	Heat shock 70 kDa protein 1A;Heat shock 70 kDa protein 1B	Hspa1a;Hspa1b	sp|Q61696|HS71A_MOUSE Heat shock 70 kDa protein 1A OS=Mus musculus OX=10090 GN=Hspa1a PE=1 SV=2;sp|P17879|HS71B_MOUSE Heat shock 70 kDa protein 1B OS=Mus musculus OX=10090 GN=Hspa1b PE=1 SV=3	2	14	8	6	7	5	10	9	10	8	12	11	11	14	13	10	8	6	8	8	9	7	2
Hspa4	28.4626	28.2712	28.3003	28.3722	28.4572	28.4363	28.309	28.4371	28.387	28.3839	28.4675	28.4107	28.4839	28.266	28.3612	28.3736	28.3445	28.3554	Q61316	Q61316	28	28	26	Heat shock 70 kDa protein 4	Hspa4	sp|Q61316|HSP74_MOUSE Heat shock 70 kDa protein 4 OS=Mus musculus OX=10090 GN=Hspa4 PE=1 SV=1	1	28	28	26	25	26	22	26	25	25	27	27	22	27	25	25	24	24	25	27	24	23	25
Hspa5	30.3019	30.543	30.727	30.1937	30.2782	30.0977	30.0648	30.1927	30.0928	30.2016	30.263	30.2426	29.9698	30.0864	30.38	30.3863	30.4047	30.3578	P20029	P20029	39	36	36	78 kDa glucose-regulated protein	Hspa5	sp|P20029|BIP_MOUSE Endoplasmic reticulum chaperone BiP OS=Mus musculus OX=10090 GN=Hspa5 PE=1 SV=3	1	39	36	36	36	36	35	38	35	35	36	36	36	38	37	35	32	36	37	37	38	38	34
Hspa8	31.0732	31.1143	31.2133	31.0723	31.1255	30.9172	31.1924	31.3489	31.2488	31.3055	31.158	31.204	30.9758	30.8485	30.9939	31.0772	30.9372	30.8535	P63017	P63017	42	42	29	Heat shock cognate 71 kDa protein	Hspa8	sp|P63017|HSP7C_MOUSE Heat shock cognate 71 kDa protein OS=Mus musculus OX=10090 GN=Hspa8 PE=1 SV=1	1	42	42	29	38	40	37	37	40	37	36	40	38	40	37	38	36	37	38	39	37	38	38
Hspa9	28.7913	28.9914	29.2149	28.9037	28.9667	28.8324	28.7398	28.8336	29.18	29.1292	28.8974	28.8718	28.6724	28.6152	28.8843	29.0356	28.7253	28.6188	P38647	P38647	24	24	24	Stress-70 protein, mitochondrial	Hspa9	sp|P38647|GRP75_MOUSE Stress-70 protein, mitochondrial OS=Mus musculus OX=10090 GN=Hspa9 PE=1 SV=3	1	24	24	24	19	20	23	19	18	18	20	19	15	21	21	17	16	18	18	18	17	14	19
Hspb1	29.1283	29.1633	29.5327	29.0407	29.172	28.7341	28.5114	28.6195	29.5427	29.4102	28.734	28.7618	29.7041	29.8473	28.6292	28.5984	28.0314	28.1561	P14602	P14602	9	9	9	Heat shock protein beta-1	Hspb1	sp|P14602|HSPB1_MOUSE Heat shock protein beta-1 OS=Mus musculus OX=10090 GN=Hspb1 PE=1 SV=3	1	9	9	9	8	9	9	9	7	8	7	9	9	9	9	8	9	9	6	7	8	6	8
Hspb6	25.146	25.9092	26.0214	24.7686	24.8681	24.9782	24.9154	24.4447	24.7694	23.9069	24.7125	24.601	24.9707	25.3857	24.9829	24.4477	24.828	24.3538	Q5EBG6	Q5EBG6	5	5	5	Heat shock protein beta-6	Hspb6	sp|Q5EBG6|HSPB6_MOUSE Heat shock protein beta-6 OS=Mus musculus OX=10090 GN=Hspb6 PE=1 SV=1	1	5	5	5	0	0	1	0	0	0	4	5	5	1	0	0	3	2	0	0	0	0	0
Hspd1	29.9334	30.1177	30.2592	30.0009	30.0609	29.9279	30.0202	30.1774	30.2869	30.2614	30.1827	30.2684	29.6354	29.6492	29.9719	30.0231	29.8139	29.6793	P63038	P63038	37	37	37	60 kDa heat shock protein, mitochondrial	Hspd1	sp|P63038|CH60_MOUSE 60 kDa heat shock protein, mitochondrial OS=Mus musculus OX=10090 GN=Hspd1 PE=1 SV=1	1	37	37	37	34	37	37	35	32	33	33	33	30	32	31	29	30	29	33	33	29	31	34
Hspe1	29.4432	29.6304	29.8698	29.5983	29.6075	29.5228	29.4513	29.568	29.5682	29.7429	29.6041	29.5536	28.8102	28.7647	28.8331	28.8801	28.8759	28.7543	Q64433	Q64433	12	12	12	10 kDa heat shock protein, mitochondrial	Hspe1	sp|Q64433|CH10_MOUSE 10 kDa heat shock protein, mitochondrial OS=Mus musculus OX=10090 GN=Hspe1 PE=1 SV=2	1	12	12	12	12	12	12	12	12	11	12	12	12	11	11	12	11	12	10	10	12	12	12
Hsph1	27.4731	27.4035	26.9671	27.4832	27.6041	27.5214	26.9853	26.8923	26.9611	27.0266	27.175	27.1704	27.0375	26.954	27.289	27.1726	27.0102	26.8707	Q61699	Q61699	25	23	23	Heat shock protein 105 kDa	Hsph1	sp|Q61699|HS105_MOUSE Heat shock protein 105 kDa OS=Mus musculus OX=10090 GN=Hsph1 PE=1 SV=2	1	25	23	23	13	18	16	17	17	16	22	19	16	23	22	23	18	16	16	16	16	18	11
Huwe1	25.1401	24.8946	23.8277	25.4069	25.6135	25.5626	25.7129	25.4213	25.0132	25.7694	25.5428	25.6636	25.5334	25.9659	25.7395	24.7826	25.7636	25.6331	Q7TMY8	Q7TMY8	4	4	4	E3 ubiquitin-protein ligase HUWE1	Huwe1	sp|Q7TMY8|HUWE1_MOUSE E3 ubiquitin-protein ligase HUWE1 OS=Mus musculus OX=10090 GN=Huwe1 PE=1 SV=5	1	4	4	4	3	2	1	3	2	2	3	2	1	3	3	3	2	4	3	1	2	3	3
Hyou1	28.2576	28.5107	28.1751	28.3507	28.5058	28.2581	28.0963	28.0888	28.293	28.3311	28.2922	28.5192	28.2617	28.3132	28.2527	28.3236	28.2211	28.3235	Q9JKR6	Q9JKR6	15	15	15	Hypoxia up-regulated protein 1	Hyou1	sp|Q9JKR6|HYOU1_MOUSE Hypoxia up-regulated protein 1 OS=Mus musculus OX=10090 GN=Hyou1 PE=1 SV=1	1	15	15	15	12	11	11	13	12	12	11	12	11	11	13	15	13	9	13	10	13	13	12
Iars	27.6505	27.2822	27.1616	27.698	27.8704	27.8245	27.3086	27.0697	27.2361	26.9468	27.4678	27.3057	27.3285	27.5016	27.8284	27.8904	27.6345	27.7558	Q8BU30	Q8BU30	8	8	8	Isoleucine--tRNA ligase, cytoplasmic	Iars	sp|Q8BU30|SYIC_MOUSE Isoleucine--tRNA ligase, cytoplasmic OS=Mus musculus OX=10090 GN=Iars1 PE=1 SV=2	1	8	8	8	6	6	6	5	6	5	7	5	5	7	7	6	6	7	8	7	5	6	6
Idh1	26.7685	26.8163	26.5513	27.2836	27.2215	27.0569	26.5288	26.6089	26.5612	26.3758	26.5334	26.5583	26.5327	26.5922	26.8163	26.8309	27.222	27.1012	O88844	O88844	9	9	8	Isocitrate dehydrogenase [NADP] cytoplasmic	Idh1	sp|O88844|IDHC_MOUSE Isocitrate dehydrogenase [NADP] cytoplasmic OS=Mus musculus OX=10090 GN=Idh1 PE=1 SV=2	1	9	9	8	7	8	8	8	6	8	6	7	7	9	9	8	7	8	8	7	9	9	7
Idh2	26.8563	26.807	26.5212	26.8827	26.9055	26.837	26.347	26.4339	26.2966	26.4585	26.2995	26.0874	26.6326	26.5164	26.3804	26.2718	26.3123	26.0553	P54071	P54071	9	8	8	Isocitrate dehydrogenase [NADP], mitochondrial	Idh2	sp|P54071|IDHP_MOUSE Isocitrate dehydrogenase [NADP], mitochondrial OS=Mus musculus OX=10090 GN=Idh2 PE=1 SV=3	1	9	8	8	7	7	6	6	4	7	7	9	6	8	8	8	6	6	6	6	6	8	6
Idh3a	27.4289	27.5379	27.7715	27.3333	27.3972	27.5161	27.1135	27.1952	27.413	27.5323	27.2508	27.2589	27.3217	27.0153	26.9479	26.9669	26.9286	26.792	Q9D6R2	Q9D6R2	7	7	7	Isocitrate dehydrogenase [NAD] subunit alpha, mitochondrial	Idh3a	sp|Q9D6R2|IDH3A_MOUSE Isocitrate dehydrogenase [NAD] subunit alpha, mitochondrial OS=Mus musculus OX=10090 GN=Idh3a PE=1 SV=1	1	7	7	7	7	5	7	6	7	7	7	7	7	7	6	7	6	5	5	6	6	7	7
Idi1	26.7482	27.7203	27.4616	26.5372	26.6768	26.6517	26.4313	26.4656	26.6153	26.3649	26.6968	26.8729	26.432	26.2307	26.5523	26.3597	26.8547	26.8648	P58044	P58044	5	5	5	Isopentenyl-diphosphate Delta-isomerase 1	Idi1	sp|P58044|IDI1_MOUSE Isopentenyl-diphosphate Delta-isomerase 1 OS=Mus musculus OX=10090 GN=Idi1 PE=1 SV=1	1	5	5	5	4	3	5	3	3	4	5	3	4	4	5	3	3	3	3	4	5	4	4
Igf2bp1	24.1328	24.4492	24.9069	23.9353	24.5156	25.1368	26.717	26.896	26.7073	26.5309	26.6077	26.5921	26.1967	26.3568	26.5329	25.9782	26.7187	26.3635	O88477	O88477	6	6	5	Insulin-like growth factor 2 mRNA-binding protein 1	Igf2bp1	sp|O88477|IF2B1_MOUSE Insulin-like growth factor 2 mRNA-binding protein 1 OS=Mus musculus OX=10090 GN=Igf2bp1 PE=1 SV=1	1	6	6	5	4	5	4	2	4	4	1	1	1	0	0	0	2	5	3	4	6	5	4
Igf2bp2	24.2657	24.3807	25.3967	24.6889	25.2041	25.3868	26.0294	26.0024	26.5563	26.6125	26.8898	26.7502	26.0878	26.3398	26.8051	26.8424	27.5405	27.3385	Q5SF07	Q5SF07	9	9	9	Insulin-like growth factor 2 mRNA-binding protein 2	Igf2bp2	sp|Q5SF07|IF2B2_MOUSE Insulin-like growth factor 2 mRNA-binding protein 2 OS=Mus musculus OX=10090 GN=Igf2bp2 PE=1 SV=1	1	9	9	9	5	3	5	5	8	5	1	1	2	1	2	2	5	7	9	7	9	7	5
Igf2bp3	26.0757	23.704	26.0943	24.4023	24.6733	25.4215	26.1627	26.4366	26.1509	26.5398	26.8844	26.3758	26.4809	26.5905	26.3321	26.8243	26.5035	27.1871	Q9CPN8	Q9CPN8	3	2	2	Insulin-like growth factor 2 mRNA-binding protein 3	Igf2bp3	sp|Q9CPN8|IF2B3_MOUSE Insulin-like growth factor 2 mRNA-binding protein 3 OS=Mus musculus OX=10090 GN=Igf2bp3 PE=1 SV=1	1	3	2	2	2	3	2	2	3	3	2	2	3	1	1	1	2	3	3	3	3	3	2
Igf2r	24.5301	24.9928	24.395	25.7187	25.6802	25.6613	26.2227	25.898	24.2169	24.2323	25.6916	24.4083	24.5569	23.5258	26.1976	25.8623	24.5478	24.1423	Q07113	Q07113	6	6	6	Cation-independent mannose-6-phosphate receptor	Igf2r	sp|Q07113|MPRI_MOUSE Cation-independent mannose-6-phosphate receptor OS=Mus musculus OX=10090 GN=Igf2r PE=1 SV=1	1	6	6	6	2	4	0	1	3	1	1	0	1	3	2	4	1	1	4	4	0	2	2
Ilf2	25.359	24.5785	24.2534	25.371	24.3337	25.7288	26.1319	25.8978	25.6369	25.6372	26.0474	25.6114	25.7675	26.0403	25.6848	25.3897	25.8901	26.122	Q9CXY6	Q9CXY6	6	6	6	Interleukin enhancer-binding factor 2	Ilf2	sp|Q9CXY6|ILF2_MOUSE Interleukin enhancer-binding factor 2 OS=Mus musculus OX=10090 GN=Ilf2 PE=1 SV=1	1	6	6	6	6	5	4	6	5	4	5	1	2	4	1	6	6	5	4	4	6	5	6
Ilk	26.8263	26.3339	24.0408	26.3782	26.2701	26.4339	24.4854	23.8584	23.9589	24.6618	25.8603	24.3268	25.2509	23.9466	24.7182	24.4254	24.8547	24.4817	O55222	O55222	2	2	2	Integrin-linked protein kinase	Ilk	sp|O55222|ILK_MOUSE Integrin-linked protein kinase OS=Mus musculus OX=10090 GN=Ilk PE=1 SV=2	1	2	2	2	1	1	0	0	0	0	1	1	1	1	2	1	1	1	0	1	0	1	1
Immt	26.4418	26.1905	26.3148	26.5592	26.3464	26.4541	26.4294	26.5536	26.219	26.2619	26.4799	26.415	26.2078	26.2519	26.8375	26.4298	26.9866	26.6996	Q8CAQ8	Q8CAQ8	8	8	8	MICOS complex subunit Mic60	Immt	sp|Q8CAQ8|MIC60_MOUSE MICOS complex subunit Mic60 OS=Mus musculus OX=10090 GN=Immt PE=1 SV=1	1	8	8	8	7	7	4	6	4	6	5	5	2	5	4	6	8	4	7	8	7	6	7
Impa1	26.3788	26.0587	26.0851	26.1906	26.5583	26.1229	26.5411	26.429	26.209	25.8299	26.1244	26.0068	26.252	26.0522	25.6368	25.9259	26.2291	26.3242	O55023	O55023	3	3	3	Inositol monophosphatase 1	Impa1	sp|O55023|IMPA1_MOUSE Inositol monophosphatase 1 OS=Mus musculus OX=10090 GN=Impa1 PE=1 SV=1	1	3	3	3	2	2	3	3	3	3	3	2	2	3	3	3	2	2	3	3	2	2	2
Impdh2	27.0624	27.388	27.4699	27.5339	27.5651	27.286	27.3744	27.4111	27.4597	27.5432	27.5881	27.5455	27.2048	27.3022	27.2323	27.2448	27.2098	27.2286	P24547;P50096	P24547	15;1	15;1	15;1	Inosine-5-monophosphate dehydrogenase 2	Impdh2	sp|P24547|IMDH2_MOUSE Inosine-5-monophosphate dehydrogenase 2 OS=Mus musculus OX=10090 GN=Impdh2 PE=1 SV=2	2	15	15	15	15	14	14	13	10	12	10	12	14	13	12	14	13	13	14	13	13	12	15
Inf2	25.3907	25.8232	23.9073	23.9393	24.8983	24.2933	26.7303	26.1159	24.7638	26.044	24.9633	24.2775	26.4318	25.9655	23.7731	25.4747	24.2217	26.5125	Q0GNC1	Q0GNC1	3	3	3	Inverted formin-2	Inf2	sp|Q0GNC1|INF2_MOUSE Inverted formin-2 OS=Mus musculus OX=10090 GN=Inf2 PE=1 SV=1	1	3	3	3	2	3	1	2	1	1	3	2	1	1	2	1	3	3	1	3	1	2	2
Ipo4	26.7971	26.6211	26.5685	26.6614	26.905	26.9038	26.5435	26.3606	26.5122	26.4899	26.7743	26.8926	26.6623	26.8272	27.0049	26.6787	26.8147	26.7057	Q8VI75	Q8VI75	9	9	9	Importin-4	Ipo4	sp|Q8VI75|IPO4_MOUSE Importin-4 OS=Mus musculus OX=10090 GN=Ipo4 PE=1 SV=1	1	9	9	9	8	7	7	6	7	5	9	5	3	9	9	7	7	7	8	7	7	8	8
Ipo5	26.8078	27.065	26.8225	27.4117	27.2581	27.4341	27.0456	26.8551	26.9713	26.68	26.9969	26.8708	26.8244	26.966	26.9784	26.7698	26.4042	26.6573	Q8BKC5	Q8BKC5	15	15	15	Importin-5	Ipo5	sp|Q8BKC5|IPO5_MOUSE Importin-5 OS=Mus musculus OX=10090 GN=Ipo5 PE=1 SV=3	1	15	15	15	14	12	8	11	8	8	11	12	10	13	13	14	12	9	10	10	8	11	14
Ipo7	26.3802	26.1928	25.6427	27.183	26.5773	26.4769	25.8202	26.2188	25.4963	25.4269	25.3426	25.8359	26.2101	26.112	25.7847	25.3306	25.246	25.2377	Q9EPL8	Q9EPL8	6	6	6	Importin-7	Ipo7	sp|Q9EPL8|IPO7_MOUSE Importin-7 OS=Mus musculus OX=10090 GN=Ipo7 PE=1 SV=2	1	6	6	6	3	4	2	3	2	2	3	4	4	6	5	4	3	2	3	2	2	2	3
Ipo9	25.145	25.8425	25.4781	25.4766	26.0544	26.0998	25.3636	24.4672	24.412	25.2095	25.867	25.6683	25.8795	25.6711	26.2164	25.9749	24.7407	23.8923	Q91YE6	Q91YE6	3	3	3	Importin-9	Ipo9	sp|Q91YE6|IPO9_MOUSE Importin-9 OS=Mus musculus OX=10090 GN=Ipo9 PE=1 SV=3	1	3	3	3	3	1	1	2	2	2	1	2	2	2	2	2	2	2	2	2	1	2	3
Iqgap1	28.5729	28.5478	28.1259	27.5646	27.7288	28.0793	27.8707	27.594	27.608	27.287	27.2501	27.0158	28.3616	28.2724	27.6881	27.6151	27.4105	27.5356	Q9JKF1	Q9JKF1	20	20	20	Ras GTPase-activating-like protein IQGAP1	Iqgap1	sp|Q9JKF1|IQGA1_MOUSE Ras GTPase-activating-like protein IQGAP1 OS=Mus musculus OX=10090 GN=Iqgap1 PE=1 SV=2	1	20	20	20	10	13	9	8	8	4	18	16	13	9	9	15	14	15	10	5	9	11	10
Isyna1	24.2729	24.8981	24.7044	24.3553	25.7425	24.0115	26.3865	26.508	25.6707	25.8584	25.1528	24.4567	23.8094	24.4525	24.7585	24.6417	23.9863	24.9873	Q9JHU9	Q9JHU9	2	2	2	Inositol-3-phosphate synthase 1	Isyna1	sp|Q9JHU9|INO1_MOUSE Inositol-3-phosphate synthase 1 OS=Mus musculus OX=10090 GN=Isyna1 PE=1 SV=1	1	2	2	2	2	2	2	2	2	1	1	0	0	1	1	1	1	1	1	1	0	0	2
Itga3	24.4618	24.2397	24.1228	23.756	23.6899	24.6421	26.7984	26.897	26.413	26.0912	23.9612	24.7645	26.2674	26.2448	25.2061	24.6606	24.5433	24.4664	Q62470	Q62470	5	5	5	Integrin alpha-3;Integrin alpha-3 heavy chain;Integrin alpha-3 light chain	Itga3	sp|Q62470|ITA3_MOUSE Integrin alpha-3 OS=Mus musculus OX=10090 GN=Itga3 PE=1 SV=1	1	5	5	5	4	5	3	2	1	1	1	1	1	0	0	0	3	2	0	0	1	1	4
Itga5	27.7019	27.8448	27.7826	25.5984	25.0973	25.1536	25.0242	24.7977	25.7745	25.912	26.3431	26.0764	26.9045	26.6651	25.9292	25.8807	26.386	26.4545	P11688	P11688	6	6	6	Integrin alpha-5;Integrin alpha-5 heavy chain;Integrin alpha-5 light chain	Itga5	sp|P11688|ITA5_MOUSE Integrin alpha-5 OS=Mus musculus OX=10090 GN=Itga5 PE=1 SV=3	1	6	6	6	1	2	3	3	4	4	5	5	5	2	0	2	4	5	3	2	3	5	1
Itgav	26.715	23.7818	26.4509	23.656	26.223	26.1612	24.2299	26.1108	25.3008	25.9643	26.1713	26.3837	26.4995	26.4726	26.3547	26.439	26.6349	26.8906	P43406	P43406	5	5	5	Integrin alpha-V;Integrin alpha-V heavy chain;Integrin alpha-V light chain	Itgav	sp|P43406|ITAV_MOUSE Integrin alpha-V OS=Mus musculus OX=10090 GN=Itgav PE=1 SV=2	1	5	5	5	1	2	1	3	2	3	5	2	2	1	2	2	2	5	3	2	3	4	1
Itgb1	28.586	28.6658	28.68	28.0407	27.9566	28.1066	27.8414	27.8244	27.9101	27.8758	28.0546	28.1979	28.3493	28.4164	28.0629	27.9797	28.1441	28.1885	P09055	P09055	16	16	16	Integrin beta-1	Itgb1	sp|P09055|ITB1_MOUSE Integrin beta-1 OS=Mus musculus OX=10090 GN=Itgb1 PE=1 SV=1	1	16	16	16	12	14	11	12	11	11	14	14	15	13	12	12	16	14	13	13	15	14	12
Itpa	24.9238	27.611	24.0063	23.4216	27.7282	23.6431	24.6511	27.5265	27.4497	24.6711	27.3319	27.6986	27.2089	24.5432	23.9713	24.7097	27.6983	24.3512	Q9D892	Q9D892	5	5	5	Inosine triphosphate pyrophosphatase	Itpa	sp|Q9D892|ITPA_MOUSE Inosine triphosphate pyrophosphatase OS=Mus musculus OX=10090 GN=Itpa PE=1 SV=2	1	5	5	5	4	5	5	2	4	4	2	4	4	3	4	3	5	5	3	5	4	3	4
Kank2	24.6607	24.7505	23.927	24.5475	23.7764	26.1074	25.4468	24.5996	24.4783	24.1295	25.5836	23.8014	25.963	26.0119	23.7142	26.0534	23.5722	26.0046	Q8BX02	Q8BX02	3	3	3	KN motif and ankyrin repeat domain-containing protein 2	Kank2	sp|Q8BX02|KANK2_MOUSE KN motif and ankyrin repeat domain-containing protein 2 OS=Mus musculus OX=10090 GN=Kank2 PE=1 SV=1	1	3	3	3	2	1	1	1	2	1	1	1	1	1	1	2	3	2	1	2	0	3	2
Kars	27.3008	27.2135	27.2858	27.4165	27.6469	27.484	27.5058	27.3583	27.4872	27.5792	27.5926	27.1996	27.16	27.3332	27.2978	27.2359	27.0495	27.2216	Q99MN1	Q99MN1	14	14	14	Lysine--tRNA ligase	Kars	sp|Q99MN1|SYK_MOUSE Lysine--tRNA ligase OS=Mus musculus OX=10090 GN=Kars1 PE=1 SV=1	1	14	14	14	12	14	11	11	9	8	11	10	8	10	9	12	11	11	12	11	10	11	12
Khdrbs1	25.9865	24.7899	26.0296	24.6836	26.0627	25.6814	26.01	26.004	24.0485	24.3274	24.7411	24.7133	25.4926	25.545	24.7083	24.0123	25.0151	24.5226	Q60749	Q60749	3	3	3	KH domain-containing, RNA-binding, signal transduction-associated protein 1	Khdrbs1	sp|Q60749|KHDR1_MOUSE KH domain-containing, RNA-binding, signal transduction-associated protein 1 OS=Mus musculus OX=10090 GN=Khdrbs1 PE=1 SV=2	1	3	3	3	2	2	1	1	1	1	2	1	2	1	2	2	3	2	1	1	0	1	2
Khsrp	26.8497	27.0188	27.5467	26.8806	27.1319	26.8514	26.9013	27.1775	27.1849	27.1096	26.8339	26.9	26.5466	26.4713	26.3807	26.4418	26.2587	26.2724	Q3U0V1	Q3U0V1	12	12	12	Far upstream element-binding protein 2	Khsrp	sp|Q3U0V1|FUBP2_MOUSE Far upstream element-binding protein 2 OS=Mus musculus OX=10090 GN=Khsrp PE=1 SV=2	1	12	12	12	11	12	11	11	10	10	9	11	10	10	11	10	9	8	11	8	10	8	11
Kif5b	26.3524	26.5383	26.0573	26.0473	25.8411	26.2019	25.5286	25.55	25.9118	26.0865	25.8884	25.9936	26.1924	26.2053	26.1591	26.2897	26.2863	26.1208	Q61768;P28738;P33175	Q61768	8;1;1	8;1;1	8;1;1	Kinesin-1 heavy chain	Kif5b	sp|Q61768|KINH_MOUSE Kinesin-1 heavy chain OS=Mus musculus OX=10090 GN=Kif5b PE=1 SV=3	3	8	8	8	3	6	5	5	4	4	5	4	5	3	4	5	6	5	6	6	6	4	3
Kpna1	24.7688	24.9411	26.0723	25.9353	25.8797	25.785	25.9703	25.9818	24.7928	23.7039	24.494	26.1922	26.3908	26.7165	26.1548	26.3194	23.561	26.546	Q60960;O35345	Q60960;O35345	3;2	3;2	3;2	Importin subunit alpha-5;Importin subunit alpha-5, N-terminally processed;Importin subunit alpha-7	Kpna1;Kpna6	sp|Q60960|IMA5_MOUSE Importin subunit alpha-5 OS=Mus musculus OX=10090 GN=Kpna1 PE=1 SV=2;sp|O35345|IMA7_MOUSE Importin subunit alpha-7 OS=Mus musculus OX=10090 GN=Kpna6 PE=1 SV=2	2	3	3	3	2	3	1	0	1	2	1	1	2	3	2	3	2	3	2	3	1	3	2
Kpna2	27.526	27.6875	27.2966	27.5665	27.6234	27.685	28.0141	28.0741	27.5372	27.6232	27.8034	27.7461	27.7904	27.7643	27.5397	27.5061	27.4266	27.5281	P52293	P52293	14	14	14	Importin subunit alpha-1	Kpna2	sp|P52293|IMA1_MOUSE Importin subunit alpha-1 OS=Mus musculus OX=10090 GN=Kpna2 PE=1 SV=2	1	14	14	14	13	14	9	9	13	13	12	8	9	11	9	13	13	11	11	10	11	10	13
Kpna3	25.3497	24.4536	26.424	27.2976	24.6713	23.9617	26.5277	24.0413	23.9856	26.418	24.4809	26.3041	23.8799	26.6399	25.1087	23.8886	26.4676	26.6528	O35344	O35344	5	2	2	Importin subunit alpha-4	Kpna3	sp|O35344|IMA4_MOUSE Importin subunit alpha-4 OS=Mus musculus OX=10090 GN=Kpna3 PE=1 SV=1	1	5	2	2	5	2	3	4	4	4	3	3	3	5	4	4	3	5	4	3	3	4	2
Kpna4	27.1647	27.1769	26.5743	27.0486	27.0042	27.4425	27.1564	27.3263	26.8854	26.9559	26.9832	24.4991	27.4686	27.751	27.2191	27.006	24.7952	27.3112	O35343	O35343	5	5	2	Importin subunit alpha-3	Kpna4	sp|O35343|IMA3_MOUSE Importin subunit alpha-3 OS=Mus musculus OX=10090 GN=Kpna4 PE=1 SV=1	1	5	5	2	5	2	4	4	5	3	4	3	3	4	4	5	4	5	5	4	2	4	5
Kpnb1	28.8111	28.7543	28.5038	28.9586	28.8851	28.9184	29.1361	28.909	28.7078	28.6385	28.7732	28.6507	28.819	28.8275	28.9327	28.8327	28.6474	28.8108	P70168	P70168	22	22	22	Importin subunit beta-1	Kpnb1	sp|P70168|IMB1_MOUSE Importin subunit beta-1 OS=Mus musculus OX=10090 GN=Kpnb1 PE=1 SV=2	1	22	22	22	22	19	18	17	19	15	18	15	17	16	18	19	19	18	18	18	16	17	22
Ktn1	25.8364	25.7997	24.3966	25.2705	25.4628	25.2735	26.0799	26.0384	25.8391	25.9106	25.4187	26.1725	25.9175	26.0577	25.8725	25.8029	24.7778	25.6816	Q61595	Q61595	5	5	5	Kinectin	Ktn1	sp|Q61595|KTN1_MOUSE Kinectin OS=Mus musculus OX=10090 GN=Ktn1 PE=1 SV=1	1	5	5	5	5	5	4	5	4	2	4	3	1	3	2	2	5	4	2	3	2	3	5
Lamb1	26.8088	26.917	24.9448	26.9648	24.4916	26.7114	26.5151	26.72	27.2845	27.5064	27.2023	26.9234	27.4447	25.0877	27.1856	24.887	26.6313	24.1058	P02469	P02469	5	5	5	Laminin subunit beta-1	Lamb1	sp|P02469|LAMB1_MOUSE Laminin subunit beta-1 OS=Mus musculus OX=10090 GN=Lamb1 PE=1 SV=3	1	5	5	5	3	3	4	4	4	3	2	4	1	2	2	2	3	1	4	1	2	2	3
Lamp1	26.358	26.2166	26.9108	26.4203	26.115	26.8442	24.9988	23.7848	24.6657	26.2465	24.5747	25.7211	24.33	24.1127	25.9148	26.4674	25.9199	26.6251	P11438	P11438	2	2	2	Lysosome-associated membrane glycoprotein 1	Lamp1	sp|P11438|LAMP1_MOUSE Lysosome-associated membrane glycoprotein 1 OS=Mus musculus OX=10090 GN=Lamp1 PE=1 SV=2	1	2	2	2	0	1	1	2	1	2	2	2	2	2	2	2	1	1	2	2	2	2	0
Lamp2	27.4144	27.1308	27.4123	26.8523	26.9333	27.051	26.4686	26.8303	26.8711	26.9822	26.6455	26.5329	26.959	27.0204	27.0839	26.9952	26.8441	26.9631	P17047	P17047	5	5	5	Lysosome-associated membrane glycoprotein 2	Lamp2	sp|P17047|LAMP2_MOUSE Lysosome-associated membrane glycoprotein 2 OS=Mus musculus OX=10090 GN=Lamp2 PE=1 SV=2	1	5	5	5	3	3	5	5	3	4	4	5	5	3	4	3	3	5	5	4	3	4	3
Lamtor2	25.9562	24.7342	25.9639	26.227	26.1402	26.4806	25.7441	25.9409	25.3882	23.811	25.742	26.389	26.0961	26.2529	24.1412	25.6201	26.4547	25.8849	Q9JHS3	Q9JHS3	2	2	2	Ragulator complex protein LAMTOR2	Lamtor2	sp|Q9JHS3|LTOR2_MOUSE Ragulator complex protein LAMTOR2 OS=Mus musculus OX=10090 GN=Lamtor2 PE=1 SV=1	1	2	2	2	2	2	2	1	2	2	2	1	2	2	2	2	2	2	1	2	2	2	2
Lap3	27.2243	27.5434	27.5039	26.9559	27.1712	27.1195	27.1665	27.2695	27.432	27.3419	27.3825	27.3324	27.2882	27.2489	27.6053	27.6709	27.3741	27.3491	Q9CPY7	Q9CPY7	15	15	15	Cytosol aminopeptidase	Lap3	sp|Q9CPY7|AMPL_MOUSE Cytosol aminopeptidase OS=Mus musculus OX=10090 GN=Lap3 PE=1 SV=3	1	15	15	15	12	13	14	15	14	13	13	14	13	12	12	13	13	13	15	14	15	14	12
Lars	27.4802	27.1328	27.034	27.8275	27.6469	27.708	27.3108	27.392	27.2133	27.418	27.3878	27.3154	27.5142	27.6534	27.6933	27.4385	27.4982	27.6475	Q8BMJ2	Q8BMJ2	11	11	11	Leucine--tRNA ligase, cytoplasmic	Lars	sp|Q8BMJ2|SYLC_MOUSE Leucine--tRNA ligase, cytoplasmic OS=Mus musculus OX=10090 GN=Lars1 PE=1 SV=2	1	11	11	11	10	10	7	6	8	6	7	9	7	9	9	9	4	7	9	7	5	7	10
Lasp1	27.6957	27.8094	28.2447	27.9267	28.1455	27.875	27.6191	27.7457	28.1098	28.1775	27.6134	27.8796	27.3776	27.2306	27.5006	27.5387	27.4023	27.1964	Q61792	Q61792	12	12	12	LIM and SH3 domain protein 1	Lasp1	sp|Q61792|LASP1_MOUSE LIM and SH3 domain protein 1 OS=Mus musculus OX=10090 GN=Lasp1 PE=1 SV=1	1	12	12	12	10	9	10	10	9	9	10	11	10	12	10	8	9	7	9	10	10	10	10
Ldha	29.6058	29.6971	29.4347	29.5265	29.3673	29.562	28.6809	28.609	28.2511	28.4003	28.5631	28.5827	29.2126	29.0196	28.7899	28.5519	28.9549	29.0451	P06151;P00342	P06151	19;2	19;2	18;1	L-lactate dehydrogenase A chain	Ldha	sp|P06151|LDHA_MOUSE L-lactate dehydrogenase A chain OS=Mus musculus OX=10090 GN=Ldha PE=1 SV=3	2	19	19	18	17	16	15	14	15	12	18	19	17	18	18	17	16	16	19	14	16	13	17
Lgals1	34.2318	34.5237	34.8281	33.8269	33.9335	33.7416	33.4554	33.7321	33.8029	33.9204	33.697	33.8117	33.4814	33.6575	33.5546	33.7202	33.5211	33.5147	P16045	P16045	12	12	12	Galectin-1	Lgals1	sp|P16045|LEG1_MOUSE Galectin-1 OS=Mus musculus OX=10090 GN=Lgals1 PE=1 SV=3	1	12	12	12	9	11	10	11	9	9	10	11	10	9	9	9	10	9	10	11	8	9	9
Lgals3	28.5204	28.7719	29.1402	26.4943	26.3415	26.2019	27.3032	27.3983	27.43	27.4746	28.0389	28.1143	27.7523	27.6365	27.485	27.505	28.314	28.3431	P16110	P16110	7	7	7	Galectin-3	Lgals3	sp|P16110|LEG3_MOUSE Galectin-3 OS=Mus musculus OX=10090 GN=Lgals3 PE=1 SV=3	1	7	7	7	6	7	7	6	7	7	7	7	7	4	6	6	6	7	7	7	7	7	6
Lima1	26.7225	25.7748	26.1885	27.5412	25.7725	27.3584	26.394	26.8152	27.1345	27.2419	26.8313	26.7684	26.9282	26.9212	26.7231	27.0035	26.9214	26.6447	Q9ERG0	Q9ERG0	9	9	9	LIM domain and actin-binding protein 1	Lima1	sp|Q9ERG0|LIMA1_MOUSE LIM domain and actin-binding protein 1 OS=Mus musculus OX=10090 GN=Lima1 PE=1 SV=3	1	9	9	9	5	8	6	7	3	6	6	3	5	8	4	8	7	8	5	8	8	7	5
Lims1	26.038	26.2362	25.8226	25.314	25.686	25.3544	25.5079	25.8766	25.9532	25.5816	25.2145	24.5002	25.7136	25.6535	25.6005	24.1991	25.2167	25.1601	Q99JW4;Q91XD2	Q99JW4	3;1	3;1	3;1	LIM and senescent cell antigen-like-containing domain protein 1	Lims1	sp|Q99JW4|LIMS1_MOUSE LIM and senescent cell antigen-like-containing domain protein 1 OS=Mus musculus OX=10090 GN=Lims1 PE=1 SV=3	2	3	3	3	2	2	3	2	2	1	2	3	3	2	3	2	2	2	2	2	2	1	2
Lin7c	26.6237	24.3316	27.02	26.7046	24.4186	26.6351	26.5219	26.6238	26.6615	23.8011	26.5474	24.8068	24.9285	24.1866	24.6087	24.9276	24.8514	26.3179	O88952;Q8JZS0	O88952	3;1	3;1	3;1	Protein lin-7 homolog C	Lin7c	sp|O88952|LIN7C_MOUSE Protein lin-7 homolog C OS=Mus musculus OX=10090 GN=Lin7c PE=1 SV=2	2	3	3	3	2	2	2	2	2	1	2	2	2	2	1	2	0	0	1	1	0	2	2
Lman1	27.0709	27.1712	26.4815	27.1333	27.2415	26.8536	26.5025	26.4076	26.9927	26.5167	27.2374	26.3389	27.1925	26.8162	27.4616	27.6469	27.2786	27.1265	Q9D0F3	Q9D0F3	6	6	6	Protein ERGIC-53	Lman1	sp|Q9D0F3|LMAN1_MOUSE Protein ERGIC-53 OS=Mus musculus OX=10090 GN=Lman1 PE=1 SV=1	1	6	6	6	4	4	3	3	3	2	4	2	3	2	4	3	2	3	6	5	5	5	4
Lman2	23.9084	27.215	27.1093	27.0262	27.5255	27.1654	24.5231	27.0196	26.9792	26.7581	26.8788	27.0587	27.1237	26.9657	24.1773	26.6834	27.0182	24.4814	Q9DBH5	Q9DBH5	3	3	3	Vesicular integral-membrane protein VIP36	Lman2	sp|Q9DBH5|LMAN2_MOUSE Vesicular integral-membrane protein VIP36 OS=Mus musculus OX=10090 GN=Lman2 PE=1 SV=2	1	3	3	3	1	2	2	3	2	3	1	3	3	2	2	2	3	3	1	3	3	2	1
Lmna	28.7827	28.2921	28.9346	28.7592	27.8032	28.5674	28.457	28.5172	28.9723	28.9869	28.7412	28.7505	28.6568	28.6499	28.3336	28.6581	28.6576	28.6278	P48678	P48678	48	48	46	Prelamin-A/C;Lamin-A/C	Lmna	sp|P48678|LMNA_MOUSE Prelamin-A/C OS=Mus musculus OX=10090 GN=Lmna PE=1 SV=2	1	48	48	46	41	42	45	47	47	42	46	43	45	44	39	44	43	44	43	43	42	43	41
Lmnb1	27.1631	25.7711	26.8957	27.8084	26.545	27.5576	28.1304	28.2506	28.0522	28.0877	27.9539	28.0362	27.6078	27.5662	28.1123	28.2806	27.7298	27.7108	P14733;P21619	P14733	18;4	16;2	16;2	Lamin-B1	Lmnb1	sp|P14733|LMNB1_MOUSE Lamin-B1 OS=Mus musculus OX=10090 GN=Lmnb1 PE=1 SV=3	2	18	16	16	16	18	15	16	13	13	11	6	7	14	6	14	13	13	15	17	16	12	15
Lonp1	24.5785	26.4558	24.5383	26.0146	26.9068	26.1505	27.0796	26.857	26.5865	26.753	27.0258	27.1539	26.6302	26.4813	27.2687	27.3252	26.898	26.4496	Q8CGK3	Q8CGK3	5	5	5	Lon protease homolog, mitochondrial	Lonp1	sp|Q8CGK3|LONM_MOUSE Lon protease homolog, mitochondrial OS=Mus musculus OX=10090 GN=Lonp1 PE=1 SV=2	1	5	5	5	4	5	5	3	4	2	1	3	1	2	5	4	3	3	5	5	3	3	4
Lox	26.6167	26.9764	27.339	27.0362	27.174	27.5075	23.9651	26.235	26.9429	26.7699	27.7951	27.5394	27.2909	26.7728	27.7602	27.968	28.1056	28.1671	P28301	P28301	8	8	8	Protein-lysine 6-oxidase	Lox	sp|P28301|LYOX_MOUSE Protein-lysine 6-oxidase OS=Mus musculus OX=10090 GN=Lox PE=1 SV=1	1	8	8	8	0	2	3	5	7	8	4	5	6	4	7	6	5	4	7	8	8	7	0
Lpp	27.9665	28.1116	28.3837	27.5165	27.846	27.4872	27.3465	27.3641	27.7312	27.6863	27.4368	27.7275	27.568	27.4106	27.1237	27.437	27.3819	27.2615	Q8BFW7	Q8BFW7	11	11	11	Lipoma-preferred partner homolog	Lpp	sp|Q8BFW7|LPP_MOUSE Lipoma-preferred partner homolog OS=Mus musculus OX=10090 GN=Lpp PE=1 SV=1	1	11	11	11	11	10	10	10	10	11	11	11	11	11	10	11	9	8	10	9	8	11	11
Lrp1	26.7537	26.7646	26.6942	26.7197	26.6488	26.7163	26.1255	25.6714	26.3819	26.3574	26.5725	26.4092	26.7314	26.9091	27.3029	27.1772	26.8714	27.0352	Q91ZX7	Q91ZX7	27	27	27	Prolow-density lipoprotein receptor-related protein 1;Low-density lipoprotein receptor-related protein 1 85 kDa subunit;Low-density lipoprotein receptor-related protein 1 515 kDa subunit;Low-density lipoprotein receptor-related protein 1 intracellular domain	Lrp1	sp|Q91ZX7|LRP1_MOUSE Prolow-density lipoprotein receptor-related protein 1 OS=Mus musculus OX=10090 GN=Lrp1 PE=1 SV=1	1	27	27	27	10	8	14	11	15	13	19	19	18	16	17	21	15	16	24	22	19	21	10
Lrpprc	26.7065	26.83	23.7195	26.9015	26.8105	27.0753	26.9677	26.8728	27.0196	26.8332	26.8202	26.8435	26.5909	26.5374	27.2677	27.1695	26.6804	26.6125	Q6PB66	Q6PB66	7	7	7	Leucine-rich PPR motif-containing protein, mitochondrial	Lrpprc	sp|Q6PB66|LPPRC_MOUSE Leucine-rich PPR motif-containing protein, mitochondrial OS=Mus musculus OX=10090 GN=Lrpprc PE=1 SV=2	1	7	7	7	6	6	4	6	4	3	3	2	1	4	5	4	3	4	5	2	3	3	6
Lrrc47	25.5527	25.9697	25.6218	25.3951	25.4668	25.0487	25.0861	25.2047	25.7837	25.7879	25.7431	25.4936	24.1638	25.0109	25.4138	25.2941	25.2497	25.2666	Q505F5	Q505F5	6	6	6	Leucine-rich repeat-containing protein 47	Lrrc47	sp|Q505F5|LRC47_MOUSE Leucine-rich repeat-containing protein 47 OS=Mus musculus OX=10090 GN=Lrrc47 PE=1 SV=1	1	6	6	6	4	4	4	3	3	4	4	2	3	2	2	2	2	2	3	3	3	2	4
Lrrc59	28.4454	28.4404	28.2943	28.4442	28.4288	28.3785	28.3528	28.53	28.284	28.2685	28.4217	28.2076	28.377	28.2186	28.4916	28.2382	28.4802	28.3546	Q922Q8	Q922Q8	14	14	14	Leucine-rich repeat-containing protein 59	Lrrc59	sp|Q922Q8|LRC59_MOUSE Leucine-rich repeat-containing protein 59 OS=Mus musculus OX=10090 GN=Lrrc59 PE=1 SV=1	1	14	14	14	13	12	11	11	11	12	13	12	12	13	13	13	11	12	13	12	12	12	13
Lrrfip1	28.6288	29.0633	29.0544	26.7923	26.9045	25.9939	25.7936	25.8025	26.0517	26.8585	26.5741	26.7309	26.3266	26.2175	26.5444	26.7647	26.833	26.76	Q3UZ39	Q3UZ39	9	9	9	Leucine-rich repeat flightless-interacting protein 1	Lrrfip1	sp|Q3UZ39|LRRF1_MOUSE Leucine-rich repeat flightless-interacting protein 1 OS=Mus musculus OX=10090 GN=Lrrfip1 PE=1 SV=2	1	9	9	9	2	2	2	6	4	4	8	7	9	3	3	2	3	2	4	4	5	3	2
Lsm3	25.8495	25.6506	26.2755	26.1833	25.2379	25.7634	26.0159	26.0568	26.3046	26.3154	26.0575	25.96	26.0775	26.0091	25.7117	25.9928	25.9739	26.0132	P62311	P62311	3	3	3	U6 snRNA-associated Sm-like protein LSm3	Lsm3	sp|P62311|LSM3_MOUSE U6 snRNA-associated Sm-like protein LSm3 OS=Mus musculus OX=10090 GN=Lsm3 PE=1 SV=2	1	3	3	3	2	2	3	3	2	2	2	3	3	2	1	2	3	3	2	2	2	3	2
Lsm8	25.8798	25.4904	26.1494	25.6512	25.111	25.7084	26.2503	26.139	26.2786	26.5876	24.4324	24.3602	25.6468	25.89	26.3705	24.6206	25.8751	25.5552	Q6ZWM4	Q6ZWM4	2	2	2	U6 snRNA-associated Sm-like protein LSm8	Lsm8	sp|Q6ZWM4|LSM8_MOUSE U6 snRNA-associated Sm-like protein LSm8 OS=Mus musculus OX=10090 GN=Lsm8 PE=1 SV=3	1	2	2	2	2	2	2	2	1	1	2	1	2	2	1	2	2	1	2	1	2	2	2
Lss	25.1411	25.3927	25.2068	26.1026	25.721	26.182	25.1926	25.1141	25.2363	24.978	25.459	25.305	25.4517	25.27	25.7054	26.1345	26.0364	26.2321	Q8BLN5	Q8BLN5	7	7	7	Lanosterol synthase	Lss	sp|Q8BLN5|LSS_MOUSE Lanosterol synthase OS=Mus musculus OX=10090 GN=Lss PE=1 SV=2	1	7	7	7	6	6	3	2	3	2	6	4	3	5	7	5	3	3	6	5	7	6	6
Luc7l2	25.1715	26.0536	25.5732	24.6767	25.4437	25.1969	25.2785	25.2683	25.2435	25.102	24.6847	24.9881	23.9603	24.7958	25.4654	24.1272	25.0042	25.2379	Q7TNC4	Q7TNC4	2	2	2	Putative RNA-binding protein Luc7-like 2	Luc7l2	sp|Q7TNC4|LC7L2_MOUSE Putative RNA-binding protein Luc7-like 2 OS=Mus musculus OX=10090 GN=Luc7l2 PE=1 SV=1	1	2	2	2	2	2	2	1	1	1	2	2	2	1	2	2	1	1	2	1	1	2	2
Lxn	26.199	25.9785	26.4904	26.85	26.8794	26.7453	24.1531	24.8986	24.5488	25.1842	24.2754	25.1363	26.5928	26.5716	24.1269	23.9713	26.3191	26.5533	P70202	P70202	3	3	3	Latexin	Lxn	sp|P70202|LXN_MOUSE Latexin OS=Mus musculus OX=10090 GN=Lxn PE=1 SV=2	1	3	3	3	0	2	1	3	1	1	2	2	3	3	3	3	2	2	0	0	3	2	0
Ly6c1	24.7686	24.1555	24.941	24.6434	25.2033	24.5167	23.9128	24.3839	24.2432	24.1818	24.3012	24.8753	24.5484	26.3441	24.4022	24.5237	27.4633	27.089	P0CW02;P0CW03	P0CW02;P0CW03	3;2	3;2	3;2	Lymphocyte antigen 6C1;Lymphocyte antigen 6C2	Ly6c1;Ly6c2	sp|P0CW02|LY6C1_MOUSE Lymphocyte antigen 6C1 OS=Mus musculus OX=10090 GN=Ly6c1 PE=2 SV=1;sp|P0CW03|LY6C2_MOUSE Lymphocyte antigen 6C2 OS=Mus musculus OX=10090 GN=Ly6c2 PE=1 SV=1	2	3	3	3	1	1	0	0	0	0	1	0	0	0	0	0	1	2	0	1	3	3	1
M6pr	26.7674	27.2039	27.3699	26.9565	27.0803	27.2035	26.8591	26.791	26.7244	27.0572	26.5668	26.6301	26.6728	26.8356	26.5074	26.5638	26.8541	26.6146	P24668	P24668	2	2	2	Cation-dependent mannose-6-phosphate receptor	M6pr	sp|P24668|MPRD_MOUSE Cation-dependent mannose-6-phosphate receptor OS=Mus musculus OX=10090 GN=M6pr PE=1 SV=1	1	2	2	2	2	2	2	2	2	2	2	2	2	2	2	2	2	2	2	2	2	2	2
Magohb	25.0771	24.6038	24.735	26.1627	24.6974	25.2617	26.5434	24.4658	24.478	26.2539	23.6103	25.1359	24.7273	26.1798	26.1895	25.9027	24.9264	26.169	Q9CQL1;P61327	Q9CQL1;P61327	2;2	2;2	2;2	Protein mago nashi homolog 2;Protein mago nashi homolog	Magohb;Magoh	sp|Q9CQL1|MGN2_MOUSE Protein mago nashi homolog 2 OS=Mus musculus OX=10090 GN=Magohb PE=2 SV=1;sp|P61327|MGN_MOUSE Protein mago nashi homolog OS=Mus musculus OX=10090 GN=Magoh PE=2 SV=1	2	2	2	2	2	1	1	2	1	1	1	0	0	2	1	1	1	2	2	2	0	2	2
Man2a1	25.525	26.1559	25.6262	23.7316	23.8695	25.4704	24.6299	24.5253	24.8318	23.9509	24.5843	24.0065	24.8176	23.936	24.5667	24.5202	24.2896	24.9548	P27046	P27046	5	5	5	Alpha-mannosidase 2	Man2a1	sp|P27046|MA2A1_MOUSE Alpha-mannosidase 2 OS=Mus musculus OX=10090 GN=Man2a1 PE=1 SV=2	1	5	5	5	0	1	0	0	1	0	5	3	3	1	1	3	0	1	1	1	0	1	0
Manf	26.7664	27.3146	27.6849	27.0528	27.1437	27.0595	26.0635	26.599	26.5858	26.6765	26.3837	26.696	26.5576	26.3069	24.1842	26.5495	26.4728	26.5506	Q9CXI5	Q9CXI5	4	4	4	Mesencephalic astrocyte-derived neurotrophic factor	Manf	sp|Q9CXI5|MANF_MOUSE Mesencephalic astrocyte-derived neurotrophic factor OS=Mus musculus OX=10090 GN=Manf PE=1 SV=2	1	4	4	4	2	3	4	4	4	4	4	4	4	3	4	3	4	2	1	2	3	4	2
Maoa	25.96	25.651	25.3418	26.9913	26.9024	26.4506	26.1812	25.4065	24.4322	24.9322	25.6531	25.4041	25.9028	26.0594	25.5694	25.5759	26.4115	25.9634	Q64133	Q64133	4	4	4	Amine oxidase [flavin-containing] A	Maoa	sp|Q64133|AOFA_MOUSE Amine oxidase [flavin-containing] A OS=Mus musculus OX=10090 GN=Maoa PE=1 SV=3	1	4	4	4	2	3	1	0	3	2	2	2	2	4	4	4	3	4	2	2	2	3	2
Map1b	26.0218	26.3316	26.3117	24.4935	24.0681	25.1491	26.6697	26.409	25.9703	25.707	26.291	26.6618	26.2485	26.5385	26.8377	26.932	26.4555	26.4215	P14873	P14873	8	8	8	Microtubule-associated protein 1B;MAP1B heavy chain;MAP1 light chain LC1	Map1b	sp|P14873|MAP1B_MOUSE Microtubule-associated protein 1B OS=Mus musculus OX=10090 GN=Map1b PE=1 SV=2	1	8	8	8	5	5	5	3	7	3	5	2	3	0	0	0	5	6	5	7	2	4	5
Map4	26.4853	26.5433	26.9299	26.4779	26.709	26.3309	25.6495	25.9926	26.5238	26.5485	26.3715	26.5122	26.3227	26.556	26.8023	26.8498	26.5067	26.514	P27546	P27546	10	10	10	Microtubule-associated protein 4	Map4	sp|P27546|MAP4_MOUSE Microtubule-associated protein 4 OS=Mus musculus OX=10090 GN=Map4 PE=1 SV=3	1	10	10	10	9	9	10	10	9	9	10	9	10	9	10	9	10	9	10	10	9	9	9
Mapk1	26.1547	26.4028	26.4003	26.4703	26.4971	26.4928	26.1555	25.9864	26.0098	26.2622	26.4273	26.172	26.0112	26.1298	26.332	26.1681	25.9057	25.9984	P63085	P63085	4	4	4	Mitogen-activated protein kinase 1	Mapk1	sp|P63085|MK01_MOUSE Mitogen-activated protein kinase 1 OS=Mus musculus OX=10090 GN=Mapk1 PE=1 SV=3	1	4	4	4	4	4	4	3	4	3	4	3	4	4	4	4	3	4	4	3	4	4	4
Mapre1	28.1596	28.2375	28.0938	28.0377	28.1553	27.9529	28.1918	28.1112	28.2107	28.3642	28.2402	28.0398	28.1178	28.1162	28.1338	28.1583	28.132	28.1311	Q61166	Q61166	12	12	12	Microtubule-associated protein RP/EB family member 1	Mapre1	sp|Q61166|MARE1_MOUSE Microtubule-associated protein RP/EB family member 1 OS=Mus musculus OX=10090 GN=Mapre1 PE=1 SV=3	1	12	12	12	11	12	11	12	9	10	10	10	10	9	10	11	11	10	10	12	9	10	11
Mapre2	24.7004	24.8648	24.6525	25.8417	26.5093	25.9194	25.1125	23.7937	25.2929	24.1486	25.4308	24.7164	24.2111	24.9012	24.1093	24.0158	24.3209	23.6892	Q8R001	Q8R001	2	2	2	Microtubule-associated protein RP/EB family member 2	Mapre2	sp|Q8R001|MARE2_MOUSE Microtubule-associated protein RP/EB family member 2 OS=Mus musculus OX=10090 GN=Mapre2 PE=1 SV=1	1	2	2	2	2	1	0	0	0	0	0	0	0	2	2	2	0	1	0	0	0	0	2
Marcks	26.7964	27.0487	27.0057	27.0913	27.1558	26.9671	26.4517	26.8715	27.4799	27.6281	27.0585	27.2741	26.8523	26.7843	27.5135	27.6929	26.8196	26.6532	P26645	P26645	5	5	5	Myristoylated alanine-rich C-kinase substrate	Marcks	sp|P26645|MARCS_MOUSE Myristoylated alanine-rich C-kinase substrate OS=Mus musculus OX=10090 GN=Marcks PE=1 SV=2	1	5	5	5	3	5	4	5	5	4	5	5	5	4	5	4	5	5	5	5	5	5	3
Marcksl1	25.1681	26.0991	26.0266	25.8822	25.9895	26.4193	26.4574	26.5973	26.1296	26.2345	25.9708	26.1702	25.5522	25.1075	25.8242	24.4154	24.129	24.4737	P28667	P28667	3	3	3	MARCKS-related protein	Marcksl1	sp|P28667|MRP_MOUSE MARCKS-related protein OS=Mus musculus OX=10090 GN=Marcksl1 PE=1 SV=2	1	3	3	3	2	2	2	2	2	2	2	2	2	2	3	1	2	2	2	1	0	0	2
Mars	26.4275	26.4757	26.1062	26.4864	26.6619	26.6749	26.7327	26.1225	26.4127	26.2269	26.6331	26.7233	26.5503	26.6381	26.9222	26.5405	26.6633	26.5312	Q68FL6	Q68FL6	11	11	11	Methionine--tRNA ligase, cytoplasmic	Mars	sp|Q68FL6|SYMC_MOUSE Methionine--tRNA ligase, cytoplasmic OS=Mus musculus OX=10090 GN=Mars1 PE=1 SV=1	1	11	11	11	8	9	5	6	8	6	8	7	6	7	9	8	9	10	7	6	7	6	8
Mat2a	26.7557	26.5882	26.8618	27.0537	26.9672	26.5048	27.0552	26.7956	26.8813	26.6701	26.8345	26.7502	26.73	26.4104	26.4338	26.673	26.4495	26.5815	Q3THS6;Q91X83	Q3THS6	4;1	4;1	4;1	S-adenosylmethionine synthase isoform type-2	Mat2a	sp|Q3THS6|METK2_MOUSE S-adenosylmethionine synthase isoform type-2 OS=Mus musculus OX=10090 GN=Mat2a PE=1 SV=2	2	4	4	4	4	4	3	4	3	4	4	4	3	3	4	3	3	3	2	3	3	3	4
Matr3	26.4059	24.5403	24.6548	26.4874	24.4083	26.5906	27.4098	27.284	27.4506	27.3853	27.2032	26.8207	27.2321	27.3736	26.7415	26.7455	27.3057	27.1146	Q8K310	Q8K310	7	7	7	Matrin-3	Matr3	sp|Q8K310|MATR3_MOUSE Matrin-3 OS=Mus musculus OX=10090 GN=Matr3 PE=1 SV=1	1	7	7	7	6	6	7	7	6	6	3	1	0	4	0	5	7	5	2	4	5	6	6
Mbnl1	23.8922	26.4472	25.0601	26.2934	24.1402	24.2388	26.0797	25.9743	25.0142	26.204	24.6685	26.2457	24.7461	24.2172	24.587	25.3013	26.0142	25.2148	Q9JKP5;Q8R003	Q9JKP5	3;1	3;1	1;0	Muscleblind-like protein 1	Mbnl1	sp|Q9JKP5|MBNL1_MOUSE Muscleblind-like protein 1 OS=Mus musculus OX=10090 GN=Mbnl1 PE=1 SV=1	2	3	3	1	2	3	1	2	2	3	1	2	1	2	2	1	1	1	1	1	2	1	2
Mcm2	26.1995	26.3711	25.7318	26.3163	26.3751	26.5158	26.6975	26.4176	26.2053	26.1651	26.3183	26.3226	26.3841	26.3143	26.9196	26.5272	26.3697	26.4406	P97310	P97310	9	9	9	DNA replication licensing factor MCM2	Mcm2	sp|P97310|MCM2_MOUSE DNA replication licensing factor MCM2 OS=Mus musculus OX=10090 GN=Mcm2 PE=1 SV=3	1	9	9	9	7	7	5	7	4	5	6	4	3	7	5	7	7	7	7	6	7	8	7
Mcm3	26.3876	26.62	26.418	26.8902	26.9395	26.8999	27.0804	27.0751	26.6802	26.9076	26.9986	27.0805	27.0811	26.8483	27.0993	27.1849	26.6435	27.0424	P25206	P25206	16	16	16	DNA replication licensing factor MCM3	Mcm3	sp|P25206|MCM3_MOUSE DNA replication licensing factor MCM3 OS=Mus musculus OX=10090 GN=Mcm3 PE=1 SV=2	1	16	16	16	11	12	12	10	9	11	5	10	7	10	8	10	11	9	13	12	12	14	11
Mcm4	25.5694	24.9256	24.8404	23.7813	25.9352	25.9232	24.4427	23.4874	26.0214	26.2358	24.2717	23.3221	25.6487	26.403	26.5203	26.4475	25.9654	26.0195	P49717	P49717	4	4	4	DNA replication licensing factor MCM4	Mcm4	sp|P49717|MCM4_MOUSE DNA replication licensing factor MCM4 OS=Mus musculus OX=10090 GN=Mcm4 PE=1 SV=1	1	4	4	4	1	3	4	2	2	1	3	0	1	1	2	3	2	2	2	3	2	3	1
Mcm5	26.0341	26.9025	25.3539	26.4272	26.2831	26.3937	26.5614	26.2931	26.1148	26.0593	26.1238	26.1117	26.0896	26.4272	26.5132	26.481	26.1946	25.9545	P49718	P49718	6	6	6	DNA replication licensing factor MCM5	Mcm5	sp|P49718|MCM5_MOUSE DNA replication licensing factor MCM5 OS=Mus musculus OX=10090 GN=Mcm5 PE=1 SV=2	1	6	6	6	5	5	5	5	6	5	4	3	4	6	4	6	4	4	6	5	6	6	5
Mcm6	25.6029	25.7168	25.4576	26.4079	26.0044	26.2328	26.5131	26.0731	26.0793	26.2275	26.2828	26.317	25.9879	26.1501	26.2218	26.3448	26.1074	26.3244	P97311	P97311	9	9	9	DNA replication licensing factor MCM6	Mcm6	sp|P97311|MCM6_MOUSE DNA replication licensing factor MCM6 OS=Mus musculus OX=10090 GN=Mcm6 PE=1 SV=1	1	9	9	9	8	8	5	5	6	6	5	4	4	5	4	7	5	4	6	4	5	6	8
Mcm7	26.1226	26.2052	25.6748	26.5194	26.3518	26.4159	26.6636	26.616	26.4496	26.1165	26.3482	26.4016	26.3671	26.3773	26.7199	26.5213	26.6759	26.3311	Q61881	Q61881	12	12	12	DNA replication licensing factor MCM7	Mcm7	sp|Q61881|MCM7_MOUSE DNA replication licensing factor MCM7 OS=Mus musculus OX=10090 GN=Mcm7 PE=1 SV=1	1	12	12	12	11	10	11	8	8	7	8	6	8	10	9	10	9	9	10	9	9	9	11
Mdh1	27.8471	27.9784	27.728	28.1135	28.2099	28.1822	27.8854	27.9855	28.0741	28.0427	27.8406	27.6939	27.6143	27.7919	27.9777	28.0784	27.8519	27.7549	P14152	P14152	8	8	8	Malate dehydrogenase, cytoplasmic	Mdh1	sp|P14152|MDHC_MOUSE Malate dehydrogenase, cytoplasmic OS=Mus musculus OX=10090 GN=Mdh1 PE=1 SV=3	1	8	8	8	8	8	6	5	7	4	5	6	5	7	7	8	7	5	6	5	7	8	8
Mdh2	29.9188	30.1218	30.456	29.9296	30.0113	29.7988	29.8543	30.0601	30.2343	30.3241	29.9738	30.1042	29.7951	29.603	29.5151	29.5844	29.6349	29.5059	P08249	P08249	20	20	20	Malate dehydrogenase, mitochondrial	Mdh2	sp|P08249|MDHM_MOUSE Malate dehydrogenase, mitochondrial OS=Mus musculus OX=10090 GN=Mdh2 PE=1 SV=3	1	20	20	20	18	18	18	19	19	18	20	18	19	20	20	19	19	17	20	18	19	18	18
Me1	27.2026	27.2025	26.7488	27.1328	26.9043	26.9398	28.0006	28.0469	27.8217	28.0076	27.874	27.7831	27.62	27.8918	28.1173	27.9809	27.902	28.0977	P06801	P06801	10	10	10	NADP-dependent malic enzyme	Me1	sp|P06801|MAOX_MOUSE NADP-dependent malic enzyme OS=Mus musculus OX=10090 GN=Me1 PE=1 SV=2	1	10	10	10	10	10	9	7	7	6	5	6	3	6	7	10	9	8	9	8	7	8	10
Me2	25.6322	24.659	25.9125	26.0729	26.0302	26.0532	25.9972	26.0941	25.7849	25.9249	26.0987	24.0384	26.2268	26.25	25.9869	26.0988	26.3145	26.1524	Q99KE1	Q99KE1	5	5	5	NAD-dependent malic enzyme, mitochondrial	Me2	sp|Q99KE1|MAOM_MOUSE NAD-dependent malic enzyme, mitochondrial OS=Mus musculus OX=10090 GN=Me2 PE=1 SV=1	1	5	5	5	3	3	3	4	2	0	2	1	2	4	4	3	4	4	3	3	2	2	3
Memo1	26.2968	26.3409	26.3421	26.1341	26.7705	26.2645	25.9613	26.0063	25.9888	26.0035	23.5881	26.3481	26.3182	26.1243	23.6456	24.6308	25.9255	25.9985	Q91VH6	Q91VH6	5	5	5	Protein MEMO1	Memo1	sp|Q91VH6|MEMO1_MOUSE Protein MEMO1 OS=Mus musculus OX=10090 GN=Memo1 PE=1 SV=1	1	5	5	5	3	3	3	3	2	3	3	3	5	3	3	3	2	2	2	2	3	3	3
Mfge8	26.2756	26.4397	26.4179	24.9773	25.1359	24.9713	24.4707	24.4032	24.1679	24.5132	23.6858	24.7332	25.7818	26.1271	25.4647	24.9137	25.7149	25.4343	P21956	P21956	6	6	6	Lactadherin	Mfge8	sp|P21956|MFGM_MOUSE Lactadherin OS=Mus musculus OX=10090 GN=Mfge8 PE=1 SV=3	1	6	6	6	2	2	1	1	1	1	4	5	5	4	3	3	6	6	2	2	5	5	2
Mif	29.4193	29.6924	30.1125	29.1576	28.9074	29.1534	28.9823	29.4144	29.1978	29.4645	28.599	29.0312	28.1361	28.3416	28.3599	28.4482	28.5698	28.5859	P34884	P34884	4	4	4	Macrophage migration inhibitory factor	Mif	sp|P34884|MIF_MOUSE Macrophage migration inhibitory factor OS=Mus musculus OX=10090 GN=Mif PE=1 SV=2	1	4	4	4	3	4	4	4	4	4	4	4	4	4	4	4	4	4	3	4	4	4	3
Mmp14	25.8472	25.5617	25.347	26.0911	26.2376	26.3256	24.5321	24.5265	24.6929	25.0567	24.7976	24.4832	25.7521	25.5962	26.627	25.1052	25.5926	26.1328	P53690	P53690	2	2	2	Matrix metalloproteinase-14	Mmp14	sp|P53690|MMP14_MOUSE Matrix metalloproteinase-14 OS=Mus musculus OX=10090 GN=Mmp14 PE=2 SV=3	1	2	2	2	2	2	2	2	2	2	2	2	2	2	2	2	2	2	2	2	2	2	2
Mpp1	25.8074	26.289	25.9215	24.8925	25.3151	25.3597	24.0688	24.3951	23.7723	24.5964	25.404	24.5081	25.9343	25.9204	24.633	24.331	25.577	24.7922	P70290	P70290	4	4	4	55 kDa erythrocyte membrane protein	Mpp1	sp|P70290|EM55_MOUSE 55 kDa erythrocyte membrane protein OS=Mus musculus OX=10090 GN=Mpp1 PE=1 SV=1	1	4	4	4	0	1	1	1	3	1	4	2	4	1	2	1	3	2	1	0	2	1	0
Mrc2	25.2494	25.0949	24.9849	26.5813	26.4636	26.5517	24.3944	23.8645	25.2637	23.7747	26.1283	24.2216	25.8067	25.2616	26.442	26.2113	26.1293	26.6267	Q64449	Q64449	5	5	5	C-type mannose receptor 2	Mrc2	sp|Q64449|MRC2_MOUSE C-type mannose receptor 2 OS=Mus musculus OX=10090 GN=Mrc2 PE=1 SV=3	1	5	5	5	1	0	2	1	3	1	2	1	2	2	4	3	2	2	4	3	4	4	1
Msn	29.3772	29.4126	29.4533	28.8041	28.8849	28.7715	28.9988	28.9658	29.2399	29.2651	29.3409	29.2086	29.2349	29.2446	29.188	29.0801	28.972	28.9959	P26041	P26041	48	48	35	Moesin	Msn	sp|P26041|MOES_MOUSE Moesin OS=Mus musculus OX=10090 GN=Msn PE=1 SV=3	1	48	48	35	40	38	41	40	39	40	40	44	36	39	38	35	35	37	41	42	39	38	40
Mtap	27.1358	27.4752	27.5553	27.2694	27.4636	27.0821	27.7803	27.8196	27.664	27.7598	27.7749	27.7787	27.0088	27.1238	27.1055	27.3838	26.8836	26.8563	Q9CQ65	Q9CQ65	11	11	11	S-methyl-5-thioadenosine phosphorylase	Mtap	sp|Q9CQ65|MTAP_MOUSE S-methyl-5-thioadenosine phosphorylase OS=Mus musculus OX=10090 GN=Mtap PE=1 SV=1	1	11	11	11	11	10	10	10	9	7	6	8	6	8	8	7	6	7	9	8	6	6	11
Mtco2	26.3156	25.8163	25.5496	24.4147	25.7189	25.0592	26.2029	25.8572	23.8721	25.0741	26.2138	25.848	26.0648	26.2677	26.1218	24.6333	26.3137	26.1792	P00405	P00405	3	3	3	Cytochrome c oxidase subunit 2	Mtco2	sp|P00405|COX2_MOUSE Cytochrome c oxidase subunit 2 OS=Mus musculus OX=10090 GN=Mtco2 PE=1 SV=1	1	3	3	3	3	3	1	0	2	3	2	2	2	2	2	1	3	2	3	1	3	3	3
Mthfd1	26.756	26.3967	26.1983	26.8327	26.837	26.7111	27.0436	27.0564	26.9252	26.833	27.075	26.8059	26.8227	26.6407	26.8219	26.7354	27.0364	26.989	Q922D8	Q922D8	14	14	14	C-1-tetrahydrofolate synthase, cytoplasmic;Methylenetetrahydrofolate dehydrogenase;Methenyltetrahydrofolate cyclohydrolase;Formyltetrahydrofolate synthetase;C-1-tetrahydrofolate synthase, cytoplasmic, N-terminally processed	Mthfd1	sp|Q922D8|C1TC_MOUSE C-1-tetrahydrofolate synthase, cytoplasmic OS=Mus musculus OX=10090 GN=Mthfd1 PE=1 SV=4	1	14	14	14	14	13	13	11	14	13	9	11	8	9	10	12	11	11	12	13	14	14	14
Mthfd1l	25.4227	25.5564	25.2299	26.0009	26.0061	26.2801	26.182	25.8596	25.8759	25.7482	26.3611	24.4995	26.0357	26.4837	26.5233	26.7907	26.026	26.3984	Q3V3R1	Q3V3R1	7	7	7	Monofunctional C1-tetrahydrofolate synthase, mitochondrial	Mthfd1l	sp|Q3V3R1|C1TM_MOUSE Monofunctional C1-tetrahydrofolate synthase, mitochondrial OS=Mus musculus OX=10090 GN=Mthfd1l PE=1 SV=2	1	7	7	7	5	3	5	3	2	2	3	5	3	4	3	4	5	3	5	3	5	3	5
Mtpn	27.6002	27.9568	28.1661	27.3799	27.1575	27.2412	27.0462	27.1472	27.2159	27.2983	27.2187	27.3875	26.9973	26.9615	26.733	26.7252	26.8846	26.8281	P62774	P62774	6	6	6	Myotrophin	Mtpn	sp|P62774|MTPN_MOUSE Myotrophin OS=Mus musculus OX=10090 GN=Mtpn PE=1 SV=2	1	6	6	6	5	5	5	5	3	5	6	6	6	6	6	6	4	5	3	4	4	4	5
Mvk	23.484	24.8032	24.6388	25.4783	25.5278	25.5019	24.5601	24.3826	23.9333	23.5332	25.5237	23.7663	24.6811	25.3915	26.1422	24.7521	25.665	25.2543	Q9R008	Q9R008	2	2	2	Mevalonate kinase	Mvk	sp|Q9R008|KIME_MOUSE Mevalonate kinase OS=Mus musculus OX=10090 GN=Mvk PE=1 SV=1	1	2	2	2	1	0	1	0	2	0	0	1	1	2	2	2	1	2	2	1	2	1	1
Mvp	26.4181	26.5706	26.3116	27.6642	27.5779	26.9977	25.4564	25.5954	24.4301	24.7379	25.2213	24.5029	27.0269	26.8146	26.165	25.0645	26.5147	26.572	Q9EQK5	Q9EQK5	11	11	11	Major vault protein	Mvp	sp|Q9EQK5|MVP_MOUSE Major vault protein OS=Mus musculus OX=10090 GN=Mvp PE=1 SV=4	1	11	11	11	3	3	2	2	2	2	6	7	7	10	10	9	7	6	6	2	4	6	3
Myadm	26.2224	25.7419	25.8573	26.8761	25.3544	27.0273	25.4749	24.6604	25.624	24.2073	25.9492	25.658	27.0341	27.1319	25.3113	25.6519	26.5797	26.7501	O35682	O35682	2	2	2	Myeloid-associated differentiation marker	Myadm	sp|O35682|MYADM_MOUSE Myeloid-associated differentiation marker OS=Mus musculus OX=10090 GN=Myadm PE=1 SV=2	1	2	2	2	2	1	2	1	2	2	2	2	2	2	2	2	2	2	2	2	2	2	2
Mybbp1a	26.4782	26.3271	25.6865	26.4932	26.4699	26.837	27.2689	27.1218	26.6488	26.7507	26.9409	27.0552	26.818	26.7717	26.998	26.7259	26.7419	26.7585	Q7TPV4	Q7TPV4	18	18	18	Myb-binding protein 1A	Mybbp1a	sp|Q7TPV4|MBB1A_MOUSE Myb-binding protein 1A OS=Mus musculus OX=10090 GN=Mybbp1a PE=1 SV=2	1	18	18	18	18	15	15	10	16	12	10	8	6	11	11	13	11	12	14	11	12	13	18
Mydgf	26.112	26.0483	26.3979	26.1113	26.5422	24.3261	24.3774	24.1696	25.8511	26.146	24.5493	25.7572	24.4595	24.0205	24.6373	24.1197	24.545	24.1014	Q9CPT4	Q9CPT4	3	3	3	Myeloid-derived growth factor	Mydgf	sp|Q9CPT4|MYDGF_MOUSE Myeloid-derived growth factor OS=Mus musculus OX=10090 GN=Mydgf PE=1 SV=1	1	3	3	3	1	1	2	2	1	2	3	3	3	2	3	1	1	1	1	1	1	1	1
Myg1	26.5206	26.9426	26.9789	26.2381	26.3537	25.9421	26.8994	26.7666	26.6404	26.7917	27.1728	23.9084	26.474	26.2851	24.6875	26.3655	26.4864	26.4055	Q9JK81	Q9JK81	4	4	4	UPF0160 protein MYG1, mitochondrial	Myg1	sp|Q9JK81|MYG1_MOUSE MYG1 exonuclease OS=Mus musculus OX=10090 GN=Myg1 PE=1 SV=1	1	4	4	4	4	4	4	3	2	1	2	4	2	2	3	4	2	4	1	2	3	3	4
Myh10	27.1937	26.3663	26.5136	29.009	27.3876	28.7998	28.1761	27.9898	28.0259	28.0349	28.1218	28.1394	28.183	28.1613	27.745	28.2039	28.6628	28.5729	Q61879;Q5SX39;Q5SX40;P13542;A2AQP0;REV__Q8BX05;REV__B2RW38	Q61879	68;1;1;1;1;1;1	52;0;0;0;0;0;0	47;0;0;0;0;0;0	Myosin-10	Myh10	sp|Q61879|MYH10_MOUSE Myosin-10 OS=Mus musculus OX=10090 GN=Myh10 PE=1 SV=2	7	68	52	47	49	56	52	50	51	51	28	18	21	63	35	59	49	49	43	52	58	57	35
Myh14	26.3797	24.0094	26.2081	27.7433	24.5289	27.3162	27.0959	26.8134	27.1098	26.9779	26.902	27.0325	27.5856	27.8065	26.7295	26.9418	27.1343	27.2509	Q6URW6	Q6URW6	12	2	2	Myosin-14	Myh14	sp|Q6URW6|MYH14_MOUSE Myosin-14 OS=Mus musculus OX=10090 GN=Myh14 PE=1 SV=1	1	12	2	2	10	10	8	10	11	11	10	4	6	11	6	10	10	10	9	12	12	12	2
Myh9	29.2525	28.4999	28.681	30.0677	28.3244	29.9514	29.5345	29.4848	29.8097	29.7363	29.7735	29.6945	30.0758	30.1352	29.4489	29.827	30.0728	30.0074	Q8VDD5	Q8VDD5	123	123	102	Myosin-9	Myh9	sp|Q8VDD5|MYH9_MOUSE Myosin-9 OS=Mus musculus OX=10090 GN=Myh9 PE=1 SV=4	1	123	123	102	106	106	106	103	104	102	94	68	66	111	68	104	109	111	99	114	112	112	106
Myl12b	28.8596	28.1562	28.8611	29.465	28.1494	29.2402	29.0998	29.4319	29.5969	29.6793	29.0824	24.2751	29.1493	29.1473	28.5317	29.2056	29.4148	29.3427	Q3THE2	Q3THE2	5	5	3	Myosin regulatory light chain 12B	Myl12b	sp|Q3THE2|ML12B_MOUSE Myosin regulatory light chain 12B OS=Mus musculus OX=10090 GN=Myl12b PE=1 SV=2	1	5	5	3	4	5	5	4	3	1	4	2	3	3	2	2	4	3	4	5	5	4	4
Myl6	30.3689	30.0505	30.4957	30.6797	29.4123	30.5547	30.3815	30.5193	30.8823	30.881	30.5272	30.5831	30.7624	30.5888	30.1105	30.5165	30.5289	30.501	Q60605;Q8CI43	Q60605	9;1	9;1	9;1	Myosin light polypeptide 6	Myl6	sp|Q60605|MYL6_MOUSE Myosin light polypeptide 6 OS=Mus musculus OX=10090 GN=Myl6 PE=1 SV=3	2	9	9	9	8	9	9	9	7	8	7	7	7	7	7	9	7	7	7	7	7	8	8
Myl9	29.2153	28.5809	29.3677	28.7031	27.5814	29.0974	24.9501	24.6422	29.3137	29.2822	28.09	28.4484	29.139	24.0252	28.0305	28.8506	28.5186	28.5529	Q9CQ19	Q9CQ19	4	2	2	Myosin regulatory light polypeptide 9	Myl9	sp|Q9CQ19|MYL9_MOUSE Myosin regulatory light polypeptide 9 OS=Mus musculus OX=10090 GN=Myl9 PE=1 SV=3	1	4	2	2	1	3	4	4	3	2	4	3	4	3	3	3	3	2	3	4	4	3	0
Myo1c	26.9795	26.648	26.4476	27.1275	25.8464	27.087	26.712	26.7074	27.2623	27.2214	27.4352	27.3469	27.8003	27.9303	27.3034	27.4637	27.7786	27.8289	Q9WTI7	Q9WTI7	28	28	28	Unconventional myosin-Ic	Myo1c	sp|Q9WTI7|MYO1C_MOUSE Unconventional myosin-Ic OS=Mus musculus OX=10090 GN=Myo1c PE=1 SV=2	1	28	28	28	19	20	19	19	21	23	18	12	12	19	7	23	27	24	20	19	26	26	19
Myof	27.0111	26.9925	26.6223	26.7222	26.6558	26.7684	26.4303	26.2409	26.6753	26.4482	26.8108	26.8035	26.8147	27.0046	26.9569	26.8683	26.8351	27.079	Q69ZN7	Q69ZN7	25	25	25	Myoferlin	Myof	sp|Q69ZN7|MYOF_MOUSE Myoferlin OS=Mus musculus OX=10090 GN=Myof PE=1 SV=2	1	25	25	25	17	14	15	17	20	12	20	19	14	19	17	17	18	20	22	16	19	20	17
Naa15	25.8624	24.0642	25.7455	25.3091	25.8521	25.837	26.4094	26.1813	26.1195	24.8755	23.5633	25.8081	25.9988	25.853	26.535	25.7086	25.8794	25.7266	Q80UM3	Q80UM3	5	5	5	N-alpha-acetyltransferase 15, NatA auxiliary subunit	Naa15	sp|Q80UM3|NAA15_MOUSE N-alpha-acetyltransferase 15, NatA auxiliary subunit OS=Mus musculus OX=10090 GN=Naa15 PE=1 SV=1	1	5	5	5	4	3	3	1	1	2	3	1	0	2	3	3	5	4	3	2	4	4	4
Naa50	26.4121	26.3764	26.2846	24.4719	24.7653	23.1666	26.7039	26.7857	26.1397	24.4766	26.4658	26.4414	24.6297	26.4194	24.9118	24.4113	23.8237	26.3345	Q6PGB6	Q6PGB6	3	3	3	N-alpha-acetyltransferase 50	Naa50	sp|Q6PGB6|NAA50_MOUSE N-alpha-acetyltransferase 50 OS=Mus musculus OX=10090 GN=Naa50 PE=1 SV=1	1	3	3	3	3	3	3	2	2	2	2	2	2	1	0	2	1	2	1	1	1	2	3
Naca	27.9881	28.4432	28.6988	27.8083	28.0009	27.6077	27.8748	28.182	28.2187	28.2395	28.1016	28.1347	27.7821	27.9913	28.0114	27.9333	27.9428	27.7283	P70670;Q60817	P70670;Q60817	5;4	5;4	5;4	Nascent polypeptide-associated complex subunit alpha, muscle-specific form;Nascent polypeptide-associated complex subunit alpha	Naca	sp|P70670|NACAM_MOUSE Nascent polypeptide-associated complex subunit alpha, muscle-specific form OS=Mus musculus OX=10090 GN=Naca PE=1 SV=2;sp|Q60817|NACA_MOUSE Nascent polypeptide-associated complex subunit alpha OS=Mus musculus OX=10090 GN=Naca PE=1 SV=1	2	5	5	5	5	4	4	5	4	5	5	5	5	5	5	5	4	5	5	5	5	5	5
Nans	25.94	26.6462	26.6134	26.2867	26.3139	26.2013	26.3376	26.4344	26.5077	26.4394	26.2521	26.5215	26.517	26.195	26.0135	25.9431	26.3731	25.9763	Q99J77	Q99J77	3	3	3		Nans	sp|Q99J77|SIAS_MOUSE Sialic acid synthase OS=Mus musculus OX=10090 GN=Nans PE=1 SV=1	1	3	3	3	3	3	3	3	2	2	3	3	3	3	2	2	2	3	3	2	2	2	3
Nap1l1	29.1807	29.2322	29.5858	29.0175	29.1614	28.8694	28.7653	28.9658	28.8699	28.905	29.0172	29.1557	28.9033	28.8698	28.3182	28.4031	28.6063	28.6588	P28656	P28656	12	12	10	Nucleosome assembly protein 1-like 1	Nap1l1	sp|P28656|NP1L1_MOUSE Nucleosome assembly protein 1-like 1 OS=Mus musculus OX=10090 GN=Nap1l1 PE=1 SV=2	1	12	12	10	12	11	10	10	11	10	11	11	11	12	12	11	12	10	11	9	9	11	12
Nap1l4	25.9731	26.4174	26.3362	26.4333	26.251	26.2008	25.7932	25.8395	25.9954	24.438	25.5056	26.1747	26.4962	25.603	25.1958	25.996	26.2262	26.0179	Q78ZA7	Q78ZA7	8	6	6	Nucleosome assembly protein 1-like 4	Nap1l4	sp|Q78ZA7|NP1L4_MOUSE Nucleosome assembly protein 1-like 4 OS=Mus musculus OX=10090 GN=Nap1l4 PE=1 SV=1	1	8	6	6	6	3	5	3	5	4	7	7	7	6	8	6	6	5	4	5	4	4	4
Napa	25.3195	24.9034	25.4055	25.3337	25.5066	25.7088	23.8071	23.7516	24.2254	24.1043	24.0023	24.5001	25.0878	24.5164	24.9505	24.4246	24.9051	24.0235	Q9DB05;P28663	Q9DB05	5;1	5;1	5;1	Alpha-soluble NSF attachment protein	Napa	sp|Q9DB05|SNAA_MOUSE Alpha-soluble NSF attachment protein OS=Mus musculus OX=10090 GN=Napa PE=1 SV=1	2	5	5	5	1	2	0	0	0	1	3	2	2	4	3	5	4	1	2	0	3	1	1
Nars	27.1841	27.1192	26.9099	26.9855	26.8846	26.9349	26.8338	26.6005	26.436	26.4091	27.0555	26.8774	26.7932	26.8486	27.2039	27.2602	26.8104	26.8977	Q8BP47	Q8BP47	9	9	9	Asparagine--tRNA ligase, cytoplasmic	Nars	sp|Q8BP47|SYNC_MOUSE Asparagine--tRNA ligase, cytoplasmic OS=Mus musculus OX=10090 GN=NARS1 PE=1 SV=2	1	9	9	9	7	5	5	5	4	5	8	6	6	7	7	7	7	6	8	7	6	6	7
Nasp	26.0059	26.1736	26.0122	26.1032	26.1975	26.423	26.4099	26.6126	26.0711	25.9239	25.9854	26.3198	25.4817	25.5261	25.768	26.0071	25.6486	25.6129	Q99MD9	Q99MD9	7	7	7	Nuclear autoantigenic sperm protein	Nasp	sp|Q99MD9|NASP_MOUSE Nuclear autoantigenic sperm protein OS=Mus musculus OX=10090 GN=Nasp PE=1 SV=2	1	7	7	7	7	7	3	6	3	3	3	4	5	3	5	5	3	3	3	4	2	3	7
Ncam1	26.1452	24.9004	23.8824	27.2051	27.1245	27.1026	26.2043	26.1226	27.7655	26.5126	26.3488	26.3745	26.0896	26.1118	26.8758	26.6415	25.9904	26.0291	P13595	P13595	4	4	4	Neural cell adhesion molecule 1	Ncam1	sp|P13595|NCAM1_MOUSE Neural cell adhesion molecule 1 OS=Mus musculus OX=10090 GN=Ncam1 PE=1 SV=3	1	4	4	4	2	2	3	2	2	3	2	1	1	4	3	4	2	3	4	3	2	2	2
Ncl	29.3611	29.2073	29.3734	28.6856	29.2288	29.2204	29.779	29.8518	29.8565	29.8735	29.907	30.0828	29.2606	29.3879	29.6862	29.6641	29.4011	29.4722	P09405	P09405	34	34	34	Nucleolin	Ncl	sp|P09405|NUCL_MOUSE Nucleolin OS=Mus musculus OX=10090 GN=Ncl PE=1 SV=2	1	34	34	34	33	34	33	32	33	32	32	29	29	27	29	32	33	31	33	33	34	33	33
Ncstn	25.6003	24.2926	25.8942	26.1746	25.8959	25.7428	26.1403	25.8409	23.9168	24.069	24.2493	24.5448	24.4984	25.9254	25.9772	24.4891	24.4151	26.2525	P57716	P57716	3	3	3	Nicastrin	Ncstn	sp|P57716|NICA_MOUSE Nicastrin OS=Mus musculus OX=10090 GN=Ncstn PE=1 SV=3	1	3	3	3	3	3	2	2	2	0	2	2	2	2	3	3	1	3	2	1	1	2	3
Ndufa4	26.0029	24.8634	26.7607	26.071	25.7445	26.2692	26.345	26.5014	25.9318	26.0266	26.4757	26.5156	26.1588	26.3283	26.518	26.4884	26.62	26.2488	Q62425	Q62425	2	2	2	Cytochrome c oxidase subunit NDUFA4	Ndufa4	sp|Q62425|NDUA4_MOUSE Cytochrome c oxidase subunit NDUFA4 OS=Mus musculus OX=10090 GN=Ndufa4 PE=1 SV=2	1	2	2	2	2	2	2	2	2	2	2	2	2	2	2	2	2	2	2	2	2	2	2
Ndufa9	24.2177	25.0833	24.1254	25.2998	24.8295	25.4643	24.8126	23.9351	25.1003	24.7176	24.506	25.3092	25.6744	25.5012	24.6221	24.6695	24.5546	26.0175	Q9DC69	Q9DC69	3	3	3	NADH dehydrogenase [ubiquinone] 1 alpha subcomplex subunit 9, mitochondrial	Ndufa9	sp|Q9DC69|NDUA9_MOUSE NADH dehydrogenase [ubiquinone] 1 alpha subcomplex subunit 9, mitochondrial OS=Mus musculus OX=10090 GN=Ndufa9 PE=1 SV=2	1	3	3	3	1	2	1	0	1	1	1	2	1	2	3	3	2	2	1	0	1	2	1
Ndufb10	25.7477	26.1444	26.1926	25.9185	26.0949	25.7277	25.8678	26.2278	25.6331	25.5217	26.0317	25.7543	25.6531	25.757	24.4333	25.3723	25.4982	25.4901	Q9DCS9	Q9DCS9	3	3	3	NADH dehydrogenase [ubiquinone] 1 beta subcomplex subunit 10	Ndufb10	sp|Q9DCS9|NDUBA_MOUSE NADH dehydrogenase [ubiquinone] 1 beta subcomplex subunit 10 OS=Mus musculus OX=10090 GN=Ndufb10 PE=1 SV=3	1	3	3	3	3	3	2	2	3	2	3	3	3	3	3	3	2	2	1	2	2	3	3
Ndufs1	25.9369	24.8489	24.4045	26.0147	26.2401	26.0919	24.4315	25.5898	24.2428	24.7502	24.6394	26.2864	25.8889	24.1999	24.326	24.2678	25.7532	25.9803	Q91VD9	Q91VD9	3	3	3	NADH-ubiquinone oxidoreductase 75 kDa subunit, mitochondrial	Ndufs1	sp|Q91VD9|NDUS1_MOUSE NADH-ubiquinone oxidoreductase 75 kDa subunit, mitochondrial OS=Mus musculus OX=10090 GN=Ndufs1 PE=1 SV=2	1	3	3	3	2	3	0	1	1	3	2	1	0	3	2	3	2	1	0	1	2	3	2
Ndufs3	24.887	26.2702	24.484	26.2545	26.4643	26.3349	23.6931	25.6636	23.6257	24.3043	24.4014	23.6569	24.9782	24.6797	24.6004	25.0749	26.3156	24.986	Q9DCT2	Q9DCT2	2	2	2	NADH dehydrogenase [ubiquinone] iron-sulfur protein 3, mitochondrial	Ndufs3	sp|Q9DCT2|NDUS3_MOUSE NADH dehydrogenase [ubiquinone] iron-sulfur protein 3, mitochondrial OS=Mus musculus OX=10090 GN=Ndufs3 PE=1 SV=2	1	2	2	2	1	1	1	1	1	1	1	2	1	2	2	2	1	1	1	1	2	1	1
Ndufv1	23.8541	26.2462	25.0481	26.161	26.3059	26.1833	25.1705	25.8156	24.4529	23.767	24.652	24.4745	25.9485	23.9887	25.8897	24.6276	25.2962	26.0654	Q91YT0	Q91YT0	5	5	5	NADH dehydrogenase [ubiquinone] flavoprotein 1, mitochondrial	Ndufv1	sp|Q91YT0|NDUV1_MOUSE NADH dehydrogenase [ubiquinone] flavoprotein 1, mitochondrial OS=Mus musculus OX=10090 GN=Ndufv1 PE=1 SV=1	1	5	5	5	2	3	0	1	2	1	1	2	1	3	4	2	3	2	2	0	1	5	2
Nedd4	27.5596	27.5573	27.3472	27.4959	27.4503	27.466	27.2458	27.1335	27.2729	27.1507	27.4601	27.2667	27.8298	27.7997	27.8021	27.6981	27.8803	27.9401	P46935	P46935	23	23	22	E3 ubiquitin-protein ligase NEDD4	Nedd4	sp|P46935|NEDD4_MOUSE E3 ubiquitin-protein ligase NEDD4 OS=Mus musculus OX=10090 GN=Nedd4 PE=1 SV=3	1	23	23	22	18	18	13	15	15	18	20	17	18	20	20	20	19	19	21	22	21	23	18
Nedd4l	26.3108	25.8291	25.7408	25.8387	25.9918	24.2365	25.8518	25.8147	24.3739	23.7861	25.997	25.8591	26.0873	26.0706	26.1705	26.0823	27.2391	26.2717	Q8CFI0	Q8CFI0	3	2	2	E3 ubiquitin-protein ligase NEDD4-like	Nedd4l	sp|Q8CFI0|NED4L_MOUSE E3 ubiquitin-protein ligase NEDD4-like OS=Mus musculus OX=10090 GN=Nedd4l PE=1 SV=2	1	3	2	2	3	2	2	1	2	3	3	2	3	3	2	2	2	3	2	3	3	3	2
Nedd8	26.818	27.2957	27.2679	26.5448	26.7274	26.7246	26.6492	26.5028	26.8875	26.6994	26.8847	27.1813	26.5849	26.5403	26.4863	26.4463	26.8721	26.6691	P29595	P29595	3	3	3	NEDD8	Nedd8	sp|P29595|NEDD8_MOUSE NEDD8 OS=Mus musculus OX=10090 GN=Nedd8 PE=1 SV=2	1	3	3	3	3	3	3	3	3	3	3	3	2	3	3	3	3	3	3	2	2	3	3
Nhp2l1	25.5514	24.2913	24.8429	26.1242	25.0464	25.871	26.3602	26.1486	26.5881	26.5416	26.4284	26.605	25.697	26.0037	25.6823	25.7266	25.7073	25.8084	Q9D0T1	Q9D0T1	3	3	3	NHP2-like protein 1;NHP2-like protein 1, N-terminally processed	Nhp2l1	sp|Q9D0T1|NH2L1_MOUSE NHP2-like protein 1 OS=Mus musculus OX=10090 GN=Snu13 PE=1 SV=4	1	3	3	3	2	2	2	2	3	2	2	0	1	2	2	2	2	3	3	2	2	3	2
Nme1	29.7008	29.7966	29.7673	29.7613	29.7831	29.7137	29.857	29.9234	30.0111	29.9825	29.9776	30.015	29.6953	29.5085	29.6849	29.7354	29.7249	29.7682	P15532	P15532	10	10	5	Nucleoside diphosphate kinase A	Nme1	sp|P15532|NDKA_MOUSE Nucleoside diphosphate kinase A OS=Mus musculus OX=10090 GN=Nme1 PE=1 SV=1	1	10	10	5	9	10	9	9	10	9	9	9	9	9	9	9	8	8	8	9	9	10	9
Nme2	30.1583	30.9651	30.5302	29.9399	30.3953	30.1409	30.2261	30.3113	30.1334	30.3909	30.3647	30.4096	29.8716	29.8315	30.3406	30.155	30.1928	30.3697	Q01768	Q01768	9	4	4	Nucleoside diphosphate kinase B	Nme2	sp|Q01768|NDKB_MOUSE Nucleoside diphosphate kinase B OS=Mus musculus OX=10090 GN=Nme2 PE=1 SV=1	1	9	4	4	9	9	9	9	9	9	9	9	9	9	9	9	9	9	9	9	9	9	4
Nmt1	25.9695	24.8755	25.71	25.8615	24.5783	26.1285	26.4115	26.2019	24.3118	25.7491	26.2842	25.7918	26.046	26.4062	26.087	26.1877	26.1248	26.3737	O70310	O70310	3	3	3	Glycylpeptide N-tetradecanoyltransferase 1	Nmt1	sp|O70310|NMT1_MOUSE Glycylpeptide N-tetradecanoyltransferase 1 OS=Mus musculus OX=10090 GN=Nmt1 PE=1 SV=1	1	3	3	3	2	2	1	3	3	3	2	1	2	2	1	2	3	3	3	2	2	3	2
Nolc1	23.86	25.125	24.0045	25.9132	25.0815	25.7387	26.371	26.2586	25.9082	24.1938	26.3043	25.7964	25.8233	25.8236	24.3033	25.9547	25.8503	25.6978	E9Q5C9	E9Q5C9	2	2	2		Nolc1	sp|E9Q5C9|NOLC1_MOUSE Nucleolar and coiled-body phosphoprotein 1 OS=Mus musculus OX=10090 GN=Nolc1 PE=1 SV=1	1	2	2	2	2	2	2	1	2	2	0	0	1	2	1	2	2	2	2	2	2	2	2
Nono	26.1237	26.409	26.4071	26.5881	26.8018	26.109	26.5057	26.696	26.4237	26.4999	26.155	26.2131	26.2811	25.99	26.08	26.2607	25.9198	26.002	Q99K48	Q99K48	7	6	6	Non-POU domain-containing octamer-binding protein	Nono	sp|Q99K48|NONO_MOUSE Non-POU domain-containing octamer-binding protein OS=Mus musculus OX=10090 GN=Nono PE=1 SV=3	1	7	6	6	7	7	7	6	5	4	5	5	5	6	5	6	5	4	5	5	5	4	6
Nop2	24.6242	24.6256	24.4437	24.4001	24.1098	25.5958	26.9608	26.7192	26.7158	26.6618	26.512	26.85	26.5914	26.5869	26.2625	25.8201	26.4158	26.6291	Q922K7	Q922K7	4	4	4	Probable 28S rRNA (cytosine-C(5))-methyltransferase	Nop2	sp|Q922K7|NOP2_MOUSE Probable 28S rRNA (cytosine-C(5))-methyltransferase OS=Mus musculus OX=10090 GN=Nop2 PE=1 SV=1	1	4	4	4	3	4	3	3	3	3	0	0	0	1	1	2	2	3	3	2	3	3	3
Nop56	24.3765	24.7137	24.4477	27.0218	24.6442	26.9686	27.5965	27.4597	27.3923	27.2635	27.4383	27.0308	27.6035	27.4999	26.8968	27.3695	27.4329	27.3192	Q9D6Z1	Q9D6Z1	6	6	6	Nucleolar protein 56	Nop56	sp|Q9D6Z1|NOP56_MOUSE Nucleolar protein 56 OS=Mus musculus OX=10090 GN=Nop56 PE=1 SV=2	1	6	6	6	6	6	5	5	5	3	1	0	0	5	1	2	6	5	5	4	6	4	6
Nos3	26.8867	27.6484	26.9829	26.7544	27.4113	26.5307	26.4219	26.1826	27.1563	26.9873	26.4243	24.803	26.2698	26.5748	24.5917	24.4467	24.5337	26.5284	P70313	P70313	2	2	2	Nitric oxide synthase, endothelial	Nos3	sp|P70313|NOS3_MOUSE Nitric oxide synthase 3 OS=Mus musculus OX=10090 GN=Nos3 PE=1 SV=4	1	2	2	2	1	1	2	1	1	1	2	1	1	1	1	2	1	1	0	1	1	1	1
Npc2	26.1286	26.3993	26.7853	26.038	25.9129	26.2284	25.494	26.1879	25.7422	25.8912	25.7445	25.632	25.6077	25.4089	25.1102	25.7056	25.5127	25.3618	Q9Z0J0	Q9Z0J0	4	4	4	Epididymal secretory protein E1	Npc2	sp|Q9Z0J0|NPC2_MOUSE NPC intracellular cholesterol transporter 2 OS=Mus musculus OX=10090 GN=Npc2 PE=1 SV=1	1	4	4	4	4	3	2	3	2	4	4	3	4	4	4	4	3	3	2	2	2	1	4
Npepps	25.7605	25.5227	25.3084	26.1991	26.4435	26.3446	25.7369	25.7631	25.9463	24.2266	25.6606	24.9994	25.9069	25.9621	26.2446	25.5346	25.5315	24.5835	Q11011	Q11011	7	7	7	Puromycin-sensitive aminopeptidase	Npepps	sp|Q11011|PSA_MOUSE Puromycin-sensitive aminopeptidase OS=Mus musculus OX=10090 GN=Npepps PE=1 SV=2	1	7	7	7	5	5	2	1	3	1	2	4	1	6	5	5	4	3	5	4	2	1	5
Nploc4	24.3893	23.8987	24.3389	26.0039	25.9311	25.0745	26.2113	26.1991	25.9912	23.7258	24.0966	26.1826	25.8808	26.1772	26.1295	25.7264	26.0061	26.1961	P60670	P60670	4	4	4	Nuclear protein localization protein 4 homolog	Nploc4	sp|P60670|NPL4_MOUSE Nuclear protein localization protein 4 homolog OS=Mus musculus OX=10090 GN=Nploc4 PE=1 SV=3	1	4	4	4	3	3	4	2	2	2	2	1	1	4	3	2	4	3	3	4	3	4	3
Npm1	28.9196	28.7521	28.9463	28.8503	28.9153	28.9655	29.5258	29.8554	29.5389	29.6217	29.4762	29.6221	28.9726	29.0167	29.1228	29.1078	29.0871	29.01	Q61937	Q61937	13	13	13	Nucleophosmin	Npm1	sp|Q61937|NPM_MOUSE Nucleophosmin OS=Mus musculus OX=10090 GN=Npm1 PE=1 SV=1	1	13	13	13	12	12	11	12	10	11	10	8	8	10	10	9	9	8	12	9	9	11	12
Npm3	27.7586	27.6475	28.0827	28.036	27.8584	28.0289	28.1595	28.488	27.8112	27.9686	28.3639	28.4888	24.7868	24.5692	24.8383	27.7969	28.3554	28.0924	Q9CPP0	Q9CPP0	2	2	2	Nucleoplasmin-3	Npm3	sp|Q9CPP0|NPM3_MOUSE Nucleoplasmin-3 OS=Mus musculus OX=10090 GN=Npm3 PE=1 SV=3	1	2	2	2	2	2	2	2	2	2	2	2	2	2	2	2	1	1	1	2	2	2	2
Nqo1	25.6236	24.5162	24.1802	26.7028	26.6023	26.5475	25.8533	25.187	27.6774	27.4841	27.3862	26.7903	24.558	25.5443	25.9936	25.4748	27.3899	26.9158	Q64669	Q64669	3	3	3	NAD(P)H dehydrogenase [quinone] 1	Nqo1	sp|Q64669|NQO1_MOUSE NAD(P)H dehydrogenase [quinone] 1 OS=Mus musculus OX=10090 GN=Nqo1 PE=1 SV=3	1	3	3	3	2	2	3	3	3	3	2	1	1	3	3	3	1	2	3	2	3	3	2
Nsdhl	26.3238	24.817	24.4595	26.4919	26.3784	26.6414	25.9479	25.7854	23.4055	23.9241	24.0539	24.7597	26.5094	26.1563	27.2845	26.4925	26.7186	26.2838	Q9R1J0	Q9R1J0	3	3	3	Sterol-4-alpha-carboxylate 3-dehydrogenase, decarboxylating	Nsdhl	sp|Q9R1J0|NSDHL_MOUSE Sterol-4-alpha-carboxylate 3-dehydrogenase, decarboxylating OS=Mus musculus OX=10090 GN=Nsdhl PE=1 SV=1	1	3	3	3	3	3	1	1	0	1	3	1	2	3	2	3	2	3	3	3	2	3	3
Nsfl1c	26.9371	26.9206	27.3036	26.9796	27.0334	26.6006	27.0119	27.1165	26.9031	26.866	27.2837	26.9579	26.7918	26.8664	27.0974	27.3438	26.9611	27.0952	Q9CZ44	Q9CZ44	6	6	6	NSFL1 cofactor p47	Nsfl1c	sp|Q9CZ44|NSF1C_MOUSE NSFL1 cofactor p47 OS=Mus musculus OX=10090 GN=Nsfl1c PE=1 SV=1	1	6	6	6	5	5	3	3	5	4	4	5	6	4	6	6	5	4	6	5	5	6	5
Nsun2	26.7491	26.4048	26.2469	26.6933	26.637	26.4968	26.6967	26.8561	26.7884	26.8473	26.9882	26.4869	26.361	26.4577	26.6167	26.4985	26.4827	26.3441	Q1HFZ0	Q1HFZ0	8	8	8	tRNA (cytosine(34)-C(5))-methyltransferase	Nsun2	sp|Q1HFZ0|NSUN2_MOUSE RNA cytosine C(5)-methyltransferase NSUN2 OS=Mus musculus OX=10090 GN=Nsun2 PE=1 SV=2	1	8	8	8	7	7	5	3	6	5	4	4	3	7	6	5	6	6	7	3	4	6	7
Nucb1	23.7486	24.7721	24.5103	24.9451	25.0759	25.1908	23.6832	24.2152	24.2621	24.2274	25.3427	24.9047	24.5912	24.2594	24.1267	24.122	24.6025	24.898	Q02819	Q02819	2	2	2	Nucleobindin-1	Nucb1	sp|Q02819|NUCB1_MOUSE Nucleobindin-1 OS=Mus musculus OX=10090 GN=Nucb1 PE=1 SV=2	1	2	2	2	1	1	0	1	0	0	0	1	1	2	2	2	1	1	0	0	1	1	1
Nudc	27.251	27.6673	27.8897	27.4758	27.5156	27.2708	27.5097	27.7768	27.7463	27.8406	27.5745	27.5598	27.2357	27.0424	27.169	27.2701	27.2814	27.3449	O35685	O35685	4	4	4	Nuclear migration protein nudC	Nudc	sp|O35685|NUDC_MOUSE Nuclear migration protein nudC OS=Mus musculus OX=10090 GN=Nudc PE=1 SV=1	1	4	4	4	4	4	4	4	4	4	4	4	4	4	4	4	4	3	4	4	4	4	4
Nudcd2	24.6197	24.6075	24.8315	24.5099	23.3804	24.9337	24.5378	25.0709	24.7191	24.2911	24.5208	24.6137	24.5192	24.4017	24.7887	24.5281	24.793	24.2218	Q9CQ48	Q9CQ48	2	2	2	NudC domain-containing protein 2	Nudcd2	sp|Q9CQ48|NUDC2_MOUSE NudC domain-containing protein 2 OS=Mus musculus OX=10090 GN=Nudcd2 PE=1 SV=1	1	2	2	2	2	2	2	2	1	2	2	1	2	2	1	1	2	1	0	1	1	1	2
Nup133	24.0652	25.0035	24.2697	24.9017	24.5295	24.9808	24.6494	24.7796	24.8684	24.9126	25.2459	25.1553	25.3738	25.0553	25.3096	24.2629	24.4272	25.4584	Q8R0G9	Q8R0G9	2	2	2	Nuclear pore complex protein Nup133	Nup133	sp|Q8R0G9|NU133_MOUSE Nuclear pore complex protein Nup133 OS=Mus musculus OX=10090 GN=Nup133 PE=1 SV=2	1	2	2	2	1	2	1	2	2	0	1	0	0	2	1	2	2	2	2	1	1	2	1
Nup93	24.4629	24.7698	23.8142	25.8012	25.7567	25.789	24.4446	24.4801	24.8295	24.3994	23.8649	23.9552	24.6125	25.6193	25.7996	24.8735	25.5252	24.4167	Q8BJ71	Q8BJ71	3	3	3	Nuclear pore complex protein Nup93	Nup93	sp|Q8BJ71|NUP93_MOUSE Nuclear pore complex protein Nup93 OS=Mus musculus OX=10090 GN=Nup93 PE=1 SV=1	1	3	3	3	1	1	1	2	1	1	1	1	2	2	3	3	2	3	3	1	3	2	1
Nxn	26.7816	26.638	26.5241	26.4207	26.5969	26.426	26.1895	26.5655	26.0904	26.0704	25.7998	24.9579	26.5754	26.0366	25.8208	26.1332	26.0646	26.0883	P97346	P97346	4	4	4	Nucleoredoxin	Nxn	sp|P97346|NXN_MOUSE Nucleoredoxin OS=Mus musculus OX=10090 GN=Nxn PE=1 SV=1	1	4	4	4	3	3	2	4	4	1	3	4	3	4	4	4	4	3	3	2	4	3	3
Oat	27.3567	27.7073	27.7979	27.5533	27.6029	27.6597	26.3026	26.5434	26.813	26.7142	26.6757	26.3137	26.8235	26.9943	26.3057	26.6174	26.1766	26.5687	P29758	P29758	10	10	10	Ornithine aminotransferase, mitochondrial	Oat	sp|P29758|OAT_MOUSE Ornithine aminotransferase, mitochondrial OS=Mus musculus OX=10090 GN=Oat PE=1 SV=1	1	10	10	10	7	8	6	6	5	6	10	9	9	9	10	10	10	8	5	6	4	5	7
Ogdh	26.4061	26.4018	26.0245	26.5727	26.5979	26.6787	26.4211	26.6947	26.4825	26.3418	26.4492	26.5649	26.3509	26.6551	26.6803	26.5074	26.4308	26.827	Q60597	Q60597	8	8	8	2-oxoglutarate dehydrogenase, mitochondrial	Ogdh	sp|Q60597|ODO1_MOUSE 2-oxoglutarate dehydrogenase complex component E1 OS=Mus musculus OX=10090 GN=Ogdh PE=1 SV=3	1	8	8	8	5	6	5	4	4	5	4	3	3	4	4	5	4	4	3	5	5	5	5
Ola1	27.1365	27.5899	27.4794	27.5211	27.496	27.5746	27.8653	27.5557	27.518	27.2736	27.3242	27.7995	27.5684	27.4792	27.4508	27.503	27.5364	27.4917	Q9CZ30	Q9CZ30	7	7	7	Obg-like ATPase 1	Ola1	sp|Q9CZ30|OLA1_MOUSE Obg-like ATPase 1 OS=Mus musculus OX=10090 GN=Ola1 PE=1 SV=1	1	7	7	7	6	5	5	6	5	4	4	4	4	5	5	6	6	4	6	4	6	6	6
Ostf1	23.8508	24.4756	26.2743	24.7147	25.618	24.9083	25.5338	25.3973	24.3078	25.7495	25.5867	24.7251	24.714	24.7345	25.1898	24.758	24.3888	25.7044	Q62422	Q62422	2	2	2	Osteoclast-stimulating factor 1	Ostf1	sp|Q62422|OSTF1_MOUSE Osteoclast-stimulating factor 1 OS=Mus musculus OX=10090 GN=Ostf1 PE=1 SV=2	1	2	2	2	2	2	1	2	2	2	1	1	2	1	2	1	2	1	1	1	1	2	2
Otub1	27.6859	27.8425	27.0452	27.4714	27.2512	27.0067	27.6169	27.2207	27.2198	27.4488	27.2255	27.1473	27.0365	27.3729	27.7186	27.4388	27.3095	27.5941	Q7TQI3	Q7TQI3	6	6	6	Ubiquitin thioesterase OTUB1	Otub1	sp|Q7TQI3|OTUB1_MOUSE Ubiquitin thioesterase OTUB1 OS=Mus musculus OX=10090 GN=Otub1 PE=1 SV=2	1	6	6	6	5	5	5	5	4	5	4	3	4	5	5	5	4	4	5	3	4	4	5
Oxct1	27.1702	27.5409	27.8263	28.0784	28.2364	28.214	27.2897	27.1563	27.8069	27.6495	27.3439	27.7512	27.8066	27.5288	27.5724	27.452	27.6146	27.6455	Q9D0K2	Q9D0K2	13	13	13	Succinyl-CoA:3-ketoacid coenzyme A transferase 1, mitochondrial	Oxct1	sp|Q9D0K2|SCOT1_MOUSE Succinyl-CoA:3-ketoacid coenzyme A transferase 1, mitochondrial OS=Mus musculus OX=10090 GN=Oxct1 PE=1 SV=1	1	13	13	13	11	9	11	9	9	9	10	10	11	13	13	13	10	8	11	11	12	11	11
P4ha1	27.8622	28.0261	28.0949	27.6219	27.7262	27.5079	27.2991	27.4639	27.4765	27.5581	27.6485	27.5042	27.4461	27.6053	27.4837	27.6235	27.9129	27.8632	Q60715	Q60715	15	15	15	Prolyl 4-hydroxylase subunit alpha-1	P4ha1	sp|Q60715|P4HA1_MOUSE Prolyl 4-hydroxylase subunit alpha-1 OS=Mus musculus OX=10090 GN=P4ha1 PE=1 SV=2	1	15	15	15	12	11	14	13	13	10	12	14	13	12	13	14	14	14	12	12	14	14	12
P4ha2	25.8199	25.2713	26.1564	24.7168	24.6662	25.226	25.7911	25.9422	25.73	25.9772	25.8959	25.7572	26.2419	26.3018	26.1062	26.1644	26.9514	26.9642	Q60716	Q60716	7	7	7	Prolyl 4-hydroxylase subunit alpha-2	P4ha2	sp|Q60716|P4HA2_MOUSE Prolyl 4-hydroxylase subunit alpha-2 OS=Mus musculus OX=10090 GN=P4ha2 PE=1 SV=1	1	7	7	7	5	3	3	4	4	4	4	3	3	1	1	3	5	5	7	6	7	7	5
P4hb	30.157	30.4012	30.5522	30.2037	30.3044	30.0544	29.8916	30.041	30.1334	30.1369	30.1107	30.1799	30.1156	30.019	30.1039	30.1424	30.2695	30.3134	P09103	P09103	41	41	41	Protein disulfide-isomerase	P4hb	sp|P09103|PDIA1_MOUSE Protein disulfide-isomerase OS=Mus musculus OX=10090 GN=P4hb PE=1 SV=2	1	41	41	41	39	37	38	40	39	39	40	40	41	37	41	36	35	41	40	37	39	38	39
Pa2g4	27.169	26.9275	27.1157	26.9947	27.2005	26.8072	26.79	26.9997	26.8704	26.8781	27.2568	27.2638	26.7148	26.803	26.6196	26.3901	26.6227	26.5955	P50580	P50580	12	12	12	Proliferation-associated protein 2G4	Pa2g4	sp|P50580|PA2G4_MOUSE Proliferation-associated protein 2G4 OS=Mus musculus OX=10090 GN=Pa2g4 PE=1 SV=3	1	12	12	12	11	11	11	11	9	11	10	11	10	9	10	8	10	10	9	8	11	10	11
Pabpc1	28.9905	28.7988	28.8094	28.8706	28.9125	28.954	28.954	29.0692	29.0585	29.1381	29.0165	29.0641	28.9723	29.0106	28.9642	28.9379	28.8809	28.8115	P29341	P29341	23	23	23	Polyadenylate-binding protein 1	Pabpc1	sp|P29341|PABP1_MOUSE Polyadenylate-binding protein 1 OS=Mus musculus OX=10090 GN=Pabpc1 PE=1 SV=2	1	23	23	23	20	19	20	21	19	16	19	19	18	18	18	19	18	18	21	17	18	19	20
Pacsin2	25.5395	25.774	25.8861	25.7565	25.7073	25.5156	25.8341	25.6977	25.6386	25.8935	25.7231	24.6902	25.6708	25.7465	25.8645	24.2725	25.9031	25.8735	Q9WVE8	Q9WVE8	3	3	3	Protein kinase C and casein kinase substrate in neurons protein 2	Pacsin2	sp|Q9WVE8|PACN2_MOUSE Protein kinase C and casein kinase substrate in neurons protein 2 OS=Mus musculus OX=10090 GN=Pacsin2 PE=1 SV=1	1	3	3	3	3	3	3	2	3	1	3	3	2	2	2	3	3	3	3	1	2	3	3
Pafah1b1	25.1107	24.1437	24.3612	26.1984	26.3291	25.8472	25.7729	25.7563	24.1622	24.5146	26.4048	24.5779	25.7435	25.8352	26.1467	25.9774	25.7768	25.8629	P63005	P63005	2	2	2	Platelet-activating factor acetylhydrolase IB subunit alpha	Pafah1b1	sp|P63005|LIS1_MOUSE Platelet-activating factor acetylhydrolase IB subunit beta OS=Mus musculus OX=10090 GN=Pafah1b1 PE=1 SV=2	1	2	2	2	2	2	1	1	2	1	2	1	1	2	2	2	2	2	2	2	2	2	2
Pafah1b2	27.3951	27.5474	27.8489	27.4323	27.4061	27.4489	27.1784	27.4265	27.754	27.5207	27.5769	27.4261	27.6588	27.4296	27.4245	27.3751	27.6677	27.6249	Q61206	Q61206	4	4	4	Platelet-activating factor acetylhydrolase IB subunit beta	Pafah1b2	sp|Q61206|PA1B2_MOUSE Platelet-activating factor acetylhydrolase IB subunit alpha2 OS=Mus musculus OX=10090 GN=Pafah1b2 PE=1 SV=2	1	4	4	4	4	4	3	4	4	3	3	3	4	3	4	3	3	3	4	4	3	3	4
Paics	27.772	27.6818	27.3997	28.1672	28.2366	28.0734	28.5608	28.4581	28.2476	28.2375	28.0879	27.9115	28.2878	28.2815	28.2056	28.0419	27.8097	27.8869	Q9DCL9	Q9DCL9	13	13	13	Multifunctional protein ADE2;Phosphoribosylaminoimidazole-succinocarboxamide synthase;Phosphoribosylaminoimidazole carboxylase	Paics	sp|Q9DCL9|PUR6_MOUSE Bifunctional phosphoribosylaminoimidazole carboxylase/phosphoribosylaminoimidazole succinocarboxamide synthetase OS=Mus musculus OX=10090 GN=Paics PE=1 SV=4	1	13	13	13	13	13	9	10	7	11	9	10	10	12	11	11	9	12	8	9	7	9	13
Pak2	26.1691	26.4137	26.7669	26.6944	25.9059	25.5265	25.9864	26.0863	25.8604	25.969	26.2546	26.4579	25.8988	26.2409	26.3733	26.4136	26.2396	26.623	Q8CIN4;Q61036;O88643	Q8CIN4	6;2;1	6;2;1	6;2;1	Serine/threonine-protein kinase PAK 2;PAK-2p27;PAK-2p34	Pak2	sp|Q8CIN4|PAK2_MOUSE Serine/threonine-protein kinase PAK 2 OS=Mus musculus OX=10090 GN=Pak2 PE=1 SV=1	3	6	6	6	5	4	5	3	4	5	4	4	5	4	4	4	4	5	5	4	5	5	5
Palld	27.9429	27.8994	28.1362	27.9759	28.1551	27.7864	27.4937	27.7667	28.04	27.95	27.418	27.3112	27.8279	27.8747	27.5047	27.5784	27.0013	27.282	Q9ET54	Q9ET54	15	15	14	Palladin	Palld	sp|Q9ET54|PALLD_MOUSE Palladin OS=Mus musculus OX=10090 GN=Palld PE=1 SV=2	1	15	15	14	11	13	13	13	9	10	14	11	14	10	14	13	11	12	9	10	8	11	11
Park7	26.2883	26.737	27.0528	26.6939	26.7539	26.6132	26.9644	27.2339	26.8551	27.0649	26.8218	26.8896	26.5293	26.3162	26.5109	26.5856	26.2439	26.4066	Q99LX0	Q99LX0	7	7	7	Protein deglycase DJ-1	Park7	sp|Q99LX0|PARK7_MOUSE Parkinson disease protein 7 homolog OS=Mus musculus OX=10090 GN=Park7 PE=1 SV=1	1	7	7	7	5	7	5	5	5	5	6	5	6	4	7	5	5	3	6	6	4	4	5
Parva	26.7574	27.2464	26.9328	26.7777	27.0515	26.6521	26.3176	26.1836	26.0654	25.0661	24.5372	25.6269	26.7666	24.9059	26.0889	25.7892	24.2681	25.2645	Q9EPC1	Q9EPC1	2	2	2	Alpha-parvin	Parva	sp|Q9EPC1|PARVA_MOUSE Alpha-parvin OS=Mus musculus OX=10090 GN=Parva PE=1 SV=1	1	2	2	2	2	2	2	1	1	2	2	2	2	2	2	2	2	1	2	2	1	1	2
Pbdc1	25.6867	25.8891	26.0095	25.393	25.6797	25.7549	25.8177	26.101	26.5899	26.5084	26.3679	26.6788	26.0639	25.7338	25.6952	25.806	25.5196	25.9248	Q9D0B6	Q9D0B6	4	4	4	Protein PBDC1	Pbdc1	sp|Q9D0B6|PBDC1_MOUSE Protein PBDC1 OS=Mus musculus OX=10090 GN=Pbdc1 PE=1 SV=1	1	4	4	4	4	4	4	4	4	4	3	4	4	4	4	4	4	3	4	3	3	3	4
Pcbp1	28.7163	28.8503	28.9076	28.9618	28.9055	28.9169	29.0306	29.0125	29.0395	29.0415	29.0605	29.0814	28.9314	28.6975	28.8265	28.7924	29.0178	28.8996	P60335	P60335	11	11	9	Poly(rC)-binding protein 1	Pcbp1	sp|P60335|PCBP1_MOUSE Poly(rC)-binding protein 1 OS=Mus musculus OX=10090 GN=Pcbp1 PE=1 SV=1	1	11	11	9	11	11	11	11	10	10	10	9	8	11	10	10	9	10	10	11	10	9	11
Pcbp2	28.0617	28.3573	28.23	28.1548	28.2764	28.4816	28.5475	28.4349	28.3073	28.2753	28.4837	28.4485	28.5369	28.2871	28.0544	28.074	28.1875	28.2321	Q61990;P57722	Q61990	11;3	9;1	9;1	Poly(rC)-binding protein 2	Pcbp2	sp|Q61990|PCBP2_MOUSE Poly(rC)-binding protein 2 OS=Mus musculus OX=10090 GN=Pcbp2 PE=1 SV=1	2	11	9	9	10	10	9	9	8	8	8	8	7	9	8	9	8	8	8	8	8	8	8
Pck2	27.0733	27.1483	26.2419	27.7671	27.7483	27.5709	26.8405	26.4626	25.5453	26.3936	26.6642	26.3024	26.8644	26.1251	27.7591	27.6065	26.9075	27.4066	Q8BH04	Q8BH04	9	9	9	Phosphoenolpyruvate carboxykinase [GTP], mitochondrial	Pck2	sp|Q8BH04|PCKGM_MOUSE Phosphoenolpyruvate carboxykinase [GTP], mitochondrial OS=Mus musculus OX=10090 GN=Pck2 PE=1 SV=1	1	9	9	9	7	6	1	4	4	3	6	4	2	9	9	9	5	3	6	8	6	7	7
Pcna	26.8078	26.6334	26.7491	26.8365	26.7068	26.6513	26.8559	27.1454	26.7651	26.9175	26.7393	26.6495	26.8617	26.8304	26.7882	26.9091	27.0399	26.8547	P17918	P17918	14	14	14	Proliferating cell nuclear antigen	Pcna	sp|P17918|PCNA_MOUSE Proliferating cell nuclear antigen OS=Mus musculus OX=10090 GN=Pcna PE=1 SV=2	1	14	14	14	13	14	12	11	8	9	11	9	8	9	9	8	9	9	10	11	13	10	13
Pcolce	26.837	27.4196	27.0365	26.7783	26.9536	26.7662	26.7141	26.4724	26.1415	26.1347	27.1781	26.7262	26.9442	27.0039	27.2925	27.2687	27.2783	27.5245	Q61398	Q61398	9	9	9	Procollagen C-endopeptidase enhancer 1	Pcolce	sp|Q61398|PCOC1_MOUSE Procollagen C-endopeptidase enhancer 1 OS=Mus musculus OX=10090 GN=Pcolce PE=1 SV=2	1	9	9	9	5	6	4	4	4	6	7	7	6	7	8	5	4	6	7	8	6	7	5
Pdap1	26.7757	26.8116	27.394	26.7542	24.7335	26.1896	26.1283	26.8237	26.3068	26.3926	26.3713	26.8046	25.949	26.7378	26.2079	26.1369	25.8414	26.2344	Q3UHX2	Q3UHX2	4	4	4	28 kDa heat- and acid-stable phosphoprotein	Pdap1	sp|Q3UHX2|HAP28_MOUSE 28 kDa heat- and acid-stable phosphoprotein OS=Mus musculus OX=10090 GN=Pdap1 PE=1 SV=1	1	4	4	4	4	4	4	4	4	3	3	4	3	4	3	3	3	4	4	4	4	4	4
Pdcd5	27.1531	27.2489	27.4376	27.1204	27.2099	27.1041	26.3134	26.0802	26.3939	23.2228	26.4281	26.3529	26.5736	26.2959	24.2438	26.0214	26.3076	26.1002	P56812	P56812	4	4	4	Programmed cell death protein 5	Pdcd5	sp|P56812|PDCD5_MOUSE Programmed cell death protein 5 OS=Mus musculus OX=10090 GN=Pdcd5 PE=1 SV=3	1	4	4	4	3	4	3	2	3	4	4	4	4	4	4	4	3	4	2	3	4	4	3
Pdcd6ip	27.1887	27.2937	26.9524	27.1915	27.3261	27.3157	26.6294	26.5393	26.9383	26.903	27.227	27.0826	27.2694	27.1749	27.3307	27.3328	27.3063	27.3297	Q9WU78	Q9WU78	25	25	25	Programmed cell death 6-interacting protein	Pdcd6ip	sp|Q9WU78|PDC6I_MOUSE Programmed cell death 6-interacting protein OS=Mus musculus OX=10090 GN=Pdcd6ip PE=1 SV=3	1	25	25	25	16	18	16	16	18	17	20	16	17	19	20	19	21	20	20	19	17	20	16
Pdcl3	26.0337	26.3592	26.4424	24.8628	25.8971	24.4684	26.1615	24.5353	25.6498	24.1622	25.9058	23.5407	24.4946	26.18	26.0726	26.0474	25.7628	26.0144	Q8BVF2	Q8BVF2	3	3	3	Phosducin-like protein 3	Pdcl3	sp|Q8BVF2|PDCL3_MOUSE Phosducin-like protein 3 OS=Mus musculus OX=10090 GN=Pdcl3 PE=1 SV=1	1	3	3	3	2	1	2	1	3	1	2	2	2	1	3	1	1	3	2	2	3	2	2
Pdgfrb	25.658	25.324	25.9951	25.9004	25.9356	25.9226	24.7292	24.5802	25.3332	24.0888	24.2637	24.6003	25.4369	25.054	26.2112	26.2276	25.5489	24.7226	P05622	P05622	2	2	2	Platelet-derived growth factor receptor beta	Pdgfrb	sp|P05622|PGFRB_MOUSE Platelet-derived growth factor receptor beta OS=Mus musculus OX=10090 GN=Pdgfrb PE=1 SV=2	1	2	2	2	1	1	2	1	1	1	2	1	2	2	2	2	2	1	2	2	2	1	1
Pdha1	27.5774	27.3853	27.6844	27.6744	27.6387	27.6691	27.129	27.2835	27.3788	27.3805	27.2856	27.4838	27.3506	27.322	27.1268	27.2898	27.2405	27.0723	P35486	P35486	5	5	5	Pyruvate dehydrogenase E1 component subunit alpha, somatic form, mitochondrial	Pdha1	sp|P35486|ODPA_MOUSE Pyruvate dehydrogenase E1 component subunit alpha, somatic form, mitochondrial OS=Mus musculus OX=10090 GN=Pdha1 PE=1 SV=1	1	5	5	5	5	5	5	5	5	5	5	4	4	4	4	5	4	5	4	5	5	5	5
Pdhb	24.2008	24.9116	23.7906	25.1244	25.6243	25.1258	25.1112	25.047	24.7248	24.9699	24.9115	24.898	25.1135	24.2876	25.1715	24.4617	25.034	24.8405	Q9D051	Q9D051	2	2	2	Pyruvate dehydrogenase E1 component subunit beta, mitochondrial	Pdhb	sp|Q9D051|ODPB_MOUSE Pyruvate dehydrogenase E1 component subunit beta, mitochondrial OS=Mus musculus OX=10090 GN=Pdhb PE=1 SV=1	1	2	2	2	1	2	1	2	2	2	1	2	1	2	2	2	2	1	2	1	2	0	1
Pdia3	30.2505	30.3889	30.6686	30.2214	30.2787	30.0836	29.7173	29.9109	29.7676	29.9331	29.9723	30.021	29.9514	29.9588	29.8655	29.9712	30.1772	30.1283	P27773	P27773	37	37	37	Protein disulfide-isomerase A3	Pdia3	sp|P27773|PDIA3_MOUSE Protein disulfide-isomerase A3 OS=Mus musculus OX=10090 GN=Pdia3 PE=1 SV=2	1	37	37	37	37	35	32	32	33	33	36	36	36	36	36	36	35	33	33	35	35	35	37
Pdia4	26.7382	26.9357	27.0737	27.0663	27.1609	26.957	26.2827	26.4136	26.3805	26.6074	26.6303	26.5292	26.5033	26.6041	26.6105	26.6516	26.7027	26.6822	P08003	P08003	15	15	15	Protein disulfide-isomerase A4	Pdia4	sp|P08003|PDIA4_MOUSE Protein disulfide-isomerase A4 OS=Mus musculus OX=10090 GN=Pdia4 PE=1 SV=3	1	15	15	15	13	12	13	13	14	11	13	14	14	13	15	13	12	13	13	14	13	14	13
Pdia5	24.0418	26.5943	26.1071	25.9883	24.1664	24.7943	24.1167	24.6342	23.5231	24.4096	25.8868	25.7752	24.4226	25.2339	26.276	26.0506	26.5329	26.4361	Q921X9	Q921X9	5	5	5	Protein disulfide-isomerase A5	Pdia5	sp|Q921X9|PDIA5_MOUSE Protein disulfide-isomerase A5 OS=Mus musculus OX=10090 GN=Pdia5 PE=1 SV=1	1	5	5	5	0	0	0	0	3	4	1	3	2	2	1	1	1	2	4	3	5	4	0
Pdia6	28.9274	29.1096	29.1001	29.1615	29.3949	29.1301	28.7491	28.9212	28.9471	28.9777	28.8461	28.8136	28.9782	29.0001	28.7289	28.6539	28.9737	28.9118	Q922R8	Q922R8	16	16	16	Protein disulfide-isomerase A6	Pdia6	sp|Q922R8|PDIA6_MOUSE Protein disulfide-isomerase A6 OS=Mus musculus OX=10090 GN=Pdia6 PE=1 SV=3	1	16	16	16	16	16	14	16	16	16	16	16	15	16	16	16	15	15	16	14	16	16	16
Pdlim1	28.5038	28.5866	28.9981	24.2234	23.7433	24.3092	28.3845	28.6935	28.293	28.3569	28.1988	28.1647	28.2898	28.3319	28.0827	28.0376	27.7874	27.6568	O70400	O70400	14	14	14	PDZ and LIM domain protein 1	Pdlim1	sp|O70400|PDLI1_MOUSE PDZ and LIM domain protein 1 OS=Mus musculus OX=10090 GN=Pdlim1 PE=1 SV=4	1	14	14	14	14	13	11	12	11	11	11	12	12	0	0	0	12	10	10	11	9	12	14
Pdlim5	27.5562	27.7775	27.8658	27.7738	27.9351	27.6799	27.4365	27.4547	27.3935	27.452	27.1129	27.1378	27.6196	27.7305	26.9547	26.9383	27.0863	26.9914	Q8CI51	Q8CI51	17	17	17	PDZ and LIM domain protein 5	Pdlim5	sp|Q8CI51|PDLI5_MOUSE PDZ and LIM domain protein 5 OS=Mus musculus OX=10090 GN=Pdlim5 PE=1 SV=4	1	17	17	17	15	16	17	14	13	14	16	16	16	16	16	16	16	17	15	15	14	14	15
Pdlim7	27.0397	27.0442	27.2132	27.1055	26.8411	26.7128	26.7429	26.8225	26.4816	26.4072	26.857	26.7304	26.9226	27.0263	26.7563	26.6937	26.6946	26.5945	Q3TJD7	Q3TJD7	10	10	10	PDZ and LIM domain protein 7	Pdlim7	sp|Q3TJD7|PDLI7_MOUSE PDZ and LIM domain protein 7 OS=Mus musculus OX=10090 GN=Pdlim7 PE=1 SV=1	1	10	10	10	6	10	7	8	8	7	8	10	9	9	9	10	8	9	8	6	9	7	6
Pdxdc1	26.0316	25.8942	25.7806	25.9537	25.5387	25.2668	26.2758	25.6804	26.0362	25.3608	26.0629	25.6895	26.0904	25.8181	27.0281	26.7077	26.5056	26.7698	Q99K01	Q99K01	6	6	6	Pyridoxal-dependent decarboxylase domain-containing protein 1	Pdxdc1	sp|Q99K01|PDXD1_MOUSE Pyridoxal-dependent decarboxylase domain-containing protein 1 OS=Mus musculus OX=10090 GN=Pdxdc1 PE=1 SV=2	1	6	6	6	4	3	2	2	4	2	5	3	3	4	3	4	4	3	5	4	5	5	4
Pebp1	29.4711	29.5871	29.8188	29.6672	29.5412	29.5085	28.655	28.8891	29.3888	29.4912	29.0192	29.3651	28.9125	28.8788	28.4131	28.4451	28.6515	28.5866	P70296	P70296	8	8	8	Phosphatidylethanolamine-binding protein 1;Hippocampal cholinergic neurostimulating peptide	Pebp1	sp|P70296|PEBP1_MOUSE Phosphatidylethanolamine-binding protein 1 OS=Mus musculus OX=10090 GN=Pebp1 PE=1 SV=3	1	8	8	8	7	7	8	8	8	7	8	8	8	8	7	8	6	7	7	6	7	6	7
Pfas	32.3062	32.4318	32.6254	32.2642	32.6369	32.1284	32.5888	32.3187	32.5979	32.4067	32.752	33.0429	31.7939	32.172	32.4414	32.3236	32.1497	32.0542	Q5SUR0	Q5SUR0	10	10	10	Phosphoribosylformylglycinamidine synthase	Pfas	sp|Q5SUR0|PUR4_MOUSE Phosphoribosylformylglycinamidine synthase OS=Mus musculus OX=10090 GN=Pfas PE=1 SV=1	1	10	10	10	8	6	5	7	3	4	5	6	5	8	5	4	4	9	8	3	8	4	8
Pfdn1	24.9111	24.5045	26.1855	24.97	25.4518	23.6736	24.6257	25.0186	24.0056	24.1666	25.4665	25.0984	23.8985	24.771	24.5163	24.0039	24.1802	24.3331	Q9CWM4	Q9CWM4	3	3	3	Prefoldin subunit 1	Pfdn1	sp|Q9CWM4|PFD1_MOUSE Prefoldin subunit 1 OS=Mus musculus OX=10090 GN=Pfdn1 PE=1 SV=1	1	3	3	3	2	3	2	1	1	0	2	1	3	2	1	1	1	2	2	2	0	1	2
Pfdn2	26.4624	26.5234	27.2669	26.6092	26.7053	26.3163	26.5366	26.9476	26.5978	26.8064	26.8021	26.9141	26.6603	26.3332	26.491	26.3418	26.5623	26.3462	O70591	O70591	3	3	3	Prefoldin subunit 2	Pfdn2	sp|O70591|PFD2_MOUSE Prefoldin subunit 2 OS=Mus musculus OX=10090 GN=Pfdn2 PE=1 SV=2	1	3	3	3	3	3	3	2	3	3	3	3	3	3	2	2	2	3	2	3	2	2	3
Pfdn5	25.6148	25.7537	26.0564	25.1697	25.1658	25.1294	25.5392	25.1854	25.6333	25.4411	25.4417	25.6591	25.3422	24.1911	24.2734	25.1797	25.1923	24.7171	Q9WU28	Q9WU28	2	2	2	Prefoldin subunit 5	Pfdn5	sp|Q9WU28|PFD5_MOUSE Prefoldin subunit 5 OS=Mus musculus OX=10090 GN=Pfdn5 PE=1 SV=1	1	2	2	2	2	2	2	2	1	2	2	2	2	2	2	2	2	1	1	1	2	1	2
Pfdn6	24.7052	24.7595	26.3831	24.7704	25.6968	25.7169	25.5253	25.984	25.6664	25.7527	23.9408	25.6533	25.6069	25.4568	25.302	25.7327	25.4194	24.2998	Q03958	Q03958	4	4	4	Prefoldin subunit 6	Pfdn6	sp|Q03958|PFD6_MOUSE Prefoldin subunit 6 OS=Mus musculus OX=10090 GN=Pfdn6 PE=1 SV=1	1	4	4	4	3	3	2	3	0	2	2	2	2	0	2	2	2	3	2	2	3	1	3
Pgam1	30.0154	30.1713	30.3624	30.2376	30.2932	29.9651	30.1331	30.2317	30.0792	30.2133	30.0398	30.0519	29.7469	29.5717	29.5446	29.7166	29.8244	29.7024	Q9DBJ1;O70250	Q9DBJ1	18;4	18;4	18;4	Phosphoglycerate mutase 1	Pgam1	sp|Q9DBJ1|PGAM1_MOUSE Phosphoglycerate mutase 1 OS=Mus musculus OX=10090 GN=Pgam1 PE=1 SV=3	2	18	18	18	17	17	15	15	16	14	14	13	12	13	14	12	14	13	13	15	12	13	17
Pgd	27.7614	27.6585	27.4321	27.8358	27.7422	27.911	28.5464	28.4698	27.9719	27.9765	28.0808	28.0504	27.9084	28.0579	28.38	28.124	28.2505	28.2442	Q9DCD0	Q9DCD0	18	18	18	6-phosphogluconate dehydrogenase, decarboxylating	Pgd	sp|Q9DCD0|6PGD_MOUSE 6-phosphogluconate dehydrogenase, decarboxylating OS=Mus musculus OX=10090 GN=Pgd PE=1 SV=3	1	18	18	18	17	18	13	13	14	12	10	13	9	12	12	14	14	14	16	14	15	16	17
Pgk1	30.1977	30.3661	30.3689	29.9499	30.1352	29.8461	29.6644	29.8313	30.1363	30.2645	29.9442	29.9939	29.8711	29.7042	29.0285	29.1773	29.5146	29.3384	P09411	P09411	23	23	21	Phosphoglycerate kinase 1	Pgk1	sp|P09411|PGK1_MOUSE Phosphoglycerate kinase 1 OS=Mus musculus OX=10090 GN=Pgk1 PE=1 SV=4	1	23	23	21	20	21	20	23	21	20	21	21	21	19	21	20	18	18	15	19	19	18	20
Pgls	27.6075	27.5221	27.7715	27.6131	27.7759	27.5614	27.0483	27.3696	27.5937	27.5453	27.4625	27.5534	27.5095	27.5052	27.6188	27.6566	27.3989	27.3284	Q9CQ60	Q9CQ60	7	7	7	6-phosphogluconolactonase	Pgls	sp|Q9CQ60|6PGL_MOUSE 6-phosphogluconolactonase OS=Mus musculus OX=10090 GN=Pgls PE=1 SV=1	1	7	7	7	4	6	5	5	7	5	5	6	6	6	7	7	6	5	6	6	5	7	4
Pgm1	25.7275	24.5252	25.0503	25.4	25.4505	26.1942	26.6559	26.3885	26.6193	26.0173	25.8159	24.6184	26.2839	25.9857	26.2612	24.7066	26.2341	26.3568	Q9D0F9	Q9D0F9	3	3	3	Phosphoglucomutase-1	Pgm1	sp|Q9D0F9|PGM1_MOUSE Phosphoglucomutase-1 OS=Mus musculus OX=10090 GN=Pgm1 PE=1 SV=4	1	3	3	3	3	3	2	2	2	1	2	0	2	2	2	2	2	2	2	2	3	2	3
Pgp	26.7158	27.0781	26.6618	26.3212	24.8711	26.4333	26.602	26.7977	23.9578	26.3725	26.6925	26.9149	26.7389	26.5898	26.1852	26.7834	26.8498	27.1138	Q8CHP8	Q8CHP8	3	3	3	Phosphoglycolate phosphatase	Pgp	sp|Q8CHP8|PGP_MOUSE Glycerol-3-phosphate phosphatase OS=Mus musculus OX=10090 GN=Pgp PE=1 SV=1	1	3	3	3	3	3	1	3	2	2	3	3	3	3	1	3	2	2	2	3	2	2	3
Pgrmc1	27.1553	27.7653	27.8076	27.5643	27.7154	27.2504	26.0902	26.3891	26.5527	26.297	26.9281	26.939	26.7225	26.9135	26.2575	26.3185	26.8977	26.7013	O55022	O55022	7	7	7	Membrane-associated progesterone receptor component 1	Pgrmc1	sp|O55022|PGRC1_MOUSE Membrane-associated progesterone receptor component 1 OS=Mus musculus OX=10090 GN=Pgrmc1 PE=1 SV=4	1	7	7	7	5	5	5	3	5	5	6	6	6	6	7	5	4	4	5	4	5	6	5
Phb	27.5444	27.6326	27.5563	27.7133	27.8759	27.7684	27.7845	27.8297	27.9653	27.8682	27.9389	27.8421	27.6197	27.6602	27.9668	27.9098	27.8341	27.677	P67778	P67778	17	17	17	Prohibitin	Phb	sp|P67778|PHB1_MOUSE Prohibitin 1 OS=Mus musculus OX=10090 GN=Phb1 PE=1 SV=1	1	17	17	17	16	17	14	14	15	13	15	15	14	16	14	14	15	13	13	15	16	16	16
Phb2	27.2097	27.1513	26.9664	27.7952	27.6604	27.865	27.8991	27.8637	27.5712	27.4544	27.7778	27.6754	27.6034	27.7088	27.917	27.7179	27.8364	28.0378	O35129	O35129	14	14	14	Prohibitin-2	Phb2	sp|O35129|PHB2_MOUSE Prohibitin-2 OS=Mus musculus OX=10090 GN=Phb2 PE=1 SV=1	1	14	14	14	12	12	11	13	11	9	10	9	11	13	13	14	13	12	13	14	14	13	12
Phgdh	28.0881	28.1657	27.9732	28.3384	28.3903	28.2457	27.9222	28.0526	27.8888	27.9514	28.164	28.0963	27.9075	27.9205	28.2663	28.2961	27.9519	28.0524	Q61753	Q61753	23	23	23	D-3-phosphoglycerate dehydrogenase	Phgdh	sp|Q61753|SERA_MOUSE D-3-phosphoglycerate dehydrogenase OS=Mus musculus OX=10090 GN=Phgdh PE=1 SV=3	1	23	23	23	22	20	18	18	21	19	19	19	19	19	20	19	19	19	20	19	16	18	22
Picalm	26.8472	26.2861	25.0302	24.5378	26.515	26.8407	24.6822	24.1698	24.4245	26.1027	23.4736	24.5155	24.0862	26.1811	24.5954	24.607	24.718	26.1251	Q7M6Y3	Q7M6Y3	3	3	3	Phosphatidylinositol-binding clathrin assembly protein	Picalm	sp|Q7M6Y3|PICAL_MOUSE Phosphatidylinositol-binding clathrin assembly protein OS=Mus musculus OX=10090 GN=Picalm PE=1 SV=1	1	3	3	3	1	1	1	2	1	1	2	2	1	2	2	2	1	2	1	1	1	2	1
Pitrm1	26.4629	24.231	26.7186	26.6862	27.177	26.6399	26.6176	26.9996	26.6999	26.7636	26.7903	26.7447	26.7376	26.7636	26.6897	26.9165	26.4729	26.4422	Q8K411	Q8K411	6	6	6	Presequence protease, mitochondrial	Pitrm1	sp|Q8K411|PREP_MOUSE Presequence protease, mitochondrial OS=Mus musculus OX=10090 GN=Pitrm1 PE=1 SV=1	1	6	6	6	4	6	6	4	4	4	5	2	4	5	6	6	4	5	6	5	3	4	4
Pkm	32.3193	32.2833	32.2543	32.0021	32.0831	31.9607	31.7619	31.7483	32.0777	32.1102	32.1521	32.0531	32.068	31.9876	32.1919	32.1168	32.1441	32.0411	P52480;P53657	P52480	40;2	40;2	40;2	Pyruvate kinase PKM	Pkm	sp|P52480|KPYM_MOUSE Pyruvate kinase PKM OS=Mus musculus OX=10090 GN=Pkm PE=1 SV=4	2	40	40	40	36	38	40	40	33	35	38	37	33	35	36	34	33	34	35	35	35	37	36
Pla2g4a	25.5502	25.6427	25.6235	26.5894	26.346	26.8019	25.5722	25.8775	24.5991	25.4033	24.7013	25.2844	26.0756	25.7347	25.2566	24.4599	25.019	24.2641	P47713	P47713	5	5	5	Cytosolic phospholipase A2;Phospholipase A2;Lysophospholipase	Pla2g4a	sp|P47713|PA24A_MOUSE Cytosolic phospholipase A2 OS=Mus musculus OX=10090 GN=Pla2g4a PE=1 SV=1	1	5	5	5	3	3	1	2	1	2	3	2	2	4	5	4	3	3	2	1	0	1	3
Plaa	25.8017	26.1345	24.1457	25.8728	26.4514	25.903	26.504	25.8005	25.8963	25.6764	26.2497	25.9536	26.1627	24.6638	26.3119	26.1124	26.2877	26.9095	P27612	P27612	4	4	4	Phospholipase A-2-activating protein	Plaa	sp|P27612|PLAP_MOUSE Phospholipase A-2-activating protein OS=Mus musculus OX=10090 GN=Plaa PE=1 SV=4	1	4	4	4	4	4	2	2	3	2	3	2	0	3	3	4	2	2	4	4	3	4	4
Pld3	25.5748	24.1934	24.598	25.7217	26.1301	25.7499	24.457	23.8934	23.4455	23.5992	24.7691	24.239	23.4041	25.0851	24.333	24.0161	24.5834	24.9579	O35405	O35405	2	2	2	Phospholipase D3	Pld3	sp|O35405|PLD3_MOUSE 5-3 exonuclease PLD3 OS=Mus musculus OX=10090 GN=Pld3 PE=1 SV=1	1	2	2	2	0	0	1	1	0	0	2	1	1	2	2	2	0	2	1	1	1	2	0
Plec	29.0867	28.8851	28.8893	28.6446	28.1897	28.561	28.2117	28.1178	28.8584	28.8252	28.995	28.9698	29.1484	29.1796	29.2708	29.2109	28.9751	29.0032	Q9QXS1;Q8R0W0	Q9QXS1	165;3	165;3	164;3	Plectin	Plec	sp|Q9QXS1|PLEC_MOUSE Plectin OS=Mus musculus OX=10090 GN=Plec PE=1 SV=3	2	165	165	164	120	103	124	128	135	130	148	129	120	125	98	128	150	148	150	150	141	147	120
Plin3	27.4001	27.4862	27.5272	27.7171	27.7452	27.6119	27.2913	27.6676	27.7307	27.4468	27.1306	27.0896	27.904	27.4659	27.967	27.9923	27.9953	27.9636	Q9DBG5	Q9DBG5	7	7	7	Perilipin-3	Plin3	sp|Q9DBG5|PLIN3_MOUSE Perilipin-3 OS=Mus musculus OX=10090 GN=Plin3 PE=1 SV=1	1	7	7	7	5	5	5	6	5	4	4	4	4	6	6	4	6	5	5	7	5	6	5
Plod3	26.8758	27.2123	26.947	26.9961	27.1609	26.97	26.4567	25.9303	26.4943	26.3639	26.5969	26.8392	27.0439	26.9363	26.8474	26.8921	26.9346	27.0453	Q9R0E1	Q9R0E1	10	10	10	Procollagen-lysine,2-oxoglutarate 5-dioxygenase 3	Plod3	sp|Q9R0E1|PLOD3_MOUSE Multifunctional procollagen lysine hydroxylase and glycosyltransferase LH3 OS=Mus musculus OX=10090 GN=Plod3 PE=1 SV=1	1	10	10	10	6	8	7	7	8	8	10	8	8	10	10	10	9	8	9	9	8	8	6
Plp2	26.1039	26.3134	25.9495	25.9819	26.1921	24.1469	26.8257	26.0796	25.8153	25.1313	26.5588	24.8153	24.1425	26.8744	26.5669	23.6555	26.1485	26.3131	Q9R1Q7	Q9R1Q7	2	2	2	Proteolipid protein 2	Plp2	sp|Q9R1Q7|PLP2_MOUSE Proteolipid protein 2 OS=Mus musculus OX=10090 GN=Plp2 PE=1 SV=1	1	2	2	2	2	2	2	1	2	1	2	2	2	2	2	1	2	2	2	1	2	2	2
Pls3	27.7478	28.0674	27.6387	27.7962	27.7457	27.633	28.0389	27.8048	27.5462	27.6137	27.4288	27.4926	28.0174	27.8102	27.9587	27.6189	27.5673	27.6586	Q99K51;Q61233;Q3V0K9	Q99K51	18;2;2	18;2;2	18;2;2	Plastin-3	Pls3	sp|Q99K51|PLST_MOUSE Plastin-3 OS=Mus musculus OX=10090 GN=Pls3 PE=1 SV=3	3	18	18	18	17	18	14	15	13	12	16	15	9	12	13	14	14	15	18	12	13	15	17
Pmpca	25.8648	23.9154	25.6073	25.8009	26.0584	25.4829	25.6762	25.8966	26.0645	25.8003	23.6309	25.9077	26.1162	24.649	26.129	24.1561	25.0238	24.5433	Q9DC61	Q9DC61	2	2	2	Mitochondrial-processing peptidase subunit alpha	Pmpca	sp|Q9DC61|MPPA_MOUSE Mitochondrial-processing peptidase subunit alpha OS=Mus musculus OX=10090 GN=Pmpca PE=1 SV=1	1	2	2	2	2	2	2	2	1	2	2	1	2	1	2	1	2	1	2	0	1	1	2
Pnp	27.4088	27.3453	27.6598	27.983	27.6017	27.5931	27.4436	27.2056	27.4397	27.3394	27.7725	27.2573	28.092	27.8451	27.5317	27.2822	27.9528	27.8213	P23492	P23492	4	4	4	Purine nucleoside phosphorylase	Pnp	sp|P23492|PNPH_MOUSE Purine nucleoside phosphorylase OS=Mus musculus OX=10090 GN=Pnp PE=1 SV=2	1	4	4	4	3	4	3	3	3	2	3	2	2	4	3	2	2	2	2	3	4	3	3
Por	26.1422	26.1277	25.9439	25.199	25.7147	26.1322	26.3598	25.7923	26.1674	25.9593	26.3922	26.5745	26.0907	25.9802	26.0723	26.3929	26.4103	26.5345	P37040	P37040	4	4	4	NADPH--cytochrome P450 reductase	Por	sp|P37040|NCPR_MOUSE NADPH--cytochrome P450 reductase OS=Mus musculus OX=10090 GN=Por PE=1 SV=2	1	4	4	4	4	3	3	3	4	4	2	2	2	1	3	3	4	3	4	4	4	4	4
Ppa1	27.4249	27.8386	27.8947	27.4494	27.5225	27.1251	27.6973	27.6314	27.6301	27.8611	27.6475	27.8641	27.069	27.3593	27.2829	27.3148	27.0264	26.8127	Q9D819	Q9D819	11	11	11	Inorganic pyrophosphatase	Ppa1	sp|Q9D819|IPYR_MOUSE Inorganic pyrophosphatase OS=Mus musculus OX=10090 GN=Ppa1 PE=1 SV=1	1	11	11	11	11	11	11	10	9	10	10	8	9	10	9	7	7	7	8	9	9	10	11
Ppia	32.3883	32.4637	32.7027	32.1244	31.8953	31.8357	31.9077	32.2708	32.1552	32.2452	31.6636	31.9355	31.1177	31.2865	31.0001	31.1169	31.1985	31.0567	P17742	P17742	14	14	14	Peptidyl-prolyl cis-trans isomerase A;Peptidyl-prolyl cis-trans isomerase A, N-terminally processed	Ppia	sp|P17742|PPIA_MOUSE Peptidyl-prolyl cis-trans isomerase A OS=Mus musculus OX=10090 GN=Ppia PE=1 SV=2	1	14	14	14	12	14	13	13	12	12	14	14	13	12	12	14	11	11	12	12	11	11	12
Ppib	26.7742	27.0206	26.7332	26.9785	27.1029	26.9643	26.7949	26.8975	27.0601	27.0376	27.2794	27.5284	27.27	27.2518	27.1778	27.2595	27.4714	27.3875	P24369	P24369	7	7	7	Peptidyl-prolyl cis-trans isomerase B	Ppib	sp|P24369|PPIB_MOUSE Peptidyl-prolyl cis-trans isomerase B OS=Mus musculus OX=10090 GN=Ppib PE=1 SV=2	1	7	7	7	7	4	6	7	5	6	7	6	3	5	6	5	6	5	6	6	7	6	7
Ppic	25.0244	24.3809	25.0012	26.445	26.2471	25.4361	24.6427	25.3604	23.9422	24.8322	24.8575	25.6463	25.5132	25.2299	24.5076	25.3455	25.6453	26.0663	P30412	P30412	2	2	2	Peptidyl-prolyl cis-trans isomerase C	Ppic	sp|P30412|PPIC_MOUSE Peptidyl-prolyl cis-trans isomerase C OS=Mus musculus OX=10090 GN=Ppic PE=1 SV=1	1	2	2	2	1	2	1	1	1	2	2	1	2	2	2	2	2	2	1	2	2	2	1
Ppid	26.5172	26.8411	26.9157	26.3305	26.6065	26.4338	27.034	27.0884	27.0675	27.0465	26.9885	27.1918	26.5978	26.5639	25.8883	26.085	26.5583	26.2665	Q9CR16	Q9CR16	7	7	7	Peptidyl-prolyl cis-trans isomerase D	Ppid	sp|Q9CR16|PPID_MOUSE Peptidyl-prolyl cis-trans isomerase D OS=Mus musculus OX=10090 GN=Ppid PE=1 SV=3	1	7	7	7	6	7	5	4	6	6	6	7	6	5	7	6	6	6	4	3	5	3	6
Ppm1f	26.4409	24.4876	23.8498	23.9667	26.385	24.1583	26.2425	23.5456	25.5642	23.8123	26.9274	23.5261	26.2998	26.4728	27.2786	26.4784	27.344	24.3517	Q8CGA0	Q8CGA0	3	3	3	Protein phosphatase 1F	Ppm1f	sp|Q8CGA0|PPM1F_MOUSE Protein phosphatase 1F OS=Mus musculus OX=10090 GN=Ppm1f PE=1 SV=1	1	3	3	3	2	1	0	1	2	0	2	1	0	1	2	1	2	3	2	2	3	1	2
Ppp1ca	27.2955	27.298	27.3997	27.6009	27.4122	27.5672	27.6322	27.5808	27.5506	27.4866	27.5741	27.8032	27.5868	27.606	27.5509	27.5313	27.5772	27.6395	P62137	P62137	17	17	5	Serine/threonine-protein phosphatase PP1-alpha catalytic subunit	Ppp1ca	sp|P62137|PP1A_MOUSE Serine/threonine-protein phosphatase PP1-alpha catalytic subunit OS=Mus musculus OX=10090 GN=Ppp1ca PE=1 SV=1	1	17	17	5	17	17	16	16	17	16	16	16	15	16	14	15	15	17	15	17	16	16	17
Ppp1cb	25.9999	25.9268	25.6042	25.9248	25.8729	25.9361	25.7453	25.7965	25.6007	25.6023	25.9698	25.6856	26.1759	25.9401	26.3623	25.8952	25.8012	25.6823	P62141	P62141	13	4	4	Serine/threonine-protein phosphatase PP1-beta catalytic subunit	Ppp1cb	sp|P62141|PP1B_MOUSE Serine/threonine-protein phosphatase PP1-beta catalytic subunit OS=Mus musculus OX=10090 GN=Ppp1cb PE=1 SV=3	1	13	4	4	13	12	10	11	13	11	12	11	12	11	10	12	12	12	12	11	10	11	4
Ppp1cc	25.8936	25.711	26.0281	26.182	25.928	26.3777	26.0926	26.3349	26.1552	26.1173	26.328	26.0108	26.4386	26.5796	26.181	26.492	26.0802	25.8904	P63087	P63087	15	3	2	Serine/threonine-protein phosphatase PP1-gamma catalytic subunit	Ppp1cc	sp|P63087|PP1G_MOUSE Serine/threonine-protein phosphatase PP1-gamma catalytic subunit OS=Mus musculus OX=10090 GN=Ppp1cc PE=1 SV=1	1	15	3	2	14	14	13	14	14	14	13	13	13	13	11	13	13	14	13	15	13	14	2
Ppp1r14b	27.0387	27.074	27.3101	26.7788	27.3167	26.3991	26.5779	26.8589	26.7533	26.415	27.1655	27.5627	26.652	26.6112	26.986	26.8291	27.0853	26.6741	Q62084	Q62084	3	3	3	Protein phosphatase 1 regulatory subunit 14B	Ppp1r14b	sp|Q62084|PP14B_MOUSE Protein phosphatase 1 regulatory subunit 14B OS=Mus musculus OX=10090 GN=Ppp1r14b PE=1 SV=2	1	3	3	3	3	3	3	3	2	2	3	3	3	3	2	2	3	3	3	3	3	3	3
Ppp1r7	27.2721	26.4218	27.2807	26.6239	27.1086	26.8933	23.951	26.2892	26.558	26.642	26.4368	26.6521	26.5351	26.8056	26.8731	27.3711	26.7182	26.8076	Q3UM45	Q3UM45	4	4	4	Protein phosphatase 1 regulatory subunit 7	Ppp1r7	sp|Q3UM45|PP1R7_MOUSE Protein phosphatase 1 regulatory subunit 7 OS=Mus musculus OX=10090 GN=Ppp1r7 PE=1 SV=2	1	4	4	4	1	3	2	3	2	2	3	3	3	2	2	3	2	3	3	3	2	2	1
Ppp2ca	28.0754	27.8709	27.7925	28.0277	27.9708	28.3644	28.1661	28.0226	28.0377	27.9708	27.8459	27.9184	28.0813	27.7831	27.9069	27.8584	27.847	27.9946	P63330;P62715;P97470	P63330;P62715	7;6;2	7;6;2	7;6;2	Serine/threonine-protein phosphatase 2A catalytic subunit alpha isoform;Serine/threonine-protein phosphatase 2A catalytic subunit beta isoform	Ppp2ca;Ppp2cb	sp|P63330|PP2AA_MOUSE Serine/threonine-protein phosphatase 2A catalytic subunit alpha isoform OS=Mus musculus OX=10090 GN=Ppp2ca PE=1 SV=1;sp|P62715|PP2AB_MOUSE Serine/threonine-protein phosphatase 2A catalytic subunit beta isoform OS=Mus musculus OX=10090	3	7	7	7	5	7	6	5	7	6	7	5	5	6	7	5	6	6	6	6	7	5	5
Ppp2r1a	28.0064	27.8059	27.578	28.294	28.0925	28.2209	28.1383	27.982	27.9383	27.8212	27.8341	27.7741	28.1449	28.1986	28.1165	27.9274	27.7036	27.9921	Q76MZ3	Q76MZ3	10	10	6	Serine/threonine-protein phosphatase 2A 65 kDa regulatory subunit A alpha isoform	Ppp2r1a	sp|Q76MZ3|2AAA_MOUSE Serine/threonine-protein phosphatase 2A 65 kDa regulatory subunit A alpha isoform OS=Mus musculus OX=10090 GN=Ppp2r1a PE=1 SV=3	1	10	10	6	10	9	9	10	9	8	10	10	10	10	10	10	10	10	10	9	9	9	10
Ppp2r1b	24.3301	25.3176	24.4706	25.4532	25.0896	24.3127	25.2814	25.1155	24.284	24.1513	24.0722	24.3542	25.4668	24.202	24.3608	24.7286	24.3879	24.3797	Q7TNP2	Q7TNP2	6	2	2	Serine/threonine-protein phosphatase 2A 65 kDa regulatory subunit A beta isoform	Ppp2r1b	sp|Q7TNP2|2AAB_MOUSE Serine/threonine-protein phosphatase 2A 65 kDa regulatory subunit A beta isoform OS=Mus musculus OX=10090 GN=Ppp2r1b PE=1 SV=2	1	6	2	2	6	5	3	5	3	3	5	6	5	6	6	5	6	5	5	5	4	5	2
Ppp2r2a	26.91	26.6546	26.7204	26.3524	26.743	26.6031	26.9518	26.8318	26.9813	26.8253	26.5793	26.9797	27.1593	26.8924	26.7966	26.5436	26.7149	26.7304	Q6P1F6;Q925E7;Q6ZWR4;Q8BG02	Q6P1F6	7;3;2;1	7;3;2;1	7;3;2;1	Serine/threonine-protein phosphatase 2A 55 kDa regulatory subunit B alpha isoform	Ppp2r2a	sp|Q6P1F6|2ABA_MOUSE Serine/threonine-protein phosphatase 2A 55 kDa regulatory subunit B alpha isoform OS=Mus musculus OX=10090 GN=Ppp2r2a PE=1 SV=1	4	7	7	7	6	6	7	6	6	7	6	5	5	2	5	7	5	3	5	6	6	6	6
Ppp2r4	26.0857	24.6946	23.7953	26.0139	26.2126	25.9768	25.8916	25.7389	26.3818	26.0474	25.9207	24.978	26.0104	24.1885	23.9563	25.1378	26.2935	26.1987	P58389	P58389	2	2	2	Serine/threonine-protein phosphatase 2A activator	Ppp2r4	sp|P58389|PTPA_MOUSE Serine/threonine-protein phosphatase 2A activator OS=Mus musculus OX=10090 GN=Ptpa PE=1 SV=1	1	2	2	2	2	2	2	2	2	1	2	1	1	2	2	2	2	1	1	0	2	2	2
Ppp5c	24.621	25.2663	24.5758	25.3709	25.7358	25.4269	25.1137	24.5671	24.4016	24.228	24.8056	24.9964	25.2075	24.334	24.3153	24.809	24.8509	24.3855	Q60676	Q60676	2	2	2	Serine/threonine-protein phosphatase 5	Ppp5c	sp|Q60676|PPP5_MOUSE Serine/threonine-protein phosphatase 5 OS=Mus musculus OX=10090 GN=Ppp5c PE=1 SV=3	1	2	2	2	0	1	1	0	1	1	1	1	1	2	2	2	1	1	0	0	0	0	0
Prdx1	29.6673	29.9628	30.1932	29.6756	29.7373	29.4913	29.8075	30.0137	29.9933	30.0278	29.9087	30.068	29.7142	29.5522	29.3216	29.3177	29.7709	29.7445	P35700	P35700	20	20	19	Peroxiredoxin-1	Prdx1	sp|P35700|PRDX1_MOUSE Peroxiredoxin-1 OS=Mus musculus OX=10090 GN=Prdx1 PE=1 SV=1	1	20	20	19	18	17	18	18	15	16	18	18	18	18	20	16	16	16	18	19	20	17	18
Prdx2	28.588	28.9556	29.1899	28.7993	28.8044	28.7194	28.8443	28.9458	28.7993	28.8595	28.634	28.7962	28.7005	28.4578	28.2452	28.1339	28.3341	28.2765	Q61171	Q61171	15	15	15	Peroxiredoxin-2	Prdx2	sp|Q61171|PRDX2_MOUSE Peroxiredoxin-2 OS=Mus musculus OX=10090 GN=Prdx2 PE=1 SV=3	1	15	15	15	13	13	13	12	13	12	11	13	14	15	13	13	13	12	11	10	11	13	13
Prdx3	25.9502	26.35	26.5731	26.5086	26.4836	26.4939	26.3824	26.2646	26.3913	26.0979	26.2061	26.2566	25.8675	25.9867	25.305	25.7	25.8322	25.6469	P20108	P20108	4	4	4	Thioredoxin-dependent peroxide reductase, mitochondrial	Prdx3	sp|P20108|PRDX3_MOUSE Thioredoxin-dependent peroxide reductase, mitochondrial OS=Mus musculus OX=10090 GN=Prdx3 PE=1 SV=1	1	4	4	4	4	4	4	3	2	3	3	4	4	4	4	4	4	3	3	3	3	3	4
Prdx4	30.3321	30.7371	30.8848	30.1747	30.2405	30.1806	29.8436	29.7579	30.2541	30.4096	30.173	30.243	30.13	30.3047	30.1573	30.3576	29.9695	29.8512	O08807	O08807	7	6	6	Peroxiredoxin-4	Prdx4	sp|O08807|PRDX4_MOUSE Peroxiredoxin-4 OS=Mus musculus OX=10090 GN=Prdx4 PE=1 SV=1	1	7	6	6	7	6	7	7	7	6	7	6	7	6	6	6	7	7	7	7	6	6	6
Prdx5	28.609	28.5873	28.8585	28.2911	28.1857	28.2644	28.1395	28.4678	28.1279	28.1917	27.8089	28.1015	28.3644	27.9572	27.4814	27.5541	28.1539	28.1935	P99029	P99029	9	9	9	Peroxiredoxin-5, mitochondrial	Prdx5	sp|P99029|PRDX5_MOUSE Peroxiredoxin-5, mitochondrial OS=Mus musculus OX=10090 GN=Prdx5 PE=1 SV=2	1	9	9	9	6	6	5	6	6	8	6	7	7	6	8	8	6	6	5	4	7	7	6
Prdx6	27.726	28.1743	28.2551	28.3611	28.5184	28.2162	28.1939	28.1874	28.1242	28.155	27.9942	28.2288	27.4032	27.2497	27.0686	27.2112	27.1162	26.9246	O08709	O08709	10	10	10	Peroxiredoxin-6	Prdx6	sp|O08709|PRDX6_MOUSE Peroxiredoxin-6 OS=Mus musculus OX=10090 GN=Prdx6 PE=1 SV=3	1	10	10	10	9	10	9	8	10	10	9	9	10	10	10	10	8	7	6	9	9	8	9
Prep	27.3364	27.4336	27.2883	27.2246	27.4013	27.3431	27.3791	27.3281	27.0848	27.1638	27.259	27.2543	27.2127	26.8811	26.5611	26.7497	27.0477	26.9485	Q9QUR6	Q9QUR6	15	15	15	Prolyl endopeptidase	Prep	sp|Q9QUR6|PPCE_MOUSE Prolyl endopeptidase OS=Mus musculus OX=10090 GN=Prep PE=1 SV=1	1	15	15	15	13	14	13	13	14	13	15	14	11	12	12	13	13	13	9	10	11	10	13
Prkaca	24.0169	25.6851	23.8842	25.5771	25.6823	25.665	25.5524	23.8407	24.233	24.1256	24.8616	24.701	25.9252	25.8001	25.6261	25.5264	25.0634	25.3088	P05132	P05132	3	3	2	cAMP-dependent protein kinase catalytic subunit alpha	Prkaca	sp|P05132|KAPCA_MOUSE cAMP-dependent protein kinase catalytic subunit alpha OS=Mus musculus OX=10090 GN=Prkaca PE=1 SV=3	1	3	3	2	3	1	1	1	1	0	1	2	1	2	2	2	2	3	2	2	1	3	3
Prkar1a	25.9215	25.6554	25.7718	25.9176	26.8247	26.4855	26.319	26.71	25.9428	25.9622	25.899	25.8679	25.9675	25.9896	26.2926	26.6006	26.4223	26.1949	Q9DBC7	Q9DBC7	7	7	7	cAMP-dependent protein kinase type I-alpha regulatory subunit;cAMP-dependent protein kinase type I-alpha regulatory subunit, N-terminally processed	Prkar1a	sp|Q9DBC7|KAP0_MOUSE cAMP-dependent protein kinase type I-alpha regulatory subunit OS=Mus musculus OX=10090 GN=Prkar1a PE=1 SV=3	1	7	7	7	7	6	5	5	4	4	3	3	4	4	6	6	5	4	5	6	5	5	7
Prkar2a	26.5845	26.3559	26.3117	24.8047	24.0451	24.4513	24.2645	25.5763	24.3061	23.935	24.0309	24.7955	26.442	26.2425	24.6602	23.9451	25.7203	24.1921	P12367	P12367	4	2	2	cAMP-dependent protein kinase type II-alpha regulatory subunit	Prkar2a	sp|P12367|KAP2_MOUSE cAMP-dependent protein kinase type II-alpha regulatory subunit OS=Mus musculus OX=10090 GN=Prkar2a PE=1 SV=2	1	4	2	2	2	2	1	1	2	1	4	4	4	2	1	0	3	2	2	2	3	2	1
Prkar2b	26.9046	26.8251	26.9732	24.8061	25.7582	24.6247	24.0771	25.064	24.4647	25.9492	25.1454	24.5563	24.2403	23.9606	25.4625	25.6757	25.8186	23.9472	P31324	P31324	5	5	3	cAMP-dependent protein kinase type II-beta regulatory subunit	Prkar2b	sp|P31324|KAP3_MOUSE cAMP-dependent protein kinase type II-beta regulatory subunit OS=Mus musculus OX=10090 GN=Prkar2b PE=1 SV=3	1	5	5	3	1	2	1	3	1	1	4	5	3	2	3	1	1	0	3	1	2	1	1
Prkcsh	27.8341	28.1139	28.355	27.8272	27.8777	27.5372	27.3507	27.4904	27.6393	27.8736	27.9245	27.8572	27.4184	27.5068	27.4662	27.714	27.7762	27.9018	O08795	O08795	9	9	9	Glucosidase 2 subunit beta	Prkcsh	sp|O08795|GLU2B_MOUSE Glucosidase 2 subunit beta OS=Mus musculus OX=10090 GN=Prkcsh PE=1 SV=1	1	9	9	9	6	8	9	8	8	9	7	8	8	7	8	6	7	8	9	6	8	7	6
Prmt1	26.0961	25.4644	25.8055	26.515	26.6385	26.4191	25.5888	25.4338	24.4406	23.3573	25.7608	25.043	24.9468	25.9195	25.8344	25.4998	23.8942	24.8761	Q9JIF0	Q9JIF0	8	8	8	Protein arginine N-methyltransferase 1	Prmt1	sp|Q9JIF0|ANM1_MOUSE Protein arginine N-methyltransferase 1 OS=Mus musculus OX=10090 GN=Prmt1 PE=1 SV=1	1	8	8	8	4	4	2	1	2	1	7	6	4	6	5	7	2	2	2	1	1	1	4
Prpf19	26.8932	25.001	26.5839	27.005	26.8003	26.9555	27.7295	27.7222	26.6967	27.3519	27.0602	26.8984	26.7142	27.087	27.0045	26.9333	27.498	27.4295	Q99KP6	Q99KP6	8	8	8	Pre-mRNA-processing factor 19	Prpf19	sp|Q99KP6|PRP19_MOUSE Pre-mRNA-processing factor 19 OS=Mus musculus OX=10090 GN=Prpf19 PE=1 SV=1	1	8	8	8	6	6	4	5	4	3	3	1	2	4	5	4	4	5	6	3	4	5	6
Prpf6	23.8442	24.6173	24.5142	24.1914	27.339	25.0394	27.6034	27.4242	27.532	23.1248	23.4296	27.1441	27.7779	25.3374	25.0047	24.7503	27.4558	27.9414	Q91YR7	Q91YR7	2	2	2	Pre-mRNA-processing factor 6	Prpf6	sp|Q91YR7|PRP6_MOUSE Pre-mRNA-processing factor 6 OS=Mus musculus OX=10090 GN=Prpf6 PE=1 SV=1	1	2	2	2	2	2	2	1	0	2	1	1	1	1	2	1	2	1	1	1	2	2	2
Prpf8	23.8001	24.9751	25.4963	25.6553	24.8331	25.8845	25.5658	26.2399	26.3047	25.6086	24.9029	24.7054	25.885	26.2576	25.2572	26.257	23.7044	25.6223	Q99PV0	Q99PV0	4	4	4	Pre-mRNA-processing-splicing factor 8	Prpf8	sp|Q99PV0|PRP8_MOUSE Pre-mRNA-processing-splicing factor 8 OS=Mus musculus OX=10090 GN=Prpf8 PE=1 SV=2	1	4	4	4	3	3	2	3	2	1	1	0	2	3	3	4	2	3	3	2	1	3	3
Prps1	24.1261	27.0084	23.9561	25.411	24.3972	27.1071	27.3674	27.1126	24.697	24.7457	27.4176	24.4728	26.434	24.2776	24.2193	24.3795	24.9227	24.3689	Q9D7G0;Q9CS42	Q9D7G0;Q9CS42	4;4	4;4	4;4	Ribose-phosphate pyrophosphokinase 1;Ribose-phosphate pyrophosphokinase 2	Prps1;Prps2	sp|Q9D7G0|PRPS1_MOUSE Ribose-phosphate pyrophosphokinase 1 OS=Mus musculus OX=10090 GN=Prps1 PE=1 SV=4;sp|Q9CS42|PRPS2_MOUSE Ribose-phosphate pyrophosphokinase 2 OS=Mus musculus OX=10090 GN=Prps2 PE=1 SV=4	2	4	4	4	2	3	3	2	4	3	0	3	2	1	0	2	4	2	2	1	2	2	2
Prrc1	24.6683	24.2379	26.1471	24.0598	25.9345	23.9351	26.1764	26.0662	24.5034	24.2805	25.7664	24.3651	26.0875	26.0012	26.1244	24.9722	26.1076	26.2561	Q3UPH1	Q3UPH1	2	2	2	Protein PRRC1	Prrc1	sp|Q3UPH1|PRRC1_MOUSE Protein PRRC1 OS=Mus musculus OX=10090 GN=Prrc1 PE=1 SV=1	1	2	2	2	2	2	1	1	2	0	1	1	2	1	2	1	2	2	2	1	2	2	2
Psap	27.5346	27.8494	28.0237	27.0955	26.8606	27.1094	26.7538	27.0991	27.3052	27.4033	26.9055	27.1717	26.939	26.8322	26.4882	26.8159	26.6389	26.4722	Q61207	Q61207	9	9	9	Prosaposin	Psap	sp|Q61207|SAP_MOUSE Prosaposin OS=Mus musculus OX=10090 GN=Psap PE=1 SV=2	1	9	9	9	5	8	9	8	8	5	8	8	9	6	6	6	5	5	6	6	5	6	5
Psat1	27.3906	27.5242	27.1104	27.4885	27.5911	27.5464	27.2604	27.0427	27.2569	27.2259	27.5402	27.3889	27.5662	27.3031	27.7124	27.5757	27.454	27.5373	Q99K85	Q99K85	15	15	15	Phosphoserine aminotransferase	Psat1	sp|Q99K85|SERC_MOUSE Phosphoserine aminotransferase OS=Mus musculus OX=10090 GN=Psat1 PE=1 SV=1	1	15	15	15	11	12	12	9	10	11	13	11	11	13	12	10	11	10	10	12	14	10	11
Psma1	26.8082	27.2703	27.1867	27.0874	27.2196	26.8523	26.9822	26.8427	26.8403	27.1477	27.0169	26.9428	26.971	26.9327	27.0972	26.9578	26.9615	27.0054	Q9R1P4	Q9R1P4	12	12	12	Proteasome subunit alpha type-1	Psma1	sp|Q9R1P4|PSA1_MOUSE Proteasome subunit alpha type-1 OS=Mus musculus OX=10090 GN=Psma1 PE=1 SV=1	1	12	12	12	10	9	11	10	11	9	7	11	8	8	9	8	10	10	8	8	11	9	10
Psma2	27.5524	28.0594	27.8786	27.673	27.8062	27.8469	27.8583	27.9236	27.9155	27.99	27.6619	28.0534	27.6785	27.7418	27.922	27.8786	27.8977	27.8687	P49722	P49722	8	8	8	Proteasome subunit alpha type-2	Psma2	sp|P49722|PSA2_MOUSE Proteasome subunit alpha type-2 OS=Mus musculus OX=10090 GN=Psma2 PE=1 SV=3	1	8	8	8	7	6	7	5	5	5	5	8	6	6	8	6	4	5	5	6	4	4	7
Psma3	27.2522	27.2425	27.016	27.5227	27.8091	27.5707	27.1535	27.5766	26.7358	27.3253	27.2537	27.0709	27.1835	27.2544	27.8422	27.1897	24.4826	26.9553	O70435	O70435	4	4	4	Proteasome subunit alpha type-3	Psma3	sp|O70435|PSA3_MOUSE Proteasome subunit alpha type-3 OS=Mus musculus OX=10090 GN=Psma3 PE=1 SV=3	1	4	4	4	3	3	2	2	2	3	2	2	1	2	4	4	3	2	2	2	1	2	3
Psma4	26.5184	25.87	26.0256	26.6845	26.8833	26.8113	26.5722	26.4757	26.2286	26.3645	26.3503	25.882	26.2331	26.5904	26.3108	26.0399	25.934	26.2599	Q9R1P0	Q9R1P0	5	5	5	Proteasome subunit alpha type-4	Psma4	sp|Q9R1P0|PSA4_MOUSE Proteasome subunit alpha type-4 OS=Mus musculus OX=10090 GN=Psma4 PE=1 SV=1	1	5	5	5	5	4	4	4	5	3	4	5	4	4	5	5	2	5	5	4	4	4	5
Psma5	27.3277	27.4741	27.7108	27.6963	27.5387	27.4778	27.5345	27.4609	27.6695	27.4957	27.6156	27.7031	27.3853	27.3815	27.2491	27.3971	27.4596	27.5168	Q9Z2U1	Q9Z2U1	5	5	5	Proteasome subunit alpha type-5	Psma5	sp|Q9Z2U1|PSA5_MOUSE Proteasome subunit alpha type-5 OS=Mus musculus OX=10090 GN=Psma5 PE=1 SV=1	1	5	5	5	5	5	5	5	5	5	5	5	5	5	5	5	5	5	5	5	5	5	5
Psma6	26.5829	26.3085	26.3993	26.6392	26.4857	26.5783	26.51	26.4466	26.6204	26.4734	26.5104	26.384	26.4618	26.4439	26.3157	26.3296	26.4972	26.56	Q9QUM9	Q9QUM9	7	7	7	Proteasome subunit alpha type-6	Psma6	sp|Q9QUM9|PSA6_MOUSE Proteasome subunit alpha type-6 OS=Mus musculus OX=10090 GN=Psma6 PE=1 SV=1	1	7	7	7	7	7	7	7	6	7	6	7	6	6	6	7	7	7	7	6	7	7	7
Psma7	27.7742	27.8269	27.8691	28.0971	28.1139	27.8107	28.2953	28.0076	28.0852	28.004	28.3161	28.0212	27.9431	28.017	28.1037	27.9838	27.8398	27.9769	Q9Z2U0;Q9CWH6	Q9Z2U0;Q9CWH6	9;5	9;5	9;5	Proteasome subunit alpha type-7;Proteasome subunit alpha type-7-like	Psma7;Psma8	sp|Q9Z2U0|PSA7_MOUSE Proteasome subunit alpha type-7 OS=Mus musculus OX=10090 GN=Psma7 PE=1 SV=1;sp|Q9CWH6|PSMA8_MOUSE Proteasome subunit alpha type-8 OS=Mus musculus OX=10090 GN=Psma8 PE=1 SV=1	2	9	9	9	8	8	6	9	8	9	7	8	8	8	7	8	7	7	8	7	8	7	8
Psmb1	26.8359	27.035	26.7884	27.199	27.0134	27.1023	26.8791	26.934	27.1973	26.4985	26.7898	26.9442	27.0207	26.7477	27.3836	27.0789	27.5269	26.7954	O09061	O09061	5	5	5	Proteasome subunit beta type-1	Psmb1	sp|O09061|PSB1_MOUSE Proteasome subunit beta type-1 OS=Mus musculus OX=10090 GN=Psmb1 PE=1 SV=1	1	5	5	5	3	3	4	2	3	3	3	3	1	3	4	4	3	2	3	4	3	4	3
Psmb2	25.4648	26.0705	25.8144	26.1621	25.7177	25.9103	25.9255	25.7798	25.5323	25.5452	25.781	25.9055	26.0721	25.8457	25.7415	25.7536	25.8963	25.8088	Q9R1P3	Q9R1P3	4	4	4	Proteasome subunit beta type-2	Psmb2	sp|Q9R1P3|PSB2_MOUSE Proteasome subunit beta type-2 OS=Mus musculus OX=10090 GN=Psmb2 PE=1 SV=1	1	4	4	4	3	4	3	2	2	3	2	2	4	3	4	4	3	2	3	3	3	3	3
Psmb3	26.4996	26.581	26.5167	27.0292	27.1999	26.9319	27.0923	26.9199	26.9118	26.3849	26.821	27.0273	26.9316	26.9316	26.9087	27.0271	27.0789	27.0282	Q9R1P1	Q9R1P1	3	3	3	Proteasome subunit beta type-3	Psmb3	sp|Q9R1P1|PSB3_MOUSE Proteasome subunit beta type-3 OS=Mus musculus OX=10090 GN=Psmb3 PE=1 SV=1	1	3	3	3	3	3	3	3	3	2	2	2	3	3	3	2	3	2	3	3	3	2	3
Psmb4	26.2232	26.4663	26.651	26.6649	26.8107	26.4281	26.392	26.4646	26.3445	26.4263	26.378	26.2991	26.347	26.3325	26.3678	26.3936	26.3335	26.1955	P99026	P99026	5	5	5	Proteasome subunit beta type-4	Psmb4	sp|P99026|PSB4_MOUSE Proteasome subunit beta type-4 OS=Mus musculus OX=10090 GN=Psmb4 PE=1 SV=1	1	5	5	5	5	5	5	5	3	3	3	4	4	3	3	3	3	3	5	5	4	5	5
Psmb5	25.9977	25.8719	25.8949	26.648	26.5428	26.3412	26.4551	26.4533	25.8783	26.1957	25.9439	26.0905	26.2919	26.4627	26.2376	26.35	26.3396	26.5215	O55234	O55234	4	4	4	Proteasome subunit beta type-5	Psmb5	sp|O55234|PSB5_MOUSE Proteasome subunit beta type-5 OS=Mus musculus OX=10090 GN=Psmb5 PE=1 SV=3	1	4	4	4	3	3	3	3	3	3	2	4	3	4	3	4	2	3	3	2	3	4	3
Psmb6	27.2087	27.3299	27.6521	27.2374	27.5992	27.4105	27.1709	27.268	27.3791	27.5171	27.3086	27.4531	27.2682	27.1915	27.184	27.2521	27.1385	27.2817	Q60692	Q60692	5	5	5	Proteasome subunit beta type-6	Psmb6	sp|Q60692|PSB6_MOUSE Proteasome subunit beta type-6 OS=Mus musculus OX=10090 GN=Psmb6 PE=1 SV=3	1	5	5	5	5	5	5	5	5	5	5	5	5	5	5	5	5	5	5	5	5	5	5
Psmc1	26.7462	26.9013	27.1113	26.72	26.7294	26.6022	26.5536	27.0669	26.7883	26.9598	26.7201	27.0988	26.818	26.8107	26.9091	26.9387	26.9281	26.6923	P62192	P62192	9	9	9	26S protease regulatory subunit 4	Psmc1	sp|P62192|PRS4_MOUSE 26S proteasome regulatory subunit 4 OS=Mus musculus OX=10090 GN=Psmc1 PE=1 SV=1	1	9	9	9	7	6	6	5	7	5	8	5	6	5	5	7	5	6	7	6	5	6	7
Psmc2	26.3908	26.3491	26.2026	26.6429	26.4669	26.4365	26.5795	26.5908	26.4825	26.3648	26.5858	26.3985	26.5347	26.5065	26.5387	26.4889	26.5792	26.5091	P46471	P46471	13	13	13	26S protease regulatory subunit 7	Psmc2	sp|P46471|PRS7_MOUSE 26S proteasome regulatory subunit 7 OS=Mus musculus OX=10090 GN=Psmc2 PE=1 SV=5	1	13	13	13	11	12	10	13	12	10	12	9	10	12	11	10	12	11	12	10	12	13	11
Psmc3	27.413	27.3864	27.7247	27.5533	27.4864	27.466	27.0679	27.348	27.3962	27.2728	27.4534	27.5423	27.423	27.4338	27.3582	27.3787	27.3763	27.2876	O88685	O88685	6	6	6	26S protease regulatory subunit 6A	Psmc3	sp|O88685|PRS6A_MOUSE 26S proteasome regulatory subunit 6A OS=Mus musculus OX=10090 GN=Psmc3 PE=1 SV=2	1	6	6	6	4	5	4	4	2	4	3	3	4	4	3	4	3	4	3	4	3	4	4
Psmc4	27.9261	28.1293	27.943	28.032	28.1104	27.9027	27.6706	27.5137	27.511	27.5554	27.6067	27.7081	27.5732	27.5901	27.3787	27.5667	27.5918	27.4717	P54775	P54775	13	13	13	26S protease regulatory subunit 6B	Psmc4	sp|P54775|PRS6B_MOUSE 26S proteasome regulatory subunit 6B OS=Mus musculus OX=10090 GN=Psmc4 PE=1 SV=2	1	13	13	13	10	12	12	9	9	11	13	13	12	12	12	12	10	9	10	9	9	12	10
Psmc5	27.323	27.6301	27.1961	27.4241	27.5315	27.1701	27.1036	27.3074	27.0809	27.3419	27.0314	26.8939	26.8596	27.2631	26.9538	27.3962	27.0011	27.085	P62196	P62196	8	8	8	26S protease regulatory subunit 8	Psmc5	sp|P62196|PRS8_MOUSE 26S proteasome regulatory subunit 8 OS=Mus musculus OX=10090 GN=Psmc5 PE=1 SV=1	1	8	8	8	7	8	6	7	6	4	7	4	5	6	5	6	5	6	5	5	4	5	7
Psmc6	26.2936	26.5114	26.5969	26.5429	26.6147	26.58	26.4209	26.4613	26.615	26.3882	26.4169	26.4208	26.6784	26.4684	26.4438	26.3825	26.3075	26.501	P62334	P62334	11	11	11	26S protease regulatory subunit 10B	Psmc6	sp|P62334|PRS10_MOUSE 26S proteasome regulatory subunit 10B OS=Mus musculus OX=10090 GN=Psmc6 PE=1 SV=1	1	11	11	11	7	9	9	7	6	6	9	8	6	8	9	8	8	8	6	7	7	8	7
Psmd1	26.909	27.1558	26.4259	26.8953	26.9747	27.0993	27.529	26.8994	26.6245	26.658	27.0204	26.8618	26.8449	27.3525	27.1054	26.5453	26.973	27.3205	Q3TXS7	Q3TXS7	10	10	10	26S proteasome non-ATPase regulatory subunit 1	Psmd1	sp|Q3TXS7|PSMD1_MOUSE 26S proteasome non-ATPase regulatory subunit 1 OS=Mus musculus OX=10090 GN=Psmd1 PE=1 SV=1	1	10	10	10	5	5	3	5	4	4	4	6	5	7	4	6	5	5	4	5	5	7	5
Psmd11	27.0878	27.2333	27.029	27.3117	27.3796	27.2449	26.9854	26.9342	26.9441	26.8072	27.1014	26.9759	27.1926	27.1147	27.3444	27.1899	27.2685	27.2544	Q8BG32	Q8BG32	11	11	11	26S proteasome non-ATPase regulatory subunit 11	Psmd11	sp|Q8BG32|PSD11_MOUSE 26S proteasome non-ATPase regulatory subunit 11 OS=Mus musculus OX=10090 GN=Psmd11 PE=1 SV=3	1	11	11	11	9	9	6	8	10	9	8	10	8	7	8	10	10	10	9	11	7	10	9
Psmd12	26.0401	26.2559	25.8975	26.0495	26.2843	26.1755	26.26	26.0811	25.8752	26.0082	25.7634	26.5681	26.0118	26.0005	26.4043	26.0805	26.323	26.0424	Q9D8W5	Q9D8W5	3	3	3	26S proteasome non-ATPase regulatory subunit 12	Psmd12	sp|Q9D8W5|PSD12_MOUSE 26S proteasome non-ATPase regulatory subunit 12 OS=Mus musculus OX=10090 GN=Psmd12 PE=1 SV=4	1	3	3	3	3	3	2	2	3	3	3	3	3	3	3	3	3	2	3	3	3	3	3
Psmd13	24.2719	24.0765	26.8792	26.9694	27.1191	26.7622	27.0155	26.4271	25.6682	24.1253	26.2959	25.3882	26.8334	23.7356	25.3576	24.1268	26.2809	23.7814	Q9WVJ2	Q9WVJ2	2	2	2	26S proteasome non-ATPase regulatory subunit 13	Psmd13	sp|Q9WVJ2|PSD13_MOUSE 26S proteasome non-ATPase regulatory subunit 13 OS=Mus musculus OX=10090 GN=Psmd13 PE=1 SV=1	1	2	2	2	2	2	2	1	2	1	1	1	2	2	2	2	2	1	0	1	2	1	2
Psmd2	27.3297	27.3789	26.8324	27.435	27.4356	27.4084	27.4051	27.1836	26.9087	26.9322	27.4809	27.2396	27.2821	27.2774	27.5822	27.5472	27.5174	27.6665	Q8VDM4	Q8VDM4	14	14	14	26S proteasome non-ATPase regulatory subunit 2	Psmd2	sp|Q8VDM4|PSMD2_MOUSE 26S proteasome non-ATPase regulatory subunit 2 OS=Mus musculus OX=10090 GN=Psmd2 PE=1 SV=1	1	14	14	14	12	11	9	10	12	10	11	12	8	13	11	10	9	9	12	10	10	10	12
Psmd3	27.0929	26.7141	26.382	27.305	26.7784	27.0154	26.8702	26.6217	26.2741	26.1609	26.8662	26.5651	26.4488	26.7411	26.4728	26.4128	26.2824	26.4757	P14685	P14685	7	7	7	26S proteasome non-ATPase regulatory subunit 3	Psmd3	sp|P14685|PSMD3_MOUSE 26S proteasome non-ATPase regulatory subunit 3 OS=Mus musculus OX=10090 GN=Psmd3 PE=1 SV=3	1	7	7	7	6	5	6	2	4	5	4	2	2	6	5	6	5	5	7	4	5	5	6
Psmd4	26.8417	24.6937	26.679	26.7811	26.56	24.4389	24.9371	26.316	26.3432	26.6371	26.6024	26.6524	25.0931	23.6779	26.5166	26.2268	26.5551	24.529	O35226	O35226	2	2	2	26S proteasome non-ATPase regulatory subunit 4	Psmd4	sp|O35226|PSMD4_MOUSE 26S proteasome non-ATPase regulatory subunit 4 OS=Mus musculus OX=10090 GN=Psmd4 PE=1 SV=1	1	2	2	2	1	2	2	2	2	2	2	1	2	2	2	1	1	1	2	2	2	0	1
Psmd5	25.7357	25.4991	25.6546	25.6397	26.3225	26.151	25.7347	25.4212	25.567	25.5667	25.797	25.4032	25.5367	25.9171	26.292	25.9424	25.6747	26.0801	Q8BJY1	Q8BJY1	6	6	6	26S proteasome non-ATPase regulatory subunit 5	Psmd5	sp|Q8BJY1|PSMD5_MOUSE 26S proteasome non-ATPase regulatory subunit 5 OS=Mus musculus OX=10090 GN=Psmd5 PE=1 SV=4	1	6	6	6	5	3	4	3	6	5	5	3	2	3	6	5	5	6	4	4	5	6	5
Psmd6	24.2453	25.4394	24.7749	25.9762	25.4605	25.5882	25.5573	25.3336	24.4079	24.0071	25.6164	24.9282	25.6884	25.7773	25.8302	24.1784	23.8252	25.8249	Q99JI4	Q99JI4	3	3	3	26S proteasome non-ATPase regulatory subunit 6	Psmd6	sp|Q99JI4|PSMD6_MOUSE 26S proteasome non-ATPase regulatory subunit 6 OS=Mus musculus OX=10090 GN=Psmd6 PE=1 SV=1	1	3	3	3	3	2	1	1	2	1	1	2	1	2	1	2	2	2	2	1	3	2	3
Psmd7	27.0568	27.2367	26.9056	27.271	27.3525	27.4001	27.2415	27.7161	26.9072	27.1006	27.1812	27.4449	27.1596	27.0376	27.3652	27.6604	27.2656	27.5849	P26516	P26516	6	6	6	26S proteasome non-ATPase regulatory subunit 7	Psmd7	sp|P26516|PSMD7_MOUSE 26S proteasome non-ATPase regulatory subunit 7 OS=Mus musculus OX=10090 GN=Psmd7 PE=1 SV=2	1	6	6	6	4	4	3	4	3	2	4	1	5	5	6	5	4	6	5	3	5	3	4
Psmd9	25.5386	24.7484	26.7917	26.0823	25.0104	24.6245	25.5365	23.987	26.5764	24.5066	23.5601	25.8117	25.2068	25.7075	25.6529	25.6929	25.6237	24.4652	Q9CR00	Q9CR00	2	2	2	26S proteasome non-ATPase regulatory subunit 9	Psmd9	sp|Q9CR00|PSMD9_MOUSE 26S proteasome non-ATPase regulatory subunit 9 OS=Mus musculus OX=10090 GN=Psmd9 PE=1 SV=1	1	2	2	2	2	1	2	1	0	2	2	1	2	2	1	1	2	2	2	2	2	1	2
Psme1	25.9266	26.2477	26.2608	26.6555	27.0265	26.7509	25.9581	26.0023	26.009	26.1403	26.0426	26.4131	26.1164	25.9562	25.813	25.7649	26.3602	26.3134	P97371	P97371	7	7	6	Proteasome activator complex subunit 1	Psme1	sp|P97371|PSME1_MOUSE Proteasome activator complex subunit 1 OS=Mus musculus OX=10090 GN=Psme1 PE=1 SV=2	1	7	7	6	5	5	5	5	4	4	4	5	6	6	6	7	5	4	6	4	6	5	5
Psme2	25.1091	25.0004	25.0906	27.1724	27.2585	27.0925	25.1297	25.3231	25.3169	25.728	25.2871	25.7265	25.7689	25.5662	25.9157	25.8279	26.3843	26.0087	P97372	P97372	6	5	5	Proteasome activator complex subunit 2	Psme2	sp|P97372|PSME2_MOUSE Proteasome activator complex subunit 2 OS=Mus musculus OX=10090 GN=Psme2 PE=1 SV=4	1	6	5	5	2	2	3	4	4	2	2	4	3	6	5	5	4	2	3	2	4	2	2
Psme3	25.6814	25.9722	25.818	25.9635	24.5391	26.0204	25.8937	26.083	26.0771	24.589	24.6661	24.5752	24.4895	25.4447	24.5647	24.5873	24.5821	24.3802	P61290	P61290	4	4	4	Proteasome activator complex subunit 3	Psme3	sp|P61290|PSME3_MOUSE Proteasome activator complex subunit 3 OS=Mus musculus OX=10090 GN=Psme3 PE=1 SV=1	1	4	4	4	2	2	2	1	2	1	2	2	2	2	3	2	0	2	1	1	0	0	2
Pspc1	26.083	26.2736	26.1711	26.3591	26.4349	26.4913	26.326	26.7036	27.0045	26.8882	27.3007	26.9728	26.2473	26.2137	24.1151	26.1979	26.8306	26.4824	Q8R326	Q8R326	2	2	2	Paraspeckle component 1	Pspc1	sp|Q8R326|PSPC1_MOUSE Paraspeckle component 1 OS=Mus musculus OX=10090 GN=Pspc1 PE=1 SV=1	1	2	2	2	2	2	2	2	2	2	2	2	2	2	2	2	2	2	1	2	2	2	2
Ptbp1	29.0204	28.7946	28.5233	29.1895	29.1413	29.2979	29.1876	29.0837	28.9609	29.2183	29.117	29.0766	29.1387	29.0092	28.8373	28.8931	28.9593	28.8113	P17225;Q8BHD7;B2RU80	P17225	12;1;1	12;1;1	12;1;1	Polypyrimidine tract-binding protein 1	Ptbp1	sp|P17225|PTBP1_MOUSE Polypyrimidine tract-binding protein 1 OS=Mus musculus OX=10090 GN=Ptbp1 PE=1 SV=3	3	12	12	12	10	12	12	11	11	11	10	10	10	11	12	12	11	11	12	11	10	11	10
Ptges3	27.7627	27.8908	28.0831	27.6633	27.6628	27.4574	27.5611	27.7425	27.6897	27.868	27.7385	27.7277	27.2462	27.3274	27.6709	27.7062	27.401	27.6666	Q9R0Q7	Q9R0Q7	8	8	8	Prostaglandin E synthase 3	Ptges3	sp|Q9R0Q7|TEBP_MOUSE Prostaglandin E synthase 3 OS=Mus musculus OX=10090 GN=Ptges3 PE=1 SV=1	1	8	8	8	7	7	7	7	7	7	5	7	7	8	6	7	7	7	7	7	6	6	7
Ptgis	24.3869	24.0777	24.5189	23.9124	24.4331	24.9479	27.38	27.2277	26.533	26.6738	25.1324	24.3593	24.8068	23.341	24.6983	24.377	24.0894	25.5498	O35074	O35074	6	6	6	Prostacyclin synthase	Ptgis	sp|O35074|PTGIS_MOUSE Prostacyclin synthase OS=Mus musculus OX=10090 GN=Ptgis PE=1 SV=1	1	6	6	6	6	5	3	3	1	0	0	0	0	0	0	0	0	0	0	0	0	0	6
Ptgr1	24.5858	24.0612	24.4109	24.6748	26.2424	26.0479	23.2387	26.0824	26.2545	26.1626	25.9666	24.12	24.536	26.3286	26.0909	26.1132	24.78	26.0919	Q91YR9	Q91YR9	2	2	2	Prostaglandin reductase 1	Ptgr1	sp|Q91YR9|PTGR1_MOUSE Prostaglandin reductase 1 OS=Mus musculus OX=10090 GN=Ptgr1 PE=1 SV=2	1	2	2	2	1	2	2	2	2	0	1	0	1	1	2	2	1	2	2	2	1	2	1
Ptgs1	24.8143	23.8536	24.2848	25.9709	26.5302	27.185	24.3353	24.376	24.5677	24.486	24.6821	24.9851	25.3292	24.4276	23.6264	25.0052	24.2675	24.8007	P22437	P22437	7	7	7	Prostaglandin G/H synthase 1	Ptgs1	sp|P22437|PGH1_MOUSE Prostaglandin G/H synthase 1 OS=Mus musculus OX=10090 GN=Ptgs1 PE=1 SV=1	1	7	7	7	0	0	1	1	0	0	0	2	0	6	7	7	1	0	2	0	0	0	0
Ptk7	25.1076	24.9785	24.3317	27.1753	27.349	27.2144	24.6912	24.3547	25.3378	25.4929	25.3362	25.0554	25.2785	25.8299	26.0503	26.2176	26.1372	25.5517	Q8BKG3	Q8BKG3	7	7	7	Inactive tyrosine-protein kinase 7	Ptk7	sp|Q8BKG3|PTK7_MOUSE Inactive tyrosine-protein kinase 7 OS=Mus musculus OX=10090 GN=Ptk7 PE=1 SV=1	1	7	7	7	1	1	2	2	3	3	2	1	1	6	6	6	3	3	3	2	2	3	1
Ptma	30.0017	29.735	30.4926	29.8546	30.5243	29.8381	30.0316	30.6744	30.2568	30.7376	30.4605	30.1991	29.829	25.1899	28.4732	30.1105	29.7949	29.4099	P26350	P26350	4	4	4	Prothymosin alpha;Prothymosin alpha, N-terminally processed;Thymosin alpha	Ptma	sp|P26350|PTMA_MOUSE Prothymosin alpha OS=Mus musculus OX=10090 GN=Ptma PE=1 SV=2	1	4	4	4	3	3	2	3	3	3	3	2	2	3	3	3	2	1	2	2	3	2	3
Ptn	24.9803	23.992	25.1606	23.9096	25.1562	26.9663	27.6489	27.989	26.2201	26.6508	24.7298	23.7651	26.2798	25.9152	28.2429	28.0014	24.4716	27.0225	P63089	P63089	4	4	4	Pleiotrophin	Ptn	sp|P63089|PTN_MOUSE Pleiotrophin OS=Mus musculus OX=10090 GN=Ptn PE=1 SV=1	1	4	4	4	3	3	3	3	1	0	1	0	1	0	1	2	3	3	3	3	1	2	3
Ptrf	27.6813	27.6969	27.8945	27.0541	26.1486	26.9283	26.408	26.5431	27.1504	27.0799	26.9698	27.0527	27.3763	27.4808	26.9429	27.0887	27.3088	27.2494	O54724	O54724	10	10	10	Polymerase I and transcript release factor	Ptrf	sp|O54724|CAVN1_MOUSE Caveolae-associated protein 1 OS=Mus musculus OX=10090 GN=Cavin1 PE=1 SV=1	1	10	10	10	6	8	9	7	7	7	9	8	9	7	4	7	8	8	6	8	7	8	6
Ptrh2	25.3673	25.4373	25.9308	25.1243	24.2364	25.1242	25.6015	25.7268	24.4975	24.5151	24.5425	26.1412	25.8855	23.9064	25.5947	24.4608	24.5633	25.8199	Q8R2Y8	Q8R2Y8	2	2	2	Peptidyl-tRNA hydrolase 2, mitochondrial	Ptrh2	sp|Q8R2Y8|PTH2_MOUSE Peptidyl-tRNA hydrolase 2, mitochondrial OS=Mus musculus OX=10090 GN=Ptrh2 PE=1 SV=1	1	2	2	2	2	2	0	0	1	2	2	2	2	2	1	2	2	1	2	0	1	2	2
Puf60	27.101	27.3778	24.7545	26.9404	27.0939	26.5518	27.1657	26.5723	26.698	27.0341	26.6301	27.104	27.3001	26.9329	27.0085	27.2244	27.7081	26.8387	Q3UEB3	Q3UEB3	3	3	3	Poly(U)-binding-splicing factor PUF60	Puf60	sp|Q3UEB3|PUF60_MOUSE Poly(U)-binding-splicing factor PUF60 OS=Mus musculus OX=10090 GN=Puf60 PE=1 SV=2	1	3	3	3	3	3	3	3	3	2	3	3	1	2	3	3	3	2	2	3	3	2	3
Pycr2	26.2704	25.8572	26.0218	26.6391	25.8729	26.0035	26.1862	26.226	26.3854	26.3331	26.9738	26.5699	26.5255	26.3477	26.4741	26.5996	26.6796	26.599	Q922Q4;Q922W5	Q922Q4;Q922W5	2;1	2;1	2;1	Pyrroline-5-carboxylate reductase 2;Pyrroline-5-carboxylate reductase 1, mitochondrial	Pycr2;Pycr1	sp|Q922Q4|P5CR2_MOUSE Pyrroline-5-carboxylate reductase 2 OS=Mus musculus OX=10090 GN=Pycr2 PE=1 SV=1;sp|Q922W5|P5CR1_MOUSE Pyrroline-5-carboxylate reductase 1, mitochondrial OS=Mus musculus OX=10090 GN=Pycr1 PE=1 SV=1	2	2	2	2	2	2	2	2	2	2	2	2	2	2	2	2	2	2	2	2	2	2	2
Pygb	25.3398	23.9058	25.2301	25.3393	25.2076	25.7732	25.3607	24.1975	24.9426	25.3729	25.2743	25.2483	23.8772	25.2541	25.8873	25.3968	25.4801	25.5309	Q8CI94;Q9WUB3	Q8CI94	4;1	4;1	4;1	Glycogen phosphorylase, brain form	Pygb	sp|Q8CI94|PYGB_MOUSE Glycogen phosphorylase, brain form OS=Mus musculus OX=10090 GN=Pygb PE=1 SV=3	2	4	4	4	2	1	3	2	2	2	2	1	2	4	2	4	1	0	3	3	3	3	2
Q9CQE8	26.4258	26.7174	26.4565	26.5398	26.6713	26.5832	26.7353	26.5569	26.5888	26.5052	26.8957	26.8019	26.6763	26.5909	26.6751	26.5963	26.8001	26.7416	Q9CQE8	Q9CQE8	7	7	7	UPF0568 protein C14orf166 homolog		sp|Q9CQE8|RTRAF_MOUSE RNA transcription, translation and transport factor protein OS=Mus musculus OX=10090 GN=RTRAF PE=1 SV=1	1	7	7	7	7	7	6	7	7	7	7	7	6	6	7	7	6	6	6	6	6	7	7
Qars	26.6559	25.3198	24.2368	26.4454	26.6345	26.4565	24.3021	26.1318	26.1319	26.351	24.1899	26.1915	26.5484	24.0663	26.7071	26.1164	26.9435	26.9602	Q8BML9	Q8BML9	5	5	5		Qars	sp|Q8BML9|SYQ_MOUSE Glutamine--tRNA ligase OS=Mus musculus OX=10090 GN=Qars1 PE=1 SV=1	1	5	5	5	2	3	2	3	1	2	3	3	1	3	3	2	4	2	4	3	2	3	2
Rab10	26.8795	26.8653	26.6737	27.0536	27.1145	27.0386	26.9884	26.959	24.4492	27.2104	27.495	27.4868	27.6796	27.3779	27.0008	26.9865	27.0367	26.9271	P61027;Q9DD03;Q8K386	P61027	3;1;1	2;0;0	2;0;0	Ras-related protein Rab-10	Rab10	sp|P61027|RAB10_MOUSE Ras-related protein Rab-10 OS=Mus musculus OX=10090 GN=Rab10 PE=1 SV=1	3	3	2	2	3	3	3	3	3	3	3	3	3	3	3	3	3	3	3	3	3	3	2
Rab11b	27.8747	27.5936	27.7517	28.1297	28.1043	28.1076	27.7516	27.6013	27.4559	27.5062	27.5326	27.4313	27.9783	27.7098	27.6375	27.6049	27.6976	27.773	P46638;P62492	P46638;P62492	8;7	8;7	8;7	Ras-related protein Rab-11B;Ras-related protein Rab-11A	Rab11b;Rab11a	sp|P46638|RB11B_MOUSE Ras-related protein Rab-11B OS=Mus musculus OX=10090 GN=Rab11b PE=1 SV=3;sp|P62492|RB11A_MOUSE Ras-related protein Rab-11A OS=Mus musculus OX=10090 GN=Rab11a PE=1 SV=3	2	8	8	8	6	7	7	6	6	6	7	7	6	7	6	7	7	6	6	7	7	7	6
Rab14	26.9148	26.2592	25.933	26.9156	26.6693	26.5663	26.3462	25.8291	25.8723	23.9756	25.0954	26.2868	26.156	26.238	26.0866	25.956	25.8881	25.8423	Q91V41	Q91V41	5	5	5	Ras-related protein Rab-14	Rab14	sp|Q91V41|RAB14_MOUSE Ras-related protein Rab-14 OS=Mus musculus OX=10090 GN=Rab14 PE=1 SV=3	1	5	5	5	5	3	2	1	1	3	3	3	3	5	4	4	3	5	3	3	2	5	5
Rab18	25.5797	25.7511	25.7043	26.3575	26.2141	26.0341	25.6203	25.5892	25.7332	25.4574	25.5888	25.921	26.1505	26.0238	26.0365	26.0927	26.0133	26.1151	P35293	P35293	7	7	7	Ras-related protein Rab-18	Rab18	sp|P35293|RAB18_MOUSE Ras-related protein Rab-18 OS=Mus musculus OX=10090 GN=Rab18 PE=1 SV=2	1	7	7	7	6	5	3	3	3	2	5	6	4	6	5	6	4	6	6	6	5	5	6
Rab1A	26.6659	26.8386	26.6058	26.7252	26.9094	26.761	26.737	26.3968	26.4366	26.5353	26.6918	26.7212	26.9321	26.6432	26.8072	26.9039	26.9467	26.7225	P62821;Q9D1G1	P62821	9;4	9;4	7;2	Ras-related protein Rab-1A	Rab1A	sp|P62821|RAB1A_MOUSE Ras-related protein Rab-1A OS=Mus musculus OX=10090 GN=Rab1A PE=1 SV=3	2	9	9	7	6	5	5	5	5	5	9	7	6	7	6	9	6	6	6	5	5	7	6
Rab2a	26.8827	26.9213	26.3518	27.0445	26.9833	26.8916	27.0427	26.8405	26.3773	26.3783	26.4146	26.4743	26.5453	26.3393	26.3814	26.486	26.6588	26.6249	P53994;P59279	P53994	7;3	7;3	7;3	Ras-related protein Rab-2A	Rab2a	sp|P53994|RAB2A_MOUSE Ras-related protein Rab-2A OS=Mus musculus OX=10090 GN=Rab2a PE=1 SV=1	2	7	7	7	7	6	5	6	7	4	6	7	4	6	5	5	6	6	6	6	7	6	7
Rab5c	26.441	26.5892	26.4201	26.4699	26.3664	26.6543	26.3074	26.1592	26.0966	26.177	26.0329	26.2054	26.5848	26.7752	26.3061	26.4686	26.6613	26.5445	P35278;P61021	P35278	3;1	3;1	2;0	Ras-related protein Rab-5C	Rab5c	sp|P35278|RAB5C_MOUSE Ras-related protein Rab-5C OS=Mus musculus OX=10090 GN=Rab5c PE=1 SV=2	2	3	3	2	3	3	2	3	3	2	3	3	1	3	3	3	3	3	3	3	3	3	3
Rab6a	27.9136	27.5748	27.7869	24.5586	24.1964	28.0465	25.0352	24.0927	23.5863	24.1097	24.6567	24.3906	27.5701	24.9305	23.7215	24.6119	24.0705	27.6523	P35279;P61294;Q8BHD0	P35279;P61294;Q8BHD0	2;2;1	2;2;1	2;2;1	Ras-related protein Rab-6A;Ras-related protein Rab-6B;Ras-related protein Rab-39A	Rab6a;Rab6b;Rab39a	sp|P35279|RAB6A_MOUSE Ras-related protein Rab-6A OS=Mus musculus OX=10090 GN=Rab6a PE=1 SV=4;sp|P61294|RAB6B_MOUSE Ras-related protein Rab-6B OS=Mus musculus OX=10090 GN=Rab6b PE=1 SV=1;sp|Q8BHD0|RB39A_MOUSE Ras-related protein Rab-39A OS=Mus musculus OX=1	3	2	2	2	1	1	1	1	1	1	2	2	2	1	1	2	2	1	1	1	1	2	1
Rab7a	28.2612	28.2023	28.0212	28.1882	28.3728	28.2755	28.0027	27.7833	27.8587	27.7997	28.0786	27.7862	28.2219	28.0316	28.156	28.0761	28.2373	28.2425	P51150	P51150	11	11	11	Ras-related protein Rab-7a	Rab7a	sp|P51150|RAB7A_MOUSE Ras-related protein Rab-7a OS=Mus musculus OX=10090 GN=Rab7a PE=1 SV=2	1	11	11	11	10	9	8	8	9	10	9	10	10	10	9	11	9	6	10	7	8	9	10
Rac1	27.9445	27.9523	27.6992	27.6262	27.7175	27.7527	27.5226	27.4657	27.4508	27.3162	27.6567	27.4982	27.715	27.795	27.4907	27.539	27.8193	27.6611	P63001;P60764;Q05144	P63001;P60764;Q05144	7;5;4	6;4;3	6;4;3	Ras-related C3 botulinum toxin substrate 1;Ras-related C3 botulinum toxin substrate 3;Ras-related C3 botulinum toxin substrate 2	Rac1;Rac3;Rac2	sp|P63001|RAC1_MOUSE Ras-related C3 botulinum toxin substrate 1 OS=Mus musculus OX=10090 GN=Rac1 PE=1 SV=1;sp|P60764|RAC3_MOUSE Ras-related C3 botulinum toxin substrate 3 OS=Mus musculus OX=10090 GN=Rac3 PE=1 SV=1;sp|Q05144|RAC2_MOUSE Ras-related C3 botuli	3	7	6	6	7	5	6	6	6	7	7	7	7	7	6	7	7	7	7	7	7	7	6
Rad23b	26.8275	27.0529	27.3997	27.0325	27.1748	26.7565	26.6442	26.8261	26.8691	27.0216	26.7568	27.0842	26.4262	26.4475	26.1374	26.508	26.4945	26.6836	P54728	P54728	5	5	5	UV excision repair protein RAD23 homolog B	Rad23b	sp|P54728|RD23B_MOUSE UV excision repair protein RAD23 homolog B OS=Mus musculus OX=10090 GN=Rad23b PE=1 SV=2	1	5	5	5	5	5	4	4	3	4	4	5	4	4	5	4	3	2	2	3	4	2	5
Raly	24.8307	24.0645	24.8696	25.4759	23.9012	24.7443	25.7131	25.9242	25.6718	26.3406	25.8493	25.7068	25.828	25.8467	24.8894	25.5636	25.6179	25.7517	Q64012	Q64012	5	5	5	RNA-binding protein Raly	Raly	sp|Q64012|RALY_MOUSE RNA-binding protein Raly OS=Mus musculus OX=10090 GN=Raly PE=1 SV=3	1	5	5	5	5	5	5	4	4	3	1	0	0	2	0	2	5	5	3	3	4	3	5
Ran	29.3619	29.4928	29.3998	29.3282	29.3689	29.1406	29.511	29.5071	29.4921	29.5526	29.5104	29.4579	29.051	29.2059	29.3799	29.3215	29.1329	29.1581	P62827;Q61820	P62827	15;5	15;5	15;5	GTP-binding nuclear protein Ran	Ran	sp|P62827|RAN_MOUSE GTP-binding nuclear protein Ran OS=Mus musculus OX=10090 GN=Ran PE=1 SV=3	2	15	15	15	15	15	15	15	15	14	15	15	15	15	15	15	15	15	15	15	15	15	15
Ranbp1	29.6024	29.8947	30.204	29.3523	29.7072	29.2226	29.4457	29.8333	29.6796	29.7876	29.841	30.1385	29.4679	29.4488	29.5718	29.6452	29.6113	29.6198	P34022	P34022	6	6	6	Ran-specific GTPase-activating protein	Ranbp1	sp|P34022|RANG_MOUSE Ran-specific GTPase-activating protein OS=Mus musculus OX=10090 GN=Ranbp1 PE=1 SV=2	1	6	6	6	6	6	6	6	6	6	6	6	6	6	6	6	6	6	6	6	6	6	6
Rangap1	26.695	26.3564	26.5156	26.8014	26.612	26.7841	26.476	26.6366	26.6509	26.6031	26.9108	26.7787	26.5308	26.7	26.9884	26.8629	26.6599	26.8395	P46061	P46061	8	8	8	Ran GTPase-activating protein 1	Rangap1	sp|P46061|RAGP1_MOUSE Ran GTPase-activating protein 1 OS=Mus musculus OX=10090 GN=Rangap1 PE=1 SV=2	1	8	8	8	5	6	5	5	6	5	7	6	5	6	3	6	6	5	6	6	6	6	5
Rap1b	25.8992	26.3434	25.9715	26.2314	26.2401	26.3088	25.4398	25.77	25.7898	25.496	26.1374	26.1066	26.4277	25.9666	26.144	26.0555	26.2373	26.1935	Q99JI6;P62835	Q99JI6;P62835	6;5	6;5	6;5	Ras-related protein Rap-1b;Ras-related protein Rap-1A	Rap1b;Rap1a	sp|Q99JI6|RAP1B_MOUSE Ras-related protein Rap-1b OS=Mus musculus OX=10090 GN=Rap1b PE=1 SV=2;sp|P62835|RAP1A_MOUSE Ras-related protein Rap-1A OS=Mus musculus OX=10090 GN=Rap1a PE=1 SV=1	2	6	6	6	4	3	3	3	4	4	4	4	4	3	4	5	5	3	5	4	4	5	4
Rars	26.9653	26.8315	26.6625	27.172	26.9908	26.9927	26.9685	26.7131	26.891	26.819	26.9403	26.9483	26.8542	26.8859	27.431	27.0636	26.8335	27.1093	Q9D0I9	Q9D0I9	15	15	15	Arginine--tRNA ligase, cytoplasmic	Rars	sp|Q9D0I9|SYRC_MOUSE Arginine--tRNA ligase, cytoplasmic OS=Mus musculus OX=10090 GN=Rars1 PE=1 SV=2	1	15	15	15	12	11	11	10	11	10	8	10	8	11	10	11	12	14	12	12	11	12	12
Rbbp4	27.3015	27.6088	27.7249	27.6004	27.6583	27.4785	27.6885	27.8442	27.7139	27.8161	27.5976	27.628	27.233	27.3363	27.4488	27.5794	27.0022	27.4143	Q60972	Q60972	7	4	4	Histone-binding protein RBBP4	Rbbp4	sp|Q60972|RBBP4_MOUSE Histone-binding protein RBBP4 OS=Mus musculus OX=10090 GN=Rbbp4 PE=1 SV=5	1	7	4	4	7	7	7	7	6	6	6	7	7	6	6	5	6	6	6	6	6	7	4
Rbbp7	27.1192	27.3814	27.4881	26.985	27.2108	26.9616	27.2652	27.4062	27.1211	27.3576	27.287	27.3686	27.0739	26.963	26.8187	26.9166	27.0693	27.0958	Q60973	Q60973	9	9	6	Histone-binding protein RBBP7	Rbbp7	sp|Q60973|RBBP7_MOUSE Histone-binding protein RBBP7 OS=Mus musculus OX=10090 GN=Rbbp7 PE=1 SV=1	1	9	9	6	9	9	9	8	8	8	8	8	9	7	9	8	8	8	6	7	8	9	9
Rbm14	25.8711	25.6315	25.7115	25.8122	25.5512	25.5317	25.9369	26.3704	26.505	26.4098	26.3843	26.2326	26.085	26.3314	25.9004	25.8309	25.8474	25.9678	Q8C2Q3	Q8C2Q3	6	6	6	RNA-binding protein 14	Rbm14	sp|Q8C2Q3|RBM14_MOUSE RNA-binding protein 14 OS=Mus musculus OX=10090 GN=Rbm14 PE=1 SV=1	1	6	6	6	6	6	5	6	6	6	4	5	4	3	4	5	5	5	3	4	5	5	6
Rbm3	28.4244	28.7529	29.2063	28.563	28.4651	28.3761	28.9149	29.0788	29.0762	29.1166	28.4915	29.0649	28.668	28.5855	28.2386	28.3644	28.409	28.4083	O89086	O89086	8	8	8	RNA-binding protein 3	Rbm3	sp|O89086|RBM3_MOUSE RNA-binding protein 3 OS=Mus musculus OX=10090 GN=Rbm3 PE=1 SV=1	1	8	8	8	7	7	7	7	4	5	8	8	6	6	8	6	6	5	6	5	7	6	7
Rbm39	25.5434	25.8267	25.7256	26.1256	26.0275	25.9992	26.8023	26.7653	26.4659	26.1403	26.0265	26.1366	26.2249	26.1478	26.5909	26.2668	26.3772	26.4036	Q8VH51	Q8VH51	5	5	5	RNA-binding protein 39	Rbm39	sp|Q8VH51|RBM39_MOUSE RNA-binding protein 39 OS=Mus musculus OX=10090 GN=Rbm39 PE=1 SV=2	1	5	5	5	5	5	5	4	3	4	3	3	3	3	3	4	5	5	5	5	4	5	5
Rbmxl1	23.7545	24.9025	24.1193	23.5494	23.7231	25.5444	26.5841	26.5644	26.7651	27.0265	26.5	26.3147	26.2455	26.4799	25.5398	23.2425	26.4215	26.1507	Q91VM5;Q9WV02	Q91VM5;Q9WV02	3;3	3;3	3;3	RNA binding motif protein, X-linked-like-1;RNA-binding motif protein, X chromosome;RNA-binding motif protein, X chromosome, N-terminally processed	Rbmxl1;Rbmx	sp|Q91VM5|RMXL1_MOUSE RNA binding motif protein, X-linked-like-1 OS=Mus musculus OX=10090 GN=Rbmxl1 PE=2 SV=1;sp|Q9WV02|RBMX_MOUSE RNA-binding motif protein, X chromosome OS=Mus musculus OX=10090 GN=Rbmx PE=1 SV=1	2	3	3	3	3	3	3	3	3	3	1	0	0	2	0	2	3	3	2	1	3	3	3
Rcc1	23.4848	23.7031	24.3312	24.6033	24.9443	24.438	27.16	23.7761	26.3581	24.3432	24.3718	27.4086	24.2383	23.3421	26.0203	24.2588	23.6666	26.1397	Q8VE37	Q8VE37	2	2	2	Regulator of chromosome condensation	Rcc1	sp|Q8VE37|RCC1_MOUSE Regulator of chromosome condensation OS=Mus musculus OX=10090 GN=Rcc1 PE=1 SV=1	1	2	2	2	2	1	2	1	1	2	1	1	1	1	0	1	1	1	2	1	1	2	2
Rcc2	26.6959	26.7115	26.4372	26.9325	26.9767	26.7852	26.9027	26.7375	26.3968	26.5679	26.9201	26.614	26.193	26.4468	26.7186	26.7684	26.4749	26.3678	Q8BK67	Q8BK67	16	16	16	Protein RCC2	Rcc2	sp|Q8BK67|RCC2_MOUSE Protein RCC2 OS=Mus musculus OX=10090 GN=Rcc2 PE=1 SV=1	1	16	16	16	15	13	13	13	11	11	12	13	12	14	14	14	10	14	14	12	9	11	15
Rcn1	25.6485	26.5707	26.7294	27.2903	26.852	26.5161	25.7065	25.5327	25.7359	25.517	25.5715	25.6614	25.6558	25.7442	26.3557	25.8994	25.9106	25.8664	Q05186	Q05186	3	3	3	Reticulocalbin-1	Rcn1	sp|Q05186|RCN1_MOUSE Reticulocalbin-1 OS=Mus musculus OX=10090 GN=Rcn1 PE=1 SV=1	1	3	3	3	3	2	3	2	2	3	2	3	2	3	3	2	2	3	3	2	3	2	3
Rcn2	27.1586	27.1411	27.3421	26.5367	27.1424	26.7061	26.5986	26.4914	27.1667	27.228	26.9622	26.9051	27.1494	27.1224	26.8504	26.9722	27.1683	27.1137	Q8BP92	Q8BP92	3	3	3	Reticulocalbin-2	Rcn2	sp|Q8BP92|RCN2_MOUSE Reticulocalbin-2 OS=Mus musculus OX=10090 GN=Rcn2 PE=1 SV=1	1	3	3	3	2	3	3	3	3	3	3	3	2	2	3	3	3	3	3	3	3	3	2
Rcn3	26.7253	26.9558	27.2263	27.2782	27.3471	27.2243	25.2015	25.0798	26.0452	24.871	25.4595	25.1647	25.4785	26.0763	25.6455	25.6098	25.3487	25.6178	Q8BH97	Q8BH97	5	5	5	Reticulocalbin-3	Rcn3	sp|Q8BH97|RCN3_MOUSE Reticulocalbin-3 OS=Mus musculus OX=10090 GN=Rcn3 PE=1 SV=1	1	5	5	5	5	4	5	3	3	3	5	5	4	5	5	5	4	5	4	4	3	4	5
Rdh11	24.2585	25.3137	23.5156	25.7993	26.2215	24.7634	25.6041	25.3639	24.9928	23.2607	25.4778	24.6543	23.6123	24.7848	25.2574	24.6163	25.0518	26.218	Q9QYF1	Q9QYF1	3	3	3	Retinol dehydrogenase 11	Rdh11	sp|Q9QYF1|RDH11_MOUSE Retinol dehydrogenase 11 OS=Mus musculus OX=10090 GN=Rdh11 PE=1 SV=2	1	3	3	3	2	2	1	1	2	1	1	2	1	3	3	2	1	1	2	1	1	2	2
Rdx	26.271	26.514	26.3901	26.1329	26.5878	26.2786	26.0063	26.1859	26.2382	26.422	26.6887	26.6764	26.3077	26.4841	26.5706	26.5993	26.3992	26.3934	P26043	P26043	19	6	6	Radixin	Rdx	sp|P26043|RADI_MOUSE Radixin OS=Mus musculus OX=10090 GN=Rdx PE=1 SV=3	1	19	6	6	16	15	16	16	15	15	16	16	15	14	13	13	14	14	15	14	14	14	4
Rexo2	26.9792	27.597	27.8142	26.2949	26.6466	26.331	26.5075	26.3124	26.9621	26.9863	26.6061	26.947	26.9264	27.0327	25.484	26.3218	26.5071	26.5918	Q9D8S4	Q9D8S4	6	6	6	Oligoribonuclease, mitochondrial	Rexo2	sp|Q9D8S4|ORN_MOUSE Oligoribonuclease, mitochondrial OS=Mus musculus OX=10090 GN=Rexo2 PE=1 SV=2	1	6	6	6	2	5	5	4	3	4	5	4	6	4	3	4	4	5	2	3	3	4	2
Rhoc	27.2058	27.4015	27.2124	27.4375	27.2083	27.0149	26.8419	27.1149	27.0541	26.9077	26.9886	26.9052	27.3025	26.8789	27.2227	27.1874	27.1494	27.3037	Q62159	Q62159	7	7	1	Rho-related GTP-binding protein RhoC	Rhoc	sp|Q62159|RHOC_MOUSE Rho-related GTP-binding protein RhoC OS=Mus musculus OX=10090 GN=Rhoc PE=1 SV=2	1	7	7	1	5	5	4	4	6	5	7	6	5	6	6	6	5	6	6	5	7	5	5
Ripk3	26.0119	25.7061	25.8551	26.7596	26.8682	26.8356	25.5008	25.6297	25.638	26.0888	26.257	25.9649	25.9422	26.0096	26.4932	26.9783	25.7128	25.5282	Q9QZL0	Q9QZL0	5	5	5	Receptor-interacting serine/threonine-protein kinase 3	Ripk3	sp|Q9QZL0|RIPK3_MOUSE Receptor-interacting serine/threonine-protein kinase 3 OS=Mus musculus OX=10090 GN=Ripk3 PE=1 SV=2	1	5	5	5	2	2	2	2	3	2	2	3	2	4	4	5	3	3	4	2	3	3	2
Rnh1	27.4811	27.5183	27.4763	27.7048	27.7145	27.6432	26.7808	26.6919	26.9167	26.8553	27.0165	27.0009	27.3129	27.2414	27.1683	27.1388	27.0763	27.1337	Q91VI7	Q91VI7	20	20	20	Ribonuclease inhibitor	Rnh1	sp|Q91VI7|RINI_MOUSE Ribonuclease inhibitor OS=Mus musculus OX=10090 GN=Rnh1 PE=1 SV=1	1	20	20	20	18	19	17	16	18	15	19	19	19	19	19	19	17	18	17	17	17	18	18
Rock2	27.0167	24.0189	27.1829	27.1564	25.1401	27.1334	24.3591	24.1607	27.2793	27.1411	27.0128	24.2312	26.6055	27.0853	24.8418	24.7764	27.2822	27.3136	P70336	P70336	2	2	2	Rho-associated protein kinase 2	Rock2	sp|P70336|ROCK2_MOUSE Rho-associated protein kinase 2 OS=Mus musculus OX=10090 GN=Rock2 PE=1 SV=1	1	2	2	2	1	1	2	2	2	1	2	1	2	2	1	2	2	2	1	1	2	2	1
Rpa1	24.8796	24.4226	26.1504	24.0068	24.2815	26.1335	24.817	24.1486	24.0386	23.9661	25.2145	25.2621	26.4113	23.838	26.6171	26.6074	23.7946	25.321	Q8VEE4	Q8VEE4	2	2	2	Replication protein A 70 kDa DNA-binding subunit;Replication protein A 70 kDa DNA-binding subunit, N-terminally processed	Rpa1	sp|Q8VEE4|RFA1_MOUSE Replication protein A 70 kDa DNA-binding subunit OS=Mus musculus OX=10090 GN=Rpa1 PE=1 SV=1	1	2	2	2	1	1	0	1	0	0	1	1	2	0	1	2	2	1	2	2	1	1	1
Rpa2	26.3425	26.7145	26.5439	26.4699	26.7445	26.4817	26.8012	26.4925	24.7064	26.4748	24.1992	26.6549	26.6098	26.2652	26.6263	26.8629	26.2176	26.3074	Q62193	Q62193	2	2	2	Replication protein A 32 kDa subunit	Rpa2	sp|Q62193|RFA2_MOUSE Replication protein A 32 kDa subunit OS=Mus musculus OX=10090 GN=Rpa2 PE=1 SV=2	1	2	2	2	2	2	1	2	1	2	2	2	2	2	2	2	2	2	2	2	2	2	2
Rpl10	25.9865	25.5432	25.3968	25.8291	26.4472	26.4176	25.8236	25.4306	24.7109	24.9821	25.3159	24.9246	24.9041	25.6998	25.7363	25.7036	25.2842	25.2453	Q6ZWV3;P86048	Q6ZWV3;P86048	5;5	5;5	5;5	60S ribosomal protein L10;60S ribosomal protein L10-like	Rpl10;Rpl10l	sp|Q6ZWV3|RL10_MOUSE Large ribosomal subunit protein uL16 OS=Mus musculus OX=10090 GN=Rpl10 PE=1 SV=3;sp|P86048|RL10L_MOUSE Large ribosomal subunit protein uL16-like OS=Mus musculus OX=10090 GN=Rpl10l PE=1 SV=1	2	5	5	5	5	3	2	3	3	3	5	2	3	4	5	5	3	3	3	4	3	3	5
Rpl10a	27.6223	27.2989	26.748	26.5787	27.6002	27.5017	28.0712	28.0186	27.5077	27.7045	27.832	27.868	28.0526	27.8968	27.972	27.9374	27.9914	27.8355	P53026	P53026	7	7	7	60S ribosomal protein L10a	Rpl10a	sp|P53026|RL10A_MOUSE Large ribosomal subunit protein uL1 OS=Mus musculus OX=10090 GN=Rpl10a PE=1 SV=3	1	7	7	7	7	4	6	5	6	6	5	5	4	4	5	5	6	6	6	6	6	6	7
Rpl11	28.5356	28.4049	28.3608	28.1344	28.5412	28.3892	28.9313	28.8888	28.4361	28.8059	28.7879	28.7227	28.6818	28.7253	28.7117	28.7625	28.6904	28.7058	Q9CXW4	Q9CXW4	12	12	12	60S ribosomal protein L11	Rpl11	sp|Q9CXW4|RL11_MOUSE Large ribosomal subunit protein uL5 OS=Mus musculus OX=10090 GN=Rpl11 PE=1 SV=4	1	12	12	12	11	12	10	11	9	11	11	9	10	8	9	10	11	10	9	11	11	12	11
Rpl12	28.6771	28.5961	28.4084	28.4882	28.7349	28.687	29.1693	29.2324	29.1312	29.0836	29.1839	29.1829	29.3252	29.0114	29.1843	29.1394	29.0774	29.0364	P35979	P35979	8	8	8	60S ribosomal protein L12	Rpl12	sp|P35979|RL12_MOUSE Large ribosomal subunit protein uL11 OS=Mus musculus OX=10090 GN=Rpl12 PE=1 SV=2	1	8	8	8	7	7	7	7	7	7	7	8	5	6	7	7	8	7	8	7	7	7	7
Rpl13	27.9366	27.8281	27.754	27.2467	27.9686	27.5217	28.1897	28.2317	28.0336	28.1531	28.1762	28.2095	28.014	28.1485	27.9813	28.1125	28.0694	28.0835	P47963	P47963	10	10	10	60S ribosomal protein L13	Rpl13	sp|P47963|RL13_MOUSE Large ribosomal subunit protein eL13 OS=Mus musculus OX=10090 GN=Rpl13 PE=1 SV=3	1	10	10	10	10	10	10	10	9	9	9	10	9	8	9	9	9	9	9	9	9	9	10
Rpl13a	27.0409	26.6453	26.3266	26.4321	27.4758	27.3395	27.7029	27.7011	27.1455	26.7949	27.4254	27.1664	27.6625	27.4385	27.4761	27.4787	27.5489	27.7088	P19253	P19253	7	7	7	60S ribosomal protein L13a	Rpl13a	sp|P19253|RL13A_MOUSE Large ribosomal subunit protein uL13 OS=Mus musculus OX=10090 GN=Rpl13a PE=1 SV=4	1	7	7	7	7	5	4	6	7	6	7	6	4	5	7	4	5	6	6	7	6	6	7
Rpl14	29.1727	28.9565	28.6725	28.2001	29.3091	29.0375	29.5952	29.582	29.3594	29.4816	29.5865	29.3289	29.4698	29.5479	29.3989	29.4873	29.5141	29.5563	Q9CR57	Q9CR57	6	6	6	60S ribosomal protein L14	Rpl14	sp|Q9CR57|RL14_MOUSE Large ribosomal subunit protein eL14 OS=Mus musculus OX=10090 GN=Rpl14 PE=1 SV=3	1	6	6	6	5	6	6	6	5	5	6	5	4	5	5	5	6	6	5	6	6	6	5
Rpl15	27.0021	26.5643	26.1125	25.9021	26.9312	27.0952	27.518	27.4175	27.061	27.013	27.3549	27.1847	27.3787	27.3902	27.4307	27.3541	27.4625	27.4261	Q9CZM2	Q9CZM2	10	10	10	60S ribosomal protein L15	Rpl15	sp|Q9CZM2|RL15_MOUSE Large ribosomal subunit protein eL15 OS=Mus musculus OX=10090 GN=Rpl15 PE=1 SV=4	1	10	10	10	7	7	4	5	9	8	7	7	7	4	7	8	7	8	9	8	9	8	7
Rpl17	27.1554	27.6067	27.0088	26.3871	26.9437	26.7871	27.3774	27.494	26.8648	26.7157	27.0279	27.1786	27.0183	27.0963	27.041	27.0354	26.85	26.7167	Q9CPR4	Q9CPR4	8	8	8	60S ribosomal protein L17	Rpl17	sp|Q9CPR4|RL17_MOUSE Large ribosomal subunit protein uL22 OS=Mus musculus OX=10090 GN=Rpl17 PE=1 SV=4	1	8	8	8	8	8	7	7	8	7	8	8	6	4	6	8	6	5	7	6	8	6	8
Rpl18	28.1149	27.8011	27.6838	27.0566	28.2984	28.1049	28.6212	28.7182	28.3336	28.1064	28.5361	28.4025	28.5512	28.3225	28.6606	28.6585	28.7277	28.7886	P35980	P35980	6	6	6	60S ribosomal protein L18	Rpl18	sp|P35980|RL18_MOUSE Large ribosomal subunit protein eL18 OS=Mus musculus OX=10090 GN=Rpl18 PE=1 SV=3	1	6	6	6	6	6	5	6	6	6	5	5	4	3	6	6	5	6	6	6	6	6	6
Rpl18a	26.5424	26.238	26.2901	25.6452	26.9266	26.8341	27.1392	26.942	26.7543	26.7591	27.0455	26.8472	27.0047	27.1038	27.1142	26.9098	27.0668	27.1227	P62717	P62717	8	8	8	60S ribosomal protein L18a	Rpl18a	sp|P62717|RL18A_MOUSE Large ribosomal subunit protein eL20 OS=Mus musculus OX=10090 GN=Rpl18a PE=1 SV=1	1	8	8	8	8	7	5	5	7	6	7	4	5	4	6	6	8	8	8	8	7	8	8
Rpl19	29.3386	29.0766	29.2093	28.4305	29.7077	29.1764	29.7357	29.751	29.1301	29.1388	29.7903	29.7108	29.7293	29.8388	29.9596	29.7592	29.908	29.8925	P84099	P84099	8	8	8	60S ribosomal protein L19	Rpl19	sp|P84099|RL19_MOUSE Large ribosomal subunit protein eL19 OS=Mus musculus OX=10090 GN=Rpl19 PE=1 SV=1	1	8	8	8	8	8	7	6	8	8	7	8	6	6	7	8	8	7	8	8	8	8	8
Rpl21	27.9892	27.6943	27.247	27.101	28.1076	27.8841	28.2342	28.3488	28.0059	27.9325	28.1581	28.0772	27.8541	28.0937	28.1396	28.3043	28.0837	28.2074	O09167	O09167	6	6	6	60S ribosomal protein L21	Rpl21	sp|O09167|RL21_MOUSE Large ribosomal subunit protein eL21 OS=Mus musculus OX=10090 GN=Rpl21 PE=1 SV=4	1	6	6	6	6	6	5	5	6	4	6	5	5	1	6	5	5	5	6	6	5	5	6
Rpl22	27.2344	27.1332	26.9461	27.2501	27.9409	27.6405	28.4223	28.2708	28.0456	28.0045	28.2356	27.9185	27.9542	28.1206	28.0605	28.166	27.9872	28.1706	P67984	P67984	7	7	6	60S ribosomal protein L22	Rpl22	sp|P67984|RL22_MOUSE Large ribosomal subunit protein eL22 OS=Mus musculus OX=10090 GN=Rpl22 PE=1 SV=2	1	7	7	6	7	7	7	6	7	7	7	6	7	7	7	7	7	7	7	7	7	7	7
Rpl23	27.7345	27.5899	27.0053	27.3103	27.6471	27.6635	28.7012	29.0233	27.6661	27.9034	27.8853	27.8455	27.7444	27.7235	27.6451	27.8844	27.8025	27.7037	P62830	P62830	6	6	6	60S ribosomal protein L23	Rpl23	sp|P62830|RL23_MOUSE Large ribosomal subunit protein uL14 OS=Mus musculus OX=10090 GN=Rpl23 PE=1 SV=1	1	6	6	6	6	6	5	4	4	5	4	5	4	3	4	4	4	5	4	5	6	5	6
Rpl23a	27.998	27.9048	27.936	27.047	27.988	27.7246	28.004	28.0854	27.1481	27.3822	27.1677	26.9659	27.2837	27.2033	27.4271	27.4601	27.352	27.1411	P62751	P62751	7	7	7	60S ribosomal protein L23a	Rpl23a	sp|P62751|RL23A_MOUSE Large ribosomal subunit protein uL23 OS=Mus musculus OX=10090 GN=Rpl23a PE=1 SV=1	1	7	7	7	7	7	5	6	6	6	7	7	7	4	6	6	7	7	7	7	7	6	7
Rpl24	28.6017	28.638	28.5101	27.8597	28.489	28.2451	28.259	28.2748	27.4792	27.6594	27.7805	27.4705	27.7586	28.0998	27.8687	27.7999	27.7459	28.0747	Q8BP67	Q8BP67	5	5	5	60S ribosomal protein L24	Rpl24	sp|Q8BP67|RL24_MOUSE Large ribosomal subunit protein eL24 OS=Mus musculus OX=10090 GN=Rpl24 PE=1 SV=2	1	5	5	5	5	5	4	4	3	3	5	5	4	5	5	3	3	3	5	4	4	3	5
Rpl26	27.0922	26.7028	26.6587	25.9585	26.9574	26.6458	27.1055	27.1824	26.8284	26.8149	27.02	26.7643	26.9243	26.7519	26.9779	26.8776	26.771	26.6217	P61255	P61255	5	5	5	60S ribosomal protein L26	Rpl26	sp|P61255|RL26_MOUSE Large ribosomal subunit protein uL24 OS=Mus musculus OX=10090 GN=Rpl26 PE=1 SV=1	1	5	5	5	5	5	5	5	4	5	5	5	4	2	4	3	3	3	5	5	4	4	5
Rpl27	29.1669	29.0189	28.5846	28.2648	29.2326	28.9163	29.4583	29.6128	29.3383	29.3602	29.4494	29.3637	29.2291	29.3564	29.2304	29.2558	29.258	29.3077	P61358	P61358	9	9	9	60S ribosomal protein L27	Rpl27	sp|P61358|RL27_MOUSE Large ribosomal subunit protein eL27 OS=Mus musculus OX=10090 GN=Rpl27 PE=1 SV=2	1	9	9	9	8	9	8	8	7	6	7	6	5	5	8	8	8	8	7	9	9	7	8
Rpl27a	29.1041	28.8731	28.6007	28.3537	29.4955	28.7482	29.3216	29.5108	28.8894	28.9886	29.3908	29.31	29.1009	29.2947	29.1434	29.2535	29.2799	29.0884	P14115	P14115	7	7	7	60S ribosomal protein L27a	Rpl27a	sp|P14115|RL27A_MOUSE Large ribosomal subunit protein uL15 OS=Mus musculus OX=10090 GN=Rpl27a PE=1 SV=5	1	7	7	7	5	7	5	5	5	5	5	5	4	3	3	4	5	5	5	5	5	5	5
Rpl28	26.6915	26.084	25.4955	25.9661	26.8989	26.7764	27.0887	27.2278	26.7798	26.4434	27.0259	26.7693	27.0104	27.1589	27.1884	27.1064	26.9007	27.1663	P41105	P41105	9	9	9	60S ribosomal protein L28	Rpl28	sp|P41105|RL28_MOUSE Large ribosomal subunit protein eL28 OS=Mus musculus OX=10090 GN=Rpl28 PE=1 SV=2	1	9	9	9	8	8	7	6	8	7	7	6	5	5	7	8	8	8	8	8	8	8	8
Rpl29	26.7129	26.6642	26.8733	25.4192	26.7821	26.638	27.1863	27.2183	27.0236	27.1262	26.9126	27.1299	26.792	27.0019	26.9411	27.0586	26.9028	26.9268	P47915	P47915	6	6	6	60S ribosomal protein L29	Rpl29	sp|P47915|RL29_MOUSE Large ribosomal subunit protein eL29 OS=Mus musculus OX=10090 GN=Rpl29 PE=1 SV=2	1	6	6	6	5	6	6	5	6	5	6	4	5	3	5	4	5	6	5	4	5	5	5
Rpl3	27.3881	27.159	26.5159	26.5939	27.6725	27.3112	27.7826	27.8092	27.3184	27.447	27.7356	27.3661	27.5672	27.8194	27.6817	27.579	27.5999	27.6338	P27659;E9PWZ3	P27659	16;3	16;3	16;3	60S ribosomal protein L3	Rpl3	sp|P27659|RL3_MOUSE Large ribosomal subunit protein uL3 OS=Mus musculus OX=10090 GN=Rpl3 PE=1 SV=3	2	16	16	16	14	15	14	12	13	10	14	11	7	10	13	13	13	13	13	12	12	13	14
Rpl30	29.0069	28.1475	27.9459	27.9705	29.2975	28.9873	29.562	29.4632	29.0216	29.0076	29.3273	28.961	29.2157	29.4361	29.1162	29.1312	29.0462	29.2685	P62889	P62889	6	6	6	60S ribosomal protein L30	Rpl30	sp|P62889|RL30_MOUSE Large ribosomal subunit protein eL30 OS=Mus musculus OX=10090 GN=Rpl30 PE=1 SV=2	1	6	6	6	5	5	5	5	4	3	4	3	3	4	4	4	4	5	5	4	5	4	5
Rpl31	27.4282	27.3424	27.7081	26.41	27.5232	27.3756	27.8286	27.9488	27.1597	26.8294	26.8816	27.1492	27.2122	27.3805	27.1688	27.3443	26.9891	27.2813	P62900	P62900	5	5	5	60S ribosomal protein L31	Rpl31	sp|P62900|RL31_MOUSE Large ribosomal subunit protein eL31 OS=Mus musculus OX=10090 GN=Rpl31 PE=1 SV=1	1	5	5	5	5	5	4	3	4	3	5	2	4	2	4	5	5	5	4	4	5	4	5
Rpl32	27.8052	27.4249	27.529	26.5942	27.7975	27.3525	27.9335	27.9959	27.7891	27.9594	27.9007	27.7345	27.6795	27.9265	28.0105	27.8803	27.7243	27.7376	P62911;P17932	P62911;P17932	4;2	4;2	4;2	60S ribosomal protein L32;Putative 60S ribosomal protein L32	Rpl32;Rpl32-ps	sp|P62911|RL32_MOUSE Large ribosomal subunit protein eL32 OS=Mus musculus OX=10090 GN=Rpl32 PE=1 SV=2;sp|P17932|RL32P_MOUSE Putative large ribosomal subunit protein eL32 OS=Mus musculus OX=10090 GN=Rpl32-ps PE=5 SV=2	2	4	4	4	4	4	4	4	4	4	4	4	4	4	3	3	4	4	4	4	4	4	4
Rpl34	26.6984	26.4998	26.0219	25.7295	26.7594	26.481	27.0759	27.1148	26.6422	26.9114	27.0147	26.6796	26.893	27.0978	27.0734	26.8553	27.0377	26.9352	Q9D1R9	Q9D1R9	5	5	5	60S ribosomal protein L34	Rpl34	sp|Q9D1R9|RL34_MOUSE Large ribosomal subunit protein eL34 OS=Mus musculus OX=10090 GN=Rpl34 PE=1 SV=2	1	5	5	5	5	5	4	5	5	4	5	4	4	5	5	5	5	4	5	5	5	5	5
Rpl35	27.4378	26.7268	26.133	26.2355	27.2118	27.1272	27.7111	27.7436	27.4872	27.3559	27.5344	27.2539	27.4729	27.5503	27.6077	27.5076	27.3587	27.4297	Q6ZWV7	Q6ZWV7	5	5	5	60S ribosomal protein L35	Rpl35	sp|Q6ZWV7|RL35_MOUSE Large ribosomal subunit protein uL29 OS=Mus musculus OX=10090 GN=Rpl35 PE=1 SV=1	1	5	5	5	5	5	4	5	5	5	5	5	3	5	4	5	5	5	5	5	4	5	5
Rpl35a	26.289	25.577	25.6154	25.8757	26.5158	26.7899	26.9591	26.6787	26.1272	26.1036	26.8884	26.5674	26.8089	26.9598	27.0321	26.7638	26.6878	26.8854	O55142	O55142	6	6	6	60S ribosomal protein L35a	Rpl35a	sp|O55142|RL35A_MOUSE Large ribosomal subunit protein eL33 OS=Mus musculus OX=10090 GN=Rpl35a PE=1 SV=2	1	6	6	6	6	4	5	5	6	3	5	3	3	2	5	5	4	6	4	4	5	5	6
Rpl36	27.4232	27.3126	24.7717	24.3641	27.6157	27.2352	27.8588	27.8531	27.6114	27.7097	27.9119	27.7715	27.84	27.6784	27.6326	27.7464	27.8556	27.7746	P47964	P47964	4	4	4	60S ribosomal protein L36	Rpl36	sp|P47964|RL36_MOUSE Large ribosomal subunit protein eL36 OS=Mus musculus OX=10090 GN=Rpl36 PE=1 SV=3	1	4	4	4	3	3	4	3	2	3	2	2	1	1	3	2	2	3	3	3	3	2	3
Rpl36a	27.1197	27.1109	26.8027	24.2446	26.6659	26.5375	26.4892	26.6573	26.5268	26.3978	24.8362	24.3806	25.0983	26.3949	24.624	25.8626	25.451	24.0006	P83882	P83882	3	3	3	60S ribosomal protein L36a	Rpl36a	sp|P83882|RL36A_MOUSE Large ribosomal subunit protein eL42 OS=Mus musculus OX=10090 GN=Rpl36a PE=1 SV=2	1	3	3	3	3	3	2	2	1	1	3	2	2	1	2	2	1	2	1	2	2	1	3
Rpl37a	26.8876	26.2445	25.9426	24.9822	26.8428	26.6972	27.0358	26.9098	26.461	26.5346	27.0838	26.5831	26.6822	26.9212	26.9846	26.6691	26.813	26.6092	P61514	P61514	2	2	2	60S ribosomal protein L37a	Rpl37a	sp|P61514|RL37A_MOUSE Large ribosomal subunit protein eL43 OS=Mus musculus OX=10090 GN=Rpl37a PE=1 SV=2	1	2	2	2	2	2	2	2	2	2	2	2	2	2	2	2	2	2	2	2	2	2	2
Rpl38	24.3655	24.7356	24.6918	25.9767	26.3336	26.3819	28.1912	28.3512	27.5741	27.1991	27.1383	27.2298	27.2555	27.5643	26.7345	27.0013	27.3648	27.2055	Q9JJI8	Q9JJI8	3	3	3	60S ribosomal protein L38	Rpl38	sp|Q9JJI8|RL38_MOUSE Large ribosomal subunit protein eL38 OS=Mus musculus OX=10090 GN=Rpl38 PE=1 SV=3	1	3	3	3	3	3	2	1	2	3	1	1	1	2	1	1	2	2	1	2	2	2	3
Rpl4	29.0792	28.7327	28.2232	28.2914	29.1813	28.7748	29.3823	29.3097	28.7944	28.6707	29.3402	29.1218	29.1356	29.1459	29.3703	29.3887	29.3198	29.3489	Q9D8E6	Q9D8E6	20	20	20	60S ribosomal protein L4	Rpl4	sp|Q9D8E6|RL4_MOUSE Large ribosomal subunit protein uL4 OS=Mus musculus OX=10090 GN=Rpl4 PE=1 SV=3	1	20	20	20	19	19	19	14	14	17	16	15	12	12	16	12	16	16	19	17	18	18	19
Rpl5	28.4989	28.419	28.2793	28.6906	28.7402	28.7128	28.7536	28.8107	28.5563	28.5343	28.6214	28.3999	28.6975	28.7751	28.6675	28.6932	28.6375	28.7266	P47962	P47962	12	12	12	60S ribosomal protein L5	Rpl5	sp|P47962|RL5_MOUSE Large ribosomal subunit protein uL18 OS=Mus musculus OX=10090 GN=Rpl5 PE=1 SV=3	1	12	12	12	11	11	11	11	11	11	11	11	10	11	12	11	10	11	11	11	11	11	11
Rpl6	28.5245	28.3582	28.326	27.336	28.4354	28.3038	28.8377	28.9172	28.6972	28.5564	28.8442	28.8084	28.6162	28.8833	28.8366	28.7494	28.7907	28.7387	P47911	P47911	13	13	13	60S ribosomal protein L6	Rpl6	sp|P47911|RL6_MOUSE Large ribosomal subunit protein eL6 OS=Mus musculus OX=10090 GN=Rpl6 PE=1 SV=3	1	13	13	13	12	12	11	12	12	12	11	11	8	10	10	12	12	11	12	11	12	12	12
Rpl7	28.0109	27.738	27.0939	26.9846	28.0737	28.0068	28.5997	28.5147	28.0581	28.0818	28.5245	28.3643	28.3952	28.2835	28.5757	28.5872	28.5782	28.6404	P14148	P14148	16	16	16	60S ribosomal protein L7	Rpl7	sp|P14148|RL7_MOUSE Large ribosomal subunit protein uL30 OS=Mus musculus OX=10090 GN=Rpl7 PE=1 SV=2	1	16	16	16	16	15	13	13	12	14	13	13	11	8	15	12	15	15	14	13	15	13	16
Rpl7a	28.6093	28.3812	27.987	27.4128	28.6948	28.4866	29.2232	29.2055	28.8009	28.9434	29.047	28.8822	28.9688	29.0875	29.1152	28.9959	28.9594	29.0245	P12970	P12970	20	20	20	60S ribosomal protein L7a	Rpl7a	sp|P12970|RL7A_MOUSE Large ribosomal subunit protein eL8 OS=Mus musculus OX=10090 GN=Rpl7a PE=1 SV=2	1	20	20	20	20	20	20	20	19	18	18	17	14	13	20	20	19	20	19	20	20	20	20
Rpl8	27.7256	27.6608	27.7148	26.3588	27.663	27.4726	28.0051	28.144	27.9508	27.9943	28.1024	28.1676	27.8942	27.9516	27.8656	27.871	27.9354	27.9257	P62918	P62918	15	15	15	60S ribosomal protein L8	Rpl8	sp|P62918|RL8_MOUSE Large ribosomal subunit protein uL2 OS=Mus musculus OX=10090 GN=Rpl8 PE=1 SV=2	1	15	15	15	12	14	13	13	12	12	12	13	12	8	10	11	12	12	11	12	13	12	12
Rpl9	26.987	27.1677	26.7642	27.1149	27.4759	27.4187	28.1661	27.8902	27.4731	27.3585	28.0193	27.9345	28.1513	27.9185	28.0991	27.9232	28.3002	28.2091	P51410	P51410	9	9	9	60S ribosomal protein L9	Rpl9	sp|P51410|RL9_MOUSE Large ribosomal subunit protein uL6 OS=Mus musculus OX=10090 GN=Rpl9 PE=1 SV=2	1	9	9	9	8	7	5	5	6	6	5	4	4	5	6	6	7	8	7	9	8	7	8
Rplp0	27.7708	27.5927	27.1599	27.5834	28.113	28.0866	28.4912	28.4232	27.9848	27.8683	28.242	28.2115	28.5181	28.4787	28.7151	28.4566	28.4659	28.5479	P14869	P14869	9	9	9	60S acidic ribosomal protein P0	Rplp0	sp|P14869|RLA0_MOUSE Large ribosomal subunit protein uL10 OS=Mus musculus OX=10090 GN=Rplp0 PE=1 SV=3	1	9	9	9	9	9	9	8	8	9	9	8	7	7	8	9	9	8	9	8	9	9	9
Rplp1	31.4377	31.375	31.7135	30.7055	31.3375	31.361	31.7159	31.9025	31.5012	31.5047	31.5836	31.7488	31.6555	31.5213	31.4332	31.3888	31.6828	31.5136	P47955	P47955	4	4	4	60S acidic ribosomal protein P1	Rplp1	sp|P47955|RLA1_MOUSE Large ribosomal subunit protein P1 OS=Mus musculus OX=10090 GN=Rplp1 PE=1 SV=1	1	4	4	4	4	4	4	4	4	3	4	4	4	4	4	4	4	4	4	3	4	3	4
Rplp2	29.1653	29.2505	29.4263	28.6059	28.9285	28.9172	29.1993	29.4462	29.3928	29.4051	29.3602	29.395	28.9875	29.153	29.1118	28.9776	29.1376	29.0502	P99027	P99027	6	6	6	60S acidic ribosomal protein P2	Rplp2	sp|P99027|RLA2_MOUSE Large ribosomal subunit protein P2 OS=Mus musculus OX=10090 GN=Rplp2 PE=1 SV=3	1	6	6	6	4	5	5	5	5	5	6	5	5	5	5	6	5	5	4	5	5	5	4
Rpn1	27.8119	27.7829	27.5854	28.0934	28.2254	28.1412	27.8894	27.6651	27.6292	27.6317	27.8889	27.7065	27.6949	27.8681	27.9871	27.8213	28.0227	28.0348	Q91YQ5	Q91YQ5	17	17	17	Dolichyl-diphosphooligosaccharide--protein glycosyltransferase subunit 1	Rpn1	sp|Q91YQ5|RPN1_MOUSE Dolichyl-diphosphooligosaccharide--protein glycosyltransferase subunit 1 OS=Mus musculus OX=10090 GN=Rpn1 PE=1 SV=1	1	17	17	17	15	15	12	13	10	12	14	15	12	16	15	16	14	13	13	17	15	14	15
Rpn2	28.5662	28.5985	28.2403	28.88	28.8544	29.058	28.8522	28.3804	28.4556	28.5998	28.7683	28.516	28.7862	28.7839	28.8467	28.5214	28.7521	29.1411	Q9DBG6	Q9DBG6	11	11	11	Dolichyl-diphosphooligosaccharide--protein glycosyltransferase subunit 2	Rpn2	sp|Q9DBG6|RPN2_MOUSE Dolichyl-diphosphooligosaccharide--protein glycosyltransferase subunit 2 OS=Mus musculus OX=10090 GN=Rpn2 PE=1 SV=1	1	11	11	11	9	8	7	7	8	6	9	7	7	9	9	10	9	9	8	7	9	8	9
Rps10	28.5461	28.5408	28.6116	28.5957	28.5759	28.5193	28.5534	28.5483	28.3595	28.5959	28.5281	28.6299	28.5297	28.5467	28.3559	28.2358	28.21	28.2975	P63325	P63325	8	8	8	40S ribosomal protein S10	Rps10	sp|P63325|RS10_MOUSE Small ribosomal subunit protein eS10 OS=Mus musculus OX=10090 GN=Rps10 PE=1 SV=1	1	8	8	8	8	8	6	8	7	8	8	8	8	8	8	8	7	8	7	8	8	8	8
Rps11	28.7209	28.2132	28.0536	27.9151	28.8906	28.7591	28.4556	28.453	26.8282	27.2449	27.1945	27.0815	27.473	27.7233	27.706	27.4878	27.1896	27.1477	P62281	P62281	10	10	10	40S ribosomal protein S11	Rps11	sp|P62281|RS11_MOUSE Small ribosomal subunit protein uS17 OS=Mus musculus OX=10090 GN=Rps11 PE=1 SV=3	1	10	10	10	10	9	4	4	6	6	10	7	8	8	10	10	7	7	9	9	8	7	10
Rps12	28.7916	29.0417	29.2042	28.7064	28.8982	28.7314	28.6295	28.8936	28.6773	28.6883	28.5327	28.6509	28.2977	28.3606	28.4172	28.3585	28.3541	28.3131	P63323	P63323	12	12	12	40S ribosomal protein S12	Rps12	sp|P63323|RS12_MOUSE Small ribosomal subunit protein eS12 OS=Mus musculus OX=10090 GN=Rps12 PE=1 SV=3	1	12	12	12	12	12	12	12	11	10	12	11	11	10	12	11	10	10	11	10	11	11	12
Rps13	26.6559	26.6506	26.0331	25.7375	26.6914	27.0913	27.7173	27.151	26.3379	26.3383	26.8508	26.3804	26.9932	26.9303	26.9058	27.0052	26.7539	26.6259	P62301	P62301	8	8	8	40S ribosomal protein S13	Rps13	sp|P62301|RS13_MOUSE Small ribosomal subunit protein uS15 OS=Mus musculus OX=10090 GN=Rps13 PE=1 SV=2	1	8	8	8	6	8	7	6	6	5	5	6	6	3	6	7	6	5	7	8	7	7	6
Rps14	26.8588	26.9686	27.1129	26.5946	27.1478	26.9048	26.9867	27.044	27.0319	26.9106	26.8572	26.8677	26.8545	26.7664	26.7374	26.8075	26.6959	26.6481	P62264	P62264	11	11	11	40S ribosomal protein S14	Rps14	sp|P62264|RS14_MOUSE Small ribosomal subunit protein uS11 OS=Mus musculus OX=10090 GN=Rps14 PE=1 SV=3	1	11	11	11	10	11	11	9	8	8	10	8	7	8	8	8	8	10	8	8	8	8	10
Rps15a	26.1425	25.8978	25.1816	25.9069	26.3419	26.2877	26.9078	26.6811	26.1959	25.9731	26.7196	26.3567	26.5686	26.6469	26.6544	26.3446	26.5742	26.6044	P62245	P62245	9	9	9	40S ribosomal protein S15a	Rps15a	sp|P62245|RS15A_MOUSE Small ribosomal subunit protein uS8 OS=Mus musculus OX=10090 GN=Rps15a PE=1 SV=2	1	9	9	9	9	9	5	5	6	7	6	6	3	6	7	9	8	7	7	9	9	9	9
Rps16	27.4386	27.3342	27.2481	27.6315	27.6069	27.7496	27.7125	27.8856	27.4474	27.4724	27.7171	27.4769	27.5923	27.7598	27.7584	27.6227	27.6583	27.5832	P14131	P14131	10	10	10	40S ribosomal protein S16	Rps16	sp|P14131|RS16_MOUSE Small ribosomal subunit protein uS9 OS=Mus musculus OX=10090 GN=Rps16 PE=1 SV=4	1	10	10	10	10	10	9	9	9	8	10	10	10	10	10	10	10	10	10	9	10	10	10
Rps17	26.6072	25.8133	24.407	26.0936	26.8774	26.6531	26.5303	26.767	25.476	25.5466	26.0735	25.7972	26.0594	26.1344	26.1065	26.1778	25.542	25.8025	P63276	P63276	5	5	5	40S ribosomal protein S17	Rps17	sp|P63276|RS17_MOUSE Small ribosomal subunit protein eS17 OS=Mus musculus OX=10090 GN=Rps17 PE=1 SV=2	1	5	5	5	4	4	2	2	1	1	4	3	1	5	5	4	2	2	2	3	1	2	4
Rps18	27.2097	26.7622	26.4707	27.5601	28.0064	28.2002	28.1613	27.8828	27.3153	27.3696	27.8777	27.8076	28.2032	28.147	28.0869	28.0189	28.1698	28.2535	P62270	P62270	13	13	13	40S ribosomal protein S18	Rps18	sp|P62270|RS18_MOUSE Small ribosomal subunit protein uS13 OS=Mus musculus OX=10090 GN=Rps18 PE=1 SV=3	1	13	13	13	12	9	10	8	10	10	8	7	4	9	12	13	11	12	12	11	12	12	12
Rps19	28.521	28.4629	28.3384	28.1827	28.6564	28.2257	28.4326	28.5905	28.3351	28.5072	28.5035	28.5219	28.2814	28.3631	28.3209	28.3007	28.3119	28.1766	Q9CZX8	Q9CZX8	11	11	11	40S ribosomal protein S19	Rps19	sp|Q9CZX8|RS19_MOUSE Small ribosomal subunit protein eS19 OS=Mus musculus OX=10090 GN=Rps19 PE=1 SV=3	1	11	11	11	8	10	9	9	10	10	10	9	8	8	10	9	9	10	10	9	9	11	8
Rps2	27.6107	27.4972	27.3513	27.455	27.7181	27.8474	27.8877	27.753	27.0558	27.0243	27.477	27.1262	27.5177	27.5342	27.4668	27.4299	27.2699	27.341	P25444	P25444	11	11	11	40S ribosomal protein S2	Rps2	sp|P25444|RS2_MOUSE Small ribosomal subunit protein uS5 OS=Mus musculus OX=10090 GN=Rps2 PE=1 SV=3	1	11	11	11	11	11	9	7	10	8	8	9	7	9	10	11	9	10	10	10	10	9	11
Rps20	27.8709	28.1192	28.2184	28.064	28.3123	28.0067	28.1393	28.0718	28.0101	28.0789	28.2113	28.1302	27.9281	27.945	27.958	27.9793	28.0196	27.8955	P60867	P60867	6	6	6	40S ribosomal protein S20	Rps20	sp|P60867|RS20_MOUSE Small ribosomal subunit protein uS10 OS=Mus musculus OX=10090 GN=Rps20 PE=1 SV=1	1	6	6	6	6	6	6	5	6	6	6	6	4	6	5	5	5	5	5	5	5	5	6
Rps21	26.135	26.0214	26.3278	26.1454	26.252	25.7391	26.2465	26.4794	27.1826	26.5427	25.3912	25.8063	25.1964	25.0457	25.4999	25.7907	25.5048	23.9302	Q9CQR2	Q9CQR2	5	5	5	40S ribosomal protein S21	Rps21	sp|Q9CQR2|RS21_MOUSE Small ribosomal subunit protein eS21 OS=Mus musculus OX=10090 GN=Rps21 PE=1 SV=1	1	5	5	5	3	3	3	3	3	3	4	3	2	5	4	2	2	2	1	3	4	1	3
Rps23	28.5399	28.3525	28.1636	27.5603	28.3962	28.6767	27.605	27.1344	26.36	26.7821	26.4876	26.5024	26.7398	26.4405	26.9247	26.7699	26.6625	26.5707	P62267	P62267	6	6	6	40S ribosomal protein S23	Rps23	sp|P62267|RS23_MOUSE Small ribosomal subunit protein uS12 OS=Mus musculus OX=10090 GN=Rps23 PE=1 SV=3	1	6	6	6	6	5	5	5	6	5	6	6	6	6	6	6	5	6	6	5	5	5	6
Rps24	29.2779	24.1221	25.0254	27.8508	28.7216	28.5151	29.6311	29.5132	29.6015	29.3895	29.28	29.2574	23.8645	28.9324	29.2816	29.4631	29.2652	24.6092	P62849	P62849	2	2	2	40S ribosomal protein S24	Rps24	sp|P62849|RS24_MOUSE Small ribosomal subunit protein eS24 OS=Mus musculus OX=10090 GN=Rps24 PE=1 SV=1	1	2	2	2	2	2	2	2	2	2	2	1	1	2	2	2	1	2	2	2	2	1	2
Rps25	27.8497	27.5278	27.2395	27.7936	28.4538	28.2047	28.3131	28.3913	27.8964	28.3168	28.2146	28.1693	28.0656	28.1651	28.1908	28.2028	28.2404	28.0453	P62852	P62852	7	7	7	40S ribosomal protein S25	Rps25	sp|P62852|RS25_MOUSE Small ribosomal subunit protein eS25 OS=Mus musculus OX=10090 GN=Rps25 PE=1 SV=1	1	7	7	7	6	7	5	7	6	6	7	5	4	5	6	7	6	5	6	7	4	5	6
Rps26	27.9774	27.6241	27.4225	26.7605	27.4842	27.496	26.7326	25.5831	25.8319	25.5252	25.1297	25.1617	26.0637	25.5495	25.6072	26.1362	25.3962	25.2491	P62855	P62855	5	5	5	40S ribosomal protein S26	Rps26	sp|P62855|RS26_MOUSE Small ribosomal subunit protein eS26 OS=Mus musculus OX=10090 GN=Rps26 PE=1 SV=3	1	5	5	5	4	4	2	3	2	2	5	4	4	5	5	4	2	2	3	2	2	2	4
Rps27	25.4532	25.0089	25.0831	26.2411	26.2852	26.1488	26.9147	27.0323	26.4306	26.39	26.5095	26.5397	26.4226	26.518	26.5064	26.4957	26.1847	26.579	Q6ZWU9	Q6ZWU9	3	3	1	40S ribosomal protein S27	Rps27	sp|Q6ZWU9|RS27_MOUSE Small ribosomal subunit protein eS27 OS=Mus musculus OX=10090 GN=Rps27 PE=1 SV=3	1	3	3	1	3	3	3	2	2	2	2	2	2	2	2	2	3	2	3	3	3	2	3
Rps27a	30.0056	30.4371	30.4414	30.1317	29.9999	30.1966	30.3574	30.5319	30.5128	30.4964	30.3993	30.4941	30.0445	30.1256	29.9629	30.1539	30.1627	29.8588	P62983;P0CG50;P0CG49;P62984	P62983;P0CG50;P0CG49;P62984	10;8;8;8	10;8;8;8	10;8;8;8	Ubiquitin-40S ribosomal protein S27a;Ubiquitin;40S ribosomal protein S27a;Polyubiquitin-C;Ubiquitin;Ubiquitin-related 1;Ubiquitin-related 2;Polyubiquitin-B;Ubiquitin;Ubiquitin-60S ribosomal protein L40;Ubiquitin;60S ribosomal protein L40	Rps27a;Ubc;Ubb;Uba52	sp|P62983|RS27A_MOUSE Ubiquitin-ribosomal protein eS31 fusion protein OS=Mus musculus OX=10090 GN=Rps27a PE=1 SV=2;sp|P0CG50|UBC_MOUSE Polyubiquitin-C OS=Mus musculus OX=10090 GN=Ubc PE=1 SV=2;sp|P0CG49|UBB_MOUSE Polyubiquitin-B OS=Mus musculus OX=10090 GN	4	10	10	10	10	10	10	9	9	9	10	8	9	9	10	9	9	9	9	10	9	8	10
Rps28	28.6114	28.5649	28.5889	28.4787	28.253	28.232	28.3626	28.6114	28.1293	28.4623	28.108	28.3702	27.9365	28.1108	27.8736	28.0057	27.9133	28.0628	P62858	P62858	6	6	6	40S ribosomal protein S28	Rps28	sp|P62858|RS28_MOUSE Small ribosomal subunit protein eS28 OS=Mus musculus OX=10090 GN=Rps28 PE=1 SV=1	1	6	6	6	6	6	6	6	4	6	6	5	5	4	5	5	4	5	3	4	4	4	6
Rps29	27.0293	27.5368	27.4558	27.0396	27.2741	26.7688	27.0022	26.9543	26.6438	26.8274	26.8165	27.002	26.2719	26.6063	26.4589	26.5306	26.5634	26.4912	P62274	P62274	2	2	2	40S ribosomal protein S29	Rps29	sp|P62274|RS29_MOUSE Small ribosomal subunit protein uS14 OS=Mus musculus OX=10090 GN=Rps29 PE=1 SV=2	1	2	2	2	2	2	2	2	2	2	2	2	2	2	2	2	2	2	2	2	2	2	2
Rps3	28.0957	28.0734	27.7231	28.3806	28.4434	28.4977	28.4586	28.2953	27.9121	27.8482	28.2373	28.1049	28.3583	28.4267	28.5618	28.3329	28.1854	28.3426	P62908	P62908	20	20	20	40S ribosomal protein S3	Rps3	sp|P62908|RS3_MOUSE Small ribosomal subunit protein uS3 OS=Mus musculus OX=10090 GN=Rps3 PE=1 SV=1	1	20	20	20	18	20	19	19	19	17	19	18	15	18	18	18	17	16	17	17	17	17	18
Rps3a	28.9255	28.4475	28.1551	28.0651	28.8516	28.6923	28.8881	28.9655	28.5243	28.7405	28.8104	28.5418	28.7696	28.7012	28.7188	28.5384	28.6712	28.6419	P97351	P97351	20	20	20	40S ribosomal protein S3a	Rps3a	sp|P97351|RS3A_MOUSE Small ribosomal subunit protein eS1 OS=Mus musculus OX=10090 GN=Rps3a PE=1 SV=3	1	20	20	20	20	18	17	18	16	16	19	15	12	10	17	17	15	16	17	17	16	19	20
Rps4x	27.3689	27.2582	26.9027	27.0043	27.7974	27.7153	28.1466	28.0904	27.7649	27.6202	28.1526	27.9267	27.9512	28.0066	27.9052	27.9133	27.8083	27.8131	P62702	P62702	16	16	16	40S ribosomal protein S4, X isoform	Rps4x	sp|P62702|RS4X_MOUSE Small ribosomal subunit protein eS4 OS=Mus musculus OX=10090 GN=Rps4x PE=1 SV=2	1	16	16	16	16	16	16	15	15	15	14	13	11	11	13	16	14	16	16	15	13	16	16
Rps5	28.861	28.7108	28.4924	29.0688	29.0054	29.0849	28.9728	29.0235	28.5352	28.4612	28.8035	29.0679	29.2147	28.8346	29.0665	29.1647	29.1872	29.172	P97461	P97461	15	15	15	40S ribosomal protein S5;40S ribosomal protein S5, N-terminally processed	Rps5	sp|P97461|RS5_MOUSE Small ribosomal subunit protein uS7 OS=Mus musculus OX=10090 GN=Rps5 PE=1 SV=4	1	15	15	15	12	13	12	10	12	12	15	15	13	14	14	13	13	12	13	12	14	13	12
Rps6	29.2928	29.0522	29.0969	28.1225	29.3222	29.1493	29.4737	29.5105	29.1352	29.1406	29.0656	28.9256	28.8973	29.211	29.1725	29.0732	29.1787	29.1071	P62754	P62754	10	10	10	40S ribosomal protein S6	Rps6	sp|P62754|RS6_MOUSE Small ribosomal subunit protein eS6 OS=Mus musculus OX=10090 GN=Rps6 PE=1 SV=1	1	10	10	10	8	10	8	7	6	7	10	9	8	7	9	8	6	6	8	8	8	7	8
Rps7	27.7869	27.7423	27.2802	27.8566	28.4823	28.302	28.7833	28.6793	28.3489	28.1574	28.478	28.4888	28.5726	28.5953	28.3971	28.4147	28.4558	28.5375	P62082	P62082	10	10	10	40S ribosomal protein S7	Rps7	sp|P62082|RS7_MOUSE Small ribosomal subunit protein eS7 OS=Mus musculus OX=10090 GN=Rps7 PE=1 SV=1	1	10	10	10	9	9	9	9	9	9	8	6	7	8	8	9	8	9	9	9	9	9	9
Rps8	29.4077	29.0624	28.7586	28.2831	29.4427	29.2071	29.56	29.6304	29.2827	29.4317	29.3858	29.2966	29.3948	29.4753	29.4189	29.4226	29.4	29.4154	P62242	P62242	17	17	17	40S ribosomal protein S8	Rps8	sp|P62242|RS8_MOUSE Small ribosomal subunit protein eS8 OS=Mus musculus OX=10090 GN=Rps8 PE=1 SV=2	1	17	17	17	16	16	16	15	16	16	16	14	14	13	16	16	16	15	16	15	16	16	16
Rps9	27.1065	26.8513	26.6246	26.7991	27.2031	27.4309	27.4488	27.3999	27.0863	27.0515	27.3591	27.3058	27.4475	27.3476	27.3898	27.3885	27.4466	27.3325	Q6ZWN5	Q6ZWN5	12	12	12	40S ribosomal protein S9	Rps9	sp|Q6ZWN5|RS9_MOUSE Small ribosomal subunit protein uS4 OS=Mus musculus OX=10090 GN=Rps9 PE=1 SV=3	1	12	12	12	11	12	9	9	10	10	11	10	8	10	11	11	11	9	11	11	12	11	11
Rpsa	30.7467	30.854	30.9159	30.8283	30.9341	30.7805	30.6855	30.7553	30.623	30.6716	30.6543	30.6836	30.638	30.6326	30.281	30.4232	30.5222	30.4694	P14206	P14206	13	13	13	40S ribosomal protein SA	Rpsa	sp|P14206|RSSA_MOUSE Small ribosomal subunit protein uS2 OS=Mus musculus OX=10090 GN=Rpsa PE=1 SV=4	1	13	13	13	13	13	13	12	9	11	12	11	11	12	13	12	10	9	13	11	12	10	13
Rrbp1	28.2022	28.0971	27.8843	28.3362	28.1978	28.3123	28.0557	28.1062	27.893	27.8935	28.087	28.2162	28.1475	28.153	28.3986	28.4246	28.496	28.4412	Q99PL5	Q99PL5	19	19	19	Ribosome-binding protein 1	Rrbp1	sp|Q99PL5|RRBP1_MOUSE Ribosome-binding protein 1 OS=Mus musculus OX=10090 GN=Rrbp1 PE=1 SV=2	1	19	19	19	17	17	13	16	15	15	17	15	15	17	17	16	16	16	18	17	17	18	17
Rrm1	25.6846	25.3504	25.4794	26.8259	26.969	26.6487	26.2808	26.0246	24.1768	24.2352	24.2062	24.1425	23.8962	25.2642	24.4157	24.3869	24.3894	24.193	P07742	P07742	4	4	4	Ribonucleoside-diphosphate reductase large subunit	Rrm1	sp|P07742|RIR1_MOUSE Ribonucleoside-diphosphate reductase large subunit OS=Mus musculus OX=10090 GN=Rrm1 PE=1 SV=2	1	4	4	4	4	4	1	0	0	1	2	2	2	4	4	4	0	1	1	1	0	0	4
Rsl1d1	25.245	24.5973	24.3479	25.0824	25.8087	25.8534	26.5674	26.7062	26.6649	26.866	26.6003	26.3436	26.7955	26.7882	25.9586	26.4932	26.7152	26.6649	Q8BVY0	Q8BVY0	6	6	6	Ribosomal L1 domain-containing protein 1	Rsl1d1	sp|Q8BVY0|RL1D1_MOUSE Ribosomal L1 domain-containing protein 1 OS=Mus musculus OX=10090 GN=Rsl1d1 PE=1 SV=1	1	6	6	6	5	5	4	3	4	4	1	0	0	1	2	2	3	4	2	5	4	5	5
Rsu1	28.6427	28.7033	28.7854	28.1444	28.2951	27.8586	27.6232	27.7157	27.7613	27.5756	27.92	27.7385	28.1515	28.178	27.6647	27.5354	27.7706	27.831	Q01730	Q01730	8	8	8	Ras suppressor protein 1	Rsu1	sp|Q01730|RSU1_MOUSE Ras suppressor protein 1 OS=Mus musculus OX=10090 GN=Rsu1 PE=1 SV=3	1	8	8	8	6	6	7	6	5	5	7	7	8	4	8	7	5	7	6	6	7	6	6
Rtcb	26.4745	27.1205	26.8982	26.3955	26.9326	26.6964	26.8164	26.6096	26.8457	27.0449	27.2364	27.1825	26.6893	26.6599	26.7171	26.5347	26.5989	26.7672	Q99LF4	Q99LF4	6	6	6	tRNA-splicing ligase RtcB homolog	Rtcb	sp|Q99LF4|RTCB_MOUSE RNA-splicing ligase RtcB homolog OS=Mus musculus OX=10090 GN=Rtcb PE=1 SV=1	1	6	6	6	6	6	4	6	5	5	4	5	4	5	6	4	5	5	5	6	4	5	6
Rtn4	29.0423	28.9674	28.8748	28.5589	28.6053	28.6706	28.0417	27.9775	27.974	28.07	28.594	28.6373	28.3405	28.5156	28.7352	28.5827	28.4581	28.4335	Q99P72	Q99P72	7	7	7	Reticulon-4	Rtn4	sp|Q99P72|RTN4_MOUSE Reticulon-4 OS=Mus musculus OX=10090 GN=Rtn4 PE=1 SV=2	1	7	7	7	5	6	6	5	6	6	6	5	6	5	6	6	5	4	7	7	7	6	5
Ruvbl1	26.9636	26.8696	26.8471	27.2019	27.1244	27.2041	26.8002	26.9795	26.9281	26.976	26.9348	26.9439	27.0928	26.804	26.4708	26.6674	27.0304	26.544	P60122	P60122	8	8	8	RuvB-like 1	Ruvbl1	sp|P60122|RUVB1_MOUSE RuvB-like 1 OS=Mus musculus OX=10090 GN=Ruvbl1 PE=1 SV=1	1	8	8	8	8	7	7	7	7	6	7	7	5	7	7	7	7	7	7	6	6	4	8
Ruvbl2	26.2864	26.3422	26.44	26.9091	27.0835	26.9562	26.8297	27.0435	26.4715	26.5692	26.6534	26.5871	26.4404	26.4314	26.6598	26.3436	26.6433	26.4241	Q9WTM5	Q9WTM5	7	7	7	RuvB-like 2	Ruvbl2	sp|Q9WTM5|RUVB2_MOUSE RuvB-like 2 OS=Mus musculus OX=10090 GN=Ruvbl2 PE=1 SV=3	1	7	7	7	5	6	6	4	6	5	7	5	5	7	6	7	5	5	4	6	4	6	5
S100a10	27.3283	27.5399	27.8542	27.6369	27.7627	27.6796	27.5672	27.7876	27.7867	27.8538	27.346	27.5657	27.2009	27.1476	27.7311	27.7007	26.477	26.498	P08207	P08207	3	3	3	Protein S100-A10	S100a10	sp|P08207|S10AA_MOUSE Protein S100-A10 OS=Mus musculus OX=10090 GN=S100a10 PE=1 SV=2	1	3	3	3	2	2	2	2	2	2	3	3	2	3	3	3	2	2	3	3	2	3	2
S100a11	30.8164	31.261	31.1325	30.4805	30.5982	30.4631	31.2383	31.346	30.8427	30.658	30.5992	31.0282	30.5104	30.3208	30.028	30.2299	30.3555	30.2017	P50543	P50543	7	7	7	Protein S100-A11	S100a11	sp|P50543|S10AB_MOUSE Protein S100-A11 OS=Mus musculus OX=10090 GN=S100a11 PE=1 SV=1	1	7	7	7	7	7	5	5	5	6	5	6	6	5	6	6	7	6	4	4	5	6	7
S100a4	35.1913	35.3843	35.8241	33.0616	33.0816	32.8242	29.443	29.6798	32.8896	32.9265	33.3638	33.412	34.0188	33.6198	33.1145	33.0293	34.3875	34.089	P07091	P07091	8	8	8	Protein S100-A4	S100a4	sp|P07091|S10A4_MOUSE Protein S100-A4 OS=Mus musculus OX=10090 GN=S100a4 PE=1 SV=1	1	8	8	8	2	3	7	7	7	7	8	8	8	7	7	7	7	7	7	7	7	8	2
S100a6	29.8798	30.0771	30.7938	30.2491	30.055	30.2916	30.079	30.1766	30.4803	30.3885	29.984	30.2884	30.1336	30.1337	29.4517	29.5517	29.9293	29.8493	P14069	P14069	8	8	8	Protein S100-A6	S100a6	sp|P14069|S10A6_MOUSE Protein S100-A6 OS=Mus musculus OX=10090 GN=S100a6 PE=1 SV=3	1	8	8	8	6	6	6	6	6	6	6	6	7	6	6	6	7	6	5	6	8	6	6
Sacs	25.7888	25.5964	26.4589	24.0248	26.1683	25.8511	23.7762	25.508	26.2269	26.4015	26.3278	26.3106	25.763	26.2303	26.3119	26.0302	25.6525	25.456	Q9JLC8	Q9JLC8	2	2	2	Sacsin	Sacs	sp|Q9JLC8|SACS_MOUSE Sacsin OS=Mus musculus OX=10090 GN=Sacs PE=1 SV=2	1	2	2	2	1	2	2	2	2	2	2	2	2	1	2	2	2	2	2	2	2	2	1
Sae1	26.731	26.7699	26.6123	26.9461	27.0389	26.8648	26.9999	25.4574	26.4667	26.3647	26.3967	26.3305	26.8341	26.7938	24.4309	26.2609	26.6728	26.1965	Q9R1T2	Q9R1T2	3	3	3	SUMO-activating enzyme subunit 1;SUMO-activating enzyme subunit 1, N-terminally processed	Sae1	sp|Q9R1T2|SAE1_MOUSE SUMO-activating enzyme subunit 1 OS=Mus musculus OX=10090 GN=Sae1 PE=1 SV=1	1	3	3	3	2	3	2	2	3	3	3	3	2	3	3	2	2	2	2	2	2	2	2
Samhd1	27.7025	27.623	27.3237	27.0605	27.5183	27.3547	27.5374	27.663	27.3223	27.254	27.0855	27.0709	27.6812	27.6211	27.7056	27.4724	27.7798	27.8704	Q60710	Q60710	3	3	3	Deoxynucleoside triphosphate triphosphohydrolase SAMHD1	Samhd1	sp|Q60710|SAMH1_MOUSE Deoxynucleoside triphosphate triphosphohydrolase SAMHD1 OS=Mus musculus OX=10090 GN=Samhd1 PE=1 SV=3	1	3	3	3	3	3	3	3	3	3	3	2	3	2	3	3	3	3	3	3	3	3	3
Sap18	24.4493	24.2641	24.7193	24.7321	24.5559	24.1779	25.656	25.2465	26.0359	24.3952	25.7946	24.6916	25.7212	25.6217	24.2019	25.2478	25.7433	24.2877	O55128	O55128	2	2	2	Histone deacetylase complex subunit SAP18	Sap18	sp|O55128|SAP18_MOUSE Histone deacetylase complex subunit SAP18 OS=Mus musculus OX=10090 GN=Sap18 PE=1 SV=1	1	2	2	2	2	2	2	1	2	1	1	0	0	0	0	1	2	2	0	0	2	1	2
Sar1a	25.0038	25.4738	24.453	25.8993	25.4693	26.3436	25.1643	25.4252	24.9423	24.4345	24.5587	24.3038	25.2715	24.1951	26.4096	25.9225	26.1106	25.5126	P36536;Q9CQC9	P36536;Q9CQC9	2;1	2;1	2;1	GTP-binding protein SAR1a;GTP-binding protein SAR1b	Sar1a;Sar1b	sp|P36536|SAR1A_MOUSE GTP-binding protein SAR1a OS=Mus musculus OX=10090 GN=Sar1a PE=1 SV=1;sp|Q9CQC9|SAR1B_MOUSE GTP-binding protein SAR1b OS=Mus musculus OX=10090 GN=Sar1b PE=1 SV=1	2	2	2	2	2	2	2	1	1	0	2	2	1	2	2	2	2	0	2	2	2	2	2
Sarnp	25.9362	25.8783	26.5157	26.6291	26.3623	25.954	26.1614	26.4418	26.5281	26.376	26.1668	26.2147	26.166	26.1462	25.9029	26.3025	26.1885	25.9969	Q9D1J3	Q9D1J3	5	5	5	SAP domain-containing ribonucleoprotein	Sarnp	sp|Q9D1J3|SARNP_MOUSE SAP domain-containing ribonucleoprotein OS=Mus musculus OX=10090 GN=Sarnp PE=1 SV=3	1	5	5	5	5	4	4	5	4	3	5	4	5	4	5	5	5	5	4	3	3	4	5
Sars	27.1098	27.4479	27.3177	27.4468	27.5057	27.383	26.9887	27.0552	27.0709	27.031	27.1988	27.1286	27.3089	27.078	27.1162	27.0086	27.1512	27.1228	P26638	P26638	14	14	14	Serine--tRNA ligase, cytoplasmic	Sars	sp|P26638|SYSC_MOUSE Serine--tRNA ligase, cytoplasmic OS=Mus musculus OX=10090 GN=Sars1 PE=1 SV=3	1	14	14	14	10	12	12	10	10	11	11	12	12	12	13	13	10	11	10	10	10	11	10
Sbds	24.4172	26.2172	24.2579	25.6712	24.2785	26.0015	26.4044	26.081	26.1412	25.964	26.299	26.577	26.4534	26.5912	25.9	26.1802	26.3584	26.176	P70122	P70122	4	4	4	Ribosome maturation protein SBDS	Sbds	sp|P70122|SBDS_MOUSE Ribosome maturation protein SBDS OS=Mus musculus OX=10090 GN=Sbds PE=1 SV=4	1	4	4	4	3	3	1	3	3	2	1	2	0	3	1	2	3	3	3	4	2	3	3
Scfd1	26.2145	24.5797	24.9667	26.1083	26.3186	26.5349	26.813	26.6116	24.4896	26.1103	26.2115	26.218	26.6649	26.994	26.8028	25.2194	27.099	27.0418	Q8BRF7	Q8BRF7	4	4	4	Sec1 family domain-containing protein 1	Scfd1	sp|Q8BRF7|SCFD1_MOUSE Sec1 family domain-containing protein 1 OS=Mus musculus OX=10090 GN=Scfd1 PE=1 SV=1	1	4	4	4	2	2	1	2	2	3	4	1	0	2	2	3	3	3	3	1	4	4	2
Scp2	24.1985	27.9419	28.5804	27.9556	27.8029	28.1151	27.5453	27.7876	27.8231	27.6304	27.771	27.9259	27.7163	27.6936	27.8972	27.9752	27.8674	27.9086	P32020	P32020	2	2	2	Non-specific lipid-transfer protein	Scp2	sp|P32020|SCP2_MOUSE Sterol carrier protein 2 OS=Mus musculus OX=10090 GN=Scp2 PE=1 SV=3	1	2	2	2	2	2	2	2	2	2	1	2	2	2	2	2	2	2	2	2	2	2	2
Scpep1	25.2536	25.7012	24.6605	27.3684	27.4827	27.6002	24.1729	25.0925	24.2893	24.6741	24.4788	23.8552	24.4148	25.5259	26.0352	26.0458	25.8202	25.6326	Q920A5	Q920A5	4	4	4	Retinoid-inducible serine carboxypeptidase	Scpep1	sp|Q920A5|RISC_MOUSE Retinoid-inducible serine carboxypeptidase OS=Mus musculus OX=10090 GN=Scpep1 PE=1 SV=2	1	4	4	4	1	3	1	1	0	1	2	2	1	4	4	4	1	3	2	2	2	2	1
Sdcbp	25.023	24.2882	23.9072	25.4373	25.4823	24.0319	24.2961	24.9162	25.2438	24.3719	25.2588	24.3565	25.3259	24.4462	24.1234	24.636	24.777	24.3738	O08992	O08992	2	2	2	Syntenin-1	Sdcbp	sp|O08992|SDCB1_MOUSE Syntenin-1 OS=Mus musculus OX=10090 GN=Sdcbp PE=1 SV=1	1	2	2	2	1	1	1	1	1	1	1	2	1	1	1	1	1	1	2	1	0	0	1
Sdha	26.9717	27.3195	26.9106	27.4147	26.9917	27.2076	26.8334	26.6672	26.3031	26.7722	26.7052	26.862	27.0209	26.7899	26.7434	26.5322	26.4952	26.6779	Q8K2B3	Q8K2B3	8	8	8	Succinate dehydrogenase [ubiquinone] flavoprotein subunit, mitochondrial	Sdha	sp|Q8K2B3|SDHA_MOUSE Succinate dehydrogenase [ubiquinone] flavoprotein subunit, mitochondrial OS=Mus musculus OX=10090 GN=Sdha PE=1 SV=1	1	8	8	8	6	7	7	5	6	4	7	6	7	7	7	7	5	7	4	4	4	5	6
Sdhb	25.8133	26.2576	26.1739	25.9012	25.7794	25.9159	25.4391	25.2217	25.5187	24.8162	25.5897	25.8789	25.5492	25.4278	25.6247	25.2696	25.5909	25.5067	Q9CQA3	Q9CQA3	4	4	4	Succinate dehydrogenase [ubiquinone] iron-sulfur subunit, mitochondrial	Sdhb	sp|Q9CQA3|SDHB_MOUSE Succinate dehydrogenase [ubiquinone] iron-sulfur subunit, mitochondrial OS=Mus musculus OX=10090 GN=Sdhb PE=1 SV=1	1	4	4	4	4	3	4	1	2	3	4	2	4	4	4	4	4	4	3	3	3	2	4
Sdpr	25.9813	26.0636	26.7683	24.6489	25.3746	24.3552	24.2632	24.3128	25.1953	25.4912	25.3758	25.6737	25.6226	25.4367	25.035	25.0289	25.9177	25.7181	Q63918	Q63918	6	6	6	Serum deprivation-response protein	Sdpr	sp|Q63918|CAVN2_MOUSE Caveolae-associated protein 2 OS=Mus musculus OX=10090 GN=Cavin2 PE=1 SV=3	1	6	6	6	2	2	3	4	4	5	4	4	6	2	1	3	4	5	3	3	5	5	2
Sec13	26.5583	26.7201	26.4505	27.0042	26.9616	26.2949	26.1776	26.1877	26.1153	26.3052	26.9002	26.1673	26.397	26.5973	26.2571	26.5922	26.6046	26.4305	Q9D1M0	Q9D1M0	2	2	2	Protein SEC13 homolog	Sec13	sp|Q9D1M0|SEC13_MOUSE Protein SEC13 homolog OS=Mus musculus OX=10090 GN=Sec13 PE=1 SV=3	1	2	2	2	2	2	2	2	2	2	2	2	2	2	2	2	2	1	2	2	2	2	2
Sec23a	26.8125	26.6971	26.2746	26.4804	26.6167	26.6602	26.7556	26.6964	26.3256	26.1648	26.5732	26.9322	26.7591	26.6983	26.8069	26.7501	26.769	27.0151	Q01405	Q01405	8	8	6	Protein transport protein Sec23A	Sec23a	sp|Q01405|SC23A_MOUSE Protein transport protein Sec23A OS=Mus musculus OX=10090 GN=Sec23a PE=1 SV=2	1	8	8	6	6	6	5	5	6	5	5	5	4	7	4	6	5	3	5	4	6	5	6
Sec31a	27.3608	26.9639	26.9205	27.3383	27.3716	27.2988	26.9811	26.7928	27.084	26.6492	27.0669	26.8859	26.9968	26.976	27.3382	27.3672	27.3036	27.3247	Q3UPL0	Q3UPL0	15	15	15	Protein transport protein Sec31A	Sec31a	sp|Q3UPL0|SC31A_MOUSE Protein transport protein Sec31A OS=Mus musculus OX=10090 GN=Sec31a PE=1 SV=2	1	15	15	15	12	12	8	9	8	6	8	6	6	12	10	10	12	11	13	9	10	11	12
Sec61a1	23.8804	25.706	24.4754	25.2234	25.3052	25.5361	25.8347	25.43	23.7936	24.1942	24.3591	24.7603	24.3271	25.3986	24.8502	24.297	24.8142	24.4222	P61620	P61620	2	2	2	Protein transport protein Sec61 subunit alpha isoform 1	Sec61a1	sp|P61620|S61A1_MOUSE Protein transport protein Sec61 subunit alpha isoform 1 OS=Mus musculus OX=10090 GN=Sec61a1 PE=1 SV=2	1	2	2	2	2	2	0	0	0	0	1	2	0	2	2	2	1	2	1	0	0	1	2
2011-09-01	29.7569	29.8885	30.0721	29.7488	29.8285	29.6407	29.2663	29.2456	29.6338	29.7594	29.8871	29.8083	29.9768	29.8689	29.9507	30.1285	30.0398	30.0696	Q8C1B7;Q9R1T4	Q8C1B7	13;2	13;2	11;1	Septin-11	2011-09-01	sp|Q8C1B7|SEP11_MOUSE Septin-11 OS=Mus musculus OX=10090 GN=Septin11 PE=1 SV=4	2	13	13	11	11	11	12	12	12	12	11	12	13	13	11	12	12	12	11	13	13	13	11
2002-09-01	28.8001	28.8703	28.8451	28.7357	28.8955	28.6982	28.4744	28.4933	28.7755	28.8531	28.8635	28.7846	28.7967	28.7323	28.8884	28.9094	28.8892	28.8716	P42208	P42208	12	12	12	Septin-2	2002-09-01	sp|P42208|SEPT2_MOUSE Septin-2 OS=Mus musculus OX=10090 GN=Septin2 PE=1 SV=2	1	12	12	12	12	11	12	12	12	12	12	12	11	11	12	12	12	12	12	12	11	12	12
2007-09-01	28.7899	28.7229	28.6867	28.6135	28.9023	28.6098	28.1502	28.1954	28.6421	28.512	28.6703	28.6291	28.7532	28.6494	29.0519	28.9561	28.8764	28.9129	O55131;Q9DA97	O55131	12;1	12;1	11;0	Septin-7	2007-09-01	sp|O55131|SEPT7_MOUSE Septin-7 OS=Mus musculus OX=10090 GN=Septin7 PE=1 SV=1	2	12	12	11	10	9	11	8	9	10	10	10	9	10	10	11	11	10	12	11	10	11	10
2009-09-01	25.1055	25.6529	25.4677	26.1487	26.3207	25.8011	25.7848	25.5361	25.4463	25.3901	25.0953	25.0232	25.3938	25.811	26.235	26.2698	26.0458	25.7956	Q80UG5	Q80UG5	9	9	9	Septin-9	2009-09-01	sp|Q80UG5|SEPT9_MOUSE Septin-9 OS=Mus musculus OX=10090 GN=Septin9 PE=1 SV=1	1	9	9	9	7	6	6	5	3	1	3	5	4	7	6	7	4	6	6	8	7	6	7
Serbp1	29.0068	29.1879	29.479	28.7745	29.1103	28.6314	29.0619	29.374	29.1077	29.1928	29.2017	29.3527	28.8438	28.6009	28.8193	28.9261	28.893	28.6293	Q9CY58	Q9CY58	9	9	9	Plasminogen activator inhibitor 1 RNA-binding protein	Serbp1	sp|Q9CY58|SERB1_MOUSE SERPINE1 mRNA-binding protein 1 OS=Mus musculus OX=10090 GN=Serbp1 PE=1 SV=2	1	9	9	9	8	8	9	8	8	8	9	8	7	7	9	8	7	6	7	5	8	7	8
Serpinb6	27.3154	27.6845	27.544	25.9295	26.0669	26.2252	26.5152	26.4085	27.0457	27.3348	27.84	27.3674	27.172	27.636	27.7226	27.8119	27.5789	27.7422	Q60854	Q60854	6	6	6	Serpin B6	Serpinb6	sp|Q60854|SPB6_MOUSE Serpin B6 OS=Mus musculus OX=10090 GN=Serpinb6 PE=1 SV=1	1	6	6	6	4	6	6	4	5	5	5	2	5	2	5	5	5	4	5	5	5	5	4
Serpinh1	31.0578	31.0948	31.172	31.243	31.4076	31.2518	30.2202	30.3237	30.1393	30.2391	30.2799	30.1854	30.4834	30.5095	30.506	30.5372	30.518	30.3844	P19324	P19324	23	23	23	Serpin H1	Serpinh1	sp|P19324|SERPH_MOUSE Serpin H1 OS=Mus musculus OX=10090 GN=Serpinh1 PE=1 SV=3	1	23	23	23	21	22	21	18	21	19	23	23	22	22	22	23	19	21	22	20	21	23	21
Set	29.412	29.7124	30.2416	29.6454	29.8792	29.5441	29.9567	30.1278	29.6456	29.6139	29.635	29.8316	29.2434	29.3246	29.5988	29.5074	29.4161	29.2416	Q9EQU5	Q9EQU5	12	12	12	Protein SET	Set	sp|Q9EQU5|SET_MOUSE Protein SET OS=Mus musculus OX=10090 GN=Set PE=1 SV=1	1	12	12	12	12	12	11	11	11	11	11	12	10	12	12	10	11	12	10	8	9	11	12
Sf1	25.9175	26.3019	26.5	26.0702	25.5559	26.0948	26.2533	26.3776	26.3371	26.0071	25.7184	26.0154	25.9177	25.7737	25.7149	25.6227	25.5487	25.4684	Q64213	Q64213	5	5	5	Splicing factor 1	Sf1	sp|Q64213|SF01_MOUSE Splicing factor 1 OS=Mus musculus OX=10090 GN=Sf1 PE=1 SV=6	1	5	5	5	3	5	4	4	2	3	2	4	3	3	3	3	2	3	3	2	2	2	3
Sf3a3	25.2314	24.5936	24.5064	25.6258	24.8844	25.5255	26.0104	25.8578	23.6778	25.3427	25.6211	25.5965	25.7246	25.2212	25.5931	24.7291	25.9152	25.1219	Q9D554	Q9D554	4	4	4	Splicing factor 3A subunit 3	Sf3a3	sp|Q9D554|SF3A3_MOUSE Splicing factor 3A subunit 3 OS=Mus musculus OX=10090 GN=Sf3a3 PE=1 SV=2	1	4	4	4	3	2	1	2	4	2	2	1	0	3	0	3	2	2	2	1	2	1	3
Sf3b3	25.7646	25.5813	25.2682	26.5379	25.7011	26.1485	26.4899	26.1908	26.0568	26.1903	26.3063	26.3153	26.1105	26.212	26.1817	26.2842	26.3303	26.1025	Q921M3	Q921M3	8	8	8	Splicing factor 3B subunit 3	Sf3b3	sp|Q921M3|SF3B3_MOUSE Splicing factor 3B subunit 3 OS=Mus musculus OX=10090 GN=Sf3b3 PE=1 SV=1	1	8	8	8	6	5	2	5	4	3	4	2	2	4	3	5	3	5	5	3	3	2	6
Sfn	24.1757	24.7439	24.7188	24.4274	23.4141	24.9245	27.3869	27.2028	23.7166	27.0515	24.4112	23.7667	27.7165	27.2682	24.8967	24.937	27.1761	27.2932	O70456	O70456	4	2	2	14-3-3 protein sigma	Sfn	sp|O70456|1433S_MOUSE 14-3-3 protein sigma OS=Mus musculus OX=10090 GN=Sfn PE=1 SV=2	1	4	2	2	4	4	2	3	3	3	3	3	2	3	3	2	3	3	3	3	3	4	2
Sfpq	28.0406	28.1431	28.3629	28.3873	28.4849	28.2878	28.3864	28.6275	28.3383	28.3347	28.1746	28.0289	28.0901	27.9899	27.9101	27.9783	27.6637	27.9221	Q8VIJ6	Q8VIJ6	13	13	12	Splicing factor, proline- and glutamine-rich	Sfpq	sp|Q8VIJ6|SFPQ_MOUSE Splicing factor, proline- and glutamine-rich OS=Mus musculus OX=10090 GN=Sfpq PE=1 SV=1	1	13	13	12	13	12	12	11	12	10	11	9	10	11	11	12	10	9	12	12	7	8	13
Sfxn3	24.8954	24.2531	23.2859	24.8926	25.2668	25.222	25.1391	24.3548	23.8864	24.0356	24.2633	25.1263	25.3441	25.1198	25.3888	23.6999	24.3641	24.7787	Q91V61	Q91V61	4	4	4	Sideroflexin-3	Sfxn3	sp|Q91V61|SFXN3_MOUSE Sideroflexin-3 OS=Mus musculus OX=10090 GN=Sfxn3 PE=1 SV=1	1	4	4	4	0	0	0	0	0	0	0	0	0	1	2	3	2	2	3	2	1	1	0
Sgta	26.8598	26.9896	27.2456	27.2187	27.3471	26.6364	26.2645	26.7295	27.0874	26.9863	24.7114	27.1538	26.7558	26.5172	26.6863	27.072	26.8293	26.4712	Q8BJU0	Q8BJU0	3	3	3	Small glutamine-rich tetratricopeptide repeat-containing protein alpha	Sgta	sp|Q8BJU0|SGTA_MOUSE Small glutamine-rich tetratricopeptide repeat-containing protein alpha OS=Mus musculus OX=10090 GN=Sgta PE=1 SV=2	1	3	3	3	2	3	3	3	2	3	2	3	3	3	2	3	3	3	2	2	3	2	2
Sh3bgrl	26.6183	26.6334	26.9653	26.1488	26.3121	26.2015	26.6538	27.0504	26.7619	26.5812	25.7622	26.3694	26.2869	26.1495	25.7732	25.688	25.4131	25.6103	Q9JJU8	Q9JJU8	4	4	4	SH3 domain-binding glutamic acid-rich-like protein	Sh3bgrl	sp|Q9JJU8|SH3L1_MOUSE Adapter Sh3bgrl OS=Mus musculus OX=10090 GN=Sh3bgrl PE=1 SV=1	1	4	4	4	4	4	3	3	3	3	3	3	4	2	2	4	2	2	2	3	2	2	4
Sh3bgrl3	26.4074	26.3024	24.849	25.0509	25.7644	24.5725	24.0995	25.6676	26.7927	26.3203	24.5702	24.8266	25.1433	24.2012	25.6871	25.6786	24.0355	24.2947	Q91VW3	Q91VW3	2	2	2	SH3 domain-binding glutamic acid-rich-like protein 3	Sh3bgrl3	sp|Q91VW3|SH3L3_MOUSE SH3 domain-binding glutamic acid-rich-like protein 3 OS=Mus musculus OX=10090 GN=Sh3bgrl3 PE=1 SV=1	1	2	2	2	1	2	2	2	1	1	2	2	1	1	2	1	1	1	2	2	1	1	1
Sh3gl1	27.0532	24.7781	28.1777	24.5177	24.7956	25.095	23.8771	24.3198	23.6409	24.6607	25.9548	24.3605	25.0005	26.9379	25.0254	26.6352	26.9942	26.1947	Q62419;Q62420	Q62419;Q62420	2;1	2;1	2;1	Endophilin-A2;Endophilin-A1	Sh3gl1;Sh3gl2	sp|Q62419|SH3G1_MOUSE Endophilin-A2 OS=Mus musculus OX=10090 GN=Sh3gl1 PE=1 SV=1;sp|Q62420|SH3G2_MOUSE Endophilin-A1 OS=Mus musculus OX=10090 GN=Sh3gl2 PE=1 SV=2	2	2	2	2	2	2	1	1	2	1	2	2	2	1	1	1	1	2	1	2	2	2	2
Sh3glb1	25.2453	25.073	25.3512	25.1131	24.2483	24.9004	24.98	25.1158	25.1178	25.2715	25.274	24.6273	24.6315	24.9924	25.3724	25.1175	25.2573	25.0727	Q9JK48	Q9JK48	4	4	4	Endophilin-B1	Sh3glb1	sp|Q9JK48|SHLB1_MOUSE Endophilin-B1 OS=Mus musculus OX=10090 GN=Sh3glb1 PE=1 SV=1	1	4	4	4	2	3	3	2	2	1	2	2	3	2	1	3	1	2	2	4	3	3	2
Sh3kbp1	25.9629	25.2085	26.7024	26.9477	26.8448	26.5536	24.3861	24.5986	23.9884	26.5719	23.2944	26.4173	23.8622	24.2973	24.7656	26.4548	24.7145	24.5771	Q8R550	Q8R550	2	2	2	SH3 domain-containing kinase-binding protein 1	Sh3kbp1	sp|Q8R550|SH3K1_MOUSE SH3 domain-containing kinase-binding protein 1 OS=Mus musculus OX=10090 GN=Sh3kbp1 PE=1 SV=1	1	2	2	2	1	1	1	2	1	2	2	1	2	2	2	2	0	1	1	1	1	1	1
Shmt2	28.1786	28.1939	28.0323	28.4293	28.3471	28.4819	28.0179	27.9991	27.9343	28.0219	28.1715	28.1699	28.0199	27.8058	28.2451	28.3676	28.1496	28.0569	Q9CZN7	Q9CZN7	21	21	21	Serine hydroxymethyltransferase	Shmt2	sp|Q9CZN7|GLYM_MOUSE Serine hydroxymethyltransferase, mitochondrial OS=Mus musculus OX=10090 GN=Shmt2 PE=1 SV=1	1	21	21	21	16	17	16	15	14	16	13	14	14	15	17	14	15	12	18	15	14	17	16
Skp1	25.7549	24.6158	24.4258	24.365	24.1267	24.7924	26.0958	25.7489	25.58	25.8947	24.3569	26.3365	26.313	25.9298	24.2146	25.3743	26.3223	24.4864	Q9WTX5	Q9WTX5	2	2	2	S-phase kinase-associated protein 1	Skp1	sp|Q9WTX5|SKP1_MOUSE S-phase kinase-associated protein 1 OS=Mus musculus OX=10090 GN=Skp1 PE=1 SV=3	1	2	2	2	2	2	2	2	1	2	2	0	1	1	0	1	2	2	1	0	2	2	2
Slc25a3	28.7298	28.8824	28.6852	29.1355	29.0349	29.2825	28.7238	28.4963	28.4589	28.5784	28.554	28.6401	28.6785	28.8341	28.8544	28.5221	28.3523	28.7665	Q8VEM8	Q8VEM8	8	8	8	Phosphate carrier protein, mitochondrial	Slc25a3	sp|Q8VEM8|S25A3_MOUSE Solute carrier family 25 member 3 OS=Mus musculus OX=10090 GN=Slc25a3 PE=1 SV=1	1	8	8	8	8	8	7	7	7	6	6	5	7	8	8	8	6	7	8	7	7	8	8
Slc25a4	27.5575	27.6664	27.5197	27.6446	27.7296	27.9328	27.4854	27.581	27.1996	27.4364	27.3673	27.4002	27.9074	27.8082	27.8317	27.8434	27.2852	27.5091	P48962;Q3V132	P48962	15;3	7;0	7;0	ADP/ATP translocase 1	Slc25a4	sp|P48962|ADT1_MOUSE ADP/ATP translocase 1 OS=Mus musculus OX=10090 GN=Slc25a4 PE=1 SV=4	2	15	7	7	13	14	12	14	11	13	13	13	12	13	14	15	13	14	12	13	11	13	5
Slc25a5	28.7605	28.7261	28.5011	29.0527	28.9521	29.2552	28.7478	28.7013	28.3892	28.3302	28.6799	28.5684	28.7216	28.816	28.8331	28.582	28.6002	28.81	P51881	P51881	16	16	8	ADP/ATP translocase 2;ADP/ATP translocase 2, N-terminally processed	Slc25a5	sp|P51881|ADT2_MOUSE ADP/ATP translocase 2 OS=Mus musculus OX=10090 GN=Slc25a5 PE=1 SV=3	1	16	16	8	15	15	13	13	13	12	15	13	14	15	16	16	11	14	13	13	13	14	15
Slc3a2	27.5647	27.168	27.3871	27.7581	27.557	27.8173	27.5583	27.0175	26.8761	27.0258	27.3261	27.1292	27.3012	27.1271	27.7157	27.3716	27.5106	27.1577	P10852	P10852	11	11	11	4F2 cell-surface antigen heavy chain	Slc3a2	sp|P10852|4F2_MOUSE Amino acid transporter heavy chain SLC3A2 OS=Mus musculus OX=10090 GN=Slc3a2 PE=1 SV=1	1	11	11	11	9	7	5	6	6	5	6	4	6	7	9	10	9	6	7	9	8	8	9
Slc9a3r1	23.8499	24.927	24.3635	24.6226	24.5008	23.8746	26.0586	26.3576	25.3479	25.9152	24.1677	24.838	24.3271	24.5494	24.0167	24.3526	24.1752	24.4271	P70441	P70441	6	6	6	Na(+)/H(+) exchange regulatory cofactor NHE-RF1	Slc9a3r1	sp|P70441|NHRF1_MOUSE Na(+)/H(+) exchange regulatory cofactor NHE-RF1 OS=Mus musculus OX=10090 GN=Nherf1 PE=1 SV=3	1	6	6	6	6	6	5	6	0	0	0	1	0	0	0	0	0	2	1	1	0	0	6
Snd1	27.5876	27.7306	27.6016	27.884	27.9871	27.875	28.1701	28.1321	27.5388	27.7388	27.9414	27.7277	27.9539	27.9099	27.8866	27.8445	28.0515	28.0112	Q78PY7	Q78PY7	28	28	28	Staphylococcal nuclease domain-containing protein 1	Snd1	sp|Q78PY7|SND1_MOUSE Staphylococcal nuclease domain-containing protein 1 OS=Mus musculus OX=10090 GN=Snd1 PE=1 SV=1	1	28	28	28	24	24	14	14	20	18	17	18	18	20	20	20	18	20	23	19	22	20	24
Snrnp200	25.2272	24.3121	24.7577	25.821	25.0564	25.6311	26.1184	25.728	25.6025	25.5252	25.6332	25.5791	25.6923	25.8858	25.5054	25.6556	25.9407	25.3514	Q6P4T2	Q6P4T2	10	10	10	U5 small nuclear ribonucleoprotein 200 kDa helicase	Snrnp200	sp|Q6P4T2|U520_MOUSE U5 small nuclear ribonucleoprotein 200 kDa helicase OS=Mus musculus OX=10090 GN=Snrnp200 PE=1 SV=1	1	10	10	10	7	6	5	2	4	5	3	0	1	6	2	7	4	5	3	3	5	3	7
Snrpa1	26.082	24.5557	24.2209	24.3974	24.6642	23.9621	26.3823	26.4616	24.0604	26.6823	26.3419	26.6845	26.4828	24.2487	23.7155	24.239	24.5253	26.5232	P57784	P57784	2	2	2	U2 small nuclear ribonucleoprotein A	Snrpa1	sp|P57784|RU2A_MOUSE U2 small nuclear ribonucleoprotein A OS=Mus musculus OX=10090 GN=Snrpa1 PE=1 SV=2	1	2	2	2	2	2	1	2	2	2	2	1	1	1	1	1	2	1	1	1	1	2	2
Snrpb	26.5553	26.6232	26.7382	27.0156	26.9342	26.7943	27.1319	27.2058	27.0041	27.2393	27.2113	27.1661	26.7713	26.9329	26.8333	26.792	27.0037	26.75	P27048;P63163	P27048;P63163	4;4	4;4	4;4	Small nuclear ribonucleoprotein-associated protein B;Small nuclear ribonucleoprotein-associated protein N	Snrpb;Snrpn	sp|P27048|RSMB_MOUSE Small nuclear ribonucleoprotein-associated protein B OS=Mus musculus OX=10090 GN=Snrpb PE=1 SV=1;sp|P63163|RSMN_MOUSE Small nuclear ribonucleoprotein-associated protein N OS=Mus musculus OX=10090 GN=Snrpn PE=1 SV=1	2	4	4	4	4	4	4	4	4	4	4	4	4	4	3	4	4	3	4	4	4	4	4
Snrpd1	26.4933	26.7482	26.3045	27.3072	26.9915	27.2831	27.2685	26.9313	27.1316	27.1354	27.296	26.8751	27.1262	27.3372	27.1064	27.0533	27.127	27.0663	P62315	P62315	2	2	2	Small nuclear ribonucleoprotein Sm D1	Snrpd1	sp|P62315|SMD1_MOUSE Small nuclear ribonucleoprotein Sm D1 OS=Mus musculus OX=10090 GN=Snrpd1 PE=1 SV=1	1	2	2	2	1	2	1	1	1	1	1	2	1	2	1	2	2	2	2	1	1	2	1
Snrpd2	26.3314	26.2542	26.9572	26.7112	26.2557	26.2558	26.3915	26.657	26.6084	26.753	26.5014	27.265	26.7273	26.4472	26.1319	26.2597	26.387	26.2698	P62317	P62317	5	5	5	Small nuclear ribonucleoprotein Sm D2	Snrpd2	sp|P62317|SMD2_MOUSE Small nuclear ribonucleoprotein Sm D2 OS=Mus musculus OX=10090 GN=Snrpd2 PE=1 SV=1	1	5	5	5	3	5	5	4	5	3	5	4	3	3	3	4	4	3	2	4	4	3	3
Snrpd3	27.177	27.0464	27.1963	27.3816	27.1776	27.3527	27.3627	27.4477	27.6148	27.6496	27.4432	27.4471	27.0459	27.1049	26.8589	27.1085	27.1677	27.158	P62320	P62320	4	4	4	Small nuclear ribonucleoprotein Sm D3	Snrpd3	sp|P62320|SMD3_MOUSE Small nuclear ribonucleoprotein Sm D3 OS=Mus musculus OX=10090 GN=Snrpd3 PE=1 SV=1	1	4	4	4	3	3	3	3	3	2	2	2	3	3	2	2	2	2	3	2	2	2	3
Snrpe	25.4286	24.6064	24.935	25.3305	23.971	24.4742	25.6125	25.6283	26.9489	24.2081	24.4055	24.2384	24.3414	24.8351	24.005	25.1143	24.1334	23.8187	P62305	P62305	2	2	2	Small nuclear ribonucleoprotein E	Snrpe	sp|P62305|RUXE_MOUSE Small nuclear ribonucleoprotein E OS=Mus musculus OX=10090 GN=Snrpe PE=1 SV=1	1	2	2	2	2	2	2	1	1	1	2	0	1	2	1	1	1	1	0	1	1	1	2
Snrpg	25.5275	25.5833	25.8661	26.1415	25.7156	25.4872	26.1318	26.1978	26.6946	26.3254	26.1274	26.0238	25.4728	25.3127	26.1016	26.1929	25.8684	25.6356	P62309	P62309	2	2	2	Small nuclear ribonucleoprotein G	Snrpg	sp|P62309|RUXG_MOUSE Small nuclear ribonucleoprotein G OS=Mus musculus OX=10090 GN=Snrpg PE=1 SV=1	1	2	2	2	2	2	2	2	2	2	2	2	2	2	2	2	2	2	2	2	2	2	2
Snx12	26.6988	26.9378	27.2061	26.664	26.6638	26.885	26.4037	26.4166	26.8251	26.7136	26.475	26.6691	26.4504	26.464	26.2896	24.5918	26.3117	25.8531	O70493	O70493	6	5	5	Sorting nexin-12	Snx12	sp|O70493|SNX12_MOUSE Sorting nexin-12 OS=Mus musculus OX=10090 GN=Snx12 PE=1 SV=1	1	6	5	5	4	6	6	6	6	4	6	6	6	6	6	4	6	5	4	2	5	3	3
Snx2	25.7482	26.1634	23.8547	24.6357	24.368	24.3375	25.7616	25.6756	23.6428	24.9155	23.7443	24.9453	25.6887	26.1011	26.4173	26.1993	26.3768	26.1662	Q9CWK8	Q9CWK8	3	3	3	Sorting nexin-2	Snx2	sp|Q9CWK8|SNX2_MOUSE Sorting nexin-2 OS=Mus musculus OX=10090 GN=Snx2 PE=1 SV=2	1	3	3	3	2	3	2	1	1	1	2	2	0	1	1	1	2	3	2	3	2	2	2
Snx3	26.3991	26.7074	27.1076	26.3836	26.4821	25.7914	25.3615	25.6502	26.4433	26.2731	25.9118	26.3276	26.1185	26.0931	25.64	26.0211	25.9139	26.1234	O70492	O70492	7	7	6	Sorting nexin-3	Snx3	sp|O70492|SNX3_MOUSE Sorting nexin-3 OS=Mus musculus OX=10090 GN=Snx3 PE=1 SV=3	1	7	7	6	3	3	3	5	3	2	6	6	6	5	6	5	5	3	3	3	4	4	3
Snx5	26.7107	24.8808	25.1302	27.3594	27.278	27.2401	27.175	26.8534	24.1155	27.1608	23.6807	23.7508	27.2125	27.1871	27.5022	27.3791	27.0596	27.1399	Q9D8U8	Q9D8U8	3	3	3	Sorting nexin-5	Snx5	sp|Q9D8U8|SNX5_MOUSE Sorting nexin-5 OS=Mus musculus OX=10090 GN=Snx5 PE=1 SV=1	1	3	3	3	2	2	2	3	1	1	2	1	1	3	3	2	3	3	3	3	3	3	2
Snx9	24.387	26.6241	26.4496	25.0292	26.4595	26.3868	24.0325	23.7429	24.218	24.0082	25.1148	24.3036	26.5156	23.9861	26.6389	24.419	26.6855	24.2733	Q91VH2	Q91VH2	2	2	2	Sorting nexin-9	Snx9	sp|Q91VH2|SNX9_MOUSE Sorting nexin-9 OS=Mus musculus OX=10090 GN=Snx9 PE=1 SV=1	1	2	2	2	1	0	1	0	1	0	1	2	2	1	2	2	2	0	2	1	2	0	1
Sod1	26.5226	26.9269	27.3912	26.4277	26.6087	26.2012	27.8876	28.0997	28.3772	28.3494	28.3301	28.3465	27.4829	27.4624	27.7899	27.6499	27.7667	27.7208	P08228	P08228	9	9	9	Superoxide dismutase [Cu-Zn]	Sod1	sp|P08228|SODC_MOUSE Superoxide dismutase [Cu-Zn] OS=Mus musculus OX=10090 GN=Sod1 PE=1 SV=2	1	9	9	9	7	8	9	7	6	8	3	3	6	3	3	2	8	4	4	7	8	6	7
Sod2	27.8086	28.3184	28.1984	24.1122	27.9066	24.515	27.4186	27.7045	27.8844	27.6219	27.434	27.7306	27.6646	27.3725	26.6564	27.3681	27.5738	24.5208	P09671	P09671	4	4	4	Superoxide dismutase [Mn], mitochondrial	Sod2	sp|P09671|SODM_MOUSE Superoxide dismutase [Mn], mitochondrial OS=Mus musculus OX=10090 GN=Sod2 PE=1 SV=3	1	4	4	4	4	3	3	3	2	4	4	4	3	3	4	1	2	3	2	3	3	1	4
Sparc	28.2001	28.3574	28.6187	28.1379	28.1305	28.0571	27.029	27.3925	27.7133	27.7189	27.4991	27.8547	27.5708	27.3251	27.9574	28.1413	27.7439	27.6235	P07214	P07214	6	6	6	SPARC	Sparc	sp|P07214|SPRC_MOUSE SPARC OS=Mus musculus OX=10090 GN=Sparc PE=1 SV=1	1	6	6	6	3	3	4	5	4	5	4	6	5	4	4	5	4	4	4	5	3	5	3
Spr	26.8535	24.3209	24.0621	24.7692	24.1585	24.8133	26.6652	26.8086	26.7619	26.3931	26.8586	27.0419	26.9979	24.4161	26.8019	23.9089	27.0619	26.9394	Q64105	Q64105	2	2	2	Sepiapterin reductase	Spr	sp|Q64105|SPRE_MOUSE Sepiapterin reductase OS=Mus musculus OX=10090 GN=Spr PE=1 SV=1	1	2	2	2	2	2	2	2	2	2	2	2	1	0	0	0	2	0	2	1	2	2	2
Sptan1	28.1835	28.214	28.0192	27.5713	27.4814	27.5065	27.8978	27.759	28.0052	27.9613	27.8879	27.9616	28.3216	28.3192	28.4625	28.4192	28.4032	28.3777	P16546	P16546	53	53	53	Spectrin alpha chain, non-erythrocytic 1	Sptan1	sp|P16546|SPTN1_MOUSE Spectrin alpha chain, non-erythrocytic 1 OS=Mus musculus OX=10090 GN=Sptan1 PE=1 SV=4	1	53	53	53	34	37	35	38	34	35	39	41	29	24	21	30	41	41	44	43	48	44	34
Sptbn1	27.6232	27.432	27.4152	26.8624	26.5237	26.7929	26.9546	26.8646	27.1601	27.2122	27.1799	27.0681	27.6332	27.7356	27.9995	27.7812	27.7934	27.8075	Q62261	Q62261	52	52	52	Spectrin beta chain, non-erythrocytic 1	Sptbn1	sp|Q62261|SPTB2_MOUSE Spectrin beta chain, non-erythrocytic 1 OS=Mus musculus OX=10090 GN=Sptbn1 PE=1 SV=2	1	52	52	52	37	40	37	34	34	36	43	40	39	32	21	31	43	46	48	48	49	51	37
Sqrdl	24.6343	24.6752	25.1269	24.2425	24.2779	24.4558	24.3941	24.39	23.61	24.5212	24.5201	24.4525	25.5411	25.1078	26.2004	25.3753	25.8614	25.8005	Q9R112	Q9R112	3	3	3	Sulfide:quinone oxidoreductase, mitochondrial	Sqrdl	sp|Q9R112|SQOR_MOUSE Sulfide:quinone oxidoreductase, mitochondrial OS=Mus musculus OX=10090 GN=Sqor PE=1 SV=3	1	3	3	3	0	0	0	2	0	0	2	1	0	0	0	0	2	2	3	2	2	2	0
Sqstm1	26.5644	26.6838	26.9155	26.7138	26.5456	26.4142	26.9239	26.8342	26.9084	26.7768	26.1091	26.6258	26.4408	26.4533	26.7828	26.8247	26.4365	26.2262	Q64337	Q64337	6	6	6	Sequestosome-1	Sqstm1	sp|Q64337|SQSTM_MOUSE Sequestosome-1 OS=Mus musculus OX=10090 GN=Sqstm1 PE=1 SV=1	1	6	6	6	6	6	4	5	5	4	3	6	3	5	5	6	5	4	6	6	5	5	6
Sri	26.3569	26.4035	26.3643	24.3919	24.5163	23.8721	23.9166	23.8199	26.4357	26.3301	23.5064	24.4194	26.1306	24.6142	24.3744	23.9236	25.9888	25.2454	Q6P069	Q6P069	3	3	3	Sorcin	Sri	sp|Q6P069|SORCN_MOUSE Sorcin OS=Mus musculus OX=10090 GN=Sri PE=1 SV=1	1	3	3	3	1	1	2	3	1	1	2	2	3	0	1	0	2	1	0	0	2	1	1
Srm	27.5128	27.5466	27.3393	27.5035	27.5965	27.381	27.5953	27.3559	27.3474	27.4538	27.6034	27.3499	27.2282	27.1864	27.5104	27.2559	27.2401	27.2712	Q64674	Q64674	9	9	9	Spermidine synthase	Srm	sp|Q64674|SPEE_MOUSE Spermidine synthase OS=Mus musculus OX=10090 GN=Srm PE=1 SV=1	1	9	9	9	6	7	6	8	7	9	7	6	7	9	9	8	8	7	6	6	6	8	6
Srp68	24.901	23.9469	23.9653	26.2437	26.2515	26.3656	24.5712	25.9945	25.9432	24.3474	25.0596	24.3797	26.294	26.6186	24.7876	26.2843	23.7608	24.2803	Q8BMA6	Q8BMA6	3	3	3	Signal recognition particle subunit SRP68	Srp68	sp|Q8BMA6|SRP68_MOUSE Signal recognition particle subunit SRP68 OS=Mus musculus OX=10090 GN=Srp68 PE=1 SV=2	1	3	3	3	1	3	3	2	1	1	1	1	1	3	2	2	3	3	2	2	1	1	1
Srprb	24.8296	25.8234	24.1833	26.3502	25.7216	23.9484	25.9054	25.569	24.8798	25.4134	24.1305	24.8917	25.7873	26.0558	25.7141	24.9374	24.5667	24.0886	P47758	P47758	2	2	2	Signal recognition particle receptor subunit beta	Srprb	sp|P47758|SRPRB_MOUSE Signal recognition particle receptor subunit beta OS=Mus musculus OX=10090 GN=Srprb PE=1 SV=1	1	2	2	2	2	2	1	1	1	0	1	2	1	2	2	1	2	2	2	0	1	1	2
Srrm2	26.2045	26.1357	26.526	26.5492	26.4408	26.3326	26.4474	26.4884	26.4748	26.346	26.424	26.1149	26.2523	26.3976	26.6077	26.389	26.3894	26.1679	Q8BTI8	Q8BTI8	8	8	8	Serine/arginine repetitive matrix protein 2	Srrm2	sp|Q8BTI8|SRRM2_MOUSE Serine/arginine repetitive matrix protein 2 OS=Mus musculus OX=10090 GN=Srrm2 PE=1 SV=3	1	8	8	8	7	7	6	8	6	5	6	4	5	6	6	8	7	6	7	5	6	8	7
Srrt	24.5162	26.1215	24.9136	24.6168	24.7004	26.0615	24.4682	25.2725	24.3337	25.1487	23.4277	24.3401	24.3243	26.2553	24.7914	24.3282	26.0638	24.2832	Q99MR6	Q99MR6	2	2	2	Serrate RNA effector molecule homolog	Srrt	sp|Q99MR6|SRRT_MOUSE Serrate RNA effector molecule homolog OS=Mus musculus OX=10090 GN=Srrt PE=1 SV=1	1	2	2	2	1	2	1	2	1	1	2	2	2	1	2	2	1	2	1	1	2	1	1
Srsf1	27.982	27.7445	27.989	27.7062	27.7755	28.0926	28.2107	28.4389	28.4399	28.288	28.2025	28.4536	28.002	28.3108	28.462	28.3939	28.1281	28.2178	Q6PDM2;Q9D0B0	Q6PDM2	10;1	10;1	10;1	Serine/arginine-rich splicing factor 1	Srsf1	sp|Q6PDM2|SRSF1_MOUSE Serine/arginine-rich splicing factor 1 OS=Mus musculus OX=10090 GN=Srsf1 PE=1 SV=3	2	10	10	10	8	10	8	9	7	8	6	7	9	6	6	8	10	8	9	8	9	8	8
Srsf10	24.2981	24.2293	25.7565	23.8277	24.5355	26.2577	27.1492	26.9425	27.3716	27.3709	27.1653	27.2827	26.9572	26.9072	26.7468	26.5706	27.1394	27.3102	Q9R0U0	Q9R0U0	4	4	4	Serine/arginine-rich splicing factor 10	Srsf10	sp|Q9R0U0|SRS10_MOUSE Serine/arginine-rich splicing factor 10 OS=Mus musculus OX=10090 GN=Srsf10 PE=1 SV=2	1	4	4	4	4	3	4	3	3	4	1	0	2	1	1	3	4	3	2	2	3	2	4
Srsf3	28.2766	27.9438	28.3345	27.9803	28.1865	28.2157	28.7512	28.7944	28.7558	28.7786	28.5843	28.7638	28.5733	28.6055	28.3721	28.4852	28.4643	28.4371	P84104	P84104	5	5	5	Serine/arginine-rich splicing factor 3	Srsf3	sp|P84104|SRSF3_MOUSE Serine/arginine-rich splicing factor 3 OS=Mus musculus OX=10090 GN=Srsf3 PE=1 SV=1	1	5	5	5	5	5	5	5	5	5	5	5	5	5	5	5	4	5	4	5	4	5	5
Srsf5	26.291	24.2271	25.9935	24.51	24.3392	25.7682	26.5092	26.6747	26.6506	26.4573	26.9029	26.4213	26.486	26.7813	27.0454	26.5646	26.8969	26.7056	O35326	O35326	4	3	3	Serine/arginine-rich splicing factor 5	Srsf5	sp|O35326|SRSF5_MOUSE Serine/arginine-rich splicing factor 5 OS=Mus musculus OX=10090 GN=Srsf5 PE=1 SV=2	1	4	3	3	4	4	4	4	4	4	4	3	4	3	3	4	4	4	4	4	4	3	3
Srsf6	23.5952	26.5151	26.6917	26.8471	26.8523	26.5534	27.3767	27.4359	27.2965	27.2208	26.9036	27.0717	27.2961	26.8317	26.874	27.0808	27.0058	26.7235	Q3TWW8;Q8VE97	Q3TWW8	5;1	5;1	4;0	Serine/arginine-rich splicing factor 6	Srsf6	sp|Q3TWW8|SRSF6_MOUSE Serine/arginine-rich splicing factor 6 OS=Mus musculus OX=10090 GN=Srsf6 PE=1 SV=1	2	5	5	4	3	3	3	3	3	3	1	3	2	2	4	3	3	2	4	3	3	3	3
Srsf7	27.9041	27.4545	27.9193	27.7687	27.1855	27.6336	28.1155	28.1281	28.1817	28.2982	28.1952	28.111	27.7174	27.9342	27.7645	27.8949	28.0964	27.7888	Q8BL97	Q8BL97	5	5	5	Serine/arginine-rich splicing factor 7	Srsf7	sp|Q8BL97|SRSF7_MOUSE Serine/arginine-rich splicing factor 7 OS=Mus musculus OX=10090 GN=Srsf7 PE=1 SV=1	1	5	5	5	5	5	5	5	5	5	5	5	4	4	4	4	4	4	5	5	5	4	5
Ssb	27.6742	27.5544	26.9809	27.6157	27.8936	27.7741	28.1806	28.2311	28.0299	28.307	27.9905	27.9105	27.7291	27.9275	28.0144	28.1031	27.8298	28.0463	P32067	P32067	7	7	7	Lupus La protein homolog	Ssb	sp|P32067|LA_MOUSE Lupus La protein homolog OS=Mus musculus OX=10090 GN=Ssb PE=1 SV=1	1	7	7	7	7	6	7	4	6	7	6	5	5	5	5	6	6	5	6	5	6	6	7
Ssr1	26.0689	24.3894	26.6141	26.0206	25.9788	25.8932	25.7346	25.8142	24.121	26.1929	25.0036	24.8692	25.9133	24.6076	26.3964	23.79	26.3769	24.1102	Q9CY50	Q9CY50	2	2	2	Translocon-associated protein subunit alpha	Ssr1	sp|Q9CY50|SSRA_MOUSE Translocon-associated protein subunit alpha OS=Mus musculus OX=10090 GN=Ssr1 PE=1 SV=1	1	2	2	2	2	2	2	2	2	2	2	1	2	2	2	2	2	2	2	2	2	2	2
Ssr4	26.522	26.6508	23.9193	26.7604	27.023	26.833	26.331	26.3833	26.1807	26.4695	26.7424	26.5392	26.6209	26.5861	26.5633	26.514	26.8699	26.3642	Q62186	Q62186	4	4	4	Translocon-associated protein subunit delta	Ssr4	sp|Q62186|SSRD_MOUSE Translocon-associated protein subunit delta OS=Mus musculus OX=10090 GN=Ssr4 PE=1 SV=1	1	4	4	4	2	3	2	3	4	4	4	4	1	4	3	4	3	4	3	3	4	4	2
Ssrp1	26.3805	26.2835	26.042	26.4956	26.8447	26.8219	26.2847	26.3335	26.6675	26.644	26.4122	26.8811	26.7317	26.5818	26.8527	26.513	26.7696	26.6889	Q08943	Q08943	5	5	5	FACT complex subunit SSRP1	Ssrp1	sp|Q08943|SSRP1_MOUSE FACT complex subunit SSRP1 OS=Mus musculus OX=10090 GN=Ssrp1 PE=1 SV=2	1	5	5	5	5	5	4	4	4	5	3	5	4	5	5	5	4	4	5	3	4	4	5
St13	28.2851	28.5685	28.9308	28.5472	28.5656	28.246	28.4414	28.5638	28.37	28.5424	28.3153	28.3436	28.2543	28.3716	28.3027	28.4563	28.1206	28.3187	Q99L47	Q99L47	10	10	10	Hsc70-interacting protein	St13	sp|Q99L47|F10A1_MOUSE Hsc70-interacting protein OS=Mus musculus OX=10090 GN=St13 PE=1 SV=1	1	10	10	10	8	9	8	8	7	9	6	8	9	7	8	8	7	7	10	8	7	8	8
Stat3	24.0985	26.051	24.1034	26.6116	26.9992	26.972	26.556	25.7194	24.6392	24.336	25.1095	24.5738	26.0314	26.0301	24.7874	26.0426	24.3967	25.9685	P42227	P42227	7	7	7	Signal transducer and activator of transcription 3	Stat3	sp|P42227|STAT3_MOUSE Signal transducer and activator of transcription 3 OS=Mus musculus OX=10090 GN=Stat3 PE=1 SV=2	1	7	7	7	2	3	1	2	2	2	2	3	2	6	5	6	3	4	2	3	3	5	2
Stip1	28.4981	28.7152	29.0087	28.5062	28.5103	28.3601	28.7183	28.8483	28.7599	28.6889	28.5061	28.6999	28.4769	28.4766	28.413	28.5075	28.3267	28.3383	Q60864	Q60864	18	18	18	Stress-induced-phosphoprotein 1	Stip1	sp|Q60864|STIP1_MOUSE Stress-induced-phosphoprotein 1 OS=Mus musculus OX=10090 GN=Stip1 PE=1 SV=1	1	18	18	18	15	16	17	15	15	12	16	14	13	13	16	12	12	14	13	13	16	13	15
Stmn1	28.3863	28.5076	29.1157	28.6158	28.7531	28.4663	28.5958	28.9341	29.09	28.9499	28.3918	28.4592	28.354	28.2793	28.672	28.7688	28.2154	28.3506	P54227	P54227	6	6	4	Stathmin	Stmn1	sp|P54227|STMN1_MOUSE Stathmin OS=Mus musculus OX=10090 GN=Stmn1 PE=1 SV=2	1	6	6	4	5	5	5	5	6	5	5	5	5	6	6	6	6	5	4	6	6	4	5
Stoml2	26.2757	26.3984	26.1927	26.6182	26.68	26.2229	26.4357	26.4343	26.2934	26.4541	26.7236	26.6411	26.1029	26.2033	26.2328	26.1795	26.5549	26.2063	Q99JB2	Q99JB2	6	6	6	Stomatin-like protein 2, mitochondrial	Stoml2	sp|Q99JB2|STML2_MOUSE Stomatin-like protein 2, mitochondrial OS=Mus musculus OX=10090 GN=Stoml2 PE=1 SV=1	1	6	6	6	6	6	5	5	4	5	5	5	5	5	6	6	4	3	6	5	6	4	6
Strap	27.478	27.4044	27.7621	27.2857	27.2331	27.2863	27.3326	27.2738	27.2988	27.2851	27.4627	27.6067	27.214	27.3	27.1253	27.2013	27.3956	27.0102	Q9Z1Z2	Q9Z1Z2	8	8	8	Serine-threonine kinase receptor-associated protein	Strap	sp|Q9Z1Z2|STRAP_MOUSE Serine-threonine kinase receptor-associated protein OS=Mus musculus OX=10090 GN=Strap PE=1 SV=2	1	8	8	8	8	8	7	7	7	6	6	7	7	7	8	8	6	7	6	4	7	7	8
Sucla2	26.4508	24.1354	25.006	26.4664	26.6558	26.7265	26.2846	24.136	23.5919	25.3237	24.7731	26.3907	26.172	26.3795	26.1999	24.3907	23.5471	26.5134	Q9Z2I9	Q9Z2I9	4	4	4	Succinyl-CoA ligase [ADP-forming] subunit beta, mitochondrial	Sucla2	sp|Q9Z2I9|SUCB1_MOUSE Succinate--CoA ligase [ADP-forming] subunit beta, mitochondrial OS=Mus musculus OX=10090 GN=Sucla2 PE=1 SV=2	1	4	4	4	3	1	1	1	1	2	2	1	1	2	2	3	3	2	2	1	0	2	3
Suclg1	26.455	26.5461	26.7356	26.8976	26.8826	26.7428	26.2959	24.3721	26.6342	27.2445	26.6053	24.7242	26.4842	25.0041	24.2067	24.6935	26.4451	26.5218	Q9WUM5	Q9WUM5	3	3	3	Succinyl-CoA ligase [ADP/GDP-forming] subunit alpha, mitochondrial	Suclg1	sp|Q9WUM5|SUCA_MOUSE Succinate--CoA ligase [ADP/GDP-forming] subunit alpha, mitochondrial OS=Mus musculus OX=10090 GN=Suclg1 PE=1 SV=4	1	3	3	3	3	2	3	3	3	2	3	3	3	3	3	3	3	2	1	1	3	3	3
Sugt1	26.8179	26.8474	26.8174	26.4833	26.9012	26.5122	26.6281	26.7898	27.0635	27.0758	26.9803	26.8049	27.0003	26.9841	27.0053	26.9827	26.9514	26.7872	Q9CX34	Q9CX34	4	4	4	Suppressor of G2 allele of SKP1 homolog	Sugt1	sp|Q9CX34|SGT1_MOUSE Protein SGT1 homolog OS=Mus musculus OX=10090 GN=Sugt1 PE=1 SV=3	1	4	4	4	3	3	4	4	4	4	4	4	4	3	4	4	4	4	4	4	3	4	3
Sumo2	23.8879	27.4705	28.1782	27.5351	24.5328	27.63	27.6348	24.4282	27.7281	27.8869	24.5332	27.5702	24.6489	24.8396	27.3438	27.1932	25.053	24.8112	P61957;Q9Z172	P61957	3;1	3;1	3;1	Small ubiquitin-related modifier 2	Sumo2	sp|P61957|SUMO2_MOUSE Small ubiquitin-related modifier 2 OS=Mus musculus OX=10090 GN=Sumo2 PE=1 SV=1	2	3	3	3	2	2	2	2	1	2	2	2	3	2	1	2	2	1	2	2	1	2	2
Supt16h	26.1407	26.1414	24.1667	26.3683	26.7132	26.2121	26.2209	25.8439	24.8532	26.2705	26.7268	26.12	26.3852	26.3477	26.6475	24.2908	24.747	24.8472	Q920B9	Q920B9	3	3	3	FACT complex subunit SPT16	Supt16h	sp|Q920B9|SP16H_MOUSE FACT complex subunit SPT16 OS=Mus musculus OX=10090 GN=Supt16h PE=1 SV=2	1	3	3	3	2	2	1	2	3	2	3	2	1	3	3	2	3	2	2	1	1	1	2
Syncrip	28.6702	28.4266	28.3301	28.7414	28.8778	28.9983	28.9144	28.8036	28.9789	28.8936	28.8158	28.7379	28.7657	28.7274	28.8714	28.7578	28.6555	28.6542	Q7TMK9	Q7TMK9	12	12	12	Heterogeneous nuclear ribonucleoprotein Q	Syncrip	sp|Q7TMK9|HNRPQ_MOUSE Heterogeneous nuclear ribonucleoprotein Q OS=Mus musculus OX=10090 GN=Syncrip PE=1 SV=2	1	12	12	12	11	11	11	11	11	11	10	8	9	11	11	11	11	9	11	9	11	11	11
Syne2	25.0747	24.248	25.0326	26.0655	25.3213	25.5247	25.4422	25.4659	25.4495	24.262	25.3963	24.0989	26.1997	25.4884	24.242	25.6127	25.3368	24.776	Q6ZWQ0	Q6ZWQ0	3	3	3	Nesprin-2	Syne2	sp|Q6ZWQ0|SYNE2_MOUSE Nesprin-2 OS=Mus musculus OX=10090 GN=Syne2 PE=1 SV=2	1	3	3	3	2	2	3	1	2	1	1	1	1	3	2	2	2	2	1	2	3	1	2
Tagln	31.5672	31.5543	31.6594	31.0785	31.2765	30.9368	30.1878	30.1522	31.2915	31.158	30.8106	30.8321	31.0176	31.0916	30.7638	30.9216	30.5886	30.4302	P37804	P37804	21	21	21	Transgelin	Tagln	sp|P37804|TAGL_MOUSE Transgelin OS=Mus musculus OX=10090 GN=Tagln PE=1 SV=3	1	21	21	21	14	16	18	17	18	20	19	20	17	17	18	17	18	18	15	17	16	17	14
Tagln2	29.5937	29.7655	29.905	29.5578	29.6071	29.3795	29.338	29.4376	29.3273	29.3963	29.0984	29.1981	28.9048	29.0291	28.6877	28.6486	29.0657	29.0242	Q9WVA4;Q9R1Q8	Q9WVA4	18;3	18;3	18;3	Transgelin-2	Tagln2	sp|Q9WVA4|TAGL2_MOUSE Transgelin-2 OS=Mus musculus OX=10090 GN=Tagln2 PE=1 SV=4	2	18	18	18	16	18	16	17	14	16	17	16	17	17	16	16	15	16	16	15	16	14	16
Taldo1	26.6726	26.9277	26.7523	27.317	27.5284	27.6682	26.4688	26.6625	26.3187	26.3913	26.0213	25.5995	26.2944	26.2207	25.875	25.3698	25.9723	26.0393	Q93092	Q93092	8	8	8	Transaldolase	Taldo1	sp|Q93092|TALDO_MOUSE Transaldolase OS=Mus musculus OX=10090 GN=Taldo1 PE=1 SV=2	1	8	8	8	5	5	3	3	3	2	5	6	5	7	8	7	4	4	3	2	3	3	5
Tardbp	28.1569	27.8457	27.9744	28.2378	28.0699	28.2602	28.4181	28.4448	28.2387	28.2941	28.2131	28.2901	28.1932	28.1367	27.852	28.0055	27.9923	27.9316	Q921F2	Q921F2	8	8	8	TAR DNA-binding protein 43	Tardbp	sp|Q921F2|TADBP_MOUSE TAR DNA-binding protein 43 OS=Mus musculus OX=10090 GN=Tardbp PE=1 SV=1	1	8	8	8	7	8	8	7	8	8	8	8	8	8	7	8	8	7	8	7	8	8	7
Tars	26.9196	27.0281	26.4946	26.9209	26.8841	27.0482	26.2322	26.1853	26.655	26.7219	26.417	26.2612	26.3559	26.2748	26.8454	26.7626	26.3002	26.7297	Q9D0R2;Q8BLY2	Q9D0R2	13;2	13;2	13;2	Threonine--tRNA ligase, cytoplasmic	Tars	sp|Q9D0R2|SYTC_MOUSE Threonine--tRNA ligase 1, cytoplasmic OS=Mus musculus OX=10090 GN=Tars1 PE=1 SV=2	2	13	13	13	10	9	7	9	7	4	10	8	8	8	9	10	6	7	9	9	4	5	10
Tbca	26.6877	26.8401	27.07	23.8974	26.6451	26.4559	26.3859	26.7391	26.9863	26.7142	26.627	27.1552	26.6303	26.5996	26.1096	26.0381	26.1976	26.2853	P48428	P48428	3	3	3	Tubulin-specific chaperone A	Tbca	sp|P48428|TBCA_MOUSE Tubulin-specific chaperone A OS=Mus musculus OX=10090 GN=Tbca PE=1 SV=3	1	3	3	3	3	3	3	3	2	3	3	3	2	1	3	3	2	3	2	2	3	3	3
Tbl1x	25.6827	26.2532	25.7836	25.6498	25.583	25.8221	26.7537	26.0616	25.8362	26.4291	25.9748	25.6136	26.0716	26.0676	24.7087	24.3502	24.7688	24.2413	Q9QXE7;Q8BHJ5	Q9QXE7;Q8BHJ5	2;1	2;1	2;1	F-box-like/WD repeat-containing protein TBL1X;F-box-like/WD repeat-containing protein TBL1XR1	Tbl1x;Tbl1xr1	sp|Q9QXE7|TBL1X_MOUSE F-box-like/WD repeat-containing protein TBL1X OS=Mus musculus OX=10090 GN=Tbl1x PE=1 SV=2;sp|Q8BHJ5|TBL1R_MOUSE F-box-like/WD repeat-containing protein TBL1XR1 OS=Mus musculus OX=10090 GN=Tbl1xr1 PE=1 SV=1	2	2	2	2	2	2	2	2	2	2	2	2	2	2	2	2	2	2	1	1	1	1	2
Tcea1	25.8641	25.8444	26.816	26.5742	26.5751	26.1189	25.8615	25.7348	26.8784	26.0283	25.936	26.0034	24.1658	25.8028	25.9056	26.1499	26.1515	26.0544	P10711	P10711	3	3	3	Transcription elongation factor A protein 1	Tcea1	sp|P10711|TCEA1_MOUSE Transcription elongation factor A protein 1 OS=Mus musculus OX=10090 GN=Tcea1 PE=1 SV=2	1	3	3	3	3	3	2	2	3	3	3	3	3	3	2	2	1	3	2	2	2	2	3
Tceb1	25.3943	25.4616	25.6784	25.6216	25.4861	25.5558	25.4866	25.536	25.5396	25.6601	25.3501	25.488	25.1594	25.3817	25.1735	25.157	25.2652	24.9668	P83940	P83940	4	4	4	Transcription elongation factor B polypeptide 1	Tceb1	sp|P83940|ELOC_MOUSE Elongin-C OS=Mus musculus OX=10090 GN=Eloc PE=1 SV=1	1	4	4	4	4	3	4	4	4	4	4	3	4	4	3	4	3	3	3	3	3	2	4
Tceb2	28.4092	28.3955	28.5791	28.9006	28.4054	28.3691	27.943	28.5037	28.2643	28.3798	28.2061	28.3546	27.8908	27.9003	27.7337	27.9614	27.9416	27.766	P62869	P62869	5	5	5	Transcription elongation factor B polypeptide 2	Tceb2	sp|P62869|ELOB_MOUSE Elongin-B OS=Mus musculus OX=10090 GN=Elob PE=1 SV=1	1	5	5	5	5	4	5	3	2	3	4	4	4	4	3	1	3	3	2	3	2	4	5
Tcof1	24.7947	26.0603	24.3831	24.093	24.6508	24.5271	24.4497	26.126	24.7524	26.262	24.4458	24.8021	24.7046	24.2532	24.7005	26.252	26.014	26.0652	O08784	O08784	3	3	3	Treacle protein	Tcof1	sp|O08784|TCOF_MOUSE Treacle protein OS=Mus musculus OX=10090 GN=Tcof1 PE=1 SV=1	1	3	3	3	1	2	1	2	1	1	1	2	1	1	1	1	1	1	1	2	2	3	1
Tcp1	29.1994	28.925	28.8956	29.4986	29.4119	29.3723	29.3636	29.2868	29.0589	29.0574	29.1839	29.092	29.3003	29.478	29.2845	29.0617	29.1238	29.2046	P11983	P11983	23	23	23	T-complex protein 1 subunit alpha	Tcp1	sp|P11983|TCPA_MOUSE T-complex protein 1 subunit alpha OS=Mus musculus OX=10090 GN=Tcp1 PE=1 SV=3	1	23	23	23	19	22	18	20	21	18	21	18	17	20	22	19	21	21	20	18	19	20	19
Tes	24.395	24.8109	24.8626	26.4896	26.5477	26.8838	26.982	27.0659	24.8762	24.7154	24.7874	26.4783	26.474	24.3323	26.5802	26.5693	24.4636	24.6737	P47226	P47226	5	5	5	Testin	Tes	sp|P47226|TES_MOUSE Testin OS=Mus musculus OX=10090 GN=Tes PE=1 SV=1	1	5	5	5	3	5	1	1	1	3	1	1	1	4	3	3	2	1	2	4	0	0	3
Tfrc	27.3294	27.2808	27.1824	27.213	27.2719	27.0493	28.1096	27.9871	27.2353	27.1859	27.1848	27.1116	27.0059	27.2892	27.5755	27.1852	27.1816	27.7849	Q62351	Q62351	10	10	10	Transferrin receptor protein 1	Tfrc	sp|Q62351|TFR1_MOUSE Transferrin receptor protein 1 OS=Mus musculus OX=10090 GN=Tfrc PE=1 SV=1	1	10	10	10	8	8	4	4	5	4	5	3	2	3	2	4	5	5	4	5	5	5	8
Thbs1	27.8795	27.8055	27.7764	28.0108	27.8718	27.7589	26.3772	26.2625	25.5087	25.8353	27.3465	27.2445	27.6051	27.6602	28.0966	28.081	27.3991	27.0551	P35441;CON__Q28194	P35441	20;9	20;9	20;9	Thrombospondin-1	Thbs1	sp|P35441|TSP1_MOUSE Thrombospondin-1 OS=Mus musculus OX=10090 GN=Thbs1 PE=1 SV=1	2	20	20	20	6	10	4	5	13	13	17	14	17	18	17	17	15	14	19	16	15	11	6
Thop1	25.0543	24.8259	23.7294	25.4659	25.6414	26.0507	25.3843	25.4383	25.3391	23.7781	25.5187	25.276	25.2995	24.5962	25.2237	24.8825	24.4587	25.2489	Q8C1A5	Q8C1A5	3	3	3	Thimet oligopeptidase	Thop1	sp|Q8C1A5|THOP1_MOUSE Thimet oligopeptidase OS=Mus musculus OX=10090 GN=Thop1 PE=1 SV=1	1	3	3	3	3	2	3	1	2	2	2	1	1	3	2	3	2	0	2	2	1	2	3
Thy1	27.6671	27.3088	27.3377	28.8635	27.2962	28.6348	24.03	23.535	25.8103	25.9331	27.3763	27.33	27.0053	26.8397	26.8538	27.1176	26.7939	26.6108	P01831	P01831	6	6	6	Thy-1 membrane glycoprotein	Thy1	sp|P01831|THY1_MOUSE Thy-1 membrane glycoprotein OS=Mus musculus OX=10090 GN=Thy1 PE=1 SV=1	1	6	6	6	0	0	3	4	5	5	5	5	5	6	6	6	5	5	5	5	4	5	0
Timm13	27.7295	24.4904	24.3965	23.7448	24.5259	25.309	27.7005	27.8081	28.3548	27.9392	24.0351	24.7883	26.9071	24.2028	24.0431	24.0558	26.9435	24.5844	P62075	P62075	2	2	2	Mitochondrial import inner membrane translocase subunit Tim13	Timm13	sp|P62075|TIM13_MOUSE Mitochondrial import inner membrane translocase subunit Tim13 OS=Mus musculus OX=10090 GN=Timm13 PE=1 SV=1	1	2	2	2	2	2	2	2	1	1	2	1	1	1	1	1	2	1	1	1	2	1	2
Timm8a1	24.0993	26.0918	27.2882	26.1429	26.7653	26.9149	26.1074	25.7243	24.1489	26.3313	26.0846	24.4054	25.24	23.7977	25.2968	24.7831	24.4203	25.6547	Q9WVA2;Q4FZG7	Q9WVA2;Q4FZG7	3;2	3;2	3;2	Mitochondrial import inner membrane translocase subunit Tim8 A;Putative mitochondrial import inner membrane translocase subunit Tim8 A-B	Timm8a1;Timm8a2	sp|Q9WVA2|TIM8A_MOUSE Mitochondrial import inner membrane translocase subunit Tim8 A OS=Mus musculus OX=10090 GN=Timm8a1 PE=1 SV=1;sp|Q4FZG7|TI8AB_MOUSE Putative mitochondrial import inner membrane translocase subunit Tim8 A-B OS=Mus musculus OX=10090 GN=T	2	3	3	3	2	2	2	3	2	1	2	3	2	2	2	3	2	2	2	1	1	2	2
Tkt	28.7105	28.8477	28.8228	28.3617	28.4894	28.2992	28.7121	28.6764	28.6633	28.6425	28.7758	28.8254	28.5594	28.4394	28.4462	28.5502	28.7169	28.5997	P40142	P40142	30	30	30	Transketolase	Tkt	sp|P40142|TKT_MOUSE Transketolase OS=Mus musculus OX=10090 GN=Tkt PE=1 SV=1	1	30	30	30	27	27	27	26	27	28	27	27	27	26	25	27	26	26	27	26	28	28	27
Tln1	29.2537	29.1238	28.8806	29.2092	29.0995	29.2388	29.189	29.2498	28.9599	28.9455	28.9328	28.8617	29.1861	29.2429	29.1969	29.0565	29.016	29.0923	P26039;Q71LX4	P26039	82;11	82;11	82;11	Talin-1	Tln1	sp|P26039|TLN1_MOUSE Talin-1 OS=Mus musculus OX=10090 GN=Tln1 PE=1 SV=2	2	82	82	82	73	78	58	64	56	58	69	66	56	67	73	69	76	72	71	63	66	72	73
Tm9sf3	26.286	25.9003	25.8607	25.9892	26.2565	26.3075	25.8855	26.1625	25.9961	25.9815	25.8012	24.7961	26.2357	25.8933	26.0538	25.9573	25.9642	25.7254	Q9ET30	Q9ET30	3	3	3	Transmembrane 9 superfamily member 3	Tm9sf3	sp|Q9ET30|TM9S3_MOUSE Transmembrane 9 superfamily member 3 OS=Mus musculus OX=10090 GN=Tm9sf3 PE=1 SV=1	1	3	3	3	2	3	3	3	2	1	3	3	3	3	3	2	3	3	2	2	3	2	2
Tmed10	25.6904	26.0638	25.7818	26.2094	26.119	25.9148	25.1807	25.2834	25.5115	25.8213	25.7536	25.7419	25.4332	25.8702	25.6433	25.7565	26.0573	25.7331	Q9D1D4	Q9D1D4	3	3	3	Transmembrane emp24 domain-containing protein 10	Tmed10	sp|Q9D1D4|TMEDA_MOUSE Transmembrane emp24 domain-containing protein 10 OS=Mus musculus OX=10090 GN=Tmed10 PE=1 SV=1	1	3	3	3	3	3	3	2	3	3	3	2	3	3	3	3	3	3	3	3	2	3	3
Tmed9	25.8363	26.0222	26.0148	26.3245	25.9865	26.2897	25.7513	25.7919	25.6556	25.9702	25.6884	25.6387	25.6576	25.8949	25.4181	25.5811	26.08	26.2954	Q99KF1	Q99KF1	2	2	2	Transmembrane emp24 domain-containing protein 9	Tmed9	sp|Q99KF1|TMED9_MOUSE Transmembrane emp24 domain-containing protein 9 OS=Mus musculus OX=10090 GN=Tmed9 PE=1 SV=2	1	2	2	2	2	2	2	2	2	2	2	2	2	2	2	2	2	2	2	2	2	2	2
Tmem43	27.1813	26.761	27.0179	27.2163	26.9583	27.2417	27.0409	26.8701	27.0912	26.8358	27.0057	27.1333	27.104	27.2097	27.4644	27.3724	27.3871	27.2315	Q9DBS1	Q9DBS1	6	6	6	Transmembrane protein 43	Tmem43	sp|Q9DBS1|TMM43_MOUSE Transmembrane protein 43 OS=Mus musculus OX=10090 GN=Tmem43 PE=1 SV=1	1	6	6	6	4	5	4	3	3	3	4	5	4	5	6	5	3	6	5	5	5	5	4
Tmod3	27.2046	26.8877	27.1232	27.036	24.7119	26.9454	26.7744	26.803	27.347	27.1826	27.0561	26.9638	27.3838	27.5212	27.0423	27.2519	27.6346	27.3216	Q9JHJ0	Q9JHJ0	5	5	5	Tropomodulin-3	Tmod3	sp|Q9JHJ0|TMOD3_MOUSE Tropomodulin-3 OS=Mus musculus OX=10090 GN=Tmod3 PE=1 SV=1	1	5	5	5	5	4	2	5	3	3	4	3	3	4	1	3	5	4	4	4	4	5	5
Tmpo	26.7745	26.7274	26.8711	27.1875	27.2795	27.444	27.013	26.7656	26.9281	27.2573	26.8565	26.9926	26.758	26.8514	27.4032	27.0956	27.0093	26.9598	Q61029	Q61029	10	10	5	Lamina-associated polypeptide 2, isoforms beta/delta/epsilon/gamma	Tmpo	sp|Q61029|LAP2B_MOUSE Lamina-associated polypeptide 2, isoforms beta/delta/epsilon/gamma OS=Mus musculus OX=10090 GN=Tmpo PE=1 SV=4	1	10	10	5	8	8	8	6	7	6	7	7	8	9	8	9	8	6	9	8	6	8	8
Tmsb10	28.0382	28.3195	28.6154	27.8552	27.2799	27.7475	27.9665	28.4654	27.9371	28.2589	27.3749	27.5904	26.7415	27.1253	27.0061	26.8772	26.9947	26.794	Q6ZWY8;CON__P21752	Q6ZWY8	5;2	5;2	5;2	Thymosin beta-10	Tmsb10	sp|Q6ZWY8|TYB10_MOUSE Thymosin beta-10 OS=Mus musculus OX=10090 GN=Tmsb10 PE=1 SV=3	2	5	5	5	4	4	5	5	3	4	5	5	4	5	4	5	2	2	3	2	2	1	4
Tmsb4x	26.4786	26.6815	27.0196	26.7891	26.6968	26.9156	26.4085	26.7081	26.1223	26.427	25.4329	25.4264	25.4821	25.3257	24.6623	25.0774	24.4998	24.7635	P20065	P20065	4	4	4	Thymosin beta-4;Hematopoietic system regulatory peptide	Tmsb4x	sp|P20065|TYB4_MOUSE Thymosin beta-4 OS=Mus musculus OX=10090 GN=Tmsb4x PE=1 SV=1	1	4	4	4	4	4	4	4	2	3	3	4	3	3	3	4	2	2	1	2	2	3	4
Tnc	25.4513	24.7328	23.7582	26.6887	26.875	27.529	24.9485	24.5212	24.7309	23.7076	23.7213	24.3156	24.5145	24.5264	24.9249	24.3762	23.9844	24.8482	Q80YX1	Q80YX1	12	12	12	Tenascin	Tnc	sp|Q80YX1|TENA_MOUSE Tenascin OS=Mus musculus OX=10090 GN=Tnc PE=1 SV=1	1	12	12	12	0	0	0	0	1	2	5	3	1	8	10	11	0	1	0	0	0	0	0
Tnks1bp1	26.2181	26.2831	26.8501	26.0187	26.346	25.9773	25.9869	26.4465	25.7368	26.0428	25.7073	25.3627	25.9817	26.0871	26.5598	26.1651	25.8163	25.9499	P58871	P58871	12	12	12	182 kDa tankyrase-1-binding protein	Tnks1bp1	sp|P58871|TB182_MOUSE 182 kDa tankyrase-1-binding protein OS=Mus musculus OX=10090 GN=Tnks1bp1 PE=1 SV=2	1	12	12	12	8	7	6	5	8	3	7	7	10	6	5	9	6	7	6	5	7	6	8
Tnpo1	26.0374	26.5229	25.7801	26.3313	26.3662	26.7013	26.6649	26.0636	25.9633	25.8519	26.0019	25.8683	25.7676	26.2664	26.537	25.9279	25.9639	26.0648	Q8BFY9	Q8BFY9	9	9	7	Transportin-1	Tnpo1	sp|Q8BFY9|TNPO1_MOUSE Transportin-1 OS=Mus musculus OX=10090 GN=Tnpo1 PE=1 SV=2	1	9	9	7	7	6	5	6	4	3	5	6	3	7	6	7	5	6	6	2	4	4	7
Tom1	23.6637	25.2956	25.3344	25.0488	24.463	24.7168	25.3408	23.0525	24.2439	24.8979	24.1646	24.5871	24.303	24.7765	24.0947	25.1958	25.2505	24.9216	O88746	O88746	2	2	2	Target of Myb protein 1	Tom1	sp|O88746|TOM1_MOUSE Target of Myb1 membrane trafficking protein OS=Mus musculus OX=10090 GN=Tom1 PE=1 SV=1	1	2	2	2	2	1	1	1	1	1	1	2	2	2	1	0	1	1	1	1	2	1	2
Tomm34	25.307	24.0055	25.2704	25.0324	24.3589	24.4723	24.402	24.1139	24.4497	25.7253	25.233	25.2361	25.2724	23.7314	25.149	24.264	24.1852	24.3667	Q9CYG7	Q9CYG7	2	2	2	Mitochondrial import receptor subunit TOM34	Tomm34	sp|Q9CYG7|TOM34_MOUSE Mitochondrial import receptor subunit TOM34 OS=Mus musculus OX=10090 GN=Tomm34 PE=1 SV=1	1	2	2	2	1	2	1	2	2	2	2	1	1	2	1	1	2	1	2	1	1	1	1
Top2a	23.988	23.7508	24.184	25.0813	24.7709	24.3628	26.11	25.2756	25.2956	25.4114	24.4955	24.6753	24.7673	24.9629	24.741	24.6457	24.106	24.7039	Q01320	Q01320	2	2	2	DNA topoisomerase 2-alpha	Top2a	sp|Q01320|TOP2A_MOUSE DNA topoisomerase 2-alpha OS=Mus musculus OX=10090 GN=Top2a PE=1 SV=2	1	2	2	2	2	2	2	2	1	0	0	0	0	1	1	1	0	1	1	0	1	0	2
Tor1aip2	25.4801	25.4672	24.6962	25.9402	25.4457	25.3243	26.4054	25.6904	24.7848	25.2988	24.3593	24.0029	25.2151	24.1987	24.1987	24.5973	24.7992	24.6331	Q9ER81	Q9ER81	2	2	2	Torsin-1A-interacting protein 2, isoform IFRG15	Tor1aip2	sp|Q9ER81|IFG15_MOUSE Torsin-1A-interacting protein 2, isoform IFRG15 OS=Mus musculus OX=10090 GN=Tor1aip2 PE=1 SV=1	1	2	2	2	2	2	1	2	1	0	2	2	1	2	2	2	2	1	1	1	0	1	2
Tpbg	24.5516	23.7171	24.0272	26.3671	25.9807	26.2112	24.494	24.0886	24.8963	23.9207	25.188	24.5894	24.7204	25.0541	24.8226	24.4085	24.8802	25.0619	Q9Z0L0	Q9Z0L0	3	3	3	Trophoblast glycoprotein	Tpbg	sp|Q9Z0L0|TPBG_MOUSE Trophoblast glycoprotein OS=Mus musculus OX=10090 GN=Tpbg PE=1 SV=3	1	3	3	3	0	0	0	0	0	0	1	1	0	3	3	3	1	1	1	1	1	0	0
Tpi1	29.4972	29.7768	29.9905	29.2319	29.344	28.9797	29.502	29.7728	29.4789	29.6112	29.3074	29.3975	29.0678	29.0167	28.5512	28.6307	29.1207	29.0117	P17751	P17751	22	22	22	Triosephosphate isomerase	Tpi1	sp|P17751|TPIS_MOUSE Triosephosphate isomerase OS=Mus musculus OX=10090 GN=Tpi1 PE=1 SV=5	1	22	22	22	21	22	19	21	20	21	20	20	20	19	20	19	19	20	18	19	19	20	21
Tpm1	31.3128	31.4704	31.8449	31.3043	31.1662	31.1164	30.74	30.901	31.1457	31.2288	31.0236	31.0368	30.9326	31.1059	30.9013	30.9022	31.0202	30.9441	P58771	P58771	30	30	14	Tropomyosin alpha-1 chain	Tpm1	sp|P58771|TPM1_MOUSE Tropomyosin alpha-1 chain OS=Mus musculus OX=10090 GN=Tpm1 PE=1 SV=1	1	30	30	14	28	29	30	29	28	28	27	29	30	27	30	29	28	28	30	25	28	29	28
Tpm3	27.1125	27.5275	27.8193	27.2272	27.2356	27.1197	26.8899	27.1412	27.3909	27.3517	27.3777	27.4193	26.9848	26.9935	26.9966	27.1865	27.2109	27.1677	P21107	P21107	17	5	5	Tropomyosin alpha-3 chain	Tpm3	sp|P21107|TPM3_MOUSE Tropomyosin alpha-3 chain OS=Mus musculus OX=10090 GN=Tpm3 PE=1 SV=3	1	17	5	5	16	15	17	16	16	14	16	16	16	15	16	17	15	15	16	14	15	16	5
Tpm4	30.8133	30.9007	31.2069	30.4496	30.5106	30.3247	29.9739	30.2024	30.6047	30.6338	30.2944	30.3534	30.5401	30.5837	30.4851	30.5266	30.1226	30.1159	Q6IRU2	Q6IRU2	29	27	27	Tropomyosin alpha-4 chain	Tpm4	sp|Q6IRU2|TPM4_MOUSE Tropomyosin alpha-4 chain OS=Mus musculus OX=10090 GN=Tpm4 PE=1 SV=3	1	29	27	27	25	24	27	27	26	24	28	28	28	27	26	27	27	27	28	27	26	24	23
Tpp1	26.0897	26.0187	26.2768	25.0595	25.2708	25.1567	24.1384	25.1363	25.215	25.2054	25.3697	25.4379	25.2247	25.4271	25.7246	24.7323	25.8146	25.8184	O89023	O89023	6	6	6	Tripeptidyl-peptidase 1	Tpp1	sp|O89023|TPP1_MOUSE Tripeptidyl-peptidase 1 OS=Mus musculus OX=10090 GN=Tpp1 PE=1 SV=2	1	6	6	6	1	4	3	2	2	2	2	4	4	4	2	4	4	3	4	1	2	4	1
Tpp2	26.2283	26.1379	26.414	26.521	26.6449	26.333	26.4111	26.254	25.9946	26.4616	26.3637	26.1326	26.3792	26.4495	26.8714	26.6721	26.5005	26.5142	Q64514	Q64514	9	9	9	Tripeptidyl-peptidase 2	Tpp2	sp|Q64514|TPP2_MOUSE Tripeptidyl-peptidase 2 OS=Mus musculus OX=10090 GN=Tpp2 PE=1 SV=3	1	9	9	9	6	6	4	4	4	4	3	2	4	6	8	6	5	5	6	7	4	6	6
Tpr	25.835	25.8661	23.3571	26.6577	25.9201	25.5518	25.8584	25.9584	26.2117	26.0927	25.9672	26.0444	26.0483	25.892	26.6782	24.6762	24.5588	26.0251	F6ZDS4	F6ZDS4	2	2	2	Nucleoprotein TPR	Tpr	sp|F6ZDS4|TPR_MOUSE Nucleoprotein TPR OS=Mus musculus OX=10090 GN=Tpr PE=1 SV=1	1	2	2	2	2	2	2	2	1	2	1	2	1	1	2	1	1	2	1	1	0	1	2
Tpt1	29.8967	30.1363	30.4926	29.5981	29.7093	29.4976	30.102	30.2745	30.4674	30.2201	30.0632	30.2158	29.8626	29.852	30.0157	29.9314	30.0769	30.0406	P63028	P63028	6	6	6	Translationally-controlled tumor protein	Tpt1	sp|P63028|TCTP_MOUSE Translationally-controlled tumor protein OS=Mus musculus OX=10090 GN=Tpt1 PE=1 SV=1	1	6	6	6	5	6	4	6	4	6	6	5	6	6	6	5	6	5	5	5	6	5	5
Tra2a	23.9598	24.4611	24.2044	24.6656	24.7382	25.7378	26.5442	26.3106	26.2585	26.1764	26.0096	26.3532	26.0189	26.2112	25.7701	26.1354	26.201	26.2376	Q6PFR5	Q6PFR5	3	3	3	Transformer-2 protein homolog alpha	Tra2a	sp|Q6PFR5|TRA2A_MOUSE Transformer-2 protein homolog alpha OS=Mus musculus OX=10090 GN=Tra2a PE=1 SV=1	1	3	3	3	3	3	3	3	3	3	1	1	1	1	0	2	3	3	2	3	2	3	3
Tra2b	26.2995	24.8007	26.2312	26.4154	23.8937	26.8754	27.5239	27.4863	27.4098	27.3412	27.2649	27.6477	27.2318	27.3536	27.1559	27.2234	27.4421	27.5153	P62996	P62996	5	5	5	Transformer-2 protein homolog beta	Tra2b	sp|P62996|TRA2B_MOUSE Transformer-2 protein homolog beta OS=Mus musculus OX=10090 GN=Tra2b PE=1 SV=1	1	5	5	5	5	5	5	5	4	5	3	1	3	3	1	4	4	4	5	3	3	4	5
Trap1	27.017	26.7717	26.2139	27.311	27.1639	27.3399	27.2673	27.1308	26.7725	26.6938	27.2213	27.1003	27.0791	27.2608	27.7376	27.6615	27.5097	27.6517	Q9CQN1	Q9CQN1	9	9	9	Heat shock protein 75 kDa, mitochondrial	Trap1	sp|Q9CQN1|TRAP1_MOUSE Heat shock protein 75 kDa, mitochondrial OS=Mus musculus OX=10090 GN=Trap1 PE=1 SV=1	1	9	9	9	7	6	6	4	6	3	4	3	2	5	6	6	4	6	7	5	6	6	7
[truncated: 83 more rows]
[truncated: 154 more columns]
