# Supplementary material for: KLHDC3 deficiency in mice reveals essential roles in development, survival, and adiposity via the DesCEND ubiquitin pathway
Source: BMC Genomics. 2026 Jan 28;27:222. doi: 10.1186/s12864-026-12574-5 (PMC12922316; doi:10.1186/s12864-026-12574-5)
Supplement: Supplementary file 2 — Supplementary Material 2. Supplemental Datasets [file 12864_2026_12574_MOESM2_ESM.zip › Supp-Dataset-2_Transcriptomics-MEFs.xlsx]

## Sheet: method
method	run	details
KEGG	TRUE	KEGG pathway over-representation analysis
Wikipathways	TRUE	Wikipathways over-representation analysis
Wikipathways	TRUE	Wikipathways GSEA analysis
GO	TRUE	Gene Ontology over-representation analysis
GSEA MolsigDB	TRUE	GSEA over-representation analysis - C2
GSEA MolsigDB	TRUE	GSEA over-representation analysis - C2 kegg
GSEA MolsigDB	TRUE	GSEA over-representation analysis - C2 reactome
GSEA MolsigDB	TRUE	GSEA over-representation analysis - C2 biocarta
GSEA MolsigDB	TRUE	GSEA over-representation analysis - C2 wikipathways
GSEA MolsigDB	TRUE	GSEA over-representation analysis - C3
GSEA MolsigDB	TRUE	GSEA over-representation analysis - C4
GSEA MolsigDB	TRUE	GSEA over-representation analysis - C6
GSEA MolsigDB	TRUE	GSEA over-representation analysis - C7
GSEA MolsigDB	TRUE	GSEA over-representation analysis - C8
GEO methods recorded:
Reads were trimmed to 28bp (_1 only).
Reads were demultiplexed into individual FASTQ files per sample using BRB-seqTools (version 1.6.1, https://github.com/DeplanckeLab/BRB-seqTools).
Reads were aligned to the mouse reference genome mm10 (GRCm38) using STAR (version 2.7.10b) and counts generated (--quantMode GeneCounts).
Counts were analysed in degust (https://degust.erc.monash.edu/). Genes were filtered to keep at least 5 reads, and cpm > 1 in at least 3 samples.
Differential expression was calculated using edgeR-quasi-likelihood.
Assembly: mm10
Supplementary files format and content: Annotated raw counts file file, csv.
Samples
GSM8390053 WT_r1_A01
GSM8390054 WT_r2_B01
GSM8390055 WT_r3_C01
GSM8390056 Klhdc3ko_r1_D01
GSM8390057 Klhdc3ko_r2_E01
GSM8390058 Klhdc3ko_r3_F01
GSM8390059 Recql4ko_Klhdc3ko_r1_G01
GSM8390060 Recql4ko_Klhdc3ko_r2_H01
GSM8390061 Recql4ko_Klhdc3ko_r3_A02

## Sheet: de_summary
desc	info
Detected genes	13464
Sig genes (FDR 0.05)	19
Sig genes (FDR 0.05, abs(logFC) > 1)	18
Sig genes (FDR 0.05, abs(logFC) > 2)	18
Sig genes UP (FDR 0.05, logFC > 1)	18
Sig genes DOWN (FDR 0.05, logFC < -1)	0
Top 5 up (FDR 0.05)	Akap5, Lrrn4, Frmd4b, Lsr, Gpm6a
Top 5 up (FDR 0.05, logFC > 1)	Akap5, Lrrn4, Frmd4b, Lsr, Gpm6a
Top 5 down (FDR 0.05)	Rasa3, NA, NA, NA, NA
Top 5 down (FDR 0.05, logFC > 1)	NA, NA, NA, NA, NA

## Sheet: de_detailed
Klhdc3ko	P.Value	adj.P.Val	AveExpr	Gene ID	name	entrez	symbol	chr	start	end	strand	biotype	description	WT_r1_A01	WT_r2_B01	WT_r3_C01	Klhdc3ko_r1_D01	Klhdc3ko_r2_E01	Klhdc3ko_r3_F01	Recql4ko_Klhdc3ko_r1_G01	Recql4ko_Klhdc3ko_r2_H01	Recql4ko_Klhdc3ko_r3_A02	Klhdc3ko_r1_D01 CPM	Klhdc3ko_r2_E01 CPM	Klhdc3ko_r3_F01 CPM	Recql4ko_Klhdc3ko_r1_G01 CPM	Recql4ko_Klhdc3ko_r2_H01 CPM	Recql4ko_Klhdc3ko_r3_A02 CPM	WT_r1_A01 CPM	WT_r2_B01 CPM	WT_r3_C01 CPM	comparison	gene_transcript
5.32907	4.91295e-08	0.000661479	1.95618	ENSMUSG00000021057	Akap5	238276	Akap5	12	76371665	76380927	1	protein_coding	A kinase (PRKA) anchor protein 5	3	2	0	63	80	38	3	3	1	9.83755	13.0284	8.14813	0.438543	0.401558	0.150051	0.586832	0.206748	0	recql4_brbseq_mef_klhdc3ko_vs_wt	gene
6.04395	4.50604e-07	0.00303347	3.07232	ENSMUSG00000043110	Lrrn4	320974	Lrrn4	2	132710225	132722811	-1	protein_coding	leucine rich repeat neuronal 4	3	1	3	95	230	85	9	0	3	14.8344	37.4567	18.2261	1.31563	0	0.450152	0.586832	0.103374	0.533083	recql4_brbseq_mef_klhdc3ko_vs_wt	gene
4.57347	6.11036e-06	0.0157562	5.12712	ENSMUSG00000030064	Frmd4b	232288	Frmd4b	6	97263828	97594502	-1	protein_coding	FERM domain containing 4B	29	19	30	333	972	325	48	44	31	51.9985	158.295	69.6879	7.01669	5.88952	4.65157	5.67271	1.9641	5.33083	recql4_brbseq_mef_klhdc3ko_vs_wt	gene
4.97201	7.37945e-06	0.0157562	3.89688	ENSMUSG00000001247	Lsr	54135	Lsr	7	30657195	30672889	-1	protein_coding	lipolysis stimulated lipoprotein receptor	4	22	1	161	344	188	32	9	8	25.1404	56.0222	40.3118	4.67779	1.20468	1.20041	0.782443	2.27422	0.177694	recql4_brbseq_mef_klhdc3ko_vs_wt	gene
6.44061	8.19174e-06	0.0157562	5.44695	ENSMUSG00000031517	Gpm6a	234267	Gpm6a	8	55407878	55513906	1	protein_coding	glycoprotein m6a	10	5	14	290	1467	431	15	13	15	45.2839	238.908	92.4169	2.19272	1.74009	2.25076	1.95611	0.516869	2.48772	recql4_brbseq_mef_klhdc3ko_vs_wt	gene
5.19276	5.93173e-06	0.0157562	2.72708	ENSMUSG00000021944	Gata4	14463	Gata4	14	63436371	63509141	-1	protein_coding	GATA binding protein 4	10	0	0	124	158	45	1	0	2	19.3628	25.7311	9.6491	0.146181	0	0.300101	1.95611	0	0	recql4_brbseq_mef_klhdc3ko_vs_wt	gene
4.61619	5.19443e-06	0.0157562	3.74291	ENSMUSG00000047844	Bex4	406217	Bex4	X	135039745	135041192	1	protein_coding	brain expressed X-linked 4	5	12	11	171	330	90	28	44	24	26.7019	53.7422	19.2982	4.09307	5.88952	3.60122	0.978054	1.24049	1.95464	recql4_brbseq_mef_klhdc3ko_vs_wt	gene
6.55312	1.04201e-05	0.0175371	6.22896	ENSMUSG00000049436	Upk1b	22268	Upk1b	16	38593546	38620690	-1	protein_coding	uroplakin 1B	12	22	13	605	2611	569	83	26	20	94.4717	425.215	122.007	12.133	3.48017	3.00101	2.34733	2.27422	2.31003	recql4_brbseq_mef_klhdc3ko_vs_wt	gene
5.93775	2.69251e-05	0.0315532	6.68122	ENSMUSG00000042985	Upk3b	100647	Upk3b	5	136067350	136075341	1	protein_coding	uroplakin 3B	29	32	35	745	3822	634	92	27	40	116.333	622.432	135.945	13.4487	3.61403	6.00203	5.67271	3.30796	6.2193	recql4_brbseq_mef_klhdc3ko_vs_wt	gene
4.378	2.81223e-05	0.0315532	3.08348	ENSMUSG00000004633	Chn2	69993	Chn2	6	54016539	54278795	1	protein_coding	chimerin 2	10	7	5	88	232	74	13	6	2	13.7413	37.7824	15.8674	1.90035	0.803117	0.300101	1.95611	0.723617	0.888472	recql4_brbseq_mef_klhdc3ko_vs_wt	gene
-0.87626	2.45046e-05	0.0315532	5.85428	ENSMUSG00000031453	Rasa3	19414	Rasa3	8	13616948	13727603	-1	protein_coding	RAS p21 protein activator 3	337	722	448	248	249	182	426	446	387	38.7256	40.5509	39.0252	62.2731	59.6984	58.0696	65.9208	74.6359	79.6071	recql4_brbseq_mef_klhdc3ko_vs_wt	gene
5.76739	2.39772e-05	0.0315532	5.00113	ENSMUSG00000038725	Pkhd1l1	192190	Pkhd1l1	15	44320890	44464765	1	protein_coding	polycystic kidney and hepatic disease 1-like 1	10	11	13	192	1111	291	14	11	13	29.9811	180.932	62.3975	2.04653	1.47238	1.95066	1.95611	1.13711	2.31003	recql4_brbseq_mef_klhdc3ko_vs_wt	gene
4.38794	3.56269e-05	0.0342629	1.90511	ENSMUSG00000052135	Foxo6	329934	Foxo6	4	120124276	120144546	-1	protein_coding	forkhead box O6	4	2	3	30	96	38	7	5	0	4.68455	15.6341	8.14813	1.02327	0.669264	0	0.782443	0.206748	0.533083	recql4_brbseq_mef_klhdc3ko_vs_wt	gene
5.22014	3.5101e-05	0.0342629	6.06617	ENSMUSG00000053279	Aldh1a1	11668	Aldh1a1	19	20470079	20620829	1	protein_coding	aldehyde dehydrogenase family 1 subfamily A1	37	39	27	1302	1974	190	48	21	21	203.309	321.476	40.7406	7.01669	2.81091	3.15106	7.2376	4.03158	4.79775	recql4_brbseq_mef_klhdc3ko_vs_wt	gene
5.06692	4.22488e-05	0.0347283	3.19244	ENSMUSG00000035403	Crb2	241324	Crb2	2	37666261	37689115	1	protein_coding	crumbs family member 2	3	8	4	66	263	98	16	11	0	10.306	42.8309	21.0136	2.3389	1.47238	0	0.586832	0.826991	0.710777	recql4_brbseq_mef_klhdc3ko_vs_wt	gene
5.41259	4.45332e-05	0.0347283	1.04603	ENSMUSG00000011008	Mcoln2	68279	Mcoln2	3	145855588	145901268	1	protein_coding	mucolipin 2	0	1	1	12	50	22	4	2	4	1.87382	8.14275	4.71734	0.584724	0.267706	0.600203	0	0.103374	0.177694	recql4_brbseq_mef_klhdc3ko_vs_wt	gene
5.12903	4.32745e-05	0.0347283	2.44007	ENSMUSG00000038415	Foxq1	15220	Foxq1	13	31740117	31744959	1	protein_coding	forkhead box Q1	4	0	2	37	70	76	26	52	10	5.77761	11.3999	16.2963	3.80071	6.96035	1.50051	0.782443	0	0.355389	recql4_brbseq_mef_klhdc3ko_vs_wt	gene
5.58172	4.64282e-05	0.0347283	4.67	ENSMUSG00000036098	Myrf	225908	Myrf	19	10185636	10218112	-1	protein_coding	myelin regulatory factor	8	12	10	236	762	232	60	8	4	36.8518	124.096	49.7465	8.77086	1.07082	0.600203	1.56489	1.24049	1.77694	recql4_brbseq_mef_klhdc3ko_vs_wt	gene
5.03933	5.93413e-05	0.0420511	5.68444	ENSMUSG00000017969	Ptgis	19223	Ptgis	2	167033725	167082524	-1	protein_coding	prostaglandin I2 (prostacyclin) synthase	30	24	26	505	1465	351	241	63	55	78.8565	238.583	75.263	35.2296	8.43273	8.25279	5.86832	2.48097	4.62005	recql4_brbseq_mef_klhdc3ko_vs_wt	gene
2.87363	7.6059e-05	0.0512029	3.54041	ENSMUSG00000037379	Spon2	100689	Spon2	5	33355528	33375799	-1	protein_coding	spondin 2 extracellular matrix protein	27	21	26	105	229	130	17	14	31	16.3959	37.2938	27.8752	2.48508	1.87394	4.65157	5.28149	2.17085	4.62005	recql4_brbseq_mef_klhdc3ko_vs_wt	gene
4.69271	8.4461e-05	0.0541516	5.05772	ENSMUSG00000016458	Wt1	22431	Wt1	2	104956874	105003961	1	protein_coding	WT1 transcription factor	40	16	14	320	1044	250	46	7	15	49.9685	170.021	53.6061	6.72433	0.93697	2.25076	7.82443	1.65398	2.48772	recql4_brbseq_mef_klhdc3ko_vs_wt	gene
5.13888	8.96785e-05	0.0548833	5.02468	ENSMUSG00000037025	Foxa2	15376	Foxa2	2	147884797	147888889	-1	protein_coding	forkhead box A2	3	43	8	322	934	291	94	24	6	50.2808	152.107	62.3975	13.741	3.21247	0.900304	0.586832	4.44507	1.42155	recql4_brbseq_mef_klhdc3ko_vs_wt	gene
5.20914	9.82669e-05	0.0575246	2.84572	ENSMUSG00000052821	Cysltr1	58861	Cysltr1	X	105617952	105647285	-1	protein_coding	cysteinyl leukotriene receptor 1	2	4	4	41	239	44	16	15	10	6.40221	38.9224	9.43467	2.3389	2.00779	1.50051	0.391222	0.413495	0.710777	recql4_brbseq_mef_klhdc3ko_vs_wt	gene
1.99704	0.000147376	0.05989	5.4095	ENSMUSG00000038235	F11r	16456	F11r	1	171265103	171292171	1	protein_coding	F11 receptor	126	214	108	523	694	298	174	64	135	81.6673	113.021	63.8985	25.4355	8.56658	20.2568	24.647	22.122	19.191	recql4_brbseq_mef_klhdc3ko_vs_wt	gene
0.87955	0.000144983	0.05989	6.10271	ENSMUSG00000038034	Igsf8	140559	Igsf8	1	172089208	172147408	1	protein_coding	immunoglobulin superfamily member 8	290	502	278	511	685	445	403	438	351	79.7934	111.556	95.4188	58.9109	58.6275	52.6678	56.7271	51.8937	49.399	recql4_brbseq_mef_klhdc3ko_vs_wt	gene
2.35776	0.000142994	0.05989	4.80089	ENSMUSG00000005968	Tuft1	22156	Tuft1	3	94520064	94566179	-1	protein_coding	tuftelin 1	80	75	76	331	569	161	90	71	59	51.6862	92.6646	34.5223	13.1563	9.50355	8.85299	15.6489	7.75304	13.5048	recql4_brbseq_mef_klhdc3ko_vs_wt	gene
4.66	0.00014103	0.05989	2.94086	ENSMUSG00000025608	Podxl	27205	Podxl	6	31496423	31540916	-1	protein_coding	podocalyxin-like	3	4	9	47	236	66	15	9	6	7.33912	38.4338	14.152	2.19272	1.20468	0.900304	0.586832	0.413495	1.59925	recql4_brbseq_mef_klhdc3ko_vs_wt	gene
5.59714	0.000127569	0.05989	3.22438	ENSMUSG00000040703	Cyp2s1	74134	Cyp2s1	7	25501900	25516338	-1	protein_coding	cytochrome P450 family 2 subfamily s polypeptide 1	6	3	1	51	294	78	23	29	1	7.96373	47.8794	16.7251	3.36216	3.88173	0.150051	1.17366	0.310121	0.177694	recql4_brbseq_mef_klhdc3ko_vs_wt	gene
4.58377	0.000146289	0.05989	0.702551	ENSMUSG00000031877	Ces2g	72361	Ces2g	8	105688350	105696169	1	protein_coding	carboxylesterase 2G	2	0	1	16	27	24	0	0	1	2.49842	4.39709	5.14618	0	0	0.150051	0.391222	0	0.177694	recql4_brbseq_mef_klhdc3ko_vs_wt	gene
5.00879	0.000136671	0.05989	3.28314	ENSMUSG00000042757	Tmem108	81907	Tmem108	9	103360146	103639036	-1	protein_coding	transmembrane protein 108	4	7	5	57	285	97	8	37	4	8.90064	46.4137	20.7992	1.16945	4.95255	0.600203	0.782443	0.723617	0.888472	recql4_brbseq_mef_klhdc3ko_vs_wt	gene
4.7548	0.000152849	0.05989	2.08447	ENSMUSG00000045545	Krt14	16664	Krt14	11	100093988	100098374	-1	protein_coding	keratin 14	7	0	1	19	93	74	7	1	1	2.96688	15.1455	15.8674	1.02327	0.133853	0.150051	1.36928	0	0.177694	recql4_brbseq_mef_klhdc3ko_vs_wt	gene
6.20445	0.000129922	0.05989	1.8166	ENSMUSG00000021118	Plek2	27260	Plek2	12	78935465	78953738	-1	protein_coding	pleckstrin 2	2	0	0	28	88	31	17	3	6	4.37224	14.3312	6.64716	2.48508	0.401558	0.900304	0.391222	0	0	recql4_brbseq_mef_klhdc3ko_vs_wt	gene
3.61596	0.000157799	0.05989	3.19783	ENSMUSG00000021319	Sfrp4	20379	Sfrp4	13	19807274	19817164	1	protein_coding	secreted frizzled-related protein 4	4	37	2	123	258	53	4	5	6	19.2066	42.0166	11.3645	0.584724	0.669264	0.900304	0.782443	3.82483	0.355389	recql4_brbseq_mef_klhdc3ko_vs_wt	gene
6.81959	0.00011157	0.05989	5.86816	ENSMUSG00000049382	Krt8	16691	Krt8	15	101905133	101912917	-1	protein_coding	keratin 8	11	10	9	149	2051	674	65	11	18	23.2666	334.016	144.522	9.50177	1.47238	2.70091	2.15172	1.03374	1.59925	recql4_brbseq_mef_klhdc3ko_vs_wt	gene
6.03062	0.000160134	0.05989	1.51044	ENSMUSG00000044393	Dsg2	13511	Dsg2	18	20691131	20737578	1	protein_coding	desmoglein 2	0	2	0	24	96	11	5	1	2	3.74764	15.6341	2.35867	0.730905	0.133853	0.300101	0	0.206748	0	recql4_brbseq_mef_klhdc3ko_vs_wt	gene
2.97409	0.000149819	0.05989	5.77173	ENSMUSG00000031438	Rnf128	66889	Rnf128	X	138464065	138573894	1	protein_coding	ring finger protein 128	86	163	67	436	1378	285	174	270	169	68.0821	224.414	61.1109	25.4355	36.1403	25.3586	16.8225	16.8499	11.9055	recql4_brbseq_mef_klhdc3ko_vs_wt	gene
1.65767	0.000186889	0.0653365	5.18959	ENSMUSG00000045827	Serpinb9	20723	Serpinb9	13	33187233	33201940	1	protein_coding	serine (or cysteine) peptidase inhibitor clade B member 9	139	134	145	337	496	327	127	167	94	52.6231	80.7761	70.1168	18.565	22.3534	14.1048	27.1899	13.8521	25.7657	recql4_brbseq_mef_klhdc3ko_vs_wt	gene
2.45392	0.000182109	0.0653365	4.36782	ENSMUSG00000061451	Tmem151a	381199	Tmem151a	19	5120887	5135559	-1	protein_coding	transmembrane protein 151A	53	35	67	253	360	151	54	46	83	39.5063	58.6278	32.3781	7.89377	6.15723	12.4542	10.3674	3.61808	11.9055	recql4_brbseq_mef_klhdc3ko_vs_wt	gene
3.44212	0.000189254	0.0653365	2.82561	ENSMUSG00000043639	Rbm20	73713	Rbm20	19	53665737	53855511	1	protein_coding	RNA binding motif protein 20	6	21	4	81	124	73	42	4	16	12.6483	20.194	15.653	6.1396	0.535411	2.40081	1.17366	2.17085	0.710777	recql4_brbseq_mef_klhdc3ko_vs_wt	gene
4.37968	0.000196362	0.0660955	2.93804	ENSMUSG00000068876	Cgn	70737	Cgn	3	94667376	94693826	-1	protein_coding	cingulin	7	6	7	74	254	36	6	9	2	11.5552	41.3652	7.71928	0.877086	1.20468	0.300101	1.36928	0.620243	1.24386	recql4_brbseq_mef_klhdc3ko_vs_wt	gene
4.46898	0.00020187	0.066292	1.21685	ENSMUSG00000044162	Tnip3	414084	Tnip3	6	65502297	65611024	1	protein_coding	TNFAIP3 interacting protein 3	3	2	0	12	66	21	5	1	0	1.87382	10.7484	4.50291	0.730905	0.133853	0	0.586832	0.206748	0	recql4_brbseq_mef_klhdc3ko_vs_wt	gene
-0.961606	0.000211444	0.0665552	4.97758	ENSMUSG00000075284	Wipf1	215280	Wipf1	2	73259954	73360078	-1	protein_coding	WAS/WASL interacting protein family member 1	165	423	237	127	108	107	248	246	223	19.8312	17.5884	22.9434	36.2529	32.9278	33.4613	32.2758	43.7271	42.1136	recql4_brbseq_mef_klhdc3ko_vs_wt	gene
5.07945	0.000214619	0.0665552	2.47495	ENSMUSG00000017897	Eya2	14049	Eya2	2	165436952	165613647	1	protein_coding	EYA transcriptional coactivator and phosphatase 2	4	1	4	14	189	62	0	0	2	2.18612	30.7796	13.2943	0	0	0.300101	0.782443	0.103374	0.710777	recql4_brbseq_mef_klhdc3ko_vs_wt	gene
6.10518	0.000217501	0.0665552	5.29677	ENSMUSG00000034127	Tspan8	216350	Tspan8	10	115652737	115685798	1	protein_coding	tetraspanin 8	12	15	6	144	1393	388	68	5	9	22.4858	226.857	83.1967	9.94031	0.669264	1.35046	2.34733	1.55061	1.06617	recql4_brbseq_mef_klhdc3ko_vs_wt	gene
3.44427	0.000257824	0.0754639	0.532543	ENSMUSG00000029468	P2rx7	18439	P2rx7	5	122781974	122829495	1	protein_coding	purinergic receptor P2X ligand-gated ion channel 7	1	4	0	9	25	14	5	4	2	1.40536	4.07138	3.00194	0.730905	0.535411	0.300101	0.195611	0.413495	0	recql4_brbseq_mef_klhdc3ko_vs_wt	gene
8.98595	0.000257259	0.0754639	1.78175	ENSMUSG00000032584	Mst1r	19882	Mst1r	9	107784072	107797582	1	protein_coding	macrophage stimulating 1 receptor (c-met-related tyrosine kinase)	0	0	0	24	126	18	1	2	0	3.74764	20.5197	3.85964	0.146181	0.267706	0	0	0	0	recql4_brbseq_mef_klhdc3ko_vs_wt	gene
2.24345	0.000275064	0.0771554	3.79328	ENSMUSG00000029735	Tpk1	29807	Tpk1	6	43321935	43643212	-1	protein_coding	thiamine pyrophosphokinase	26	81	20	112	266	107	54	56	39	17.489	43.3195	22.9434	7.89377	7.49576	5.85198	5.08588	8.37328	3.55389	recql4_brbseq_mef_klhdc3ko_vs_wt	gene
3.50198	0.000271602	0.0771554	5.98478	ENSMUSG00000031906	Smpd3	58994	Smpd3	8	106979180	107064620	-1	protein_coding	sphingomyelin phosphodiesterase 3 neutral	42	250	45	506	1894	520	92	27	40	79.0127	308.448	111.501	13.4487	3.61403	6.00203	8.21565	25.8435	7.99624	recql4_brbseq_mef_klhdc3ko_vs_wt	gene
4.22967	0.000289069	0.0794291	3.08597	ENSMUSG00000051279	Gdf6	242316	Gdf6	4	9844372	9862345	1	protein_coding	growth differentiation factor 6	4	9	11	125	247	23	14	10	11	19.5189	40.2252	4.93176	2.04653	1.33853	1.65056	0.782443	0.930364	1.95464	recql4_brbseq_mef_klhdc3ko_vs_wt	gene
2.74564	0.000338065	0.0824639	2.17718	ENSMUSG00000036885	Arhgef26	622434	Arhgef26	3	62245765	62369642	1	protein_coding	Rho guanine nucleotide exchange factor (GEF) 26	9	5	10	46	69	24	28	18	27	7.18297	11.237	5.14618	4.09307	2.40935	4.05137	1.7605	0.516869	1.77694	recql4_brbseq_mef_klhdc3ko_vs_wt	gene
6.77009	0.000349112	0.0824639	2.21783	ENSMUSG00000028635	Edn2	13615	Edn2	4	120018403	120024557	1	protein_coding	endothelin 2	0	2	0	14	157	45	11	2	2	2.18612	25.5683	9.6491	1.60799	0.267706	0.300101	0	0.206748	0	recql4_brbseq_mef_klhdc3ko_vs_wt	gene
3.00549	0.000337274	0.0824639	1.99664	ENSMUSG00000046623	Gjb4	14621	Gjb4	4	127244879	127247874	-1	protein_coding	gap junction protein beta 4	4	5	12	31	79	34	13	14	10	4.8407	12.8656	7.29043	1.90035	1.87394	1.50051	0.782443	0.516869	2.13233	recql4_brbseq_mef_klhdc3ko_vs_wt	gene
3.91815	0.000329344	0.0824639	3.00941	ENSMUSG00000030494	Rhpn2	52428	Rhpn2	7	35033595	35091714	1	protein_coding	rhophilin Rho GTPase binding protein 2	9	5	13	47	227	77	15	7	12	7.33912	36.9681	16.5107	2.19272	0.93697	1.80061	1.7605	0.516869	2.31003	recql4_brbseq_mef_klhdc3ko_vs_wt	gene
4.41965	0.000347933	0.0824639	3.74845	ENSMUSG00000020154	Ptprb	19263	Ptprb	10	116111428	116225440	1	protein_coding	protein tyrosine phosphatase receptor type B	5	31	0	117	390	123	3	3	34	18.2697	63.5135	26.3742	0.438543	0.401558	5.10172	0.978054	3.20459	0	recql4_brbseq_mef_klhdc3ko_vs_wt	gene
4.31081	0.000342649	0.0824639	0.290689	ENSMUSG00000021451	Sema4d	20354	Sema4d	13	51839565	51947783	-1	protein_coding	sema domain immunoglobulin domain (Ig) transmembrane domain (TM) and short cytoplasmic domain (semaphorin) 4D	0	2	0	9	22	8	4	5	2	1.40536	3.58281	1.71539	0.584724	0.669264	0.300101	0	0.206748	0	recql4_brbseq_mef_klhdc3ko_vs_wt	gene
4.97753	0.000340972	0.0824639	4.53233	ENSMUSG00000021758	Ddx4	13206	Ddx4	13	112734867	112789009	-1	protein_coding	DEAD box helicase 4	9	28	4	145	810	133	48	60	6	22.642	131.913	28.5184	7.01669	8.03117	0.900304	1.7605	2.89447	0.710777	recql4_brbseq_mef_klhdc3ko_vs_wt	gene
2.13598	0.000341334	0.0824639	0.882548	ENSMUSG00000038781	Stap2	106766	Stap2	17	56304077	56312584	-1	protein_coding	signal transducing adaptor family member 2	3	5	8	25	22	13	4	3	3	3.90379	3.58281	2.78752	0.584724	0.401558	0.450152	0.586832	0.516869	1.42155	recql4_brbseq_mef_klhdc3ko_vs_wt	gene
4.48016	0.000378008	0.0877501	0.276448	ENSMUSG00000036944	Tmem71	213068	Tmem71	15	66398061	66432952	-1	protein_coding	transmembrane protein 71	0	2	0	11	26	7	3	0	2	1.71767	4.23423	1.50097	0.438543	0	0.300101	0	0.206748	0	recql4_brbseq_mef_klhdc3ko_vs_wt	gene
5.06945	0.000398101	0.089334	5.36432	ENSMUSG00000023043	Krt18	16668	Krt18	15	101936615	101940462	1	protein_coding	keratin 18	12	26	29	241	1421	279	144	17	24	37.6325	231.417	59.8244	21.0501	2.2755	3.60122	2.34733	2.68772	5.15314	recql4_brbseq_mef_klhdc3ko_vs_wt	gene
3.25504	0.000392424	0.089334	0.401829	ENSMUSG00000032735	Ablim3	319713	Ablim3	18	61932463	62044895	-1	protein_coding	actin binding LIM protein family member 3	0	4	1	16	11	15	6	1	3	2.49842	1.79141	3.21637	0.877086	0.133853	0.450152	0	0.413495	0.177694	recql4_brbseq_mef_klhdc3ko_vs_wt	gene
5.33325	0.000405564	0.0895166	0.888112	ENSMUSG00000079042	Apela	100038489	Apela	8	65481069	65489988	-1	protein_coding	apelin receptor early endogenous ligand	2	0	0	19	57	5	0	2	1	2.96688	9.28274	1.07212	0	0.267706	0.150051	0.391222	0	0	recql4_brbseq_mef_klhdc3ko_vs_wt	gene
0.919285	0.000421749	0.0915876	6.66487	ENSMUSG00000035413	Tmem98	103743	Tmem98	11	80701001	80712859	1	protein_coding	transmembrane protein 98	381	805	394	911	1080	496	556	682	558	142.254	175.884	106.354	81.2766	91.2876	83.7283	74.5277	83.2159	70.0116	recql4_brbseq_mef_klhdc3ko_vs_wt	gene
-2.08138	0.000447522	0.094475	3.18562	ENSMUSG00000026833	Olfm1	56177	Olfm1	2	28083004	28120748	1	protein_coding	olfactomedin 1	69	135	38	11	20	15	79	105	71	1.71767	3.2571	3.21637	11.5483	14.0545	10.6536	13.4971	13.9555	6.75238	recql4_brbseq_mef_klhdc3ko_vs_wt	gene
3.99698	0.000449079	0.094475	2.99177	ENSMUSG00000062309	Rpp25	102614	Rpp25	9	57411309	57412731	1	protein_coding	ribonuclease P/MRP 25 subunit	7	4	12	72	207	42	40	9	27	11.2429	33.711	9.00582	5.84724	1.20468	4.05137	1.36928	0.413495	2.13233	recql4_brbseq_mef_klhdc3ko_vs_wt	gene
4.64317	0.000465973	0.0953272	3.5412	ENSMUSG00000082361	Btc	12223	Btc	5	91505120	91550853	-1	protein_coding	betacellulin epidermal growth factor family member	3	21	1	73	359	88	51	11	10	11.3991	58.465	18.8693	7.45523	1.47238	1.50051	0.586832	2.17085	0.177694	recql4_brbseq_mef_klhdc3ko_vs_wt	gene
3.10218	0.00046729	0.0953272	3.50754	ENSMUSG00000042750	Bex2	12069	Bex2	X	134967313	134968985	-1	protein_coding	brain expressed X-linked 2	6	56	4	109	267	78	40	25	36	17.0205	43.4823	16.7251	5.84724	3.34632	5.40182	1.17366	5.78893	0.710777	recql4_brbseq_mef_klhdc3ko_vs_wt	gene
3.87498	0.000484025	0.0958369	0.347163	ENSMUSG00000029053	Prkcz	18762	Prkcz	4	155344586	155445818	-1	protein_coding	protein kinase C zeta	0	1	2	16	14	11	5	0	5	2.49842	2.27997	2.35867	0.730905	0	0.750253	0	0.103374	0.355389	recql4_brbseq_mef_klhdc3ko_vs_wt	gene
1.91445	0.000483402	0.0958369	4.39384	ENSMUSG00000037580	Gch1	14528	Gch1	14	47391352	47426870	-1	protein_coding	GTP cyclohydrolase 1	48	62	74	177	317	113	123	165	90	27.6388	51.6251	24.23	17.9803	22.0857	13.5046	9.38932	6.40918	13.1494	recql4_brbseq_mef_klhdc3ko_vs_wt	gene
3.19963	0.000506558	0.0988449	2.1073	ENSMUSG00000019856	Fam184a	75906	Fam184a	10	53509241	53627219	-1	protein_coding	family with sequence similarity 184 member A	5	9	4	19	71	48	19	33	13	2.96688	11.5627	10.2924	2.77744	4.41714	1.95066	0.978054	0.930364	0.710777	recql4_brbseq_mef_klhdc3ko_vs_wt	gene
3.87706	0.000547524	0.105312	4.05337	ENSMUSG00000000303	Cdh1	12550	Cdh1	8	107329983	107396878	1	protein_coding	cadherin 1	9	20	31	63	428	241	31	6	11	9.83755	69.702	51.6763	4.53161	0.803117	1.65056	1.7605	2.06748	5.50852	recql4_brbseq_mef_klhdc3ko_vs_wt	gene
3.99482	0.000607849	0.113668	1.30645	ENSMUSG00000000359	Rem1	19700	Rem1	2	152468871	152477118	1	protein_coding	rad and gem related GTP binding protein 1	3	1	2	18	51	16	18	12	0	2.81073	8.30561	3.43079	2.63126	1.60623	0	0.586832	0.103374	0.355389	recql4_brbseq_mef_klhdc3ko_vs_wt	gene
4.87133	0.000604725	0.113668	3.64191	ENSMUSG00000024479	Mal2	105853	Mal2	15	54434588	54466243	1	protein_coding	mal T cell differentiation protein 2	17	3	3	142	429	34	6	23	10	22.1735	69.8648	7.29043	0.877086	3.07861	1.50051	3.32538	0.310121	0.533083	recql4_brbseq_mef_klhdc3ko_vs_wt	gene
2.65707	0.000643188	0.118628	3.78298	ENSMUSG00000029381	Shroom3	27428	Shroom3	5	92831294	93113177	1	protein_coding	shroom family member 3	38	30	22	88	287	113	42	82	33	13.7413	46.7394	24.23	6.1396	10.9759	4.95167	7.43321	3.10121	3.90927	recql4_brbseq_mef_klhdc3ko_vs_wt	gene
3.07167	0.000664206	0.119238	1.11883	ENSMUSG00000044788	Fads6	328035	Fads6	11	115170448	115188489	-1	protein_coding	fatty acid desaturase domain family member 6	4	2	4	15	45	13	9	8	4	2.34227	7.32848	2.78752	1.31563	1.07082	0.600203	0.782443	0.206748	0.710777	recql4_brbseq_mef_klhdc3ko_vs_wt	gene
2.88994	0.00065877	0.119238	7.49465	ENSMUSG00000052397	Ezr	22350	Ezr	17	7005440	7050183	-1	protein_coding	ezrin	325	294	429	1199	4840	1177	746	333	397	187.226	788.219	252.377	109.051	44.573	59.5701	63.5735	30.3919	76.2309	recql4_brbseq_mef_klhdc3ko_vs_wt	gene
3.51224	0.000723307	0.124854	1.19567	ENSMUSG00000052371	Hoxd3os1	NA	Hoxd3os1	2	74533592	74546474	-1	lncRNA	homeobox D3 opposite strand 1	6	1	1	24	38	18	4	16	2	3.74764	6.18849	3.85964	0.584724	2.14165	0.300101	1.17366	0.103374	0.177694	recql4_brbseq_mef_klhdc3ko_vs_wt	gene
2.65137	0.000716653	0.124854	1.44431	ENSMUSG00000044365	Cxxc4	319478	Cxxc4	3	133942245	133967922	1	protein_coding	CXXC finger 4	2	7	6	18	45	17	11	19	12	2.81073	7.32848	3.64521	1.60799	2.5432	1.80061	0.391222	0.723617	1.06617	recql4_brbseq_mef_klhdc3ko_vs_wt	gene
5.23121	0.000708537	0.124854	4.55933	ENSMUSG00000037440	Vnn1	22361	Vnn1	10	23770586	23781241	1	protein_coding	vanin 1	16	8	10	51	848	206	44	37	10	7.96373	138.101	44.1714	6.43196	4.95255	1.50051	3.12977	0.826991	1.77694	recql4_brbseq_mef_klhdc3ko_vs_wt	gene
1.04178	0.000765662	0.130492	4.72199	ENSMUSG00000018509	Cenpv	73139	Cenpv	11	62415772	62430087	-1	protein_coding	centromere protein V	83	227	102	189	296	194	124	149	130	29.5126	48.2051	41.5983	18.1264	19.9441	19.5066	16.2357	23.4659	18.1248	recql4_brbseq_mef_klhdc3ko_vs_wt	gene
2.1999	0.000777096	0.130785	5.92274	ENSMUSG00000032372	Plscr2	18828	Plscr2	9	92157655	92179805	1	protein_coding	phospholipid scramblase 2	193	252	141	584	1353	406	206	65	98	91.1925	220.343	87.0563	30.1133	8.70043	14.705	37.7529	26.0502	25.0549	recql4_brbseq_mef_klhdc3ko_vs_wt	gene
1.3825	0.000816045	0.135645	7.0385	ENSMUSG00000038463	Olfml2b	320078	Olfml2b	1	170472101	170510358	1	protein_coding	olfactomedin-like 2B	418	838	617	1240	2218	735	459	360	472	193.628	361.213	157.602	67.0971	48.187	70.8239	81.7653	86.6273	109.637	recql4_brbseq_mef_klhdc3ko_vs_wt	gene
2.3821	0.000899485	0.14012	4.45344	ENSMUSG00000044641	Pard6b	58220	Pard6b	2	167922924	167943123	1	protein_coding	par-6 family cell polarity regulator beta	38	70	79	212	514	124	60	25	65	33.1041	83.7075	26.5886	8.77086	3.34632	9.75329	7.43321	7.23617	14.0379	recql4_brbseq_mef_klhdc3ko_vs_wt	gene
1.5518	0.000887515	0.14012	4.41196	ENSMUSG00000029648	Flt1	14254	Flt1	5	147498414	147662821	-1	protein_coding	FMS-like tyrosine kinase 1	64	123	79	163	253	222	55	68	124	25.4527	41.2023	47.6022	8.03996	9.10199	18.6063	12.5191	12.715	14.0379	recql4_brbseq_mef_klhdc3ko_vs_wt	gene
2.80935	0.00090513	0.14012	0.449377	ENSMUSG00000039742	Garin1b	330277	Garin1b	6	29319139	29336018	1	protein_coding	golgi associated RAB2 interactor 1B	2	2	2	9	21	7	9	2	6	1.40536	3.41996	1.50097	1.31563	0.267706	0.900304	0.391222	0.206748	0.355389	recql4_brbseq_mef_klhdc3ko_vs_wt	gene
4.53655	0.000905407	0.14012	0.426542	ENSMUSG00000116311	4930478M13Rik	NA	4930478M13Rik	15	100003115	100006042	-1	lncRNA	RIKEN cDNA 4930478M13 gene	0	0	2	22	14	10	6	0	4	3.43533	2.27997	2.14424	0.877086	0	0.600203	0	0	0.355389	recql4_brbseq_mef_klhdc3ko_vs_wt	gene
1.03284	0.000893303	0.14012	7.17407	ENSMUSG00000003541	Ier3	15937	Ier3	17	36132576	36133815	1	protein_coding	immediate early response 3	560	819	524	986	1613	755	1133	1067	802	153.965	262.685	161.89	165.623	142.821	120.341	109.542	84.6632	93.1118	recql4_brbseq_mef_klhdc3ko_vs_wt	gene
2.72394	0.000893726	0.14012	6.17949	ENSMUSG00000046727	Cystm1	66060	Cystm1	18	36475573	36536150	1	protein_coding	cysteine-rich transmembrane module containing 1	178	160	132	486	1804	499	286	97	269	75.8897	293.791	106.998	41.8078	12.9837	40.3636	34.8187	16.5398	23.4556	recql4_brbseq_mef_klhdc3ko_vs_wt	gene
3.11037	0.000950331	0.143034	1.59139	ENSMUSG00000029695	Aass	30956	Aass	6	23072172	23132985	-1	protein_coding	aminoadipate-semialdehyde synthase	7	6	1	28	61	15	5	13	16	4.37224	9.93416	3.21637	0.730905	1.74009	2.40081	1.36928	0.620243	0.177694	recql4_brbseq_mef_klhdc3ko_vs_wt	gene
6.44195	0.000954657	0.143034	2.05623	ENSMUSG00000044921	Rassf9	237504	Rassf9	10	102348083	102385597	1	protein_coding	Ras association (RalGDS/AF-6) domain family (N-terminal) member 9	2	0	0	11	88	70	26	3	2	1.71767	14.3312	15.0097	3.80071	0.401558	0.300101	0.391222	0	0	recql4_brbseq_mef_klhdc3ko_vs_wt	gene
0.877282	0.000956106	0.143034	6.48836	ENSMUSG00000003534	Ddr1	12305	Ddr1	17	35992459	36015513	-1	protein_coding	discoidin domain receptor family member 1	431	573	394	805	969	473	499	513	423	125.702	157.807	101.423	72.9443	68.6665	63.4714	84.3082	59.2332	70.0116	recql4_brbseq_mef_klhdc3ko_vs_wt	gene
3.08869	0.000997454	0.146466	1.24733	ENSMUSG00000015957	Wnt11	22411	Wnt11	7	98484319	98504402	1	protein_coding	wingless-type MMTV integration site family member 11	7	4	1	28	42	18	4	0	10	4.37224	6.83991	3.85964	0.584724	0	1.50051	1.36928	0.413495	0.177694	recql4_brbseq_mef_klhdc3ko_vs_wt	gene
3.73457	0.00100081	0.146466	0.475864	ENSMUSG00000062257	Opcml	330908	Opcml	9	27702071	28836706	1	protein_coding	opioid binding protein/cell adhesion molecule-like	1	3	0	11	25	12	1	8	0	1.71767	4.07138	2.57309	0.146181	1.07082	0	0.195611	0.310121	0	recql4_brbseq_mef_klhdc3ko_vs_wt	gene
2.09716	0.00109024	0.15133	4.36721	ENSMUSG00000048960	Prex2	109294	Prex2	1	11063689	11373905	1	protein_coding	phosphatidylinositol-3 4 5-trisphosphate-dependent Rac exchange factor 2	48	76	68	246	356	112	113	29	84	38.4133	57.9764	24.0155	16.5185	3.88173	12.6043	9.38932	7.85641	12.0832	recql4_brbseq_mef_klhdc3ko_vs_wt	gene
-0.99555	0.00104543	0.15133	4.37714	ENSMUSG00000027669	Gnb4	14696	Gnb4	3	32634481	32670734	-1	protein_coding	guanine nucleotide binding protein (G protein) beta 4	115	222	172	84	67	63	184	142	167	13.1167	10.9113	13.5087	26.8973	19.0071	25.0585	22.4952	22.949	30.5634	recql4_brbseq_mef_klhdc3ko_vs_wt	gene
1.95336	0.00107832	0.15133	3.68592	ENSMUSG00000073002	Vamp5	53620	Vamp5	6	72345777	72357451	-1	protein_coding	vesicle-associated membrane protein 5	43	63	27	128	242	68	61	48	26	19.9874	39.4109	14.5809	8.91704	6.42494	3.90132	8.41126	6.51255	4.79775	recql4_brbseq_mef_klhdc3ko_vs_wt	gene
0.865279	0.00107983	0.15133	5.3497	ENSMUSG00000035311	Gnptab	432486	Gnptab	10	88214994	88283191	1	protein_coding	N-acetylglucosamine-1-phosphate transferase alpha and beta subunits	166	271	185	317	418	229	212	305	212	49.5	68.0734	49.1032	30.9904	40.8251	31.8107	32.4714	28.0143	32.8734	recql4_brbseq_mef_klhdc3ko_vs_wt	gene
4.56046	0.00107448	0.15133	4.15766	ENSMUSG00000042842	Serpinb6b	20708	Serpinb6b	13	33149192	33163050	1	protein_coding	serine (or cysteine) peptidase inhibitor clade B member 6b	23	15	2	65	507	221	65	14	3	10.1499	82.5675	47.3878	9.50177	1.87394	0.450152	4.49905	1.55061	0.355389	recql4_brbseq_mef_klhdc3ko_vs_wt	gene
2.9912	0.00112119	0.154037	3.19574	ENSMUSG00000035566	Pcdh17	219228	Pcdh17	14	84681003	84776442	1	protein_coding	protocadherin 17	34	10	4	132	149	56	59	18	24	20.612	24.2654	12.0078	8.62468	2.40935	3.60122	6.65077	1.03374	0.710777	recql4_brbseq_mef_klhdc3ko_vs_wt	gene
3.57279	0.00114871	0.156225	3.59898	ENSMUSG00000003617	Cp	12870	Cp	3	20011218	20063309	1	protein_coding	ceruloplasmin	9	28	9	86	313	61	96	19	39	13.429	50.9736	13.0799	14.0334	2.5432	5.85198	1.7605	2.89447	1.59925	recql4_brbseq_mef_klhdc3ko_vs_wt	gene
5.67501	0.00116849	0.157326	1.66083	ENSMUSG00000013584	Aldh1a2	19378	Aldh1a2	9	71123071	71203525	1	protein_coding	aldehyde dehydrogenase family 1 subfamily A2	3	0	0	8	124	14	0	1	6	1.24921	20.194	3.00194	0	0.133853	0.900304	0.586832	0	0	recql4_brbseq_mef_klhdc3ko_vs_wt	gene
2.69897	0.00119324	0.159067	3.17188	ENSMUSG00000033170	Card10	105844	Card10	15	78659338	78687242	-1	protein_coding	caspase recruitment domain family member 10	14	27	17	46	191	77	28	61	20	7.18297	31.1053	16.5107	4.09307	8.16502	3.00101	2.73855	2.79109	3.0208	recql4_brbseq_mef_klhdc3ko_vs_wt	gene
-0.496695	0.001213	0.160116	6.64059	ENSMUSG00000002844	Adprh	11544	Adprh	16	38264392	38273065	-1	protein_coding	ADP-ribosylarginine hydrolase	545	1187	723	492	525	411	671	727	616	76.8266	85.4989	88.1284	98.0875	97.311	92.4312	106.608	122.705	128.473	recql4_brbseq_mef_klhdc3ko_vs_wt	gene
2.45902	0.00122638	0.160311	3.19909	ENSMUSG00000026343	Gpr39	71111	Gpr39	1	125604732	125801599	1	protein_coding	G protein-coupled receptor 39	6	26	47	91	202	78	6	8	16	14.2098	32.8967	16.7251	0.877086	1.07082	2.40081	1.17366	2.68772	8.35163	recql4_brbseq_mef_klhdc3ko_vs_wt	gene
1.61079	0.00124548	0.161242	4.65442	ENSMUSG00000027495	Fam210b	67017	Fam210b	2	172187485	172197669	1	protein_coding	family with sequence similarity 210 member B	62	131	90	196	408	128	175	123	102	30.6057	66.4449	27.4463	25.5817	16.4639	15.3052	12.1279	13.542	15.9925	recql4_brbseq_mef_klhdc3ko_vs_wt	gene
-1.86241	0.00127711	0.163761	2.53888	ENSMUSG00000020042	Btbd11	74007	Btbd11	10	85222678	85496156	1	protein_coding	BTB (POZ) domain containing 11	33	58	52	20	6	7	53	53	48	3.12303	0.977131	1.50097	7.74759	7.0942	7.20243	6.45516	5.99568	9.2401	recql4_brbseq_mef_klhdc3ko_vs_wt	gene
2.93771	0.00129792	0.164594	1.20806	ENSMUSG00000019848	Popdc3	78977	Popdc3	10	45054194	45194548	1	protein_coding	popeye domain containing 3	7	6	1	39	49	5	4	2	0	6.08991	7.9799	1.07212	0.584724	0.267706	0	1.36928	0.620243	0.177694	recql4_brbseq_mef_klhdc3ko_vs_wt	gene
6.39002	0.00130804	0.164594	3.58243	ENSMUSG00000054200	Ffar4	107221	Ffar4	19	38085519	38102711	1	protein_coding	free fatty acid receptor 4	1	7	0	3	503	81	26	2	2	0.468455	81.9161	17.3684	3.80071	0.267706	0.300101	0.195611	0.723617	0	recql4_brbseq_mef_klhdc3ko_vs_wt	gene
3.21129	0.00133629	0.16659	3.30252	ENSMUSG00000018920	Cxcl16	66102	Cxcl16	11	70344809	70350810	-1	protein_coding	chemokine (C-X-C motif) ligand 16	23	11	10	56	230	67	51	61	17	8.74449	37.4567	14.3664	7.45523	8.16502	2.55086	4.49905	1.13711	1.77694	recql4_brbseq_mef_klhdc3ko_vs_wt	gene
1.10116	0.00138796	0.170964	5.94232	ENSMUSG00000018849	Wwc1	211652	Wwc1	11	35729227	35871354	-1	protein_coding	WW C2 and coiled-coil domain containing 1	283	296	262	538	680	385	355	256	359	84.0095	110.741	82.5534	51.8943	34.2663	53.8682	55.3578	30.5987	46.5559	recql4_brbseq_mef_klhdc3ko_vs_wt	gene
1.57814	0.00139677	0.170964	5.01538	ENSMUSG00000021892	Sh3bp5	24056	Sh3bp5	14	31081837	31158035	-1	protein_coding	SH3-domain binding protein 5 (BTK-associated)	109	190	76	227	477	222	171	245	98	35.4464	77.6819	47.6022	24.997	32.7939	14.705	21.3216	19.641	13.5048	recql4_brbseq_mef_klhdc3ko_vs_wt	gene
5.2664	0.00142735	0.171588	3.50954	ENSMUSG00000050578	Mmp13	17386	Mmp13	9	7272514	7283331	1	protein_coding	matrix metallopeptidase 13	4	7	4	53	379	68	80	4	5	8.27603	61.7221	14.5809	11.6945	0.535411	0.750253	0.782443	0.723617	0.710777	recql4_brbseq_mef_klhdc3ko_vs_wt	gene
-1.25057	0.00142705	0.171588	5.72105	ENSMUSG00000022912	Pros1	19128	Pros1	16	62674670	62749709	1	protein_coding	protein S (alpha)	397	578	484	236	112	176	357	294	434	36.8518	18.2398	37.7387	52.1866	39.3527	65.122	77.6575	59.7501	86.004	recql4_brbseq_mef_klhdc3ko_vs_wt	gene
2.50953	0.0014574	0.17365	3.92351	ENSMUSG00000049577	Zfpm1	22761	Zfpm1	8	123008880	123063990	1	protein_coding	zinc finger protein multitype 1	23	51	33	121	317	78	118	69	28	18.8943	51.6251	16.7251	17.2494	9.23584	4.20142	4.49905	5.27206	5.86391	recql4_brbseq_mef_klhdc3ko_vs_wt	gene
1.92565	0.00152993	0.176394	3.0896	ENSMUSG00000030022	Adamts9	101401	Adamts9	6	92749680	92920473	-1	protein_coding	a disintegrin-like and metallopeptidase (reprolysin type) with thrombospondin type 1 motif 9	28	41	10	84	123	45	36	35	64	13.1167	20.0312	9.6491	5.26252	4.68485	9.60324	5.4771	4.23833	1.77694	recql4_brbseq_mef_klhdc3ko_vs_wt	gene
4.40523	0.00153664	0.176394	2.37603	ENSMUSG00000053886	Sh2d4a	72281	Sh2d4a	8	68729219	68800351	1	protein_coding	SH2 domain containing 4A	4	8	1	9	175	50	6	0	9	1.40536	28.4996	10.7212	0.877086	0	1.35046	0.782443	0.826991	0.177694	recql4_brbseq_mef_klhdc3ko_vs_wt	gene
0.889797	0.00154593	0.176394	7.61304	ENSMUSG00000021701	Plk2	20620	Plk2	13	110531580	110537378	1	protein_coding	polo like kinase 2	636	1435	819	1494	1828	1089	1813	1125	1068	233.29	297.699	233.508	265.026	150.584	160.254	124.408	148.341	145.532	recql4_brbseq_mef_klhdc3ko_vs_wt	gene
1.0465	0.00150219	0.176394	5.36538	ENSMUSG00000032501	Trib1	211770	Trib1	15	59520199	59528948	1	protein_coding	tribbles pseudokinase 1	154	216	192	298	472	237	213	258	275	46.5332	76.8676	50.8186	31.1366	34.534	41.2639	30.1241	22.3287	34.1173	recql4_brbseq_mef_klhdc3ko_vs_wt	gene
1.10449	0.00153645	0.176394	5.61272	ENSMUSG00000031245	Hmgn5	50887	Hmgn5	X	108048140	108057010	-1	protein_coding	high-mobility group nucleosome binding domain 5	224	294	163	334	618	301	282	279	252	52.1546	100.644	64.5417	41.223	37.3449	37.8128	43.8168	30.3919	28.9642	recql4_brbseq_mef_klhdc3ko_vs_wt	gene
2.11531	0.001565	0.177069	5.795	ENSMUSG00000022865	Cxadr	13052	Cxadr	16	78098377	78156662	1	protein_coding	coxsackie virus and adenovirus receptor	55	327	220	378	1249	462	128	138	88	59.0253	203.406	99.0641	18.7112	18.4717	13.2045	10.7586	33.8032	39.0927	recql4_brbseq_mef_klhdc3ko_vs_wt	gene
2.44115	0.00160506	0.177103	4.2586	ENSMUSG00000019850	Tnfaip3	21929	Tnfaip3	10	18876658	18891405	-1	protein_coding	tumor necrosis factor alpha-induced protein 3	42	63	30	96	413	111	141	93	67	14.9905	67.2592	23.8011	20.6115	12.4483	10.0534	8.21565	6.51255	5.33083	recql4_brbseq_mef_klhdc3ko_vs_wt	gene
-2.73843	0.00158271	0.177103	0.278944	ENSMUSG00000040009	Gnaz	14687	Gnaz	10	74803009	74852739	1	protein_coding	guanine nucleotide binding protein alpha z subunit	6	23	6	2	1	1	3	4	10	0.312303	0.162855	0.214424	0.438543	0.535411	1.50051	1.17366	2.3776	1.06617	recql4_brbseq_mef_klhdc3ko_vs_wt	gene
0.62913	0.00160661	0.177103	6.41695	ENSMUSG00000025353	Ormdl2	66844	Ormdl2	10	128653771	128657514	-1	protein_coding	ORM1-like 2 (S. cerevisiae)	359	578	426	639	694	467	658	529	535	99.7808	113.021	100.136	96.1871	70.8081	80.2771	70.2243	59.7501	75.6978	recql4_brbseq_mef_klhdc3ko_vs_wt	gene
3.02719	0.00161792	0.177103	3.90375	ENSMUSG00000020577	Tspan13	66109	Tspan13	12	36064556	36092499	-1	protein_coding	tetraspanin 13	25	22	38	61	382	153	47	14	35	9.52524	62.2106	32.8069	6.87051	1.87394	5.25177	4.89027	2.27422	6.75238	recql4_brbseq_mef_klhdc3ko_vs_wt	gene
0.870183	0.00165546	0.178313	5.53012	ENSMUSG00000032666	1700025G04Rik	69399	1700025G04Rik	1	151728154	151965876	-1	protein_coding	RIKEN cDNA 1700025G04 gene	193	401	172	351	524	272	265	265	201	54.8092	85.3361	58.3234	38.738	35.471	30.1602	37.7529	41.4529	30.5634	recql4_brbseq_mef_klhdc3ko_vs_wt	gene
2.33204	0.00164298	0.178313	2.10932	ENSMUSG00000024810	Il33	77125	Il33	19	29902514	29938118	1	protein_coding	interleukin 33	3	24	8	39	63	42	22	22	3	6.08991	10.2599	9.00582	3.21598	2.94476	0.450152	0.586832	2.48097	1.42155	recql4_brbseq_mef_klhdc3ko_vs_wt	gene
4.95202	0.00169906	0.180172	3.87683	ENSMUSG00000086503	Xist	213742	Xist	X	102503972	102526860	-1	lncRNA	inactive X specific transcripts	11	14	2	4	340	321	4	4	9	0.624606	55.3707	68.8302	0.584724	0.535411	1.35046	2.15172	1.44723	0.355389	recql4_brbseq_mef_klhdc3ko_vs_wt	gene
-1.53296	0.00169948	0.180172	4.5589	ENSMUSG00000049929	Lpar4	78134	Lpar4	X	105964231	105977506	1	protein_coding	lysophosphatidic acid receptor 4	141	388	180	107	28	61	156	167	202	16.7082	4.55994	13.0799	22.8042	22.3534	30.3102	27.5811	40.109	31.985	recql4_brbseq_mef_klhdc3ko_vs_wt	gene
2.74204	0.00172647	0.181603	2.74692	ENSMUSG00000034394	Lif	16878	Lif	11	4207557	4222514	1	protein_coding	leukemia inhibitory factor	12	27	8	34	174	53	19	13	13	5.30915	28.3368	11.3645	2.77744	1.74009	1.95066	2.34733	2.79109	1.42155	recql4_brbseq_mef_klhdc3ko_vs_wt	gene
2.76028	0.00178289	0.184652	4.56517	ENSMUSG00000051022	Hs3st1	15476	Hs3st1	5	39771278	39912818	-1	protein_coding	heparan sulfate (glucosamine) 3-O-sulfotransferase 1	32	33	87	148	623	153	44	78	69	23.1104	101.459	32.8069	6.43196	10.4405	10.3535	6.25954	3.41134	15.4594	recql4_brbseq_mef_klhdc3ko_vs_wt	gene
4.55286	0.00177677	0.184652	1.13296	ENSMUSG00000037681	Esyt3	272636	Esyt3	9	99192016	99240610	-1	protein_coding	extended synaptotagmin-like protein 3	0	1	3	7	69	10	1	6	8	1.09306	11.237	2.14424	0.146181	0.803117	1.20041	0	0.103374	0.533083	recql4_brbseq_mef_klhdc3ko_vs_wt	gene
2.06474	0.00181336	0.185036	3.61216	ENSMUSG00000078350	Smim1	68859	Smim1	4	154104927	154110687	-1	protein_coding	small integral membrane protein 1	57	39	21	97	246	84	35	35	37	15.1467	40.0624	18.0116	5.11634	4.68485	5.55187	11.1498	4.03158	3.73158	recql4_brbseq_mef_klhdc3ko_vs_wt	gene
-2.52493	0.00182782	0.185036	0.106489	ENSMUSG00000043243	Niban3	100037278	Niban3	8	72050292	72060580	1	protein_coding	niban apoptosis regulator 3	4	18	8	1	1	2	7	3	3	0.156152	0.162855	0.428849	1.02327	0.401558	0.450152	0.782443	1.86073	1.42155	recql4_brbseq_mef_klhdc3ko_vs_wt	gene
1.72975	0.00182669	0.185036	3.28403	ENSMUSG00000023915	Tnfrsf21	94185	Tnfrsf21	17	43327446	43400080	1	protein_coding	tumor necrosis factor receptor superfamily member 21	30	32	24	46	112	81	69	60	73	7.18297	18.2398	17.3684	10.0865	8.03117	10.9537	5.86832	3.30796	4.26466	recql4_brbseq_mef_klhdc3ko_vs_wt	gene
1.71051	0.00185682	0.186568	4.87019	ENSMUSG00000074682	Zcchc3	67917	Zcchc3	2	152253875	152256947	-1	protein_coding	zinc finger CCHC domain containing 3	73	191	67	176	526	175	118	177	148	27.4827	85.6618	37.5243	17.2494	23.692	22.2075	14.2796	19.7444	11.9055	recql4_brbseq_mef_klhdc3ko_vs_wt	gene
1.18036	0.00198735	0.193115	6.42214	ENSMUSG00000040713	Creg1	433375	Creg1	1	165591315	165602877	1	protein_coding	cellular repressor of E1A-stimulated genes 1	288	445	357	512	864	698	595	702	341	79.9496	140.707	149.668	86.9777	93.9647	51.1673	56.3359	46.0014	63.4369	recql4_brbseq_mef_klhdc3ko_vs_wt	gene
-1.89524	0.00196527	0.193115	3.12603	ENSMUSG00000059588	Calcrl	54598	Calcrl	2	84160970	84255755	-1	protein_coding	calcitonin receptor-like	55	116	55	27	16	7	120	52	68	4.21609	2.60568	1.50097	17.5417	6.96035	10.2034	10.7586	11.9914	9.77319	recql4_brbseq_mef_klhdc3ko_vs_wt	gene
1.78989	0.00197267	0.193115	4.17913	ENSMUSG00000034573	Ptpn13	19249	Ptpn13	5	103573058	103746169	1	protein_coding	protein tyrosine phosphatase non-receptor type 13	46	134	37	182	342	88	83	68	41	28.4196	55.6964	18.8693	12.133	9.10199	6.15208	8.9981	13.8521	6.57469	recql4_brbseq_mef_klhdc3ko_vs_wt	gene
0.73305	0.00199369	0.193115	4.80082	ENSMUSG00000004996	Mri1	67873	Mri1	8	84976535	84983955	-1	protein_coding	methylthioribose-1-phosphate isomerase 1	115	204	120	218	249	146	151	192	195	34.041	40.5509	31.306	22.0733	25.6997	29.2599	22.4952	21.0883	21.3233	recql4_brbseq_mef_klhdc3ko_vs_wt	gene
1.99969	0.00195801	0.193115	0.873063	ENSMUSG00000051166	Eml5	319670	Eml5	12	98753064	98867743	-1	protein_coding	echinoderm microtubule associated protein like 5	4	5	3	18	15	8	13	15	7	2.81073	2.44283	1.71539	1.90035	2.00779	1.05035	0.782443	0.516869	0.533083	recql4_brbseq_mef_klhdc3ko_vs_wt	gene
2.4779	0.00200929	0.193236	0.514523	ENSMUSG00000041992	Rapgef5	217944	Rapgef5	12	117480099	117723472	1	protein_coding	Rap guanine nucleotide exchange factor (GEF) 5	1	7	1	17	21	5	7	4	2	2.65458	3.41996	1.07212	1.02327	0.535411	0.300101	0.195611	0.723617	0.177694	recql4_brbseq_mef_klhdc3ko_vs_wt	gene
1.28222	0.00205817	0.196533	4.77333	ENSMUSG00000022297	Fzd6	14368	Fzd6	15	38869429	38901583	1	protein_coding	frizzled class receptor 6	67	231	102	245	347	186	183	106	84	38.2571	56.5107	39.8829	26.7511	14.1884	12.6043	13.1059	23.8794	18.1248	recql4_brbseq_mef_klhdc3ko_vs_wt	gene
7.81452	0.0022177	0.207191	0.73015	ENSMUSG00000055027	Smyd1	12180	Smyd1	6	71190924	71299217	-1	protein_coding	SET and MYND domain containing 1	0	0	0	17	49	8	0	0	1	2.65458	7.9799	1.71539	0	0	0.150051	0	0	0	recql4_brbseq_mef_klhdc3ko_vs_wt	gene
2.84852	0.00223134	0.207191	1.55363	ENSMUSG00000084128	Esrp2	77411	Esrp2	8	106856951	106863606	-1	protein_coding	epithelial splicing regulatory protein 2	2	9	6	14	63	26	16	5	5	2.18612	10.2599	5.57503	2.3389	0.669264	0.750253	0.391222	0.930364	1.06617	recql4_brbseq_mef_klhdc3ko_vs_wt	gene
1.01817	0.002186	0.207191	3.54643	ENSMUSG00000035105	Egln3	112407	Egln3	12	54225767	54250646	-1	protein_coding	egl-9 family hypoxia-inducible factor 3	39	84	48	101	121	66	60	56	78	15.7713	19.7055	14.152	8.77086	7.49576	11.704	7.62882	8.6834	8.52933	recql4_brbseq_mef_klhdc3ko_vs_wt	gene
1.63039	0.0022148	0.207191	5.02983	ENSMUSG00000024812	Tjp2	21873	Tjp2	19	24071869	24202394	-1	protein_coding	tight junction protein 2	104	206	93	212	594	225	175	86	117	33.1041	96.7359	48.2455	25.5817	11.5113	17.5559	20.3435	21.295	16.5256	recql4_brbseq_mef_klhdc3ko_vs_wt	gene
3.16242	0.0023336	0.215202	2.22318	ENSMUSG00000037995	Igsf9	93842	Igsf9	1	172309355	172326445	1	protein_coding	immunoglobulin superfamily member 9	7	13	1	27	109	23	11	33	23	4.21609	17.7512	4.93176	1.60799	4.41714	3.45117	1.36928	1.34386	0.177694	recql4_brbseq_mef_klhdc3ko_vs_wt	gene
2.60666	0.00237872	0.217872	1.16115	ENSMUSG00000055761	Nkain3	269513	Nkain3	4	20118874	20778866	-1	protein_coding	Na+/K+ transporting ATPase interacting 3	2	9	1	22	29	11	11	23	4	3.43533	4.7228	2.35867	1.60799	3.07861	0.600203	0.391222	0.930364	0.177694	recql4_brbseq_mef_klhdc3ko_vs_wt	gene
1.00638	0.002453	0.223003	5.66169	ENSMUSG00000020122	Egfr	13649	Egfr	11	16702203	16868158	1	protein_coding	epidermal growth factor receptor	224	403	218	554	614	273	126	218	232	86.508	99.993	58.5379	18.4188	29.1799	34.8118	43.8168	41.6597	38.7374	recql4_brbseq_mef_klhdc3ko_vs_wt	gene
3.31566	0.00246788	0.223003	2.49339	ENSMUSG00000024500	Ppp2r2b	72930	Ppp2r2b	18	42770497	43216192	-1	protein_coding	protein phosphatase 2 regulatory subunit B beta	3	19	7	40	183	21	5	11	9	6.24606	29.8025	4.50291	0.730905	1.47238	1.35046	0.586832	1.9641	1.24386	recql4_brbseq_mef_klhdc3ko_vs_wt	gene
-0.759887	0.00250454	0.224807	7.18135	ENSMUSG00000024044	Epb41l3	13823	Epb41l3	17	69382678	69596984	1	protein_coding	erythrocyte membrane protein band 4.1 like 3	887	1682	811	692	417	519	1401	1182	1092	108.057	67.9106	111.286	204.8	158.214	163.855	173.507	173.875	144.11	recql4_brbseq_mef_klhdc3ko_vs_wt	gene
3.23033	0.00261173	0.232876	0.979421	ENSMUSG00000035506	Slc12a8	171286	Slc12a8	16	33337698	33484505	1	protein_coding	solute carrier family 12 (potassium/chloride transporters) member 8	3	2	4	15	53	6	1	1	8	2.34227	8.63132	1.28655	0.146181	0.133853	1.20041	0.586832	0.206748	0.710777	recql4_brbseq_mef_klhdc3ko_vs_wt	gene
2.63401	0.00272914	0.240473	5.83709	ENSMUSG00000021950	Anxa8	11752	Anxa8	14	33807938	33822528	1	protein_coding	annexin A8	100	69	235	270	1214	772	83	55	118	42.1609	197.706	165.536	12.133	7.36191	17.706	19.5611	7.13279	41.7582	recql4_brbseq_mef_klhdc3ko_vs_wt	gene
2.68191	0.00273265	0.240473	4.07605	ENSMUSG00000039457	Ppl	19041	Ppl	16	4904155	4950285	-1	protein_coding	periplakin	36	50	35	116	485	73	46	17	56	18.1136	78.9847	15.653	6.72433	2.2755	8.40284	7.04199	5.16869	6.2193	recql4_brbseq_mef_klhdc3ko_vs_wt	gene
1.62655	0.00275107	0.240522	3.21201	ENSMUSG00000025083	Afap1l2	226250	Afap1l2	19	56900793	56996660	-1	protein_coding	actin filament associated protein 1-like 2	35	52	36	81	188	55	21	13	16	12.6483	30.6168	11.7933	3.0698	1.74009	2.40081	6.84638	5.37544	6.397	recql4_brbseq_mef_klhdc3ko_vs_wt	gene
-0.649828	0.00286888	0.248134	7.41486	ENSMUSG00000032601	Prkar2a	19087	Prkar2a	9	108566513	108627635	1	protein_coding	protein kinase cAMP dependent regulatory type II alpha	1155	1992	1144	878	761	647	1324	899	1242	137.101	123.933	138.733	193.544	120.334	186.363	225.93	205.921	203.282	recql4_brbseq_mef_klhdc3ko_vs_wt	gene
-3.41186	0.00287499	0.248134	3.26733	ENSMUSG00000052504	Epha3	13837	Epha3	16	63363897	63684538	-1	protein_coding	Eph receptor A3	123	99	29	9	2	9	59	173	57	1.40536	0.32571	1.92982	8.62468	23.1565	8.55289	24.0601	10.234	5.15314	recql4_brbseq_mef_klhdc3ko_vs_wt	gene
0.872304	0.00294661	0.249517	5.0529	ENSMUSG00000032763	Ilvbl	216136	Ilvbl	10	78410180	78420336	1	protein_coding	ilvB (bacterial acetolactate synthase)-like	117	288	129	251	369	177	160	209	209	39.194	60.0935	37.9531	23.389	27.9752	31.3606	22.8865	29.7717	22.9226	recql4_brbseq_mef_klhdc3ko_vs_wt	gene
-1.87142	0.00292528	0.249517	0.869289	ENSMUSG00000116657	Gm49774	NA	Gm49774	17	27764681	27775492	-1	lncRNA	predicted gene 49774	12	19	14	2	4	4	10	12	13	0.312303	0.65142	0.857697	1.46181	1.60623	1.95066	2.34733	1.9641	2.48772	recql4_brbseq_mef_klhdc3ko_vs_wt	gene
5.9342	0.00292996	0.249517	0.896839	ENSMUSG00000057000	Nxf3	245610	Nxf3	X	134972848	134986004	-1	protein_coding	nuclear RNA export factor 3	0	0	1	18	44	9	14	0	1	2.81073	7.16562	1.92982	2.04653	0	0.150051	0	0	0.177694	recql4_brbseq_mef_klhdc3ko_vs_wt	gene
6.55781	0.00305029	0.255087	2.08894	ENSMUSG00000043003	Rasef	242505	Rasef	4	73632816	73709231	-1	protein_coding	RAS and EF hand domain containing	0	0	2	10	162	18	21	3	1	1.56152	26.3825	3.85964	3.0698	0.401558	0.150051	0	0	0.355389	recql4_brbseq_mef_klhdc3ko_vs_wt	gene
-4.07356	0.00303213	0.255087	1.40644	ENSMUSG00000036446	Lum	17022	Lum	10	97400990	97408565	1	protein_coding	lumican	18	39	11	2	1	0	5	51	19	0.312303	0.162855	0	0.730905	6.82649	2.85096	3.52099	4.03158	1.95464	recql4_brbseq_mef_klhdc3ko_vs_wt	gene
-2.66799	0.00346647	0.257859	3.60542	ENSMUSG00000045658	Pid1	98496	Pid1	1	84014017	84341901	-1	protein_coding	phosphotyrosine interaction domain containing 1	83	473	66	22	12	36	38	14	59	3.43533	1.95426	7.71928	5.55488	1.87394	8.85299	16.2357	48.8958	11.7278	recql4_brbseq_mef_klhdc3ko_vs_wt	gene
-0.976974	0.00318462	0.257859	5.29628	ENSMUSG00000026482	Rgl1	19731	Rgl1	1	152392511	152642102	-1	protein_coding	ral guanine nucleotide dissociation stimulator -like 1	253	389	294	202	105	102	244	405	323	31.5426	17.0998	21.8713	35.6682	54.2104	48.4664	49.4895	40.2124	52.2421	recql4_brbseq_mef_klhdc3ko_vs_wt	gene
4.96578	0.0034661	0.257859	0.21137	ENSMUSG00000075304	Sp5	64406	Sp5	2	70305267	70308073	1	protein_coding	trans-acting transcription factor 5	1	0	0	9	22	5	5	0	6	1.40536	3.58281	1.07212	0.730905	0	0.900304	0.195611	0	0	recql4_brbseq_mef_klhdc3ko_vs_wt	gene
2.02404	0.00310835	0.257859	3.52223	ENSMUSG00000053897	Slc39a8	67547	Slc39a8	3	135531040	135594333	1	protein_coding	solute carrier family 39 (metal ion transporter) member 8	34	49	16	77	189	71	67	104	28	12.0237	30.7796	15.2241	9.79413	13.9207	4.20142	6.65077	5.06532	2.84311	recql4_brbseq_mef_klhdc3ko_vs_wt	gene
0.952829	0.0033608	0.257859	5.93503	ENSMUSG00000038648	Creb3l2	208647	Creb3l2	6	37304190	37419081	-1	protein_coding	cAMP responsive element binding protein 3-like 2	253	387	263	388	716	382	442	314	303	60.5868	116.604	81.9101	64.612	42.0298	45.4653	49.4895	40.0057	46.7336	recql4_brbseq_mef_klhdc3ko_vs_wt	gene
4.61407	0.00337699	0.257859	4.7009	ENSMUSG00000030162	Olr1	108078	Olr1	6	129462207	129484128	-1	protein_coding	oxidized low density lipoprotein (lectin-like) receptor 1	15	15	21	53	928	115	172	72	21	8.27603	151.13	24.6588	25.1431	9.6374	3.15106	2.93416	1.55061	3.73158	recql4_brbseq_mef_klhdc3ko_vs_wt	gene
-2.49377	0.0033707	0.257859	4.85897	ENSMUSG00000079852	Klra4	16635	Klra4	6	130020694	130044234	-1	protein_coding	killer cell lectin-like receptor subfamily A member 4	263	264	555	25	57	88	162	45	140	3.90379	9.28274	18.8693	23.6813	6.02338	21.0071	51.4456	27.2907	98.6203	recql4_brbseq_mef_klhdc3ko_vs_wt	gene
1.33109	0.00327019	0.257859	6.06743	ENSMUSG00000063171	Rps4l	NA	Rps4l	6	148256098	148257431	1	transcribed_processed_pseudogene	ribosomal protein S4-like	277	294	147	728	651	238	443	485	585	113.678	106.019	51.033	64.7582	64.9186	87.7796	54.1842	30.3919	26.1211	recql4_brbseq_mef_klhdc3ko_vs_wt	gene
3.68846	0.00318196	0.257859	1.76491	ENSMUSG00000030559	Rab38	72433	Rab38	7	88079481	88140780	1	protein_coding	RAB38 member RAS oncogene family	2	2	6	28	73	12	10	41	2	4.37224	11.8884	2.57309	1.46181	5.48797	0.300101	0.391222	0.206748	1.06617	recql4_brbseq_mef_klhdc3ko_vs_wt	gene
2.67481	0.00313331	0.257859	2.33456	ENSMUSG00000007908	Hmgcll1	208982	Hmgcll1	9	75922137	76043632	1	protein_coding	3-hydroxymethyl-3-methylglutaryl-Coenzyme A lyase-like 1	3	31	2	30	105	50	19	6	19	4.68455	17.0998	10.7212	2.77744	0.803117	2.85096	0.586832	3.20459	0.355389	recql4_brbseq_mef_klhdc3ko_vs_wt	gene
7.75895	0.00326118	0.257859	0.870061	ENSMUSG00000019102	Aldh3a1	11670	Aldh3a1	11	61098363	61109247	1	protein_coding	aldehyde dehydrogenase family 3 subfamily A1	0	0	0	5	41	24	3	10	0	0.780758	6.67706	5.14618	0.438543	1.33853	0	0	0	0	recql4_brbseq_mef_klhdc3ko_vs_wt	gene
2.92732	0.00325787	0.257859	0.769439	ENSMUSG00000045667	Smtnl2	276829	Smtnl2	11	72279990	72302539	-1	protein_coding	smoothelin-like 2	3	3	3	14	28	17	0	0	9	2.18612	4.55994	3.64521	0	0	1.35046	0.586832	0.310121	0.533083	recql4_brbseq_mef_klhdc3ko_vs_wt	gene
1.95413	0.00344417	0.257859	6.20793	ENSMUSG00000006356	Crip2	68337	Crip2	12	113103856	113109126	1	protein_coding	cysteine rich protein 2	148	364	321	477	1765	505	213	83	161	74.4843	287.439	108.284	31.1366	11.1098	24.1582	28.9504	37.6281	57.0399	recql4_brbseq_mef_klhdc3ko_vs_wt	gene
3.88632	0.00346082	0.257859	-0.228726	ENSMUSG00000021396	Nxnl2	75124	Nxnl2	13	51325058	51329224	1	protein_coding	nucleoredoxin-like 2	0	2	0	8	16	5	0	0	0	1.24921	2.60568	1.07212	0	0	0	0	0.206748	0	recql4_brbseq_mef_klhdc3ko_vs_wt	gene
-3.40621	0.00332682	0.257859	0.442853	ENSMUSG00000048603	Gm9828	105246056	Gm9828	13	98452930	98463737	1	lncRNA	predicted gene 9828	10	9	10	1	0	1	7	15	9	0.156152	0	0.214424	1.02327	2.00779	1.35046	1.95611	0.930364	1.77694	recql4_brbseq_mef_klhdc3ko_vs_wt	gene
2.25796	0.00332632	0.257859	0.474535	ENSMUSG00000114842	Gm47797	NA	Gm47797	14	6195442	6195768	-1	TEC	predicted gene 47797	2	6	1	19	14	4	3	9	5	2.96688	2.27997	0.857697	0.438543	1.20468	0.750253	0.391222	0.620243	0.177694	recql4_brbseq_mef_klhdc3ko_vs_wt	gene
4.08273	0.0034357	0.257859	4.9901	ENSMUSG00000022747	St3gal6	54613	St3gal6	16	58288488	58344606	-1	protein_coding	ST3 beta-galactoside alpha-2 3-sialyltransferase 6	42	14	13	128	715	192	55	517	96	19.9874	116.441	41.1695	8.03996	69.2019	14.4049	8.21565	1.44723	2.31003	recql4_brbseq_mef_klhdc3ko_vs_wt	gene
3.43491	0.00333199	0.257859	0.504613	ENSMUSG00000024558	Mapk4	225724	Mapk4	18	74061557	74198430	-1	protein_coding	mitogen-activated protein kinase 4	0	5	0	15	28	5	0	7	4	2.34227	4.55994	1.07212	0	0.93697	0.600203	0	0.516869	0	recql4_brbseq_mef_klhdc3ko_vs_wt	gene
2.14713	0.00335567	0.257859	3.86323	ENSMUSG00000041607	Mbp	17196	Mbp	18	82493271	82603762	1	protein_coding	myelin basic protein	33	59	32	153	263	54	35	137	50	23.8912	42.8309	11.5789	5.11634	18.3378	7.50253	6.45516	6.09906	5.68622	recql4_brbseq_mef_klhdc3ko_vs_wt	gene
0.566979	0.00344965	0.257859	7.21944	ENSMUSG00000031226	Pbdc1	67683	Pbdc1	X	104123362	104160696	1	protein_coding	polysaccharide biosynthesis domain containing 1	588	1318	766	937	1286	986	894	984	806	146.314	209.432	211.422	130.686	131.711	120.941	115.019	136.247	136.114	recql4_brbseq_mef_klhdc3ko_vs_wt	gene
0.360968	0.00351918	0.260342	9.96683	ENSMUSG00000057666	Gapdh	14433	Gapdh	6	125138678	125143430	-1	protein_coding	glyceraldehyde-3-phosphate dehydrogenase	4439	8782	5014	6676	7427	5263	6928	7247	6459	1042.47	1209.52	1128.52	1012.74	970.031	969.177	868.316	907.829	890.959	recql4_brbseq_mef_klhdc3ko_vs_wt	gene
4.19113	0.00360368	0.265137	2.71803	ENSMUSG00000073599	Ecscr	68545	Ecscr	18	35846139	35855409	-1	protein_coding	endothelial cell surface expressed chemotaxis and apoptosis regulator	7	5	2	23	180	20	34	73	13	3.59149	29.3139	4.28849	4.97015	9.77126	1.95066	1.36928	0.516869	0.355389	recql4_brbseq_mef_klhdc3ko_vs_wt	gene
2.55581	0.00364583	0.26678	3.17634	ENSMUSG00000052105	Mtcl1	68617	Mtcl1	17	66643977	66756745	-1	protein_coding	microtubule crosslinking factor 1	12	46	10	37	181	101	57	17	19	5.77761	29.4768	21.6569	8.33232	2.2755	2.85096	2.34733	4.7552	1.77694	recql4_brbseq_mef_klhdc3ko_vs_wt	gene
0.791911	0.0036753	0.267482	6.03742	ENSMUSG00000031963	Bmper	73230	Bmper	9	23134372	23396496	1	protein_coding	BMP-binding endothelial regulator	302	482	285	463	674	420	289	492	317	72.2982	109.764	90.0582	42.2463	65.8556	47.5661	59.0745	49.8262	50.6429	recql4_brbseq_mef_klhdc3ko_vs_wt	gene
2.19547	0.00372381	0.26899	1.43192	ENSMUSG00000038486	Sv2a	64051	Sv2a	3	96088467	96102837	1	protein_coding	synaptic vesicle glycoprotein 2 a	10	12	1	25	49	15	5	8	10	3.90379	7.9799	3.21637	0.730905	1.07082	1.50051	1.95611	1.24049	0.177694	recql4_brbseq_mef_klhdc3ko_vs_wt	gene
-1.73713	0.00373597	0.26899	7.26197	ENSMUSG00000028517	Plpp3	67916	Plpp3	4	105014544	105089961	1	protein_coding	phospholipid phosphatase 3	1614	1836	734	582	187	314	763	1967	1184	90.8802	30.4539	67.3293	111.536	263.289	177.66	315.716	189.794	130.428	recql4_brbseq_mef_klhdc3ko_vs_wt	gene
2.00225	0.00376931	0.269947	0.528393	ENSMUSG00000041757	Plekha6	240753	Plekha6	1	133091948	133231173	1	protein_coding	pleckstrin homology domain containing family A member 6	5	1	7	18	19	8	3	1	1	2.81073	3.09425	1.71539	0.438543	0.133853	0.150051	0.978054	0.103374	1.24386	recql4_brbseq_mef_klhdc3ko_vs_wt	gene
0.77206	0.0038811	0.271918	5.23976	ENSMUSG00000026510	Trp53bp2	209456	Trp53bp2	1	182236737	182289997	1	protein_coding	transformation related protein 53 binding protein 2	123	347	161	276	371	219	182	267	237	43.0978	60.4192	46.9589	26.6049	35.7387	35.562	24.0601	35.8707	28.6088	recql4_brbseq_mef_klhdc3ko_vs_wt	gene
0.512329	0.00388132	0.271918	6.27285	ENSMUSG00000031838	Ifi30	65972	Ifi30	8	71215419	71219307	-1	protein_coding	interferon gamma inducible protein 30	328	626	389	687	568	364	533	526	456	107.276	92.5017	78.0505	77.9145	70.4066	68.4231	64.1603	64.712	69.1231	recql4_brbseq_mef_klhdc3ko_vs_wt	gene
-1.61737	0.00385095	0.271918	6.16984	ENSMUSG00000021765	Fst	14313	Fst	13	114588826	114595487	-1	protein_coding	follistatin	830	603	367	266	155	119	647	404	764	41.5363	25.2425	25.5165	94.5791	54.0765	114.639	162.357	62.3344	65.2138	recql4_brbseq_mef_klhdc3ko_vs_wt	gene
-6.08038	0.00384852	0.271918	2.9875	ENSMUSG00000075394	Hoxc4	15423	Hoxc4	15	102927366	102945278	1	protein_coding	homeobox C4	34	498	0	1	2	2	49	0	2	0.156152	0.32571	0.428849	7.16287	0	0.300101	6.65077	51.4802	0	recql4_brbseq_mef_klhdc3ko_vs_wt	gene
1.08824	0.00389781	0.271918	6.77506	ENSMUSG00000061665	Cd2ap	12488	Cd2ap	17	43103842	43187556	-1	protein_coding	CD2-associated protein	377	852	507	718	1657	681	566	415	420	112.117	269.851	146.023	82.7384	55.5489	63.0213	73.7453	88.0745	90.091	recql4_brbseq_mef_klhdc3ko_vs_wt	gene
2.55602	0.0039591	0.274769	2.67072	ENSMUSG00000043342	Hoxd9	15438	Hoxd9	2	74528071	74530552	1	protein_coding	homeobox D9	7	12	29	160	51	36	4	23	15	24.9842	8.30561	7.71928	0.584724	3.07861	2.25076	1.36928	1.24049	5.15314	recql4_brbseq_mef_klhdc3ko_vs_wt	gene
6.52823	0.00400342	0.275857	-0.0350754	ENSMUSG00000062157	Ifnlr1	242700	Ifnlr1	4	135413598	135435492	1	protein_coding	interferon lambda receptor 1	0	0	0	11	15	4	7	0	1	1.71767	2.44283	0.857697	1.02327	0	0.150051	0	0	0	recql4_brbseq_mef_klhdc3ko_vs_wt	gene
-4.9322	0.00401575	0.275857	1.60958	ENSMUSG00000074785	Plxnc1	54712	Plxnc1	10	94626728	94780697	-1	protein_coding	plexin C1	31	46	9	0	0	2	4	35	41	0	0	0.428849	0.584724	4.68485	6.15208	6.06393	4.7552	1.59925	recql4_brbseq_mef_klhdc3ko_vs_wt	gene
1.56554	0.00405856	0.277383	1.80607	ENSMUSG00000023947	Nfkbie	18037	Nfkbie	17	45866629	45874095	1	protein_coding	nuclear factor of kappa light polypeptide gene enhancer in B cells inhibitor epsilon	6	19	9	38	30	16	24	30	14	5.93376	4.88565	3.43079	3.50834	4.01558	2.10071	1.17366	1.9641	1.59925	recql4_brbseq_mef_klhdc3ko_vs_wt	gene
-2.88469	0.00412476	0.280484	2.04555	ENSMUSG00000046491	C1qtnf2	69183	C1qtnf2	11	43365103	43382352	1	protein_coding	C1q and tumor necrosis factor related protein 2	43	53	21	10	0	3	19	24	56	1.56152	0	0.643273	2.77744	3.21247	8.40284	8.41126	5.47881	3.73158	recql4_brbseq_mef_klhdc3ko_vs_wt	gene
3.40583	0.0041541	0.28106	2.53413	ENSMUSG00000029765	Plxna4	243743	Plxna4	6	32121203	32565127	-1	protein_coding	plexin A4	4	11	4	13	79	73	48	64	8	2.02997	12.8656	15.653	7.01669	8.56658	1.20041	0.782443	1.13711	0.710777	recql4_brbseq_mef_klhdc3ko_vs_wt	gene
-1.20229	0.00421001	0.282008	4.27833	ENSMUSG00000026923	Notch1	18128	Notch1	2	26347915	26406675	-1	protein_coding	notch 1	143	191	140	72	43	60	99	187	191	11.2429	7.00277	12.8655	14.4719	25.0305	28.6597	27.9723	19.7444	24.8772	recql4_brbseq_mef_klhdc3ko_vs_wt	gene
2.99865	0.00419663	0.282008	2.39801	ENSMUSG00000056025	Clca3a1	12722	Clca3a1	3	144435438	144466738	-1	protein_coding	chloride channel accessory 3A1	13	12	2	97	85	6	32	27	11	15.1467	13.8427	1.28655	4.67779	3.61403	1.65056	2.54294	1.24049	0.355389	recql4_brbseq_mef_klhdc3ko_vs_wt	gene
1.85592	0.0042337	0.282191	0.444158	ENSMUSG00000084866	A930006K02Rik	100503120	A930006K02Rik	16	91261913	91267016	1	lncRNA	RIKEN cDNA A930006K02 gene	3	5	2	14	13	4	6	6	8	2.18612	2.11712	0.857697	0.877086	0.803117	1.20041	0.586832	0.516869	0.355389	recql4_brbseq_mef_klhdc3ko_vs_wt	gene
-2.46441	0.00427422	0.283311	2.17527	ENSMUSG00000020102	Slc16a7	20503	Slc16a7	10	125055139	125225334	-1	protein_coding	solute carrier family 16 (monocarboxylic acid transporters) member 7	44	54	29	6	3	10	12	40	52	0.936909	0.488565	2.14424	1.75417	5.35411	7.80263	8.60687	5.58219	5.15314	recql4_brbseq_mef_klhdc3ko_vs_wt	gene
3.527	0.00429259	0.283311	4.31802	ENSMUSG00000038402	Foxf2	14238	Foxf2	13	31809799	31815386	1	protein_coding	forkhead box F2	26	6	22	125	257	159	38	404	74	19.5189	41.8538	34.0935	5.55488	54.0765	11.1037	5.08588	0.620243	3.90927	recql4_brbseq_mef_klhdc3ko_vs_wt	gene
-0.818543	0.00438633	0.287543	3.96731	ENSMUSG00000039308	Ndst2	17423	Ndst2	14	20773798	20784630	-1	protein_coding	N-deacetylase/N-sulfotransferase (heparan glucosaminyl) 2	91	201	113	82	65	43	106	137	85	12.8044	10.5856	9.22025	15.4952	18.3378	12.7543	17.8006	20.7781	20.0795	recql4_brbseq_mef_klhdc3ko_vs_wt	gene
-0.498881	0.00439943	0.287543	5.2066	ENSMUSG00000006289	Osgep	66246	Osgep	14	51143935	51162350	-1	protein_coding	O-sialoglycoprotein endopeptidase	223	407	236	212	171	130	258	288	246	33.1041	27.8482	27.8752	37.7147	38.5496	36.9125	43.6212	42.0731	41.9359	recql4_brbseq_mef_klhdc3ko_vs_wt	gene
3.21181	0.00443814	0.288672	1.07958	ENSMUSG00000048373	Fgfbp1	14181	Fgfbp1	5	44136200	44139121	-1	protein_coding	fibroblast growth factor binding protein 1	4	0	6	7	62	12	5	1	2	1.09306	10.097	2.57309	0.730905	0.133853	0.300101	0.782443	0	1.06617	recql4_brbseq_mef_klhdc3ko_vs_wt	gene
2.22667	0.00449599	0.28969	1.08266	ENSMUSG00000027692	Tnik	665113	Tnik	3	28317363	28730007	1	protein_coding	TRAF2 and NCK interacting kinase	2	11	1	31	10	14	11	12	13	4.8407	1.62855	3.00194	1.60799	1.60623	1.95066	0.391222	1.13711	0.177694	recql4_brbseq_mef_klhdc3ko_vs_wt	gene
-1.23485	0.00449681	0.28969	3.44732	ENSMUSG00000025355	Mmp19	58223	Mmp19	10	128626779	128636693	1	protein_coding	matrix metallopeptidase 19	78	74	81	31	28	27	93	104	103	4.8407	4.55994	5.78946	13.5948	13.9207	15.4552	15.2576	7.64966	14.3932	recql4_brbseq_mef_klhdc3ko_vs_wt	gene
0.98322	0.00452842	0.290336	7.00937	ENSMUSG00000023169	Slc38a1	105727	Slc38a1	15	96469299	96540794	-1	protein_coding	solute carrier family 38 member 1	407	1234	325	945	1387	680	791	932	869	147.563	225.88	145.809	115.629	124.751	130.394	79.6136	127.563	57.7507	recql4_brbseq_mef_klhdc3ko_vs_wt	gene
1.4666	0.00455938	0.29045	5.24194	ENSMUSG00000032076	Cadm1	54725	Cadm1	9	47441471	47769413	1	protein_coding	cell adhesion molecule 1	95	216	46	202	449	146	325	422	318	31.5426	73.1219	31.306	47.5088	56.4859	47.7161	18.583	22.3287	8.17394	recql4_brbseq_mef_klhdc3ko_vs_wt	gene
1.9414	0.00457333	0.29045	4.52605	ENSMUSG00000036109	Mbnl3	171170	Mbnl3	X	50206146	50295409	-1	protein_coding	muscleblind like splicing factor 3	61	80	86	163	520	90	107	84	81	25.4527	84.6847	19.2982	15.6414	11.2436	12.1541	11.9323	8.26991	15.2817	recql4_brbseq_mef_klhdc3ko_vs_wt	gene
2.50922	0.00460027	0.290789	1.87333	ENSMUSG00000045349	Sh2d5	230863	Sh2d5	4	137977714	137988643	1	protein_coding	SH2 domain containing 5	1	14	7	25	63	17	37	13	16	3.90379	10.2599	3.64521	5.4087	1.74009	2.40081	0.195611	1.44723	1.24386	recql4_brbseq_mef_klhdc3ko_vs_wt	gene
1.10097	0.00465684	0.292989	3.53356	ENSMUSG00000038058	Nod1	107607	Nod1	6	54900934	54949597	-1	protein_coding	nucleotide-binding oligomerization domain containing 1	45	70	43	79	145	62	73	72	55	12.336	23.614	13.2943	10.6712	9.6374	8.25279	8.80248	7.23617	7.64086	recql4_brbseq_mef_klhdc3ko_vs_wt	gene
3.12469	0.00480894	0.294307	0.956726	ENSMUSG00000026208	Des	13346	Des	1	75336973	75345223	1	protein_coding	desmin	4	3	2	40	26	3	13	0	2	6.24606	4.23423	0.643273	1.90035	0	0.300101	0.782443	0.310121	0.355389	recql4_brbseq_mef_klhdc3ko_vs_wt	gene
0.950028	0.00472672	0.294307	6.01327	ENSMUSG00000026860	Sh3glb2	227700	Sh3glb2	2	30234821	30249349	-1	protein_coding	SH3-domain GRB2-like endophilin B2	244	451	315	508	846	316	364	272	352	79.325	137.775	67.7581	53.2099	36.408	52.8178	47.729	46.6216	55.9737	recql4_brbseq_mef_klhdc3ko_vs_wt	gene
0.667096	0.00472434	0.294307	5.17049	ENSMUSG00000027454	Gins1	69270	Gins1	2	150747320	150773200	1	protein_coding	GINS complex subunit 1 (Psf1 homolog)	128	312	154	242	324	200	272	256	194	37.7887	52.7651	42.8849	39.7612	34.2663	29.1098	25.0382	32.2526	27.3649	recql4_brbseq_mef_klhdc3ko_vs_wt	gene
1.57944	0.00480234	0.294307	4.06601	ENSMUSG00000060961	Slc4a4	54403	Slc4a4	5	89034345	89387512	1	protein_coding	solute carrier family 4 (anion exchanger) member 4	58	39	42	137	144	85	90	236	112	21.3928	23.4511	18.2261	13.1563	31.5893	16.8057	11.3454	4.03158	7.46316	recql4_brbseq_mef_klhdc3ko_vs_wt	gene
1.70673	0.00477591	0.294307	1.54533	ENSMUSG00000032373	Car12	76459	Car12	9	66620968	66674127	1	protein_coding	carbonic anhydrase 12	4	17	12	20	39	30	7	5	12	3.12303	6.35135	6.43273	1.02327	0.669264	1.80061	0.782443	1.75735	2.13233	recql4_brbseq_mef_klhdc3ko_vs_wt	gene
1.11942	0.00474632	0.294307	3.59746	ENSMUSG00000020634	Ubxn2a	217379	Ubxn2a	12	4929032	4957705	-1	protein_coding	UBX domain protein 2A	34	74	56	109	128	63	100	59	54	17.0205	20.8455	13.5087	14.6181	7.89732	8.10274	6.65077	7.64966	9.95088	recql4_brbseq_mef_klhdc3ko_vs_wt	gene
0.824895	0.00487445	0.296966	4.44481	ENSMUSG00000021238	Aldh6a1	104776	Aldh6a1	12	84477491	84497778	-1	protein_coding	aldehyde dehydrogenase family 6 subfamily A1	72	164	81	208	150	106	124	206	147	32.4795	24.4283	22.729	18.1264	27.5737	22.0574	14.084	16.9533	14.3932	recql4_brbseq_mef_klhdc3ko_vs_wt	gene
3.66728	0.0049405	0.297597	1.14665	ENSMUSG00000027315	Spint1	20732	Spint1	2	119067843	119080008	1	protein_coding	serine protease inhibitor Kunitz type 1	0	3	3	31	35	2	28	2	6	4.8407	5.69993	0.428849	4.09307	0.267706	0.900304	0	0.310121	0.533083	recql4_brbseq_mef_klhdc3ko_vs_wt	gene
2.18989	0.00496732	0.297597	0.692767	ENSMUSG00000048967	Yjefn3	234365	Yjefn3	8	70340438	70355362	-1	protein_coding	YjeF N-terminal domain containing 3	5	4	1	13	13	13	13	4	8	2.02997	2.11712	2.78752	1.90035	0.535411	1.20041	0.978054	0.413495	0.177694	recql4_brbseq_mef_klhdc3ko_vs_wt	gene
1.43657	0.00491387	0.297597	0.639082	ENSMUSG00000097709	2810429I04Rik	76937	2810429I04Rik	13	3528205	3552395	1	lncRNA	RIKEN cDNA 2810429I04 gene	2	11	6	17	16	10	4	3	3	2.65458	2.60568	2.14424	0.584724	0.401558	0.450152	0.391222	1.13711	1.06617	recql4_brbseq_mef_klhdc3ko_vs_wt	gene
3.05195	0.00499531	0.297597	0.566848	ENSMUSG00000079414	Gm11110	100169874	Gm11110	17	57398336	57412963	-1	lncRNA	predicted gene 11110	0	1	4	10	21	6	12	5	8	1.56152	3.41996	1.28655	1.75417	0.669264	1.20041	0	0.103374	0.710777	recql4_brbseq_mef_klhdc3ko_vs_wt	gene
2.71164	0.00498713	0.297597	5.41428	ENSMUSG00000005836	Gata6	14465	Gata6	18	11052064	11085635	1	protein_coding	GATA binding protein 6	111	42	115	423	973	268	258	40	55	66.0521	158.458	57.4657	37.7147	5.35411	8.25279	21.7128	4.3417	20.4348	recql4_brbseq_mef_klhdc3ko_vs_wt	gene
1.32937	0.00502855	0.298257	6.77511	ENSMUSG00000019960	Dusp6	67603	Dusp6	10	99099093	99103351	1	protein_coding	dual specificity phosphatase 6	482	561	330	654	1774	602	672	522	540	102.123	288.905	129.083	98.2336	69.8712	81.0274	94.2844	57.9927	58.6391	recql4_brbseq_mef_klhdc3ko_vs_wt	gene
0.830904	0.00509195	0.300693	5.74796	ENSMUSG00000015652	Steap1	70358	Steap1	5	5786317	5799326	-1	protein_coding	six transmembrane epithelial antigen of the prostate 1	211	443	211	365	633	273	358	325	275	56.9953	103.087	58.5379	52.3328	43.5022	41.2639	41.2739	45.7946	37.4935	recql4_brbseq_mef_klhdc3ko_vs_wt	gene
2.30852	0.00539944	0.307674	0.7175	ENSMUSG00000035000	Dpp4	13482	Dpp4	2	62160417	62242575	-1	protein_coding	dipeptidylpeptidase 4	3	5	3	31	12	4	8	3	8	4.8407	1.95426	0.857697	1.16945	0.401558	1.20041	0.586832	0.516869	0.533083	recql4_brbseq_mef_klhdc3ko_vs_wt	gene
1.02703	0.0054001	0.307674	4.17133	ENSMUSG00000057604	Lmcd1	30937	Lmcd1	6	112250719	112307386	1	protein_coding	LIM and cysteine-rich domains 1	69	108	92	150	211	108	55	116	92	23.4227	34.3624	23.1578	8.03996	15.5269	13.8047	13.4971	11.1644	16.3479	recql4_brbseq_mef_klhdc3ko_vs_wt	gene
0.70837	0.0053486	0.307674	4.6917	ENSMUSG00000030203	Dusp16	70686	Dusp16	6	134692431	134769588	-1	protein_coding	dual specificity phosphatase 16	109	206	124	177	264	156	135	133	157	27.6388	42.9937	33.4502	19.7344	17.8024	23.558	21.3216	21.295	22.0341	recql4_brbseq_mef_klhdc3ko_vs_wt	gene
0.888302	0.00527882	0.307674	5.95786	ENSMUSG00000061048	Cdh3	12560	Cdh3	8	107237523	107283929	1	protein_coding	cadherin 3	154	649	371	614	627	475	179	250	225	95.8771	102.11	101.852	26.1664	33.4632	33.7614	30.1241	67.0896	65.9246	recql4_brbseq_mef_klhdc3ko_vs_wt	gene
-2.84655	0.00531871	0.307674	0.748007	ENSMUSG00000021260	Hhipl1	214305	Hhipl1	12	108272529	108297128	1	protein_coding	hedgehog interacting protein-like 1	7	47	3	2	3	1	13	7	6	0.312303	0.488565	0.214424	1.90035	0.93697	0.900304	1.36928	4.85857	0.533083	recql4_brbseq_mef_klhdc3ko_vs_wt	gene
2.90154	0.00535166	0.307674	0.387252	ENSMUSG00000048337	Npy4r	19065	Npy4r	14	33865949	33874446	-1	protein_coding	neuropeptide Y receptor Y4	0	7	0	7	28	10	2	0	3	1.09306	4.55994	2.14424	0.292362	0	0.450152	0	0.723617	0	recql4_brbseq_mef_klhdc3ko_vs_wt	gene
2.1792	0.00540587	0.307674	4.54494	ENSMUSG00000022037	Clu	12759	Clu	14	66205932	66218996	1	protein_coding	clusterin	41	128	44	80	499	190	53	155	99	12.4921	81.2647	40.7406	7.74759	20.7472	14.855	8.02004	13.2318	7.81855	recql4_brbseq_mef_klhdc3ko_vs_wt	gene
1.68814	0.00537028	0.307674	5.01719	ENSMUSG00000044217	Aqp5	11830	Aqp5	15	99488663	99492710	1	protein_coding	aquaporin 5	62	245	98	157	657	219	112	131	139	24.5158	106.996	46.9589	16.3723	17.5347	20.857	12.1279	25.3266	17.414	recql4_brbseq_mef_klhdc3ko_vs_wt	gene
-6.08225	0.00541583	0.307674	2.91339	ENSMUSG00000022485	Hoxc5	15424	Hoxc5	15	102875878	102925861	1	protein_coding	homeobox C5	38	382	1	1	0	3	97	3	6	0.156152	0	0.643273	14.1796	0.401558	0.900304	7.43321	39.4888	0.177694	recql4_brbseq_mef_klhdc3ko_vs_wt	gene
-2.23844	0.00544082	0.307795	0.419944	ENSMUSG00000034156	Tspoap1	207777	Tspoap1	11	87651367	87676754	1	protein_coding	TSPO associated protein 1	5	25	12	1	2	4	2	5	7	0.156152	0.32571	0.857697	0.292362	0.669264	1.05035	0.978054	2.58435	2.13233	recql4_brbseq_mef_klhdc3ko_vs_wt	gene
0.714091	0.00548162	0.308805	3.6082	ENSMUSG00000028243	Ubxn2b	68053	Ubxn2b	4	6191098	6221688	1	protein_coding	UBX domain protein 2B	40	91	55	95	88	69	89	87	76	14.8344	14.3312	14.7953	13.0101	11.6452	11.4038	7.82443	9.40702	9.77319	recql4_brbseq_mef_klhdc3ko_vs_wt	gene
1.11064	0.00553019	0.308957	4.71344	ENSMUSG00000051817	Sox12	20667	Sox12	2	152235531	152239983	-1	protein_coding	SRY (sex determining region Y)-box 12	66	189	117	169	354	139	128	182	152	26.3896	57.6507	29.805	18.7112	24.3612	22.8077	12.9103	19.5377	20.7902	recql4_brbseq_mef_klhdc3ko_vs_wt	gene
4.75916	0.00551663	0.308957	0.0645723	ENSMUSG00000114469	C730002L08Rik	320155	C730002L08Rik	19	20387908	20529694	-1	lncRNA	RIKEN cDNA C730002L08 gene	0	1	0	11	14	6	9	0	1	1.71767	2.27997	1.28655	1.31563	0	0.150051	0	0.103374	0	recql4_brbseq_mef_klhdc3ko_vs_wt	gene
0.778749	0.00563879	0.31157	5.18625	ENSMUSG00000030986	Dhx32	101437	Dhx32	7	133322671	133384455	-1	protein_coding	DEAH (Asp-Glu-Ala-His) box polypeptide 32	165	256	157	236	373	226	257	183	201	36.8518	60.745	48.4599	37.5685	24.4951	30.1602	32.2758	26.4637	27.898	recql4_brbseq_mef_klhdc3ko_vs_wt	gene
3.11825	0.00568876	0.31157	1.09983	ENSMUSG00000032092	Mpzl2	14012	Mpzl2	9	44951097	44965313	1	protein_coding	myelin protein zero-like 2	4	0	6	11	39	25	2	0	12	1.71767	6.35135	5.36061	0.292362	0	1.80061	0.782443	0	1.06617	recql4_brbseq_mef_klhdc3ko_vs_wt	gene
-1.96471	0.00567204	0.31157	4.77789	ENSMUSG00000052698	Tln2	70549	Tln2	9	67124369	67466985	-1	protein_coding	talin 2	301	284	241	59	38	86	58	253	247	9.21294	6.18849	18.4405	8.4785	33.8648	37.0625	58.8788	29.3582	42.8243	recql4_brbseq_mef_klhdc3ko_vs_wt	gene
2.71547	0.00568775	0.31157	2.82998	ENSMUSG00000038267	Slc22a23	73102	Slc22a23	13	34363141	34529165	-1	protein_coding	solute carrier family 22 member 23	14	16	3	40	117	27	92	64	20	6.24606	19.054	5.78946	13.4487	8.56658	3.00101	2.73855	1.65398	0.533083	recql4_brbseq_mef_klhdc3ko_vs_wt	gene
1.14281	0.00569268	0.31157	3.52551	ENSMUSG00000021360	Gcnt2	14538	Gcnt2	13	41013230	41114368	1	protein_coding	glucosaminyl (N-acetyl) transferase 2 I-branching enzyme	47	47	64	91	131	81	47	55	58	14.2098	21.334	17.3684	6.87051	7.36191	8.70294	9.19371	4.85857	11.3724	recql4_brbseq_mef_klhdc3ko_vs_wt	gene
6.62262	0.00572119	0.311863	0.299031	ENSMUSG00000001014	Icam4	78369	Icam4	9	20940669	20941891	1	protein_coding	intercellular adhesion molecule 4 Landsteiner-Wiener blood group	0	0	0	6	21	5	9	11	1	0.936909	3.41996	1.07212	1.31563	1.47238	0.150051	0	0	0	recql4_brbseq_mef_klhdc3ko_vs_wt	gene
-0.780731	0.00578272	0.313946	5.65154	ENSMUSG00000029287	Tgfbr3	21814	Tgfbr3	5	107254436	107437495	-1	protein_coding	transforming growth factor beta receptor III	309	465	364	251	139	175	466	440	337	39.194	22.6369	37.5243	68.1203	58.8952	50.5671	60.4437	48.0688	64.6807	recql4_brbseq_mef_klhdc3ko_vs_wt	gene
0.732387	0.0059098	0.319556	5.46322	ENSMUSG00000024014	Pim1	18712	Pim1	17	29709727	29715086	1	protein_coding	proviral integration site 1	205	264	251	354	439	255	201	267	235	55.2776	71.4934	54.6782	29.3824	35.7387	35.2619	40.1002	27.2907	44.6013	recql4_brbseq_mef_klhdc3ko_vs_wt	gene
2.02315	0.00597592	0.321177	3.93885	ENSMUSG00000047420	Fam180a	208164	Fam180a	6	35289603	35303076	-1	protein_coding	family with sequence similarity 180 member A	33	100	44	122	389	84	27	4	37	19.0505	63.3506	18.0116	3.94689	0.535411	5.55187	6.45516	10.3374	7.81855	recql4_brbseq_mef_klhdc3ko_vs_wt	gene
1.49336	0.00598748	0.321177	5.1197	ENSMUSG00000075254	Heg1	77446	Heg1	16	33504740	33591946	1	protein_coding	heart development protein with EGF-like domains 1	89	220	153	177	680	226	131	141	116	27.6388	110.741	48.4599	19.1497	18.8732	17.4059	17.4094	22.7422	27.1872	recql4_brbseq_mef_klhdc3ko_vs_wt	gene
3.06167	0.0060887	0.325311	2.51548	ENSMUSG00000001739	Cldn15	60363	Cldn15	5	136995470	137004712	1	protein_coding	claudin 15	8	6	17	23	167	34	21	5	14	3.59149	27.1968	7.29043	3.0698	0.669264	2.10071	1.56489	0.620243	3.0208	recql4_brbseq_mef_klhdc3ko_vs_wt	gene
1.92539	0.00611301	0.325318	3.79344	ENSMUSG00000034936	Arl4d	80981	Arl4d	11	101556367	101558658	1	protein_coding	ADP-ribosylation factor-like 4D	36	89	27	80	322	73	31	57	53	12.4921	52.4393	15.653	4.53161	7.62961	7.95268	7.04199	9.20027	4.79775	recql4_brbseq_mef_klhdc3ko_vs_wt	gene
3.7931	0.00615353	0.326186	0.669207	ENSMUSG00000113642	Gm49329	NA	Gm49329	12	18111968	18114868	1	transcribed_unprocessed_pseudogene	predicted gene 49329	0	1	3	1	33	16	9	1	7	0.156152	5.37422	3.43079	1.31563	0.133853	1.05035	0	0.103374	0.533083	recql4_brbseq_mef_klhdc3ko_vs_wt	gene
1.82119	0.00620471	0.327609	0.254828	ENSMUSG00000111897	Gm19810	NA	Gm19810	10	79724546	79724796	1	processed_pseudogene	predicted gene 19810	2	6	1	8	10	9	3	5	7	1.24921	1.62855	1.92982	0.438543	0.669264	1.05035	0.391222	0.620243	0.177694	recql4_brbseq_mef_klhdc3ko_vs_wt	gene
0.629878	0.00623641	0.327996	5.52164	ENSMUSG00000055013	Agap1	347722	Agap1	1	89382528	89825339	1	protein_coding	ArfGAP with GTPase domain ankyrin repeat and PH domain 1	223	416	185	374	456	231	268	260	230	58.4007	74.2619	49.532	39.1765	34.8017	34.5117	43.6212	43.0035	32.8734	recql4_brbseq_mef_klhdc3ko_vs_wt	gene
-0.993981	0.00631149	0.330653	7.72156	ENSMUSG00000022261	Sdc2	15529	Sdc2	15	32920869	33035081	1	protein_coding	syndecan 2	1969	3023	1069	1218	597	715	1211	1271	1482	190.193	97.2245	153.313	177.025	170.127	222.375	385.158	312.499	189.955	recql4_brbseq_mef_klhdc3ko_vs_wt	gene
1.62992	0.00635597	0.331074	5.8081	ENSMUSG00000027827	Kcnab1	16497	Kcnab1	3	64856617	65285644	1	protein_coding	potassium voltage-gated channel shaker-related subfamily beta member 1	161	261	70	496	615	178	540	737	235	77.4512	100.156	38.1675	78.9377	98.6495	35.2619	31.4933	26.9806	12.4386	recql4_brbseq_mef_klhdc3ko_vs_wt	gene
1.10923	0.00639329	0.331074	5.9564	ENSMUSG00000038244	Mical2	320878	Mical2	7	111825063	112012313	1	protein_coding	microtubule associated monooxygenase calponin and LIM domain containing 2	213	534	146	417	784	330	373	509	305	65.1152	127.678	70.76	54.5255	68.1311	45.7655	41.6651	55.2016	25.9434	recql4_brbseq_mef_klhdc3ko_vs_wt	gene
4.72486	0.00637305	0.331074	0.648399	ENSMUSG00000047562	Mmp10	17384	Mmp10	9	7502353	7510241	1	protein_coding	matrix metallopeptidase 10	0	2	0	3	38	11	12	5	0	0.468455	6.18849	2.35867	1.75417	0.669264	0	0	0.206748	0	recql4_brbseq_mef_klhdc3ko_vs_wt	gene
0.696604	0.00647888	0.332548	4.99564	ENSMUSG00000031642	Sh3rf1	59009	Sh3rf1	8	61676906	61849105	1	protein_coding	SH3 domain containing ring finger 1	158	239	149	236	345	173	178	177	148	36.8518	56.185	37.0954	26.0202	23.692	22.2075	30.9065	24.7063	26.4765	recql4_brbseq_mef_klhdc3ko_vs_wt	gene
4.17848	0.00652055	0.332548	1.48444	ENSMUSG00000032281	Acsbg1	94180	Acsbg1	9	54512161	54569154	-1	protein_coding	acyl-CoA synthetase bubblegum family member 1	1	1	3	13	65	4	42	12	2	2.02997	10.5856	0.857697	6.1396	1.60623	0.300101	0.195611	0.103374	0.533083	recql4_brbseq_mef_klhdc3ko_vs_wt	gene
0.699753	0.00650869	0.332548	5.94724	ENSMUSG00000039770	Ypel5	383295	Ypel5	17	73143448	73158190	1	protein_coding	yippee like 5	267	421	261	419	615	284	443	388	444	65.4275	100.156	60.8965	64.7582	51.9349	66.6225	52.2281	43.5204	46.3782	recql4_brbseq_mef_klhdc3ko_vs_wt	gene
0.96198	0.00650287	0.332548	3.56139	ENSMUSG00000031434	Morc4	75746	Morc4	X	138722381	138772426	-1	protein_coding	microrchidia 4	43	64	30	88	67	67	99	133	78	13.7413	10.9113	14.3664	14.4719	17.8024	11.704	8.41126	6.61592	5.33083	recql4_brbseq_mef_klhdc3ko_vs_wt	gene
2.08264	0.00657869	0.333717	1.09091	ENSMUSG00000063975	Slco1a5	108096	Slco1a5	6	142179953	142268707	-1	protein_coding	solute carrier organic anion transporter family member 1a5	5	11	2	12	39	13	4	10	8	1.87382	6.35135	2.78752	0.584724	1.33853	1.20041	0.978054	1.13711	0.355389	recql4_brbseq_mef_klhdc3ko_vs_wt	gene
2.09425	0.00659305	0.333717	2.90395	ENSMUSG00000031273	Col4a6	94216	Col4a6	X	139948399	140257072	-1	protein_coding	collagen type IV alpha 6	15	47	10	77	160	19	30	37	21	12.0237	26.0568	4.07406	4.38543	4.95255	3.15106	2.93416	4.85857	1.77694	recql4_brbseq_mef_klhdc3ko_vs_wt	gene
1.93842	0.00669291	0.337503	0.384109	ENSMUSG00000106820	D5Ertd605e	100039805	D5Ertd605e	5	147355411	147359860	1	lncRNA	DNA segment Chr 5 ERATO Doi 605 expressed	3	3	4	19	8	6	2	7	5	2.96688	1.30284	1.28655	0.292362	0.93697	0.750253	0.586832	0.310121	0.710777	recql4_brbseq_mef_klhdc3ko_vs_wt	gene
1.0994	0.00679924	0.340316	4.5451	ENSMUSG00000054855	Rnd1	223881	Rnd1	15	98561302	98575342	-1	protein_coding	Rho family GTPase 1	100	131	129	181	348	144	76	69	101	28.2634	56.6736	30.8771	11.1098	9.23584	15.1551	19.5611	13.542	22.9226	recql4_brbseq_mef_klhdc3ko_vs_wt	gene
0.821521	0.00678293	0.340316	6.1327	ENSMUSG00000062210	Tnfaip8	106869	Tnfaip8	18	50112494	50240240	1	protein_coding	tumor necrosis factor alpha-induced protein 8	263	572	389	471	902	431	277	323	344	73.5474	146.895	92.4169	40.4921	43.2345	51.6174	51.4456	59.1298	69.1231	recql4_brbseq_mef_klhdc3ko_vs_wt	gene
-1.0249	0.00684376	0.341276	5.87366	ENSMUSG00000006369	Fbln1	14114	Fbln1	15	85090150	85170736	1	protein_coding	fibulin 1	266	634	438	268	146	134	786	415	441	41.8486	23.7768	28.7329	114.898	55.5489	66.1723	52.0325	65.539	77.8301	recql4_brbseq_mef_klhdc3ko_vs_wt	gene
-0.527899	0.00697902	0.3464	7.04251	ENSMUSG00000028530	Jak1	16451	Jak1	4	101009564	101122479	-1	protein_coding	Janus kinase 1	721	1299	953	782	513	458	945	1059	1040	122.111	83.5447	98.2064	138.141	141.75	156.053	141.035	134.283	169.343	recql4_brbseq_mef_klhdc3ko_vs_wt	gene
-1.76205	0.00699799	0.3464	1.88681	ENSMUSG00000047146	Tet1	52463	Tet1	10	62640349	62744775	-1	protein_coding	tet methylcytosine dioxygenase 1	25	54	22	8	2	14	29	30	21	1.24921	0.32571	3.00194	4.23925	4.01558	3.15106	4.89027	5.58219	3.90927	recql4_brbseq_mef_klhdc3ko_vs_wt	gene
2.10411	0.00710024	0.350174	1.39775	ENSMUSG00000040447	Spns2	216892	Spns2	11	72342464	72380730	-1	protein_coding	spinster homolog 2	2	7	12	13	39	24	10	16	7	2.02997	6.35135	5.14618	1.46181	2.14165	1.05035	0.391222	0.723617	2.13233	recql4_brbseq_mef_klhdc3ko_vs_wt	gene
1.21869	0.00715759	0.351714	5.53195	ENSMUSG00000038732	Mboat1	218121	Mboat1	13	30320472	30430700	1	protein_coding	membrane bound O-acyltransferase domain containing 1	159	284	268	400	716	312	95	100	211	62.4606	116.604	66.9004	13.8872	13.3853	31.6607	31.1021	29.3582	47.6221	recql4_brbseq_mef_klhdc3ko_vs_wt	gene
3.81137	0.00723764	0.354355	2.9131	ENSMUSG00000024990	Rbp4	19662	Rbp4	19	38105077	38113729	-1	protein_coding	retinol binding protein 4 plasma	3	6	18	6	216	97	12	0	20	0.936909	35.1767	20.7992	1.75417	0	3.00101	0.586832	0.620243	3.1985	recql4_brbseq_mef_klhdc3ko_vs_wt	gene
-5.46867	0.00728809	0.355532	-0.00746145	ENSMUSG00000052221	Ppp1r36	210762	Ppp1r36	12	76464312	76486266	1	protein_coding	protein phosphatase 1 regulatory subunit 36	3	6	8	0	0	0	10	10	4	0	0	0	1.46181	1.33853	0.600203	0.586832	0.620243	1.42155	recql4_brbseq_mef_klhdc3ko_vs_wt	gene
-0.629381	0.00734537	0.357032	6.01886	ENSMUSG00000021782	Dlg5	71228	Dlg5	14	24184021	24295988	-1	protein_coding	discs large MAGUK scaffold protein 5	342	765	456	345	218	261	557	441	460	53.8723	35.5024	55.9648	81.4228	59.0291	69.0233	66.8989	79.081	81.0286	recql4_brbseq_mef_klhdc3ko_vs_wt	gene
2.70749	0.00737323	0.357098	1.93022	ENSMUSG00000097636	Mirt1	NA	Mirt1	19	53431661	53453227	-1	lncRNA	myocardial infarction associated transcript 1	4	8	11	22	95	12	22	15	9	3.43533	15.4712	2.57309	3.21598	2.00779	1.35046	0.782443	0.826991	1.95464	recql4_brbseq_mef_klhdc3ko_vs_wt	gene
0.607368	0.00741561	0.357472	5.74349	ENSMUSG00000009647	Mcu	215999	Mcu	10	59282806	59452514	-1	protein_coding	mitochondrial calcium uniporter	277	363	262	381	506	301	330	310	297	59.4937	82.4047	64.5417	48.2397	41.4944	44.565	54.1842	37.5247	46.5559	recql4_brbseq_mef_klhdc3ko_vs_wt	gene
0.43585	0.00744743	0.357472	6.2367	ENSMUSG00000020706	Ftsj3	56095	Ftsj3	11	106139968	106146905	-1	protein_coding	FtsJ RNA methyltransferase homolog 3 (E. coli)	291	639	337	468	565	370	625	601	511	73.0789	92.0131	79.337	91.3631	80.4455	76.6759	56.9227	66.0559	59.883	recql4_brbseq_mef_klhdc3ko_vs_wt	gene
-6.36839	0.00746061	0.357472	1.66556	ENSMUSG00000024112	Cacna1h	58226	Cacna1h	17	25593259	25652757	-1	protein_coding	calcium channel voltage-dependent T type alpha 1H subunit	58	63	10	0	0	1	0	4	36	0	0	0.214424	0	0.535411	5.40182	11.3454	6.51255	1.77694	recql4_brbseq_mef_klhdc3ko_vs_wt	gene
0.709062	0.0075272	0.359384	5.13518	ENSMUSG00000032462	Pik3cb	74769	Pik3cb	9	98918707	99022674	-1	protein_coding	phosphatidylinositol-4 5-bisphosphate 3-kinase catalytic subunit beta	131	287	202	262	311	261	209	136	176	40.9117	50.6479	55.9648	30.5518	18.204	26.4089	25.625	29.6683	35.8943	recql4_brbseq_mef_klhdc3ko_vs_wt	gene
1.54575	0.00765794	0.364334	1.34354	ENSMUSG00000071073	Lrrc73	224813	Lrrc73	17	46564457	46568241	1	protein_coding	leucine rich repeat containing 73	4	8	6	13	14	17	23	27	17	2.02997	2.27997	3.64521	3.36216	3.61403	2.55086	0.782443	0.826991	1.06617	recql4_brbseq_mef_klhdc3ko_vs_wt	gene
2.3644	0.00769932	0.365013	2.12551	ENSMUSG00000032554	Trf	22041	Trf	9	103081200	103107643	-1	protein_coding	transferrin	9	17	7	15	44	78	23	10	14	2.34227	7.16562	16.7251	3.36216	1.33853	2.10071	1.7605	1.75735	1.24386	recql4_brbseq_mef_klhdc3ko_vs_wt	gene
-6.32795	0.00773235	0.365292	-0.0238333	ENSMUSG00000104030	5330406M23Rik	NA	5330406M23Rik	6	31085762	31087855	-1	TEC	RIKEN cDNA 5330406M23 gene	1	23	8	0	0	0	1	8	2	0	0	0	0.146181	1.07082	0.300101	0.195611	2.3776	1.42155	recql4_brbseq_mef_klhdc3ko_vs_wt	gene
0.504464	0.00783405	0.365506	6.76728	ENSMUSG00000026478	Lamc1	226519	Lamc1	1	153094668	153208532	-1	protein_coding	laminin gamma 1	447	901	587	698	875	689	576	750	722	108.994	142.498	147.738	84.2003	100.39	108.337	87.438	93.1398	104.307	recql4_brbseq_mef_klhdc3ko_vs_wt	gene
-0.651973	0.00784547	0.365506	5.36512	ENSMUSG00000026880	Stom	13830	Stom	2	35203998	35226988	-1	protein_coding	stomatin	265	382	268	212	135	149	333	389	277	33.1041	21.9854	31.9492	48.6783	52.0687	41.564	51.8369	39.4888	47.6221	recql4_brbseq_mef_klhdc3ko_vs_wt	gene
-0.906794	0.00776519	0.365506	2.71857	ENSMUSG00000045886	Pam16l	NA	Pam16l	10	43400080	43400642	1	protein_coding	presequence translocase associated motor 16 like	35	83	45	24	24	23	45	48	49	3.74764	3.90852	4.93176	6.57815	6.42494	7.35248	6.84638	8.58003	7.99624	recql4_brbseq_mef_klhdc3ko_vs_wt	gene
0.789642	0.00782958	0.365506	6.86242	ENSMUSG00000031278	Acsl4	50790	Acsl4	X	141100989	141173531	-1	protein_coding	acyl-CoA synthetase long-chain family member 4	389	1148	466	702	1178	813	550	841	647	109.618	191.843	174.327	80.3996	112.57	97.0828	76.0926	118.673	82.8056	recql4_brbseq_mef_klhdc3ko_vs_wt	gene
2.59826	0.00792953	0.366884	4.53941	ENSMUSG00000037405	Icam1	15894	Icam1	9	20927281	20940113	1	protein_coding	intercellular adhesion molecule 1	53	19	36	164	314	112	74	449	98	25.6089	51.1365	24.0155	10.8174	60.0999	14.705	10.3674	1.9641	6.397	recql4_brbseq_mef_klhdc3ko_vs_wt	gene
-0.897809	0.00792495	0.366884	4.47604	ENSMUSG00000100975	Gm28875	NA	Gm28875	12	104891760	104892948	-1	lncRNA	predicted gene 28875	150	293	150	145	59	61	152	156	152	22.642	9.60845	13.0799	22.2195	20.881	22.8077	29.3416	30.2885	26.6541	recql4_brbseq_mef_klhdc3ko_vs_wt	gene
-2.3381	0.00796583	0.367301	2.88037	ENSMUSG00000023868	Pde10a	23984	Pde10a	17	8744204	9205480	1	protein_coding	phosphodiesterase 10A	52	42	69	14	4	10	41	128	56	2.18612	0.65142	2.14424	5.99342	17.1332	8.40284	10.1718	4.3417	12.2609	recql4_brbseq_mef_klhdc3ko_vs_wt	gene
-0.839885	0.00800315	0.367763	4.01028	ENSMUSG00000032344	Cgas	214763	Cgas	9	78337808	78350519	-1	protein_coding	cyclic GMP-AMP synthase	86	241	114	86	72	42	81	133	108	13.429	11.7256	9.00582	11.8407	17.8024	16.2055	16.8225	24.9131	20.2572	recql4_brbseq_mef_klhdc3ko_vs_wt	gene
-1.81475	0.00819059	0.374879	2.2691	ENSMUSG00000090919	Pabpc4l	241989	Pabpc4l	3	46396632	46402654	-1	protein_coding	poly(A) binding protein cytoplasmic 4-like	47	76	16	11	8	13	26	29	47	1.71767	1.30284	2.78752	3.80071	3.88173	7.05238	9.19371	7.85641	2.84311	recql4_brbseq_mef_klhdc3ko_vs_wt	gene
1.39372	0.00821369	0.374879	1.83302	ENSMUSG00000024180	Pgap6	60455	Pgap6	17	26332273	26342228	1	protein_coding	post-glycosylphosphatidylinositol attachment to proteins 6	7	25	10	24	46	21	17	16	22	3.74764	7.49133	4.50291	2.48508	2.14165	3.30111	1.36928	2.58435	1.77694	recql4_brbseq_mef_klhdc3ko_vs_wt	gene
2.56361	0.00830161	0.375824	1.28806	ENSMUSG00000027978	Prss12	19142	Prss12	3	123240562	123300246	1	protein_coding	protease serine 12 neurotrypsin (motopsin)	9	3	0	19	26	16	14	26	8	2.96688	4.23423	3.43079	2.04653	3.48017	1.20041	1.7605	0.310121	0	recql4_brbseq_mef_klhdc3ko_vs_wt	gene
1.34081	0.00831815	0.375824	2.04068	ENSMUSG00000086606	Gm13205	NA	Gm13205	4	149031949	149033371	-1	lncRNA	predicted gene 13205	14	21	10	36	44	16	34	22	23	5.62146	7.16562	3.43079	4.97015	2.94476	3.45117	2.73855	2.17085	1.77694	recql4_brbseq_mef_klhdc3ko_vs_wt	gene
4.51696	0.00827634	0.375824	3.99957	ENSMUSG00000025105	Bnc1	12173	Bnc1	7	81616401	81642055	-1	protein_coding	basonuclin 1	5	11	8	64	296	104	52	359	3	9.9937	48.2051	22.3001	7.60141	48.0532	0.450152	0.978054	1.13711	1.42155	recql4_brbseq_mef_klhdc3ko_vs_wt	gene
1.79892	0.00845531	0.379475	3.8123	ENSMUSG00000032359	Ctsh	13036	Ctsh	9	89936205	89958142	1	protein_coding	cathepsin H	60	40	49	100	251	106	86	22	32	15.6152	40.8766	22.729	12.5716	2.94476	4.80162	11.7366	4.13495	8.70702	recql4_brbseq_mef_klhdc3ko_vs_wt	gene
2.0398	0.00843646	0.379475	4.723	ENSMUSG00000038843	Gcnt1	14537	Gcnt1	19	17303505	17350208	-1	protein_coding	glucosaminyl (N-acetyl) transferase 1 core 2	75	81	108	237	558	173	96	6	84	37.0079	90.8731	37.0954	14.0334	0.803117	12.6043	14.6708	8.37328	19.191	recql4_brbseq_mef_klhdc3ko_vs_wt	gene
0.768479	0.00854224	0.380521	4.18419	ENSMUSG00000010607	Pigyl	66268	Pigyl	9	22068142	22069654	1	protein_coding	phosphatidylinositol glycan anchor biosynthesis class Y-like	97	128	68	187	134	104	89	121	93	29.2003	21.8226	22.3001	13.0101	16.1962	13.9547	18.9742	13.2318	12.0832	recql4_brbseq_mef_klhdc3ko_vs_wt	gene
2.53177	0.00856342	0.380521	3.22073	ENSMUSG00000054889	Dsp	109620	Dsp	13	38335270	38382553	1	protein_coding	desmoplakin	56	3	13	121	219	45	12	6	7	18.8943	35.6653	9.6491	1.75417	0.803117	1.05035	10.9542	0.310121	2.31003	recql4_brbseq_mef_klhdc3ko_vs_wt	gene
-0.55456	0.00855917	0.380521	5.10717	ENSMUSG00000022761	Lztr1	66863	Lztr1	16	17326552	17344197	1	protein_coding	leucine-zipper-like transcriptional regulator 1	177	445	255	192	151	142	212	270	197	29.9811	24.5911	30.4483	30.9904	36.1403	29.56	34.6231	46.0014	45.3121	recql4_brbseq_mef_klhdc3ko_vs_wt	gene
1.44	0.00878416	0.385244	1.2217	ENSMUSG00000040272	Accs	329470	Accs	2	93663812	93680288	-1	protein_coding	1-aminocyclopropane-1-carboxylate synthase (non-functional)	4	16	8	24	21	18	14	5	6	3.74764	3.41996	3.85964	2.04653	0.669264	0.900304	0.782443	1.65398	1.42155	recql4_brbseq_mef_klhdc3ko_vs_wt	gene
-0.378374	0.00877824	0.385244	6.63672	ENSMUSG00000023027	Atf1	11908	Atf1	15	100125700	100159125	1	protein_coding	activating transcription factor 1	556	1193	669	572	504	445	699	607	617	89.3187	82.079	95.4188	102.181	81.2487	92.5813	108.76	123.325	118.877	recql4_brbseq_mef_klhdc3ko_vs_wt	gene
3.29718	0.00876947	0.385244	2.43262	ENSMUSG00000023959	Clic5	224796	Clic5	17	44445659	44591059	1	protein_coding	chloride intracellular channel 5	9	9	9	35	184	12	3	1	20	5.4653	29.9653	2.57309	0.438543	0.133853	3.00101	1.7605	0.930364	1.59925	recql4_brbseq_mef_klhdc3ko_vs_wt	gene
-1.67956	0.00871172	0.385244	1.48847	ENSMUSG00000048347	Pcdhb18	93889	Pcdhb18	18	37622518	37627558	1	protein_coding	protocadherin beta 18	9	64	28	9	8	8	7	12	11	1.40536	1.30284	1.71539	1.02327	1.60623	1.65056	1.7605	6.61592	4.97544	recql4_brbseq_mef_klhdc3ko_vs_wt	gene
0.550255	0.00894493	0.385607	5.67689	ENSMUSG00000025986	Slc39a10	227059	Slc39a10	1	46846704	46932012	-1	protein_coding	solute carrier family 39 (zinc transporter) member 10	253	396	211	349	433	277	317	321	371	54.4969	70.5163	59.3956	46.3394	42.9668	55.6688	49.4895	40.936	37.4935	recql4_brbseq_mef_klhdc3ko_vs_wt	gene
1.04604	0.00886517	0.385607	5.41565	ENSMUSG00000039960	Rhou	69581	Rhou	8	124380668	124390623	1	protein_coding	ras homolog family member U	161	257	122	276	489	180	421	343	215	43.0978	79.6361	38.5964	61.5422	45.9115	32.2609	31.4933	26.5671	21.6787	recql4_brbseq_mef_klhdc3ko_vs_wt	gene
2.04039	0.008957	0.385607	2.49323	ENSMUSG00000040729	Cep126	234915	Cep126	9	8076462	8134295	-1	protein_coding	centrosomal protein 126	27	11	7	65	77	20	49	24	20	10.1499	12.5398	4.28849	7.16287	3.21247	3.00101	5.28149	1.13711	1.24386	recql4_brbseq_mef_klhdc3ko_vs_wt	gene
1.45166	0.00888677	0.385607	2.13739	ENSMUSG00000032322	Pstpip1	19200	Pstpip1	9	55997246	56036172	1	protein_coding	proline-serine-threonine phosphatase-interacting protein 1	10	30	13	29	68	23	24	23	16	4.52839	11.0741	4.93176	3.50834	3.07861	2.40081	1.95611	3.10121	2.31003	recql4_brbseq_mef_klhdc3ko_vs_wt	gene
-0.43525	0.00896427	0.385607	6.91005	ENSMUSG00000021693	Kif2a	16563	Kif2a	13	107095504	107158634	-1	protein_coding	kinesin family member 2A	563	1449	709	613	510	483	899	1080	909	95.7209	83.0561	103.567	131.417	144.561	136.396	110.129	149.789	125.985	recql4_brbseq_mef_klhdc3ko_vs_wt	gene
-1.09122	0.00891412	0.385607	4.35357	ENSMUSG00000021846	Peli2	93834	Peli2	14	48358280	48519032	1	protein_coding	pellino 2	130	286	131	87	39	80	159	112	186	13.5852	6.35135	17.1539	23.2428	14.9915	27.9094	25.4294	29.5649	23.278	recql4_brbseq_mef_klhdc3ko_vs_wt	gene
-1.01541	0.00902052	0.386791	6.58413	ENSMUSG00000032014	Oaf	102644	Oaf	9	43132532	43151208	-1	protein_coding	out at first homolog	663	979	645	481	172	307	1023	735	666	75.1089	28.0111	65.8283	149.543	98.3818	99.9337	129.69	101.203	114.613	recql4_brbseq_mef_klhdc3ko_vs_wt	gene
2.31223	0.00908568	0.38801	5.5335	ENSMUSG00000027611	Procr	19124	Procr	2	155593037	155597391	1	protein_coding	protein C receptor endothelial	105	126	136	225	1238	178	320	130	104	35.1341	201.615	38.1675	46.7779	17.4009	15.6053	20.5391	13.0251	24.1664	recql4_brbseq_mef_klhdc3ko_vs_wt	gene
0.655514	0.00919304	0.38801	6.61731	ENSMUSG00000001552	Jup	16480	Jup	11	100259784	100288589	-1	protein_coding	junction plakoglobin	452	833	465	741	1093	490	427	566	567	115.708	178.001	105.068	62.4193	75.7607	85.0787	88.4161	86.1104	82.6279	recql4_brbseq_mef_klhdc3ko_vs_wt	gene
-2.30706	0.00916694	0.38801	0.758808	ENSMUSG00000057286	St6galnac2	20446	St6galnac2	11	116566129	116585694	-1	protein_coding	ST6 (alpha-N-acetyl-neuraminyl-2 3-beta-galactosyl-1 3)-N-acetylgalactosaminide alpha-2 6-sialyltransferase 2	10	17	16	4	1	2	20	3	9	0.624606	0.162855	0.428849	2.92362	0.401558	1.35046	1.95611	1.75735	2.84311	recql4_brbseq_mef_klhdc3ko_vs_wt	gene
-0.885663	0.0091781	0.38801	4.16124	ENSMUSG00000022244	Amacr	17117	Amacr	15	10981842	10996712	1	protein_coding	alpha-methylacyl-CoA racemase	84	259	107	68	77	49	118	202	118	10.6183	12.5398	10.5068	17.2494	27.0383	17.706	16.4313	26.7738	19.0133	recql4_brbseq_mef_klhdc3ko_vs_wt	gene
-0.624916	0.00912096	0.38801	4.10687	ENSMUSG00000022668	Gtpbp8	66067	Gtpbp8	16	44557131	44566726	-1	protein_coding	GTP-binding protein 8 (putative)	112	229	162	95	88	87	74	69	70	14.8344	14.3312	18.6549	10.8174	9.23584	10.5035	21.9084	23.6726	28.7865	recql4_brbseq_mef_klhdc3ko_vs_wt	gene
0.487931	0.00931946	0.390895	6.71553	ENSMUSG00000030188	Magohb	66441	Magohb	6	131261351	131270207	-1	protein_coding	mago homolog B exon junction complex core component	399	999	454	719	838	534	737	881	610	112.273	136.473	114.503	107.735	117.924	91.5309	78.0487	103.27	80.6732	recql4_brbseq_mef_klhdc3ko_vs_wt	gene
0.502019	0.00931884	0.390895	5.91217	ENSMUSG00000018377	Vezf1	22344	Vezf1	11	87959105	87975555	1	protein_coding	vascular endothelial zinc finger 1	260	509	313	401	545	330	328	435	342	62.6168	88.756	70.76	47.9474	58.226	51.3173	50.8588	52.6173	55.6183	recql4_brbseq_mef_klhdc3ko_vs_wt	gene
-1.66178	0.00937796	0.392127	3.5538	ENSMUSG00000031070	Mrgprf	211577	Mrgprf	7	144854565	144863294	1	protein_coding	MAS-related GPR member F	109	101	126	42	15	36	42	69	114	6.55837	2.44283	7.71928	6.1396	9.23584	17.1058	21.3216	10.4408	22.3895	recql4_brbseq_mef_klhdc3ko_vs_wt	gene
-0.542789	0.00943392	0.392773	5.10876	ENSMUSG00000020393	Kremen1	84035	Kremen1	11	5141552	5211558	-1	protein_coding	kringle containing transmembrane protein 1	208	365	233	195	138	131	212	292	246	30.4496	22.474	28.0896	30.9904	39.085	36.9125	40.687	37.7314	41.4028	recql4_brbseq_mef_klhdc3ko_vs_wt	gene
2.67282	0.00945176	0.392773	5.73523	ENSMUSG00000063011	Msln	56047	Msln	17	25967587	25973352	-1	protein_coding	mesothelin	92	67	223	159	1669	435	73	20	46	24.8281	271.805	93.2746	10.6712	2.67706	6.90233	17.9962	6.92605	39.6258	recql4_brbseq_mef_klhdc3ko_vs_wt	gene
2.22598	0.00952837	0.393527	3.51892	ENSMUSG00000033590	Myo5c	208943	Myo5c	9	75139302	75212733	1	protein_coding	myosin VC	23	31	47	72	246	89	73	7	19	11.2429	40.0624	19.0838	10.6712	0.93697	2.85096	4.49905	3.20459	8.35163	recql4_brbseq_mef_klhdc3ko_vs_wt	gene
0.343026	0.00950529	0.393527	7.35544	ENSMUSG00000015176	Nolc1	70769	Nolc1	19	46064302	46073969	1	protein_coding	nucleolar and coiled-body phosphoprotein 1	700	1525	800	1114	1138	876	1175	1271	966	173.953	185.329	187.836	171.763	170.127	144.949	136.928	157.645	142.155	recql4_brbseq_mef_klhdc3ko_vs_wt	gene
0.787063	0.00959766	0.395177	4.55748	ENSMUSG00000039058	Ak5	229949	Ak5	3	152168452	152373997	-1	protein_coding	adenylate kinase 5	57	159	128	198	194	106	167	172	173	30.918	31.5939	22.729	24.4122	23.0227	25.9588	11.1498	16.4364	22.7449	recql4_brbseq_mef_klhdc3ko_vs_wt	gene
2.56922	0.00965282	0.396236	1.95831	ENSMUSG00000044646	Zbtb7c	207259	Zbtb7c	18	75953249	76281635	1	protein_coding	zinc finger and BTB domain containing 7C	12	12	4	22	105	15	13	4	13	3.43533	17.0998	3.21637	1.90035	0.535411	1.95066	2.34733	1.24049	0.710777	recql4_brbseq_mef_klhdc3ko_vs_wt	gene
-1.06075	0.00971778	0.39769	9.12495	ENSMUSG00000074934	Grem1	23892	Grem1	2	113576509	113588991	-1	protein_coding	gremlin 1 DAN family BMP antagonist	2868	3647	1500	874	1563	839	8408	9786	4741	136.476	254.543	179.902	1229.09	1309.88	711.39	561.012	377.004	266.541	recql4_brbseq_mef_klhdc3ko_vs_wt	gene
1.10918	0.00987496	0.402898	6.58449	ENSMUSG00000029810	Tmem176b	65963	Tmem176b	6	48810752	48818430	-1	protein_coding	transmembrane protein 176B	343	787	372	1085	1172	446	291	331	675	169.424	190.866	95.6333	42.5387	44.3053	101.284	67.0945	81.3552	66.1023	recql4_brbseq_mef_klhdc3ko_vs_wt	gene
-2.25227	0.00993199	0.404001	-0.0255949	ENSMUSG00000026639	Lamb3	16780	Lamb3	1	192890007	193026186	1	protein_coding	laminin beta 3	8	12	10	2	3	0	2	3	0	0.312303	0.488565	0	0.292362	0.401558	0	1.56489	1.24049	1.77694	recql4_brbseq_mef_klhdc3ko_vs_wt	gene
-0.786287	0.00998353	0.404874	3.11533	ENSMUSG00000035967	Ints6l	236790	Ints6l	X	55500217	55553203	1	protein_coding	integrator complex subunit 6 like	51	107	56	41	32	29	51	70	63	6.40221	5.21136	6.21831	7.45523	9.3697	9.45319	9.97615	11.061	9.95088	recql4_brbseq_mef_klhdc3ko_vs_wt	gene
-0.434093	0.0100289	0.405494	7.40339	ENSMUSG00000002365	Snx9	66616	Snx9	17	5891604	5982229	1	protein_coding	sorting nexin 9	815	1850	1131	754	868	672	1493	1364	1115	117.738	141.358	144.093	218.248	182.575	167.306	159.423	191.242	200.972	recql4_brbseq_mef_klhdc3ko_vs_wt	gene
1.54733	0.0100954	0.405745	4.09748	ENSMUSG00000019866	Crybg1	11630	Crybg1	10	43826632	44024849	-1	protein_coding	crystallin beta-gamma domain containing 1	64	71	77	92	345	105	68	47	57	14.3659	56.185	22.5146	9.94031	6.29108	8.55289	12.5191	7.33954	13.6825	recql4_brbseq_mef_klhdc3ko_vs_wt	gene
0.391205	0.0100783	0.405745	6.27165	ENSMUSG00000020184	Mdm2	17246	Mdm2	10	117524780	117546663	-1	protein_coding	transformed mouse 3T3 cell double minute 2	304	708	345	553	534	364	607	560	556	86.3518	86.9646	78.0505	88.7319	74.9576	83.4282	59.4657	73.1887	61.3045	recql4_brbseq_mef_klhdc3ko_vs_wt	gene
0.475838	0.0101293	0.405897	6.31293	ENSMUSG00000021048	Mthfd1	108156	Mthfd1	12	76302072	76366577	1	protein_coding	methylenetetrahydrofolate dehydrogenase (NADP+ dependent) methenyltetrahydrofolate cyclohydrolase formyltetrahydrofolate synthase	312	724	426	517	645	491	549	500	420	80.7304	105.042	105.282	80.2534	66.9264	63.0213	61.0306	74.8426	75.6978	recql4_brbseq_mef_klhdc3ko_vs_wt	gene
0.588513	0.0102546	0.408486	5.08773	ENSMUSG00000030602	Pak4	70584	Pak4	7	28258244	28297610	-1	protein_coding	p21 (RAC1) activated kinase 4	177	247	166	249	306	202	178	176	213	38.8817	49.8337	43.3137	26.0202	23.5581	31.9608	34.6231	25.5333	29.4973	recql4_brbseq_mef_klhdc3ko_vs_wt	gene
4.13724	0.0102353	0.408486	0.78748	ENSMUSG00000024713	Pcsk5	18552	Pcsk5	19	17409683	17814996	-1	protein_coding	proprotein convertase subtilisin/kexin type 5	0	0	3	34	13	3	0	20	9	5.30915	2.11712	0.643273	0	2.67706	1.35046	0	0	0.533083	recql4_brbseq_mef_klhdc3ko_vs_wt	gene
-1.2178	0.0103684	0.411139	3.3696	ENSMUSG00000074793	Hspa12b	72630	Hspa12b	2	130969200	130988241	1	protein_coding	heat shock protein 12B	71	201	76	39	45	35	32	33	80	6.08991	7.32848	7.50485	4.67779	4.41714	12.0041	13.8884	20.7781	13.5048	recql4_brbseq_mef_klhdc3ko_vs_wt	gene
1.54128	0.0103823	0.411139	1.74431	ENSMUSG00000043008	Klhl6	239743	Klhl6	16	19765246	19801787	-1	protein_coding	kelch-like 6	8	18	11	19	52	19	16	20	11	2.96688	8.46847	4.07406	2.3389	2.67706	1.65056	1.56489	1.86073	1.95464	recql4_brbseq_mef_klhdc3ko_vs_wt	gene
0.346719	0.010444	0.412371	7.45085	ENSMUSG00000026281	Dtymk	21915	Dtymk	1	93720298	93729656	-1	protein_coding	deoxythymidylate kinase	755	1329	933	1179	1183	880	1373	1378	1132	184.103	192.658	188.693	200.707	184.449	169.857	147.686	137.384	165.789	recql4_brbseq_mef_klhdc3ko_vs_wt	gene
-0.627805	0.0105377	0.413643	5.91163	ENSMUSG00000072812	ENSMUSG00000072812	NA	NA	NA	NA	NA	NA	NA	NA	385	680	444	363	269	197	284	485	435	56.683	43.808	42.2416	41.5154	64.9186	65.272	75.3101	70.2942	78.8963	recql4_brbseq_mef_klhdc3ko_vs_wt	gene
1.58625	0.0105093	0.413643	3.50401	ENSMUSG00000022793	B4galt4	56375	B4galt4	16	38562626	38589411	1	protein_coding	UDP-Gal:betaGlcNAc beta 1 4-galactosyltransferase polypeptide 4	30	70	30	67	168	84	41	112	27	10.4622	27.3597	18.0116	5.99342	14.9915	4.05137	5.86832	7.23617	5.33083	recql4_brbseq_mef_klhdc3ko_vs_wt	gene
2.01034	0.0106402	0.416452	2.15953	ENSMUSG00000021182	Ccdc88c	68339	Ccdc88c	12	100877782	100995315	-1	protein_coding	coiled-coil domain containing 88C	9	14	15	16	82	31	13	28	25	2.49842	13.3541	6.64716	1.90035	3.74788	3.75127	1.7605	1.44723	2.66541	recql4_brbseq_mef_klhdc3ko_vs_wt	gene
0.601053	0.0106899	0.417183	4.12551	ENSMUSG00000016510	Mtif3	76366	Mtif3	5	146888383	146900610	-1	protein_coding	mitochondrial translational initiation factor 3	64	152	74	153	119	89	120	114	118	23.8912	19.3798	19.0838	17.5417	15.2592	17.706	12.5191	15.7128	13.1494	recql4_brbseq_mef_klhdc3ko_vs_wt	gene
4.26858	0.0107987	0.420211	0.324362	ENSMUSG00000026413	Pkp1	18772	Pkp1	1	135799133	135846945	-1	protein_coding	plakophilin 1	0	0	2	4	25	9	11	2	0	0.624606	4.07138	1.92982	1.60799	0.267706	0	0	0	0.355389	recql4_brbseq_mef_klhdc3ko_vs_wt	gene
1.74288	0.0108401	0.420608	3.63712	ENSMUSG00000030844	Rgs10	67865	Rgs10	7	127975345	128020482	-1	protein_coding	regulator of G-protein signalling 10	44	60	15	43	205	82	79	93	67	6.71452	33.3853	17.5828	11.5483	12.4483	10.0534	8.60687	6.20243	2.66541	recql4_brbseq_mef_klhdc3ko_vs_wt	gene
1.58806	0.0109111	0.422054	4.18268	ENSMUSG00000034981	Parm1	231440	Parm1	5	91665474	91774753	1	protein_coding	prostate androgen-regulated mucin-like protein 1	67	90	61	131	361	77	41	116	64	20.4559	58.7907	16.5107	5.99342	15.5269	9.60324	13.1059	9.30364	10.8394	recql4_brbseq_mef_klhdc3ko_vs_wt	gene
0.614484	0.0109462	0.422054	6.72919	ENSMUSG00000029701	Rbm28	68272	Rbm28	6	29123575	29165005	-1	protein_coding	RNA binding motif protein 28	389	998	504	738	1105	517	704	665	563	115.24	179.955	110.857	102.911	89.0121	84.4785	76.0926	103.167	89.5579	recql4_brbseq_mef_klhdc3ko_vs_wt	gene
2.90453	0.0109955	0.422054	1.11782	ENSMUSG00000039057	Myo16	244281	Myo16	8	10203911	10684742	1	protein_coding	myosin XVI	4	8	0	15	56	6	1	3	13	2.34227	9.11989	1.28655	0.146181	0.401558	1.95066	0.782443	0.826991	0	recql4_brbseq_mef_klhdc3ko_vs_wt	gene
2.45494	0.0110211	0.422054	5.14574	ENSMUSG00000006360	Crip1	12925	Crip1	12	113109936	113117499	1	protein_coding	cysteine-rich protein 1 (intestinal)	48	110	128	104	1107	159	100	124	60	16.2398	180.281	34.0935	14.6181	16.5978	9.00304	9.38932	11.3711	22.7449	recql4_brbseq_mef_klhdc3ko_vs_wt	gene
2.8363	0.0110341	0.422054	0.130413	ENSMUSG00000006488	Prl7a1	19113	Prl7a1	13	27817349	27826476	-1	protein_coding	prolactin family 7 subfamily a member 1	3	0	1	13	11	2	7	3	5	2.02997	1.79141	0.428849	1.02327	0.401558	0.750253	0.586832	0	0.177694	recql4_brbseq_mef_klhdc3ko_vs_wt	gene
1.04476	0.0110993	0.423345	3.04608	ENSMUSG00000020806	Rhbdf2	217344	Rhbdf2	11	116488991	116517845	-1	protein_coding	rhomboid 5 homolog 2	16	77	36	69	86	59	52	32	33	10.7745	14.0055	12.651	7.60141	4.28329	4.95167	3.12977	7.95978	6.397	recql4_brbseq_mef_klhdc3ko_vs_wt	gene
0.970578	0.0111399	0.423695	3.56082	ENSMUSG00000028164	Manba	110173	Manba	3	135191372	135277165	1	protein_coding	mannosidase beta A lysosomal	63	57	51	112	104	75	72	44	64	17.489	16.9369	16.0818	10.525	5.88952	9.60324	12.3235	5.89231	9.06241	recql4_brbseq_mef_klhdc3ko_vs_wt	gene
1.99822	0.0112811	0.424512	0.573878	ENSMUSG00000082575	Eef2-ps2	NA	Eef2-ps2	4	142968594	142969938	-1	processed_pseudogene	eukaryotic translation elongation factor 2 pseudogene 2	1	4	4	13	16	2	9	12	8	2.02997	2.60568	0.428849	1.31563	1.60623	1.20041	0.195611	0.413495	0.710777	recql4_brbseq_mef_klhdc3ko_vs_wt	gene
0.35069	0.0112875	0.424512	7.43804	ENSMUSG00000028964	Park7	57320	Park7	4	150981590	150998894	-1	protein_coding	Parkinson disease (autosomal recessive early onset) 7	761	1662	851	1199	1291	917	1274	1147	1013	187.226	210.246	196.627	186.235	153.529	152.001	148.86	171.807	151.218	recql4_brbseq_mef_klhdc3ko_vs_wt	gene
0.944881	0.0112404	0.424512	3.95729	ENSMUSG00000004626	Stxbp2	20911	Stxbp2	8	3680955	3693644	1	protein_coding	syntaxin binding protein 2	55	79	75	123	158	67	122	82	111	19.2066	25.7311	14.3664	17.8341	10.9759	16.6556	10.7586	8.16653	13.3271	recql4_brbseq_mef_klhdc3ko_vs_wt	gene
1.41105	0.0112489	0.424512	3.14764	ENSMUSG00000020363	Gfpt2	14584	Gfpt2	11	49685005	49729440	1	protein_coding	glutamine fructose-6-phosphate transaminase 2	24	34	28	41	96	55	106	55	49	6.40221	15.6341	11.7933	15.4952	7.36191	7.35248	4.69466	3.51471	4.97544	recql4_brbseq_mef_klhdc3ko_vs_wt	gene
-1.21404	0.0114316	0.428732	4.22094	ENSMUSG00000028179	Cth	107869	Cth	3	157599885	157630714	-1	protein_coding	cystathionase (cystathionine gamma-lyase)	119	363	126	81	43	79	100	65	148	12.6483	7.00277	16.9395	14.6181	8.70043	22.2075	23.2777	37.5247	22.3895	recql4_brbseq_mef_klhdc3ko_vs_wt	gene
-1.72017	0.0120804	0.430525	7.17281	ENSMUSG00000034220	Gpc1	14733	Gpc1	1	92759367	92788501	1	protein_coding	glypican 1	545	1448	2069	305	250	467	1834	586	962	47.6262	40.7138	100.136	268.096	78.4378	144.349	106.608	149.685	367.65	recql4_brbseq_mef_klhdc3ko_vs_wt	gene
3.66389	0.0118593	0.430525	0.0346325	ENSMUSG00000097448	Platr22	NA	Platr22	1	136623949	136653880	1	lncRNA	pluripotency associated transcript 22	2	0	0	7	15	3	9	4	1	1.09306	2.44283	0.643273	1.31563	0.535411	0.150051	0.391222	0	0	recql4_brbseq_mef_klhdc3ko_vs_wt	gene
-0.428108	0.0121509	0.430525	6.79693	ENSMUSG00000057335	Cep170	545389	Cep170	1	176561219	176641633	-1	protein_coding	centrosomal protein 170	610	1203	648	641	433	433	943	855	829	100.093	70.5163	92.8458	137.849	114.444	124.392	119.323	124.359	115.146	recql4_brbseq_mef_klhdc3ko_vs_wt	gene
-0.316915	0.0117465	0.430525	7.19599	ENSMUSG00000039262	Prrc2b	227723	Prrc2b	2	32041094	32124549	1	protein_coding	proline-rich coiled-coil 2B	757	1646	965	814	762	639	969	1059	1043	127.107	124.096	137.017	141.649	141.75	156.503	148.077	170.153	171.475	recql4_brbseq_mef_klhdc3ko_vs_wt	gene
-0.402325	0.0119875	0.430525	6.05499	ENSMUSG00000027189	Trim44	80985	Trim44	2	102130464	102238173	-1	protein_coding	tripartite motif-containing 44	349	815	416	393	345	240	420	509	472	61.3676	56.185	51.4618	61.396	68.1311	70.8239	68.2682	84.2497	73.9208	recql4_brbseq_mef_klhdc3ko_vs_wt	gene
1.32003	0.0116161	0.430525	3.89659	ENSMUSG00000028399	Ptprd	19266	Ptprd	4	75859475	78130198	-1	protein_coding	protein tyrosine phosphatase receptor type D	71	64	50	148	183	75	52	52	122	23.1104	29.8025	16.0818	7.60141	6.96035	18.3062	13.8884	6.61592	8.88472	recql4_brbseq_mef_klhdc3ko_vs_wt	gene
-1.22219	0.0120431	0.430525	5.97118	ENSMUSG00000044674	Fzd1	14362	Fzd1	5	4803839	4808035	-1	protein_coding	frizzled class receptor 1	373	657	476	229	101	205	342	946	422	35.7587	16.4484	43.957	49.9939	126.625	63.3214	72.9628	67.9166	84.5825	recql4_brbseq_mef_klhdc3ko_vs_wt	gene
-0.710946	0.0116921	0.430525	5.01425	ENSMUSG00000051950	B3glct	381694	B3glct	5	149601695	149686064	1	protein_coding	beta-3-glucosyltransferase	176	385	299	157	143	136	206	150	228	24.5158	23.2883	29.1617	30.1133	20.0779	34.2115	34.4275	39.7989	53.1306	recql4_brbseq_mef_klhdc3ko_vs_wt	gene
2.46943	0.0117655	0.430525	3.71215	ENSMUSG00000030671	Pde3b	18576	Pde3b	7	114014516	114138486	1	protein_coding	phosphodiesterase 3B cGMP-inhibited	56	15	7	86	212	85	84	147	21	13.429	34.5253	18.2261	12.2792	19.6764	3.15106	10.9542	1.55061	1.24386	recql4_brbseq_mef_klhdc3ko_vs_wt	gene
-5.54147	0.012072	0.430525	-0.0600216	ENSMUSG00000048965	Mrgpre	244238	Mrgpre	7	143332100	143338237	-1	protein_coding	MAS-related GPR member E	6	9	3	0	0	0	7	2	12	0	0	0	1.02327	0.267706	1.80061	1.17366	0.930364	0.533083	recql4_brbseq_mef_klhdc3ko_vs_wt	gene
0.496899	0.0115647	0.430525	5.52144	ENSMUSG00000038894	Irs2	384783	Irs2	8	11034681	11058458	-1	protein_coding	insulin receptor substrate 2	195	388	216	313	391	232	254	349	316	48.8754	63.6763	49.7465	37.13	46.7146	47.416	38.1441	40.109	38.382	recql4_brbseq_mef_klhdc3ko_vs_wt	gene
1.03044	0.0121486	0.430525	5.45693	ENSMUSG00000019139	Isyna1	71780	Isyna1	8	71047023	71049940	1	protein_coding	myo-inositol 1-phosphate synthase A1	145	363	150	281	578	231	363	248	172	43.8786	94.1302	49.532	53.0637	33.1955	25.8087	28.3636	37.5247	26.6541	recql4_brbseq_mef_klhdc3ko_vs_wt	gene
0.477703	0.0120147	0.430525	7.37835	ENSMUSG00000054693	Adam10	11487	Adam10	9	70586279	70687511	1	protein_coding	a disintegrin and metallopeptidase domain 10	700	1571	877	1198	1586	837	876	1133	888	187.07	258.288	179.473	128.055	151.655	133.245	136.928	162.4	155.838	recql4_brbseq_mef_klhdc3ko_vs_wt	gene
2.15477	0.0116265	0.430525	6.23772	ENSMUSG00000032348	Gsta4	14860	Gsta4	9	78090056	78116631	1	protein_coding	glutathione S-transferase alpha 4	167	379	78	211	1442	533	822	418	210	32.948	234.837	114.288	120.161	55.9505	31.5106	32.667	39.1787	13.8602	recql4_brbseq_mef_klhdc3ko_vs_wt	gene
2.03242	0.0119491	0.430525	1.55889	ENSMUSG00000053646	Plxnb1	235611	Plxnb1	9	108924457	108948985	1	protein_coding	plexin B1	8	12	7	8	53	31	10	12	5	1.24921	8.63132	6.64716	1.46181	1.60623	0.750253	1.56489	1.24049	1.24386	recql4_brbseq_mef_klhdc3ko_vs_wt	gene
1.73291	0.0120611	0.430525	2.2429	ENSMUSG00000071369	Map3k5	26408	Map3k5	10	19810218	20018499	1	protein_coding	mitogen-activated protein kinase kinase kinase 5	23	17	9	42	78	20	15	34	12	6.55837	12.7027	4.28849	2.19272	4.551	1.80061	4.49905	1.75735	1.59925	recql4_brbseq_mef_klhdc3ko_vs_wt	gene
2.98794	0.0121318	0.430525	1.1527	ENSMUSG00000057897	Camk2b	12323	Camk2b	11	5919644	6016362	-1	protein_coding	calcium/calmodulin-dependent protein kinase II beta	1	2	9	57	14	12	0	0	12	8.90064	2.27997	2.57309	0	0	1.80061	0.195611	0.206748	1.59925	recql4_brbseq_mef_klhdc3ko_vs_wt	gene
-1.52509	0.0119321	0.430525	1.93163	ENSMUSG00000001240	Ramp2	54409	Ramp2	11	101136854	101150372	1	protein_coding	receptor (calcitonin) activity modifying protein 2	39	44	30	17	5	11	10	27	22	2.65458	0.814275	2.35867	1.46181	3.61403	3.30111	7.62882	4.54845	5.33083	recql4_brbseq_mef_klhdc3ko_vs_wt	gene
-2.03433	0.0120896	0.430525	0.431525	ENSMUSG00000054459	Vsnl1	26950	Vsnl1	12	11375243	11486614	-1	protein_coding	visinin-like 1	7	10	4	1	1	2	12	9	16	0.156152	0.162855	0.428849	1.75417	1.20468	2.40081	1.36928	1.03374	0.710777	recql4_brbseq_mef_klhdc3ko_vs_wt	gene
-3.77964	0.0118799	0.430525	0.515226	ENSMUSG00000054072	Iigp1	60440	Iigp1	18	60509099	60525706	1	protein_coding	interferon inducible GTPase 1	12	5	20	0	1	1	2	11	12	0	0.162855	0.214424	0.292362	1.47238	1.80061	2.34733	0.516869	3.55389	recql4_brbseq_mef_klhdc3ko_vs_wt	gene
0.405472	0.0118171	0.430525	5.6555	ENSMUSG00000024732	Ccdc86	108673	Ccdc86	19	10918845	10926630	-1	protein_coding	coiled-coil domain containing 86	213	385	243	319	350	261	423	377	341	49.8123	56.9993	55.9648	61.8346	50.4625	51.1673	41.6651	39.7989	43.1797	recql4_brbseq_mef_klhdc3ko_vs_wt	gene
1.04696	0.0122475	0.430549	3.42881	ENSMUSG00000054942	Miga1	215708	Miga1	3	151979486	152046044	-1	protein_coding	mitoguardin 1	38	63	42	90	117	44	94	50	65	14.0536	19.054	9.43467	13.741	6.69264	9.75329	7.43321	6.51255	7.46316	recql4_brbseq_mef_klhdc3ko_vs_wt	gene
1.93099	0.0122244	0.430549	3.14615	ENSMUSG00000032377	Plscr4	235527	Plscr4	9	92339426	92374509	1	protein_coding	phospholipid scramblase 4	45	38	11	43	202	61	30	21	18	6.71452	32.8967	13.0799	4.38543	2.81091	2.70091	8.80248	3.92821	1.95464	recql4_brbseq_mef_klhdc3ko_vs_wt	gene
-0.396631	0.0122082	0.430549	6.07867	ENSMUSG00000034300	Fam53c	66306	Fam53c	18	34891959	34906813	1	protein_coding	family with sequence similarity 53 member C	405	713	433	388	347	256	431	467	522	60.5868	56.5107	54.8926	63.004	62.5093	78.3264	79.2224	73.7055	76.9416	recql4_brbseq_mef_klhdc3ko_vs_wt	gene
0.625013	0.012354	0.433163	6.08392	ENSMUSG00000031538	Plat	18791	Plat	8	23247743	23272860	1	protein_coding	plasminogen activator tissue	317	515	265	611	542	290	542	496	354	95.4086	88.2675	62.1831	79.2301	66.391	53.1179	62.0086	53.2375	47.089	recql4_brbseq_mef_klhdc3ko_vs_wt	gene
2.17684	0.0124192	0.433685	4.45305	ENSMUSG00000038859	Baiap2l1	66898	Baiap2l1	5	144201336	144294922	-1	protein_coding	BAI1-associated protein 2-like 1	61	56	73	159	478	128	149	10	69	24.8281	77.8447	27.4463	21.781	1.33853	10.3535	11.9323	5.78893	12.9717	recql4_brbseq_mef_klhdc3ko_vs_wt	gene
2.55831	0.0124333	0.433685	1.33528	ENSMUSG00000045629	Sh3tc2	225608	Sh3tc2	18	62086146	62157473	1	protein_coding	SH3 domain and tetratricopeptide repeats 2	1	2	14	13	55	18	2	7	10	2.02997	8.95703	3.85964	0.292362	0.93697	1.50051	0.195611	0.206748	2.48772	recql4_brbseq_mef_klhdc3ko_vs_wt	gene
-0.985783	0.0125342	0.43495	3.46242	ENSMUSG00000042155	Klhl23	277396	Klhl23	2	69652288	69666995	1	protein_coding	kelch-like 23	66	137	87	55	28	38	49	102	78	8.58834	4.55994	8.14813	7.16287	13.653	11.704	12.9103	14.1622	15.4594	recql4_brbseq_mef_klhdc3ko_vs_wt	gene
-0.679187	0.0125056	0.43495	4.7597	ENSMUSG00000063445	Nmral1	67824	Nmral1	16	4527923	4537220	-1	protein_coding	NmrA-like family domain containing 1	131	395	182	128	147	80	223	193	152	19.9874	23.9397	17.1539	32.5984	25.8336	22.8077	25.625	40.8327	32.3404	recql4_brbseq_mef_klhdc3ko_vs_wt	gene
1.82451	0.012603	0.436213	1.04427	ENSMUSG00000061186	Sfmbt2	353282	Sfmbt2	2	10375321	10600064	1	protein_coding	Scm-like with four mbt domains 2	4	5	7	18	14	16	5	9	21	2.81073	2.27997	3.43079	0.730905	1.20468	3.15106	0.782443	0.516869	1.24386	recql4_brbseq_mef_klhdc3ko_vs_wt	gene
0.55876	0.0126721	0.437262	6.10489	ENSMUSG00000055850	Rnf181	66510	Rnf181	6	72336697	72343939	-1	protein_coding	ring finger protein 181	309	570	331	464	700	335	452	420	382	72.4543	113.999	71.8322	66.0738	56.2182	57.3194	60.4437	58.9231	58.8168	recql4_brbseq_mef_klhdc3ko_vs_wt	gene
0.707502	0.0126983	0.437262	5.83075	ENSMUSG00000031609	Sap30	60406	Sap30	8	57935741	57940894	-1	protein_coding	sin3 associated polypeptide	296	285	271	441	431	360	324	454	326	68.8628	70.1905	77.1928	47.3626	60.7692	48.9165	57.9008	29.4615	48.1552	recql4_brbseq_mef_klhdc3ko_vs_wt	gene
-0.649347	0.0128192	0.440299	4.05384	ENSMUSG00000021714	Cenpk	60411	Cenpk	13	104365119	104388900	1	protein_coding	centromere protein K	88	234	106	80	82	58	106	140	92	12.4921	13.3541	12.4366	15.4952	18.7394	13.8047	17.2137	24.1895	18.8356	recql4_brbseq_mef_klhdc3ko_vs_wt	gene
1.79193	0.0128696	0.440906	5.88997	ENSMUSG00000020733	Slc9a3r1	26941	Slc9a3r1	11	115054167	115072007	1	protein_coding	solute carrier family 9 (sodium/hydrogen exchanger) member 3 regulator 1	195	343	147	426	1198	366	409	67	141	66.5206	195.1	78.4793	59.788	8.96814	21.1571	38.1441	35.4572	26.1211	recql4_brbseq_mef_klhdc3ko_vs_wt	gene
0.598587	0.0130004	0.444256	5.15428	ENSMUSG00000031714	Gab1	14388	Gab1	8	81491067	81607148	-1	protein_coding	growth factor receptor bound protein 2-associated protein 1	158	287	194	288	348	184	144	223	202	44.9716	56.6736	39.4541	21.0501	29.8492	30.3102	30.9065	29.6683	34.4727	recql4_brbseq_mef_klhdc3ko_vs_wt	gene
0.319778	0.0130526	0.444273	8.81372	ENSMUSG00000037601	Nme1	18102	Nme1	11	93847805	93859347	-1	protein_coding	NME/NM23 nucleoside diphosphate kinase 1	2028	3713	2278	2878	3310	2199	3489	3302	2989	449.404	539.05	471.519	510.026	441.982	448.501	396.699	383.827	404.788	recql4_brbseq_mef_klhdc3ko_vs_wt	gene
0.870716	0.0130669	0.444273	3.27141	ENSMUSG00000020715	Ern1	78943	Ern1	11	106285476	106378678	-1	protein_coding	endoplasmic reticulum (ER) to nucleus signalling 1	23	65	45	58	84	58	80	64	64	9.05679	13.6798	12.4366	11.6945	8.56658	9.60324	4.49905	6.7193	7.99624	recql4_brbseq_mef_klhdc3ko_vs_wt	gene
1.4842	0.0132284	0.446099	3.19984	ENSMUSG00000037110	Ralgapa2	241694	Ralgapa2	2	146081799	146354264	-1	protein_coding	Ral GTPase activating protein alpha subunit 2 (catalytic)	19	69	29	58	149	59	69	22	34	9.05679	24.2654	12.651	10.0865	2.94476	5.10172	3.7166	7.13279	5.15314	recql4_brbseq_mef_klhdc3ko_vs_wt	gene
0.87305	0.0131946	0.446099	3.93615	ENSMUSG00000038970	Lmtk2	231876	Lmtk2	5	144037254	144125022	1	protein_coding	lemur tyrosine kinase 2	46	128	71	84	170	109	76	95	82	13.1167	27.6854	23.3723	11.1098	12.716	12.3042	8.9981	13.2318	12.6163	recql4_brbseq_mef_klhdc3ko_vs_wt	gene
-1.17214	0.0132562	0.446099	2.44481	ENSMUSG00000036957	Lrfn3	233067	Lrfn3	7	30054914	30062197	-1	protein_coding	leucine rich repeat and fibronectin type III domain containing 3	38	54	34	25	13	9	32	50	51	3.90379	2.11712	1.92982	4.67779	6.69264	7.65258	7.43321	5.58219	6.04161	recql4_brbseq_mef_klhdc3ko_vs_wt	gene
-4.7357	0.0132862	0.446099	2.42461	ENSMUSG00000025582	Nptx1	18164	Nptx1	11	119429545	119438579	-1	protein_coding	neuronal pentraxin 1	26	116	7	3	1	0	140	2	34	0.468455	0.162855	0	20.4653	0.267706	5.10172	5.08588	11.9914	1.24386	recql4_brbseq_mef_klhdc3ko_vs_wt	gene
1.3773	0.0132347	0.446099	1.02006	ENSMUSG00000022756	Slc7a4	224022	Slc7a4	16	17389882	17401078	-1	protein_coding	solute carrier family 7 (cationic amino acid transporter y+ system) member 4	9	14	3	17	18	21	3	5	7	2.65458	2.93139	4.50291	0.438543	0.669264	1.05035	1.7605	1.44723	0.533083	recql4_brbseq_mef_klhdc3ko_vs_wt	gene
4.09163	0.0133258	0.446316	1.62229	ENSMUSG00000045991	Onecut2	225631	Onecut2	18	64473091	64534058	1	protein_coding	one cut domain family member 2	5	2	1	1	116	4	11	5	10	0.156152	18.8912	0.857697	1.60799	0.669264	1.50051	0.978054	0.206748	0.177694	recql4_brbseq_mef_klhdc3ko_vs_wt	gene
2.57212	0.0133986	0.447639	1.1507	ENSMUSG00000026380	Tfcp2l1	81879	Tfcp2l1	1	118555675	118612898	1	protein_coding	transcription factor CP2-like 1	5	1	9	29	45	4	10	0	4	4.52839	7.32848	0.857697	1.46181	0	0.600203	0.978054	0.103374	1.59925	recql4_brbseq_mef_klhdc3ko_vs_wt	gene
-0.433989	0.0134398	0.447906	6.44158	ENSMUSG00000034595	Ppp1r18	76448	Ppp1r18	17	36176485	36186488	1	protein_coding	protein phosphatase 1 regulatory subunit 18	524	843	560	462	373	366	568	773	617	72.142	60.745	78.4793	83.0308	103.468	92.5813	102.5	87.1441	99.5088	recql4_brbseq_mef_klhdc3ko_vs_wt	gene
0.492991	0.0138054	0.451154	5.04903	ENSMUSG00000026425	Srgap2	14270	Srgap2	1	131212989	131455090	-1	protein_coding	SLIT-ROBO Rho GTPase activating protein 2	124	328	149	249	268	167	215	212	215	38.8817	43.6452	35.8089	31.4289	28.3768	32.2609	24.2557	33.9066	26.4765	recql4_brbseq_mef_klhdc3ko_vs_wt	gene
-1.36138	0.013775	0.451154	3.01203	ENSMUSG00000037624	Kcnk2	16526	Kcnk2	1	188940127	189134470	-1	protein_coding	potassium channel subfamily K member 2	43	71	77	22	22	19	35	100	71	3.43533	3.58281	4.07406	5.11634	13.3853	10.6536	8.41126	7.33954	13.6825	recql4_brbseq_mef_klhdc3ko_vs_wt	gene
1.38606	0.0137401	0.451154	2.27325	ENSMUSG00000025314	Ptprj	19271	Ptprj	2	90260098	90410939	-1	protein_coding	protein tyrosine phosphatase receptor type J	15	35	7	27	65	30	26	24	32	4.21609	10.5856	6.43273	3.80071	3.21247	4.80162	2.93416	3.61808	1.24386	recql4_brbseq_mef_klhdc3ko_vs_wt	gene
-0.447733	0.0136374	0.451154	6.62569	ENSMUSG00000029482	Aacs	78894	Aacs	5	125552878	125594474	1	protein_coding	acetoacetyl-CoA synthetase	558	1314	641	591	535	374	509	663	698	92.2856	87.1275	80.1947	74.4061	88.7444	104.735	109.151	135.833	113.902	recql4_brbseq_mef_klhdc3ko_vs_wt	gene
0.701882	0.013764	0.451154	5.81104	ENSMUSG00000032307	Ube2q2	109161	Ube2q2	9	55056138	55114813	1	protein_coding	ubiquitin-conjugating enzyme E2Q family member 2	254	393	262	339	572	340	342	442	246	52.9354	93.1531	72.9043	49.9939	59.1629	36.9125	49.6851	40.6259	46.5559	recql4_brbseq_mef_klhdc3ko_vs_wt	gene
1.21435	0.0136664	0.451154	4.0442	ENSMUSG00000035697	Arhgap45	70719	Arhgap45	10	79852487	79867306	1	protein_coding	Rho GTPase activating protein 45	53	82	87	95	257	92	98	70	76	14.8344	41.8538	19.727	14.3257	9.3697	11.4038	10.3674	8.47665	15.4594	recql4_brbseq_mef_klhdc3ko_vs_wt	gene
0.539232	0.0137594	0.451154	6.11743	ENSMUSG00000042622	Maff	17133	Maff	15	79230821	79243276	1	protein_coding	v-maf musculoaponeurotic fibrosarcoma oncogene family protein F (avian)	333	573	314	449	679	360	470	425	386	70.112	110.579	77.1928	68.7051	56.8875	57.9196	65.1384	59.2332	55.796	recql4_brbseq_mef_klhdc3ko_vs_wt	gene
2.302	0.013574	0.451154	3.45396	ENSMUSG00000023927	Satb1	20230	Satb1	17	52043215	52140318	-1	protein_coding	special AT-rich sequence binding protein 1	18	29	19	75	160	42	68	192	19	11.7114	26.0568	9.00582	9.94031	25.6997	2.85096	3.52099	2.99784	3.37619	recql4_brbseq_mef_klhdc3ko_vs_wt	gene
3.00085	0.0138622	0.451469	1.60062	ENSMUSG00000041540	Sox5	20678	Sox5	6	143774151	144727703	-1	protein_coding	SRY (sex determining region Y)-box 5	5	4	3	28	42	13	51	1	8	4.37224	6.83991	2.78752	7.45523	0.133853	1.20041	0.978054	0.413495	0.533083	recql4_brbseq_mef_klhdc3ko_vs_wt	gene
1.63281	0.0139156	0.451469	5.74535	ENSMUSG00000031586	Rbpms	19663	Rbpms	8	34272671	34419891	-1	protein_coding	RNA binding protein gene with multiple splicing	182	259	101	386	819	234	619	340	126	60.2745	133.378	50.1753	90.486	45.51	18.9064	35.6012	26.7738	17.9471	recql4_brbseq_mef_klhdc3ko_vs_wt	gene
2.34192	0.0139085	0.451469	1.4218	ENSMUSG00000057967	Fgf18	14172	Fgf18	11	33067430	33097400	-1	protein_coding	fibroblast growth factor 18	15	2	4	13	60	19	8	5	3	2.02997	9.77131	4.07406	1.16945	0.669264	0.450152	2.93416	0.206748	0.710777	recql4_brbseq_mef_klhdc3ko_vs_wt	gene
-2.16388	0.0140644	0.455201	0.820475	ENSMUSG00000097232	Gm26854	NA	Gm26854	15	41621456	41652307	-1	lncRNA	predicted gene 26854	11	38	13	7	1	3	6	0	11	1.09306	0.162855	0.643273	0.877086	0	1.65056	2.15172	3.92821	2.31003	recql4_brbseq_mef_klhdc3ko_vs_wt	gene
2.76083	0.0141387	0.456398	3.70129	ENSMUSG00000027102	Hoxd8	15437	Hoxd8	2	74534959	74538277	1	protein_coding	homeobox D8	35	1	38	223	190	53	9	130	28	34.8218	30.9425	11.3645	1.31563	17.4009	4.20142	6.84638	0.103374	6.75238	recql4_brbseq_mef_klhdc3ko_vs_wt	gene
1.93396	0.0141692	0.456398	0.805116	ENSMUSG00000074171	Gm6658	NA	Gm6658	8	91633160	91635044	-1	TEC	predicted gene 6658	6	7	2	9	17	22	11	2	4	1.40536	2.76854	4.71734	1.60799	0.267706	0.600203	1.17366	0.723617	0.355389	recql4_brbseq_mef_klhdc3ko_vs_wt	gene
-0.732328	0.0142962	0.45939	4.61337	ENSMUSG00000061175	Fnip2	329679	Fnip2	3	79363281	79475103	-1	protein_coding	folliculin interacting protein 2	174	195	178	128	94	68	166	218	189	19.9874	15.3084	14.5809	24.266	29.1799	28.3596	34.0363	20.1579	31.6296	recql4_brbseq_mef_klhdc3ko_vs_wt	gene
-0.93339	0.0143315	0.459428	6.21729	ENSMUSG00000039081	Zfp503	218820	Zfp503	14	22034027	22039669	-1	protein_coding	zinc finger protein 503	578	987	446	425	154	286	572	424	536	66.3644	25.0797	61.3254	83.6155	56.7536	80.4272	113.063	102.03	79.2517	recql4_brbseq_mef_klhdc3ko_vs_wt	gene
0.46478	0.014939	0.459558	6.64471	ENSMUSG00000026049	Tex30	75623	Tex30	1	44125773	44141601	-1	protein_coding	testis expressed 30	384	872	473	652	695	585	797	836	530	101.811	113.184	125.438	116.506	111.901	79.5268	75.1145	90.142	84.0494	recql4_brbseq_mef_klhdc3ko_vs_wt	gene
-0.510517	0.0149801	0.459558	6.28796	ENSMUSG00000026657	Frmd4a	209630	Frmd4a	2	4022528	4618854	1	protein_coding	FERM domain containing 4A	361	986	386	338	325	291	639	821	589	52.7792	52.9279	62.3975	93.4097	109.893	88.3798	70.6155	101.927	68.59	recql4_brbseq_mef_klhdc3ko_vs_wt	gene
0.602593	0.0149841	0.459558	5.38574	ENSMUSG00000026887	Mrrf	67871	Mrrf	2	36026401	36080659	1	protein_coding	mitochondrial ribosome recycling factor	176	332	186	263	406	210	290	331	216	41.0679	66.1192	45.0291	42.3925	44.3053	32.4109	34.4275	34.3201	33.0511	recql4_brbseq_mef_klhdc3ko_vs_wt	gene
0.467726	0.0145966	0.459558	5.77431	ENSMUSG00000073775	Kti12	100087	Kti12	4	108704982	108706610	1	protein_coding	KTI12 homolog chromatin associated	214	477	278	418	436	258	395	421	288	65.2713	71.0048	55.3215	57.7415	56.352	43.2146	41.8607	49.3093	49.399	recql4_brbseq_mef_klhdc3ko_vs_wt	gene
0.521844	0.0146664	0.459558	4.90507	ENSMUSG00000039953	Clstn1	65945	Clstn1	4	149670925	149733356	1	protein_coding	calsyntenin 1	137	257	139	247	262	134	176	183	189	38.5694	42.668	28.7329	25.7279	24.4951	28.3596	26.7987	26.5671	24.6995	recql4_brbseq_mef_klhdc3ko_vs_wt	gene
2.41724	0.0145185	0.459558	1.72967	ENSMUSG00000029999	Tgfa	21802	Tgfa	6	86172205	86252701	1	protein_coding	transforming growth factor alpha	10	17	0	31	83	8	13	7	3	4.8407	13.517	1.71539	1.90035	0.93697	0.450152	1.95611	1.75735	0	recql4_brbseq_mef_klhdc3ko_vs_wt	gene
0.821395	0.0148379	0.459558	2.97918	ENSMUSG00000020085	Aifm2	71361	Aifm2	10	61551042	61575039	1	protein_coding	apoptosis-inducing factor mitochondrion-associated 2	40	59	31	55	77	59	35	44	29	8.58834	12.5398	12.651	5.11634	5.88952	4.35147	7.82443	6.09906	5.50852	recql4_brbseq_mef_klhdc3ko_vs_wt	gene
-0.544938	0.014948	0.459558	4.70251	ENSMUSG00000020309	Chac2	68044	Chac2	11	30926707	30936350	-1	protein_coding	ChaC cation transport regulator 2	170	347	139	151	122	94	168	172	177	23.5789	19.8683	20.1559	24.5584	23.0227	26.559	33.2538	35.8707	24.6995	recql4_brbseq_mef_klhdc3ko_vs_wt	gene
0.307446	0.0147784	0.459558	10.7786	ENSMUSG00000020372	Rack1	14694	Rack1	11	48691159	48697261	1	protein_coding	receptor for activated C kinase 1	8201	15362	8806	11681	13019	8703	11958	13484	11174	1824.01	2120.21	1866.14	1748.03	1804.87	1676.67	1604.2	1588.03	1564.78	recql4_brbseq_mef_klhdc3ko_vs_wt	gene
1.70013	0.014435	0.459558	4.00216	ENSMUSG00000052632	Asap2	211914	Asap2	12	21040460	21320172	1	protein_coding	ArfGAP with SH3 domain ankyrin repeat and PH domain 2	39	76	55	101	334	41	96	82	78	15.7713	54.3936	8.7914	14.0334	10.9759	11.704	7.62882	7.85641	9.77319	recql4_brbseq_mef_klhdc3ko_vs_wt	gene
-0.409474	0.0148722	0.459558	5.43991	ENSMUSG00000041236	Vps41	218035	Vps41	13	18901456	19050981	1	protein_coding	VPS41 HOPS complex subunit	249	429	280	245	200	163	290	370	316	38.2571	32.571	34.9512	42.3925	49.5255	47.416	48.7071	44.3474	49.7544	recql4_brbseq_mef_klhdc3ko_vs_wt	gene
1.66151	0.014384	0.459558	0.338986	ENSMUSG00000022102	Dok2	13449	Dok2	14	71003476	71015935	1	protein_coding	docking protein 2	1	7	4	8	15	9	1	5	5	1.24921	2.44283	1.92982	0.146181	0.669264	0.750253	0.195611	0.723617	0.710777	recql4_brbseq_mef_klhdc3ko_vs_wt	gene
1.24185	0.014698	0.459558	5.00098	ENSMUSG00000072568	Lratd2	399603	Lratd2	15	60690843	60725627	-1	protein_coding	LRAT domain containing 1	58	329	127	265	505	180	74	171	139	41.3802	82.2418	38.5964	10.8174	22.8888	20.857	11.3454	34.01	22.5672	recql4_brbseq_mef_klhdc3ko_vs_wt	gene
-0.684197	0.0148793	0.459558	3.74592	ENSMUSG00000039789	Zfp597	71063	Zfp597	16	3676185	3702425	-1	protein_coding	zinc finger protein 597	79	179	84	52	72	49	105	83	82	8.11988	11.7256	10.5068	15.349	11.1098	12.3042	15.4533	18.5039	14.9263	recql4_brbseq_mef_klhdc3ko_vs_wt	gene
0.356757	0.0146124	0.459558	8.35117	ENSMUSG00000076258	ENSMUSG00000076258	NA	NA	NA	NA	NA	NA	NA	NA	1520	2437	1498	2226	2209	1507	2409	2437	2733	347.593	359.747	323.138	352.15	326.199	410.088	297.328	251.922	266.186	recql4_brbseq_mef_klhdc3ko_vs_wt	gene
-1.41038	0.0147507	0.459558	2.46538	ENSMUSG00000046387	Pcdhb17	93888	Pcdhb17	18	37617848	37622507	1	protein_coding	protocadherin beta 17	35	116	42	10	18	29	12	29	28	1.56152	2.93139	6.21831	1.75417	3.88173	4.20142	6.84638	11.9914	7.46316	recql4_brbseq_mef_klhdc3ko_vs_wt	gene
0.403779	0.0148259	0.459558	5.58511	ENSMUSG00000042729	Wdr74	107071	Wdr74	19	8713191	8717988	1	protein_coding	WD repeat domain 74	237	366	235	331	369	242	324	350	301	51.6862	60.0935	51.8907	47.3626	46.8485	45.1652	46.3598	37.8348	41.7582	recql4_brbseq_mef_klhdc3ko_vs_wt	gene
-2.01106	0.0148667	0.459558	3.93011	ENSMUSG00000052920	Prkg1	19091	Prkg1	19	30541889	31742433	-1	protein_coding	protein kinase cGMP-dependent type I	79	469	46	70	13	24	93	134	78	10.9306	2.11712	5.14618	13.5948	17.9363	11.704	15.4533	48.4823	8.17394	recql4_brbseq_mef_klhdc3ko_vs_wt	gene
0.546838	0.0144463	0.459558	6.772	ENSMUSG00000025190	Got1	14718	Got1	19	43488191	43513044	-1	protein_coding	glutamic-oxaloacetic transaminase 1 soluble	436	1054	493	691	1022	619	789	603	638	107.901	166.438	132.729	115.337	80.7133	95.7323	85.2863	108.956	87.6033	recql4_brbseq_mef_klhdc3ko_vs_wt	gene
0.637949	0.0150301	0.459738	6.7242	ENSMUSG00000032902	Slc16a1	20501	Slc16a1	3	104545984	104565778	1	protein_coding	solute carrier family 16 (monocarboxylic acid transporters) member 1	366	854	669	644	1002	768	586	588	514	100.562	163.181	164.678	85.6621	78.7055	77.126	71.5935	88.2812	118.877	recql4_brbseq_mef_klhdc3ko_vs_wt	gene
1.45464	0.0150583	0.459738	3.25287	ENSMUSG00000008734	Gprc5b	64297	Gprc5b	7	118571270	118594434	-1	protein_coding	G protein-coupled receptor family C group 5 member B	44	45	21	41	143	70	66	42	43	6.40221	23.2883	15.0097	9.64795	5.62182	6.45218	8.60687	4.65182	3.73158	recql4_brbseq_mef_klhdc3ko_vs_wt	gene
1.18489	0.0150993	0.459947	4.03833	ENSMUSG00000000253	Gmpr	66355	Gmpr	13	45660920	45707276	1	protein_coding	guanosine monophosphate reductase	62	64	92	95	236	104	78	95	70	14.8344	38.4338	22.3001	11.4021	12.716	10.5035	12.1279	6.61592	16.3479	recql4_brbseq_mef_klhdc3ko_vs_wt	gene
-0.822014	0.0153381	0.46125	5.16288	ENSMUSG00000027784	Ppm1l	242083	Ppm1l	3	69224194	69468135	1	protein_coding	protein phosphatase 1 (formerly 2C)-like	264	345	246	169	135	113	268	177	357	26.3896	21.9854	24.23	39.1765	23.692	53.5681	51.6412	35.664	43.7128	recql4_brbseq_mef_klhdc3ko_vs_wt	gene
0.491096	0.0153228	0.46125	6.09048	ENSMUSG00000058446	Znrf2	387524	Znrf2	6	54793901	54870485	1	protein_coding	zinc and ring finger 2	295	572	399	462	646	385	423	391	323	72.142	105.204	82.5534	61.8346	52.3365	48.4664	57.7052	59.1298	70.9	recql4_brbseq_mef_klhdc3ko_vs_wt	gene
-1.09871	0.0152479	0.46125	3.74187	ENSMUSG00000035642	Aamdc	66273	Aamdc	7	97199538	97228704	-1	protein_coding	adipogenesis associated Mth938 domain containing	117	110	89	69	25	35	99	106	111	10.7745	4.07138	7.50485	14.4719	14.1884	16.6556	22.8865	11.3711	15.8148	recql4_brbseq_mef_klhdc3ko_vs_wt	gene
-1.27955	0.0155916	0.46125	2.60319	ENSMUSG00000030761	Myo7a	17921	Myo7a	7	97700267	97768731	-1	protein_coding	myosin VIIA	31	60	72	30	13	14	42	33	44	4.68455	2.11712	3.00194	6.1396	4.41714	6.60223	6.06393	6.20243	12.794	recql4_brbseq_mef_klhdc3ko_vs_wt	gene
2.62706	0.0153679	0.46125	1.04995	ENSMUSG00000109697	Gm34030	NA	Gm34030	8	57784724	57787620	-1	lncRNA	predicted gene 34030	1	0	13	52	20	4	5	1	3	8.11988	3.2571	0.857697	0.730905	0.133853	0.450152	0.195611	0	2.31003	recql4_brbseq_mef_klhdc3ko_vs_wt	gene
-1.37353	0.0154898	0.46125	1.32473	ENSMUSG00000111511	6720432D03Rik	77740	6720432D03Rik	9	41714461	41787564	-1	lncRNA	RIKEN cDNA 6720432D03 gene	16	36	15	8	5	8	20	9	15	1.24921	0.814275	1.71539	2.92362	1.20468	2.25076	3.12977	3.72146	2.66541	recql4_brbseq_mef_klhdc3ko_vs_wt	gene
0.723724	0.015368	0.46125	4.76151	ENSMUSG00000032402	Smad3	17127	Smad3	9	63554049	63665276	-1	protein_coding	SMAD family member 3	98	185	142	192	268	135	151	240	138	29.9811	43.6452	28.9473	22.0733	32.1247	20.707	19.1699	19.1242	25.2326	recql4_brbseq_mef_klhdc3ko_vs_wt	gene
2.45615	0.0154886	0.46125	1.86184	ENSMUSG00000034255	Arhgap27	544817	Arhgap27	11	103222323	103254518	-1	protein_coding	Rho GTPase activating protein 27	15	5	5	14	81	23	13	24	4	2.18612	13.1913	4.93176	1.90035	3.21247	0.600203	2.93416	0.516869	0.888472	recql4_brbseq_mef_klhdc3ko_vs_wt	gene
0.83372	0.0156559	0.46125	2.88085	ENSMUSG00000036136	Fam110c	104943	Fam110c	12	31123860	31130250	1	protein_coding	family with sequence similarity 110 member C	34	49	26	52	62	48	34	48	50	8.11988	10.097	10.2924	4.97015	6.42494	7.50253	6.65077	5.06532	4.62005	recql4_brbseq_mef_klhdc3ko_vs_wt	gene
2.93603	0.0154194	0.46125	0.415799	ENSMUSG00000002799	Jag2	16450	Jag2	12	112871439	112893396	-1	protein_coding	jagged 2	6	0	1	2	33	12	1	1	0	0.312303	5.37422	2.57309	0.146181	0.133853	0	1.17366	0	0.177694	recql4_brbseq_mef_klhdc3ko_vs_wt	gene
-1.16367	0.015556	0.46125	2.32709	ENSMUSG00000113204	Gm46430	108168101	Gm46430	13	74727467	74766064	-1	lncRNA	predicted gene 46430	23	66	22	18	13	9	53	53	33	2.81073	2.11712	1.92982	7.74759	7.0942	4.95167	4.49905	6.82267	3.90927	recql4_brbseq_mef_klhdc3ko_vs_wt	gene
0.376758	0.0156452	0.46125	8.3105	ENSMUSG00000022346	Myc	17869	Myc	15	61857240	61862223	1	protein_coding	myelocytomatosis oncogene	1401	2907	1575	2467	2296	1563	1708	2426	2189	385.226	373.915	335.145	249.677	324.727	328.461	274.051	300.508	279.869	recql4_brbseq_mef_klhdc3ko_vs_wt	gene
-1.06232	0.0156559	0.46125	3.30665	ENSMUSG00000043391	2510009E07Rik	72190	2510009E07Rik	16	21467795	21513415	-1	protein_coding	RIKEN cDNA 2510009E07 gene	50	131	80	51	17	34	66	62	85	7.96373	2.76854	7.29043	9.64795	8.29888	12.7543	9.78054	13.542	14.2155	recql4_brbseq_mef_klhdc3ko_vs_wt	gene
-0.408463	0.0154962	0.46125	6.30917	ENSMUSG00000056515	Rab31	106572	Rab31	17	65958724	66079747	-1	protein_coding	RAB31 member RAS oncogene family	433	853	555	427	381	342	519	514	622	66.6767	62.0478	73.3331	75.8679	68.8004	93.3315	84.6995	88.1779	98.6203	recql4_brbseq_mef_klhdc3ko_vs_wt	gene
-0.298384	0.0152653	0.46125	7.96332	ENSMUSG00000024480	Ap3s1	11777	Ap3s1	18	46874943	46923893	1	protein_coding	adaptor-related protein complex 3 sigma 1 subunit	1271	2798	1580	1480	1285	1009	1901	1901	1583	231.104	209.269	216.354	277.89	254.454	237.53	248.621	289.24	280.757	recql4_brbseq_mef_klhdc3ko_vs_wt	gene
1.73491	0.0157566	0.463201	7.58368	ENSMUSG00000028776	Tinagl1	94242	Tinagl1	4	130058247	130068915	-1	protein_coding	tubulointerstitial nephritis antigen-like 1	890	340	610	1454	3810	866	716	1257	598	227.044	620.478	185.692	104.666	168.253	89.7303	174.094	35.1471	108.394	recql4_brbseq_mef_klhdc3ko_vs_wt	gene
2.83904	0.01582	0.464053	2.16616	ENSMUSG00000026365	Cfh	12628	Cfh	1	140012446	140111502	-1	protein_coding	complement component factor h	23	5	1	6	125	47	4	3	7	0.936909	20.3569	10.0779	0.584724	0.401558	1.05035	4.49905	0.516869	0.177694	recql4_brbseq_mef_klhdc3ko_vs_wt	gene
2.04473	0.0158653	0.464371	1.25472	ENSMUSG00000036553	Sh3tc1	231147	Sh3tc1	5	35854524	35897331	-1	protein_coding	SH3 domain and tetratricopeptide repeats 1	8	4	10	14	51	13	10	3	2	2.18612	8.30561	2.78752	1.46181	0.401558	0.300101	1.56489	0.413495	1.77694	recql4_brbseq_mef_klhdc3ko_vs_wt	gene
0.854169	0.0160571	0.468966	8.27992	ENSMUSG00000024646	Cyb5a	109672	Cyb5a	18	84856829	84897996	1	protein_coding	cytochrome b5 type A (microsomal)	1134	2183	1661	2137	4057	1526	1328	2368	1411	333.696	660.703	327.212	194.128	316.963	211.721	221.823	225.665	295.15	recql4_brbseq_mef_klhdc3ko_vs_wt	gene
-0.384377	0.0163231	0.46941	5.36441	ENSMUSG00000038079	Tmem237	381259	Tmem237	1	59139749	59159567	-1	protein_coding	transmembrane protein 237	229	501	242	211	211	181	282	299	275	32.948	34.3624	38.8108	41.223	40.022	41.2639	44.7949	51.7903	43.002	recql4_brbseq_mef_klhdc3ko_vs_wt	gene
1.39367	0.0162635	0.46941	1.46327	ENSMUSG00000026166	Ccl20	20297	Ccl20	1	83094487	83096888	1	protein_coding	chemokine (C-C motif) ligand 20	5	9	17	26	25	18	13	9	16	4.05994	4.07138	3.85964	1.90035	1.20468	2.40081	0.978054	0.930364	3.0208	recql4_brbseq_mef_klhdc3ko_vs_wt	gene
2.06653	0.0163455	0.46941	1.07701	ENSMUSG00000089809	Rasgef1b	320292	Rasgef1b	5	99365285	99876924	-1	protein_coding	RasGEF domain family member 1B	3	8	4	8	33	12	20	4	11	1.24921	5.37422	2.57309	2.92362	0.535411	1.65056	0.586832	0.826991	0.710777	recql4_brbseq_mef_klhdc3ko_vs_wt	gene
0.89606	0.0162406	0.46941	4.34378	ENSMUSG00000029270	Dipk1a	67266	Dipk1a	5	108055919	108134951	-1	protein_coding	divergent protein kinase domain 1A	69	226	61	168	210	140	101	68	120	26.2335	34.1996	30.0194	14.7643	9.10199	18.0061	13.4971	23.3625	10.8394	recql4_brbseq_mef_klhdc3ko_vs_wt	gene
-1.68962	0.0163512	0.46941	0.464481	ENSMUSG00000072915	Gm12258	108167848	Gm12258	11	58737984	58752782	1	protein_coding	predicted gene 12258	10	18	8	1	5	3	3	7	9	0.156152	0.814275	0.643273	0.438543	0.93697	1.35046	1.95611	1.86073	1.42155	recql4_brbseq_mef_klhdc3ko_vs_wt	gene
-0.825599	0.0162498	0.46941	8.83626	ENSMUSG00000021186	Fbln5	23876	Fbln5	12	101712824	101785314	-1	protein_coding	fibulin 5	3561	4236	3607	2926	1223	1558	2612	3264	3512	456.899	199.172	334.073	381.825	436.896	526.978	696.57	437.892	640.943	recql4_brbseq_mef_klhdc3ko_vs_wt	gene
-0.470052	0.0161993	0.46941	6.23986	ENSMUSG00000060166	Zdhhc8	27801	Zdhhc8	16	18038617	18053000	-1	protein_coding	zinc finger DHHC domain containing 8	426	1023	606	488	380	343	370	355	455	76.202	61.8849	73.5476	54.087	47.5178	68.273	83.3302	105.751	107.683	recql4_brbseq_mef_klhdc3ko_vs_wt	gene
0.322352	0.0162652	0.46941	7.22991	ENSMUSG00000035885	Cox8a	12868	Cox8a	19	7192518	7194981	-1	protein_coding	cytochrome c oxidase subunit 8A	702	1165	777	992	1085	729	1016	1194	1034	154.902	176.698	156.315	148.52	159.82	155.152	137.319	120.431	138.068	recql4_brbseq_mef_klhdc3ko_vs_wt	gene
-0.35299	0.0164433	0.469593	6.81632	ENSMUSG00000038400	Pmepa1	65112	Pmepa1	2	173066251	173118326	-1	protein_coding	prostate transmembrane protein androgen induced 1	627	1049	712	524	584	464	808	989	848	81.8234	95.1074	99.4929	118.114	132.38	127.243	122.648	108.439	126.518	recql4_brbseq_mef_klhdc3ko_vs_wt	gene
0.307389	0.0164878	0.469593	8.22641	ENSMUSG00000047187	Rab2a	59021	Rab2a	4	8535644	8607778	1	protein_coding	RAB2A member RAS oncogene family	1400	2991	1461	2013	2307	1582	1848	2065	1819	314.333	375.707	339.219	270.143	276.406	272.942	273.855	309.191	259.611	recql4_brbseq_mef_klhdc3ko_vs_wt	gene
-0.442616	0.0164972	0.469593	5.68939	ENSMUSG00000020170	Frs2	327826	Frs2	10	116905332	116984439	-1	protein_coding	fibroblast growth factor receptor substrate 2	281	541	366	269	289	178	376	331	397	42.0048	47.0651	38.1675	54.9641	44.3053	59.5701	54.9666	55.9252	65.0361	recql4_brbseq_mef_klhdc3ko_vs_wt	gene
1.18278	0.0164836	0.469593	3.00384	ENSMUSG00000022353	Mtss1	211401	Mtss1	15	58813083	58953854	-1	protein_coding	MTSS I-BAR domain containing 1	43	39	28	69	91	54	25	62	21	10.7745	14.8198	11.5789	3.65453	8.29888	3.15106	8.41126	4.03158	4.97544	recql4_brbseq_mef_klhdc3ko_vs_wt	gene
-1.18559	0.0166022	0.470822	6.88795	ENSMUSG00000001020	S100a4	20198	S100a4	3	90511078	90513352	1	protein_coding	S100 calcium binding protein A4	1033	1101	1151	361	283	586	478	701	1014	56.3707	46.088	125.653	69.8745	93.8308	152.151	202.066	113.815	204.526	recql4_brbseq_mef_klhdc3ko_vs_wt	gene
-0.922992	0.0166103	0.470822	6.44877	ENSMUSG00000022887	Masp1	17174	Masp1	16	23268167	23339565	-1	protein_coding	mannan-binding lectin serine peptidase 1	546	1316	834	607	223	338	373	369	576	94.784	36.3167	72.4754	54.5255	49.3917	86.4292	106.803	136.04	148.197	recql4_brbseq_mef_klhdc3ko_vs_wt	gene
1.01313	0.0169389	0.472186	4.59998	ENSMUSG00000027074	Slc43a3	58207	Slc43a3	2	84766923	84788853	1	protein_coding	solute carrier family 43 member 3	78	181	114	123	356	144	108	147	117	19.2066	57.9764	30.8771	15.7875	19.6764	17.5559	15.2576	18.7107	20.2572	recql4_brbseq_mef_klhdc3ko_vs_wt	gene
-1.20813	0.0168305	0.472186	1.27562	ENSMUSG00000061143	Maml3	433586	Maml3	3	51593328	52012497	-1	protein_coding	mastermind like transcriptional coactivator 3	10	33	22	10	7	6	14	12	13	1.56152	1.13999	1.28655	2.04653	1.60623	1.95066	1.95611	3.41134	3.90927	recql4_brbseq_mef_klhdc3ko_vs_wt	gene
-1.27072	0.0168933	0.472186	4.22433	ENSMUSG00000060572	Mfap2	17150	Mfap2	4	140737729	140743295	1	protein_coding	microfibrillar-associated protein 2	77	336	109	107	31	31	133	201	140	16.7082	5.04851	6.64716	19.4421	26.9044	21.0071	15.062	34.7336	19.3687	recql4_brbseq_mef_klhdc3ko_vs_wt	gene
-4.21458	0.0168198	0.472186	5.46866	ENSMUSG00000032532	Cck	12424	Cck	9	121318890	121324760	-1	protein_coding	cholecystokinin	1469	98	25	38	41	13	64	312	171	5.93376	6.67706	2.78752	9.35558	41.7621	25.6587	287.352	10.1306	4.44236	recql4_brbseq_mef_klhdc3ko_vs_wt	gene
-0.394897	0.0168967	0.472186	8.2129	ENSMUSG00000040249	Lrp1	16971	Lrp1	10	127374030	127457017	-1	protein_coding	low density lipoprotein receptor-related protein 1	1610	3814	1968	1740	1429	1356	1912	1703	2063	271.704	232.72	290.759	279.498	227.951	309.555	314.933	394.268	349.702	recql4_brbseq_mef_klhdc3ko_vs_wt	gene
3.3308	0.0168502	0.472186	0.839955	ENSMUSG00000017607	Tns4	217169	Tns4	11	98956504	98980132	-1	protein_coding	tensin 4	0	0	8	0	50	20	1	0	1	0	8.14275	4.28849	0.146181	0	0.150051	0	0	1.42155	recql4_brbseq_mef_klhdc3ko_vs_wt	gene
0.384468	0.0167099	0.472186	5.48186	ENSMUSG00000015120	Ube2i	22196	Ube2i	17	25480890	25493596	-1	protein_coding	ubiquitin-conjugating enzyme E2I	193	394	220	301	349	222	325	307	278	47.0016	56.8364	47.6022	47.5088	41.0928	41.7141	37.7529	40.7293	39.0927	recql4_brbseq_mef_klhdc3ko_vs_wt	gene
1.47097	0.0169338	0.472186	4.92643	ENSMUSG00000024376	Epb41l4a	13824	Epb41l4a	18	33929380	34140019	-1	protein_coding	erythrocyte membrane protein band 4.1 like 4a	118	118	55	277	326	108	408	230	103	43.254	53.0908	23.1578	59.6419	30.7861	15.4552	23.0821	12.1981	9.77319	recql4_brbseq_mef_klhdc3ko_vs_wt	gene
-0.547918	0.017018	0.472435	6.97676	ENSMUSG00000022791	Tnk2	51789	Tnk2	16	32462692	32502311	1	protein_coding	tyrosine kinase non-receptor 2	618	1721	1072	607	684	581	878	678	627	94.784	111.393	124.581	128.347	90.7522	94.0818	120.887	177.906	190.488	recql4_brbseq_mef_klhdc3ko_vs_wt	gene
-0.917018	0.016995	0.472435	3.31428	ENSMUSG00000054951	9130008F23Rik	71583	9130008F23Rik	17	41186373	41191450	-1	protein_coding	RIKEN cDNA 9130008F23 gene	69	102	64	52	26	27	99	65	67	8.11988	4.23423	5.78946	14.4719	8.70043	10.0534	13.4971	10.5441	11.3724	recql4_brbseq_mef_klhdc3ko_vs_wt	gene
-2.59529	0.0170937	0.472495	2.91466	ENSMUSG00000026574	Dpt	56429	Dpt	1	164624213	164651835	1	protein_coding	dermatopontin	19	75	103	6	6	15	124	69	19	0.936909	0.977131	3.21637	18.1264	9.23584	2.85096	3.7166	7.75304	18.3025	recql4_brbseq_mef_klhdc3ko_vs_wt	gene
0.542935	0.0173851	0.472495	5.59397	ENSMUSG00000026991	Pkp4	227937	Pkp4	2	58991194	59185552	1	protein_coding	plakophilin 4	159	429	218	312	410	230	365	423	284	48.7193	66.7706	49.3176	53.3561	56.6197	42.6144	31.1021	44.3474	38.7374	recql4_brbseq_mef_klhdc3ko_vs_wt	gene
-2.25488	0.0175115	0.472495	2.43156	ENSMUSG00000070691	Runx3	12399	Runx3	4	134847963	134905301	1	protein_coding	runt related transcription factor 3	47	212	21	3	7	33	0	4	8	0.468455	1.13999	7.076	0	0.535411	1.20041	9.19371	21.9153	3.73158	recql4_brbseq_mef_klhdc3ko_vs_wt	gene
0.610432	0.0172857	0.472495	5.93485	ENSMUSG00000050732	Vamp8	22320	Vamp8	6	72362206	72367686	-1	protein_coding	vesicle-associated membrane protein 8	298	390	290	546	454	304	499	421	290	85.2587	73.9362	65.185	72.9443	56.352	43.5147	58.292	40.3158	51.5314	recql4_brbseq_mef_klhdc3ko_vs_wt	gene
-0.920093	0.0174278	0.472495	4.27678	ENSMUSG00000037552	Plekhg2	101497	Plekhg2	7	28059029	28072024	-1	protein_coding	pleckstrin homology domain containing family G (with RhoGef domain) member 2	140	215	105	82	54	66	96	224	156	12.8044	8.79418	14.152	14.0334	29.983	23.4079	27.3855	22.2254	18.6579	recql4_brbseq_mef_klhdc3ko_vs_wt	gene
0.349874	0.0174975	0.472495	7.46763	ENSMUSG00000036427	Gpi1	14751	Gpi1	7	33900755	33929761	-1	protein_coding	glucose-6-phosphate isomerase 1	786	1391	990	1206	1331	885	1200	1401	1052	188.319	216.76	189.766	175.417	187.528	157.853	153.75	143.793	175.917	recql4_brbseq_mef_klhdc3ko_vs_wt	gene
1.81775	0.0174245	0.472495	4.78111	ENSMUSG00000030560	Ctsc	13032	Ctsc	7	87927293	87960096	1	protein_coding	cathepsin C	49	69	69	135	282	146	165	584	92	21.0805	45.9251	31.306	24.1199	78.17	13.8047	9.58493	7.13279	12.2609	recql4_brbseq_mef_klhdc3ko_vs_wt	gene
1.84167	0.0173875	0.472495	2.6222	ENSMUSG00000031937	Vstm5	69137	Vstm5	9	15150341	15170712	1	protein_coding	V-set and transmembrane domain containing 5	13	31	14	47	101	26	22	73	12	7.33912	16.4484	5.57503	3.21598	9.77126	1.80061	2.54294	3.20459	2.48772	recql4_brbseq_mef_klhdc3ko_vs_wt	gene
-0.595318	0.0173281	0.472495	5.39903	ENSMUSG00000008429	Herpud2	80517	Herpud2	9	25019428	25063116	-1	protein_coding	HERPUD family member 2	309	506	216	228	198	143	276	384	236	35.6026	32.2453	30.6627	40.346	51.3995	35.412	60.4437	52.3072	38.382	recql4_brbseq_mef_klhdc3ko_vs_wt	gene
0.446895	0.0171881	0.472495	5.3996	ENSMUSG00000000295	Hddc2	69692	Hddc2	10	31189379	31204200	1	protein_coding	HD domain containing 2	181	331	206	262	345	212	323	316	258	40.9117	56.185	45.458	47.2165	42.2975	38.7131	35.4055	34.2167	36.605	recql4_brbseq_mef_klhdc3ko_vs_wt	gene
-0.783385	0.0174817	0.472495	4.3253	ENSMUSG00000051790	Nlgn2	216856	Nlgn2	11	69713948	69728610	-1	protein_coding	neuroligin 2	103	320	118	123	69	58	134	171	119	19.2066	11.237	12.4366	19.5883	22.8888	17.856	20.1479	33.0796	20.9679	recql4_brbseq_mef_klhdc3ko_vs_wt	gene
0.993428	0.017445	0.472495	4.05525	ENSMUSG00000017314	Mpp2	50997	Mpp2	11	101947841	101979341	-1	protein_coding	membrane protein palmitoylated 2 (MAGUK p55 subfamily member 2)	77	125	49	104	232	82	92	90	86	16.2398	37.7824	17.5828	13.4487	12.0468	12.9044	15.062	12.9217	8.70702	recql4_brbseq_mef_klhdc3ko_vs_wt	gene
-0.499973	0.0174033	0.472495	4.74695	ENSMUSG00000035765	Dym	69190	Dym	18	75151852	75420035	1	protein_coding	dymeclin	160	326	139	144	114	102	208	219	177	22.4858	18.5655	21.8713	30.4056	29.3138	26.559	31.2977	33.6999	24.6995	recql4_brbseq_mef_klhdc3ko_vs_wt	gene
-1.08342	0.0173424	0.472495	5.83929	ENSMUSG00000031380	Vegfd	14205	Vegfd	X	163156374	163185646	1	protein_coding	vascular endothelial growth factor D	432	673	432	343	86	186	294	447	478	53.56	14.0055	39.8829	42.9772	59.8322	71.7242	84.5039	69.5706	76.7639	recql4_brbseq_mef_klhdc3ko_vs_wt	gene
0.851282	0.0177404	0.477096	2.16522	ENSMUSG00000010154	Spire2	234857	Spire2	8	124059452	124096254	1	protein_coding	spire type actin nucleation factor 2	16	35	23	45	36	30	23	17	14	7.02682	5.86278	6.43273	3.36216	2.2755	2.10071	3.12977	3.61808	4.08697	recql4_brbseq_mef_klhdc3ko_vs_wt	gene
0.981945	0.0177529	0.477096	3.09677	ENSMUSG00000053799	Exoc6	107371	Exoc6	19	37509327	37672507	1	protein_coding	exocyst complex component 6	33	54	41	46	101	64	50	35	40	7.18297	16.4484	13.7232	7.30905	4.68485	6.00203	6.45516	5.58219	7.28547	recql4_brbseq_mef_klhdc3ko_vs_wt	gene
-3.0271	0.0177914	0.477177	1.27552	ENSMUSG00000058427	Cxcl2	20310	Cxcl2	5	91051730	91053797	1	protein_coding	chemokine (C-X-C motif) ligand 2	9	15	54	4	4	0	15	2	18	0.624606	0.65142	0	2.19272	0.267706	2.70091	1.7605	1.55061	9.59549	recql4_brbseq_mef_klhdc3ko_vs_wt	gene
0.679832	0.0178816	0.4777	5.6314	ENSMUSG00000034903	Cobll1	319876	Cobll1	2	64918683	65069747	-1	protein_coding	Cobl-like 1	207	389	228	357	515	239	392	234	283	55.7461	83.8704	51.2474	57.303	31.3216	42.4643	40.4914	40.2124	40.5143	recql4_brbseq_mef_klhdc3ko_vs_wt	gene
-2.54314	0.0178818	0.4777	2.30048	ENSMUSG00000020140	Lgr5	14160	Lgr5	10	115286216	115423685	-1	protein_coding	leucine rich repeat containing G protein coupled receptor 5	19	48	103	15	4	6	6	21	46	2.34227	0.65142	1.28655	0.877086	2.81091	6.90233	3.7166	4.96194	18.3025	recql4_brbseq_mef_klhdc3ko_vs_wt	gene
-1.63967	0.0179343	0.478152	1.37254	ENSMUSG00000054893	Zfp667	384763	Zfp667	7	6289578	6310882	1	protein_coding	zinc finger protein 667	17	18	14	8	1	4	22	25	26	1.24921	0.162855	0.857697	3.21598	3.34632	3.90132	3.32538	1.86073	2.48772	recql4_brbseq_mef_klhdc3ko_vs_wt	gene
-0.639791	0.0180133	0.47931	5.22853	ENSMUSG00000031367	Ap1s2	108012	Ap1s2	X	162692013	162716662	1	protein_coding	adaptor-related protein complex 1 sigma 2 subunit	230	412	246	177	132	161	294	212	326	27.6388	21.4969	34.5223	42.9772	28.3768	48.9165	44.9905	42.59	43.7128	recql4_brbseq_mef_klhdc3ko_vs_wt	gene
0.601165	0.0181563	0.481213	8.36851	ENSMUSG00000032531	Amotl2	56332	Amotl2	9	102593871	102610617	1	protein_coding	angiomotin-like 2	1123	2945	1510	2646	2731	1523	2334	3107	1562	413.177	444.757	326.568	341.186	415.881	234.379	219.671	304.436	268.318	recql4_brbseq_mef_klhdc3ko_vs_wt	gene
1.40122	0.0181214	0.481213	4.12181	ENSMUSG00000031112	Stk26	70415	Stk26	X	49929924	49981974	1	protein_coding	serine/threonine kinase 26	40	132	75	93	347	96	55	48	86	14.5221	56.5107	20.5847	8.03996	6.42494	12.9044	7.82443	13.6453	13.3271	recql4_brbseq_mef_klhdc3ko_vs_wt	gene
6.32418	0.0182311	0.482223	0.254212	ENSMUSG00000073125	Xlr3b	574437	Xlr3b	X	72235813	72246536	1	protein_coding	X-linked lymphocyte-regulated 3B	0	0	0	15	7	4	0	7	18	2.34227	1.13999	0.857697	0	0.93697	2.70091	0	0	0	recql4_brbseq_mef_klhdc3ko_vs_wt	gene
1.91444	0.018266	0.482223	1.71411	ENSMUSG00000082229	Nap1l2	17954	Nap1l2	X	102227782	102230246	-1	protein_coding	nucleosome assembly protein 1-like 2	11	12	0	17	42	14	30	27	19	2.65458	6.83991	3.00194	4.38543	3.61403	2.85096	2.15172	1.24049	0	recql4_brbseq_mef_klhdc3ko_vs_wt	gene
-1.60696	0.0183084	0.482397	6.39338	ENSMUSG00000024598	Fbn2	14119	Fbn2	18	58141695	58343559	-1	protein_coding	fibrillin 2	416	1877	472	387	93	193	290	1119	573	60.4307	15.1455	41.3839	42.3925	149.781	85.979	81.3741	194.033	83.8717	recql4_brbseq_mef_klhdc3ko_vs_wt	gene
0.421649	0.0186652	0.48988	4.97011	ENSMUSG00000043872	Zmym1	68310	Zmym1	4	126940887	126954945	-1	protein_coding	zinc finger MYM domain containing 1	123	291	154	227	209	182	215	233	178	35.4464	34.0367	39.0252	31.4289	31.1877	26.709	24.0601	30.0818	27.3649	recql4_brbseq_mef_klhdc3ko_vs_wt	gene
0.415677	0.0186479	0.48988	5.77957	ENSMUSG00000039959	Hip1	215114	Hip1	5	135435385	135573974	-1	protein_coding	huntingtin interacting protein 1	259	474	245	343	441	295	379	419	320	53.56	71.8191	63.2552	55.4026	56.0843	48.0162	50.6632	48.9992	43.5351	recql4_brbseq_mef_klhdc3ko_vs_wt	gene
1.11394	0.0187939	0.491342	5.46705	ENSMUSG00000032369	Plscr1	22038	Plscr1	9	92131803	92154331	1	protein_coding	phospholipid scramblase 1	134	329	212	296	679	242	318	132	162	46.2209	110.579	51.8907	46.4856	17.6686	24.3082	26.2118	34.01	37.6712	recql4_brbseq_mef_klhdc3ko_vs_wt	gene
0.596636	0.0187617	0.491342	4.7775	ENSMUSG00000021262	Evl	14026	Evl	12	108520979	108654775	1	protein_coding	Ena-vasodilator stimulated phosphoprotein	111	255	93	235	214	118	187	216	173	36.6956	34.851	25.3021	27.3358	28.9122	25.9588	21.7128	26.3603	16.5256	recql4_brbseq_mef_klhdc3ko_vs_wt	gene
0.311236	0.0189722	0.494086	7.4674	ENSMUSG00000028873	Cdca8	52276	Cdca8	4	124812258	124833104	-1	protein_coding	cell division cycle associated 8	837	1610	869	1209	1343	866	1267	1276	1036	188.787	218.714	185.692	185.211	170.796	155.452	163.726	166.432	154.416	recql4_brbseq_mef_klhdc3ko_vs_wt	gene
2.49461	0.0189595	0.494086	1.72821	ENSMUSG00000024697	Gna14	14675	Gna14	19	16413126	16588184	1	protein_coding	guanine nucleotide binding protein alpha 14	3	6	12	54	22	25	1	42	5	8.43218	3.58281	5.36061	0.146181	5.62182	0.750253	0.586832	0.620243	2.13233	recql4_brbseq_mef_klhdc3ko_vs_wt	gene
-0.504572	0.0190181	0.494323	5.80033	ENSMUSG00000044906	4930503L19Rik	269033	4930503L19Rik	18	70585283	70605580	-1	protein_coding	RIKEN cDNA 4930503L19 gene	313	750	290	252	268	235	458	370	395	39.3502	43.6452	50.3897	66.9509	49.5255	59.27	61.2262	77.5304	51.5314	recql4_brbseq_mef_klhdc3ko_vs_wt	gene
0.978208	0.0191058	0.495646	4.15938	ENSMUSG00000020357	Flt4	14257	Flt4	11	49500090	49543566	1	protein_coding	FMS-like tyrosine kinase 4	58	96	119	132	236	99	68	84	95	20.612	38.4338	21.228	9.94031	11.2436	14.2548	11.3454	9.92389	21.1456	recql4_brbseq_mef_klhdc3ko_vs_wt	gene
1.17358	0.0192423	0.497271	3.1549	ENSMUSG00000025572	Tmc6	217353	Tmc6	11	117656814	117673024	-1	protein_coding	transmembrane channel-like gene family 6	36	56	39	80	131	41	45	16	43	12.4921	21.334	8.7914	6.57815	2.14165	6.45218	7.04199	5.78893	6.93008	recql4_brbseq_mef_klhdc3ko_vs_wt	gene
0.774061	0.0192114	0.497271	4.89984	ENSMUSG00000053113	Socs3	12702	Socs3	11	117856905	117860873	-1	protein_coding	suppressor of cytokine signaling 3	117	242	154	213	374	150	145	120	179	33.2603	60.9078	32.1637	21.1962	16.0623	26.8591	22.8865	25.0165	27.3649	recql4_brbseq_mef_klhdc3ko_vs_wt	gene
2.6125	0.0193637	0.498099	0.741549	ENSMUSG00000028909	Ptpru	19273	Ptpru	4	131495768	131565599	-1	protein_coding	protein tyrosine phosphatase receptor type U	2	1	7	2	42	9	4	5	4	0.312303	6.83991	1.92982	0.584724	0.669264	0.600203	0.391222	0.103374	1.24386	recql4_brbseq_mef_klhdc3ko_vs_wt	gene
0.500477	0.0193853	0.498099	6.03319	ENSMUSG00000052298	Cdc42se2	72729	Cdc42se2	11	54608282	54678501	-1	protein_coding	CDC42 small effector 2	330	485	320	456	573	345	325	485	422	71.2051	93.316	73.9764	47.5088	64.9186	63.3214	64.5516	50.1363	56.8622	recql4_brbseq_mef_klhdc3ko_vs_wt	gene
2.30671	0.0193338	0.498099	0.254662	ENSMUSG00000109841	E330011O21Rik	NA	E330011O21Rik	16	78047749	78099375	-1	lncRNA	RIKEN cDNA E330011O21 gene	0	7	1	15	16	3	1	8	1	2.34227	2.60568	0.643273	0.146181	1.07082	0.150051	0	0.723617	0.177694	recql4_brbseq_mef_klhdc3ko_vs_wt	gene
0.527041	0.0194348	0.49842	6.44349	ENSMUSG00000043252	Tmem64	100201	Tmem64	4	15265831	15286753	1	protein_coding	transmembrane protein 64	442	759	329	710	736	403	464	657	552	110.868	119.861	86.413	67.828	87.9413	82.828	86.46	78.4607	58.4614	recql4_brbseq_mef_klhdc3ko_vs_wt	gene
3.23215	0.0196339	0.501817	2.01483	ENSMUSG00000026414	Tnnt2	21956	Tnnt2	1	135764092	135779998	1	protein_coding	troponin T2 cardiac	4	12	1	23	103	10	53	6	2	3.59149	16.7741	2.14424	7.74759	0.803117	0.300101	0.782443	1.24049	0.177694	recql4_brbseq_mef_klhdc3ko_vs_wt	gene
-0.342729	0.0196418	0.501817	6.18678	ENSMUSG00000024937	Ehbp1l1	114601	Ehbp1l1	19	5757404	5776345	-1	protein_coding	EH domain binding protein 1-like 1	435	683	480	407	357	306	506	556	509	63.5537	58.1393	65.6139	73.9676	74.4222	76.3758	85.0907	70.6043	85.2933	recql4_brbseq_mef_klhdc3ko_vs_wt	gene
-1.28037	0.0198152	0.502689	3.97751	ENSMUSG00000038305	Spats2l	67198	Spats2l	1	57813321	57987553	1	protein_coding	spermatogenesis associated serine-rich 2-like	114	109	102	71	33	15	119	234	123	11.0868	5.37422	3.21637	17.3955	31.3216	18.4562	22.2996	11.2677	18.1248	recql4_brbseq_mef_klhdc3ko_vs_wt	gene
1.924	0.0204973	0.502689	4.55953	ENSMUSG00000040612	Ildr2	100039795	Ildr2	1	166081708	166144392	1	protein_coding	immunoglobulin-like domain containing receptor 2	59	216	9	174	480	169	143	50	30	27.1704	78.1704	36.2377	20.9039	6.69264	4.50152	11.541	22.3287	1.59925	recql4_brbseq_mef_klhdc3ko_vs_wt	gene
-2.3403	0.0201795	0.502689	3.86033	ENSMUSG00000060988	Galnt13	271786	Galnt13	2	54326329	55008321	1	protein_coding	polypeptide N-acetylgalactosaminyltransferase 13	200	97	158	50	6	27	46	28	176	7.80758	0.977131	5.78946	6.72433	3.74788	26.4089	39.1222	10.0273	28.0757	recql4_brbseq_mef_klhdc3ko_vs_wt	gene
-1.18789	0.0201477	0.502689	2.55861	ENSMUSG00000033900	Map9	213582	Map9	3	82265351	82302575	1	protein_coding	microtubule-associated protein 9	35	67	33	27	12	10	72	50	32	4.21609	1.95426	2.14424	10.525	6.69264	4.80162	6.84638	6.92605	5.86391	recql4_brbseq_mef_klhdc3ko_vs_wt	gene
-0.560622	0.0200835	0.502689	4.39885	ENSMUSG00000062627	Mysm1	320713	Mysm1	4	94830277	94867337	-1	protein_coding	myb-like SWIRM and MPN domains 1	102	276	137	117	80	84	145	170	140	18.2697	13.0284	18.0116	21.1962	22.755	21.0071	19.9523	28.5312	24.3441	recql4_brbseq_mef_klhdc3ko_vs_wt	gene
-1.85677	0.0198146	0.502689	3.81246	ENSMUSG00000057315	Arhgap24	231532	Arhgap24	5	102629257	103045803	1	protein_coding	Rho GTPase activating protein 24	174	93	103	41	13	38	56	78	179	6.40221	2.11712	8.14813	8.18614	10.4405	26.8591	34.0363	9.61377	18.3025	recql4_brbseq_mef_klhdc3ko_vs_wt	gene
0.603403	0.0204014	0.502689	4.16547	ENSMUSG00000049516	Spty2d1	101685	Spty2d1	7	46640144	46658159	-1	protein_coding	SPT2 chromatin protein domain containing 1	70	109	96	133	114	107	109	136	136	20.7682	18.5655	22.9434	15.9337	18.204	20.4069	13.6928	11.2677	17.0587	recql4_brbseq_mef_klhdc3ko_vs_wt	gene
-0.426122	0.020152	0.502689	6.32518	ENSMUSG00000030759	Far1	67420	Far1	7	113113041	113170718	1	protein_coding	fatty acyl CoA reductase 1	422	783	567	381	411	315	489	697	640	59.4937	66.9334	67.5437	71.4825	93.2954	96.0324	82.5477	80.9417	100.753	recql4_brbseq_mef_klhdc3ko_vs_wt	gene
1.97217	0.0204103	0.502689	2.43556	ENSMUSG00000050271	Prag1	244418	Prag1	8	36561982	36614941	1	protein_coding	PEAK1 related kinase activating pseudokinase 1	6	10	37	27	111	41	11	24	12	4.21609	18.0769	8.7914	1.60799	3.21247	1.80061	1.17366	1.03374	6.57469	recql4_brbseq_mef_klhdc3ko_vs_wt	gene
1.01962	0.020283	0.502689	4.1722	ENSMUSG00000047747	Rnf150	330812	Rnf150	8	83589985	83817897	1	protein_coding	ring finger protein 150	54	134	95	202	177	102	51	58	138	31.5426	28.8254	21.8713	7.45523	7.76346	20.707	10.563	13.8521	16.881	recql4_brbseq_mef_klhdc3ko_vs_wt	gene
1.8715	0.0200374	0.502689	3.37923	ENSMUSG00000033538	Casp4	12363	Casp4	9	5308828	5336783	1	protein_coding	caspase 4 apoptosis-related cysteine peptidase	41	10	38	80	162	52	22	65	88	12.4921	26.3825	11.1501	3.21598	8.70043	13.2045	8.02004	1.03374	6.75238	recql4_brbseq_mef_klhdc3ko_vs_wt	gene
0.558247	0.0204785	0.502689	4.16235	ENSMUSG00000032077	Bud13	215051	Bud13	9	46194306	46210408	1	protein_coding	BUD13 homolog	76	134	93	143	132	100	138	106	91	22.3297	21.4969	21.4424	20.173	14.1884	13.6546	14.8664	13.8521	16.5256	recql4_brbseq_mef_klhdc3ko_vs_wt	gene
0.319125	0.0201371	0.502689	5.76603	ENSMUSG00000020163	Uqcr11	66594	Uqcr11	10	80238831	80242664	-1	protein_coding	ubiquinol-cytochrome c reductase complex III subunit XI	254	444	271	355	369	286	399	400	363	55.4338	60.0935	61.3254	58.3262	53.5411	54.4684	49.6851	45.898	48.1552	recql4_brbseq_mef_klhdc3ko_vs_wt	gene
0.320338	0.0200422	0.502689	7.36873	ENSMUSG00000020484	Xbp1	22433	Xbp1	11	5470659	5475893	1	protein_coding	X-box binding protein 1	809	1396	838	1321	1005	869	1032	1179	1115	206.276	163.669	186.335	150.859	157.812	167.306	158.249	144.31	148.908	recql4_brbseq_mef_klhdc3ko_vs_wt	gene
3.1304	0.019961	0.502689	0.419826	ENSMUSG00000043673	Kcns3	238076	Kcns3	12	11140203	11201057	-1	protein_coding	potassium voltage-gated channel delayed-rectifier subfamily S member 3	0	3	0	3	8	13	18	4	10	0.468455	1.30284	2.78752	2.63126	0.535411	1.50051	0	0.310121	0	recql4_brbseq_mef_klhdc3ko_vs_wt	gene
1.21355	0.0204571	0.502689	3.6495	ENSMUSG00000022885	St6gal1	20440	St6gal1	16	23043490	23179100	1	protein_coding	beta galactoside alpha 2 6 sialyltransferase 1	25	115	51	66	164	118	36	43	76	10.306	26.7082	25.3021	5.26252	5.75567	11.4038	4.89027	11.888	9.06241	recql4_brbseq_mef_klhdc3ko_vs_wt	gene
-0.632791	0.0203023	0.502689	9.76164	ENSMUSG00000022816	Fstl1	14314	Fstl1	16	37597235	37656876	1	protein_coding	follistatin-like 1	5773	9779	6436	5579	2730	3624	4553	6149	6321	871.17	444.594	777.074	665.562	823.061	948.47	1129.26	1010.89	1143.64	recql4_brbseq_mef_klhdc3ko_vs_wt	gene
-1.11188	0.0204126	0.502689	6.74871	ENSMUSG00000089774	Slc5a3	53881	Slc5a3	16	91855210	91884361	1	protein_coding	solute carrier family 5 (inositol transporters) member 3	485	1824	745	290	261	489	1159	540	795	45.2839	42.5052	104.854	169.424	72.2805	119.29	94.8712	188.554	132.382	recql4_brbseq_mef_klhdc3ko_vs_wt	gene
0.970549	0.0204241	0.502689	5.16593	ENSMUSG00000002504	Slc9a3r2	65962	Slc9a3r2	17	24858260	24869301	-1	protein_coding	solute carrier family 9 (sodium/hydrogen exchanger) member 3 regulator 2	178	174	159	243	482	171	246	167	183	37.9448	78.4962	36.6666	35.9605	22.3534	27.4593	34.8187	17.987	28.2534	recql4_brbseq_mef_klhdc3ko_vs_wt	gene
1.143	0.0200623	0.502689	3.18391	ENSMUSG00000044026	Slc35g1	240660	Slc35g1	19	38384428	38394058	1	protein_coding	solute carrier family 35 member G1	38	73	32	46	148	66	30	27	35	7.18297	24.1026	14.152	4.38543	3.61403	5.25177	7.43321	7.54629	5.68622	recql4_brbseq_mef_klhdc3ko_vs_wt	gene
-1.42826	0.0204006	0.502689	2.07066	ENSMUSG00000002006	Pdzd4	245469	Pdzd4	X	72836965	72868575	-1	protein_coding	PDZ domain containing 4	31	50	29	9	20	5	17	50	23	1.40536	3.2571	1.07212	2.48508	6.69264	3.45117	6.06393	5.16869	5.15314	recql4_brbseq_mef_klhdc3ko_vs_wt	gene
-3.6914	0.0198189	0.502689	2.79963	ENSMUSG00000031391	L1cam	16728	L1cam	X	72897384	72939711	-1	protein_coding	L1 cell adhesion molecule	120	13	116	2	7	9	10	3	70	0.312303	1.13999	1.92982	1.46181	0.401558	10.5035	23.4733	1.34386	20.6125	recql4_brbseq_mef_klhdc3ko_vs_wt	gene
-0.933269	0.0206092	0.504172	3.62084	ENSMUSG00000026360	Rgs2	19735	Rgs2	1	143875076	143879899	-1	protein_coding	regulator of G-protein signaling 2	104	124	76	62	37	37	78	67	116	9.6814	6.02564	7.9337	11.4021	8.96814	17.4059	20.3435	12.8184	13.5048	recql4_brbseq_mef_klhdc3ko_vs_wt	gene
-0.707666	0.0206327	0.504172	4.53092	ENSMUSG00000069793	Slfn9	237886	Slfn9	11	82869216	82882656	-1	protein_coding	schlafen 9	149	225	115	105	59	85	184	206	225	16.3959	9.60845	18.2261	26.8973	27.5737	33.7614	29.146	23.2591	20.4348	recql4_brbseq_mef_klhdc3ko_vs_wt	gene
1.29411	0.0207181	0.505343	1.144	ENSMUSG00000097378	B230208H11Rik	320273	B230208H11Rik	10	12792387	12798860	-1	lncRNA	RIKEN cDNA B230208H11 gene	5	12	4	15	18	10	10	17	20	2.34227	2.93139	2.14424	1.46181	2.2755	3.00101	0.978054	1.24049	0.710777	recql4_brbseq_mef_klhdc3ko_vs_wt	gene
-3.37111	0.0208119	0.505797	1.56502	ENSMUSG00000006386	Tek	21687	Tek	4	94627526	94763213	1	protein_coding	TEK receptor tyrosine kinase	38	9	38	5	0	2	0	38	19	0.780758	0	0.428849	0	5.08641	2.85096	7.43321	0.930364	6.75238	recql4_brbseq_mef_klhdc3ko_vs_wt	gene
0.636117	0.0207913	0.505797	3.86726	ENSMUSG00000020564	Atxn7l1	380753	Atxn7l1	12	33197692	33423184	1	protein_coding	ataxin 7-like 1	60	114	59	104	125	72	114	112	72	16.2398	20.3569	15.4386	16.6646	14.9915	10.8036	11.7366	11.7846	10.484	recql4_brbseq_mef_klhdc3ko_vs_wt	gene
1.32773	0.0208875	0.506682	3.81947	ENSMUSG00000032271	Nnmt	18113	Nnmt	9	48503177	48516453	-1	protein_coding	nicotinamide N-methyltransferase	67	100	26	93	252	62	73	56	60	14.5221	41.0395	13.2943	10.6712	7.49576	9.00304	13.1059	10.3374	4.62005	recql4_brbseq_mef_klhdc3ko_vs_wt	gene
1.4894	0.0209236	0.506682	0.873539	ENSMUSG00000082272	Gm11675	NA	Gm11675	11	111166926	111167757	1	processed_pseudogene	predicted gene 11675	4	9	4	8	21	11	6	15	10	1.24921	3.41996	2.35867	0.877086	2.00779	1.50051	0.782443	0.930364	0.710777	recql4_brbseq_mef_klhdc3ko_vs_wt	gene
-0.454425	0.0210826	0.50718	4.57503	ENSMUSG00000039354	Smarcal1	54380	Smarcal1	1	72622410	72672293	1	protein_coding	SWI/SNF related matrix associated actin dependent regulator of chromatin subfamily a-like 1	143	254	172	117	127	103	145	153	163	18.2697	20.6826	22.0857	21.1962	20.4795	24.4583	27.9723	26.257	30.5634	recql4_brbseq_mef_klhdc3ko_vs_wt	gene
-0.959248	0.0210232	0.50718	6.02696	ENSMUSG00000029126	Nsg1	18196	Nsg1	5	38294536	38317251	-1	protein_coding	neuron specific gene family member 1	382	1130	261	294	217	188	314	604	653	45.9086	35.3396	40.3118	45.9008	80.8471	97.9831	74.7233	116.812	46.3782	recql4_brbseq_mef_klhdc3ko_vs_wt	gene
-0.99742	0.0211208	0.50718	4.6056	ENSMUSG00000051331	Cacna1c	12288	Cacna1c	6	118564201	119173851	-1	protein_coding	calcium channel voltage-dependent L type alpha 1C subunit	157	187	137	56	66	82	156	363	221	8.74449	10.7484	17.5828	22.8042	48.5886	33.1612	30.7109	19.3309	24.3441	recql4_brbseq_mef_klhdc3ko_vs_wt	gene
0.628848	0.0210591	0.50718	5.06782	ENSMUSG00000046879	Irgm1	15944	Irgm1	11	48752795	48762510	-1	protein_coding	immunity-related GTPase family M member 1	143	253	178	305	222	218	144	179	252	47.6262	36.1538	46.7445	21.0501	23.9597	37.8128	27.9723	26.1536	31.6296	recql4_brbseq_mef_klhdc3ko_vs_wt	gene
0.53932	0.0211325	0.50718	3.79585	ENSMUSG00000042473	Tbc1d8b	245638	Tbc1d8b	X	138585745	138654154	1	protein_coding	TBC1 domain family member 8B	67	114	71	101	113	91	75	68	75	15.7713	18.4026	19.5126	10.9636	9.10199	11.2538	13.1059	11.7846	12.6163	recql4_brbseq_mef_klhdc3ko_vs_wt	gene
0.982103	0.0212292	0.508595	3.75922	ENSMUSG00000039985	Sinhcaf	56306	Sinhcaf	6	148822533	148847965	-1	protein_coding	SIN3-HDAC complex associated factor	23	120	56	73	147	91	92	95	75	11.3991	23.9397	19.5126	13.4487	12.716	11.2538	4.49905	12.4049	9.95088	recql4_brbseq_mef_klhdc3ko_vs_wt	gene
-1.24162	0.0212803	0.508914	4.6573	ENSMUSG00000053846	Lipg	16891	Lipg	18	75072393	75094334	-1	protein_coding	lipase endothelial	219	235	210	89	63	91	74	302	166	13.8975	10.2599	19.5126	10.8174	40.4236	24.9084	42.8388	24.2928	37.3158	recql4_brbseq_mef_klhdc3ko_vs_wt	gene
0.416441	0.0216395	0.512539	6.46781	ENSMUSG00000029229	Chic2	74277	Chic2	5	75158649	75205435	-1	protein_coding	cysteine-rich hydrophobic domain 2	407	767	384	543	746	433	578	703	588	84.7903	121.49	92.8458	84.4926	94.0985	88.2298	79.6136	79.2877	68.2346	recql4_brbseq_mef_klhdc3ko_vs_wt	gene
-0.357623	0.0216489	0.512539	6.08241	ENSMUSG00000000759	Tubgcp3	259279	Tubgcp3	8	12664277	12722248	-1	protein_coding	tubulin gamma complex associated protein 3	392	800	395	398	322	292	466	540	401	62.1483	52.4393	62.6119	68.1203	72.2805	60.1703	76.6794	82.6991	70.1893	recql4_brbseq_mef_klhdc3ko_vs_wt	gene
3.56473	0.0216097	0.512539	4.32771	ENSMUSG00000046844	Vat1l	270097	Vat1l	8	114932352	115100811	1	protein_coding	vesicle amine transport protein 1 like	28	8	27	71	575	34	10	295	81	11.0868	93.6417	7.29043	1.46181	39.4866	12.1541	5.4771	0.826991	4.79775	recql4_brbseq_mef_klhdc3ko_vs_wt	gene
-0.343249	0.0214931	0.512539	5.75037	ENSMUSG00000032393	Dpp8	74388	Dpp8	9	64939696	64989933	1	protein_coding	dipeptidylpeptidase 8	324	569	323	296	268	233	348	392	394	46.2209	43.6452	49.9609	50.871	52.4703	59.12	63.3779	58.8197	57.3953	recql4_brbseq_mef_klhdc3ko_vs_wt	gene
0.679297	0.0215247	0.512539	4.47819	ENSMUSG00000039835	Nhsl1	215819	Nhsl1	10	18194733	18409640	1	protein_coding	NHS-like 1	91	226	84	170	222	126	136	147	82	26.5458	36.1538	27.0175	19.8806	19.6764	12.3042	17.8006	23.3625	14.9263	recql4_brbseq_mef_klhdc3ko_vs_wt	gene
0.347909	0.0216603	0.512539	6.5202	ENSMUSG00000018160	Med1	19014	Med1	11	98042980	98084119	-1	protein_coding	mediator complex subunit 1	364	794	483	571	705	449	631	719	634	89.1625	114.813	96.2765	92.2402	96.2402	95.1321	71.2023	82.0788	85.8264	recql4_brbseq_mef_klhdc3ko_vs_wt	gene
-0.65237	0.0219776	0.512809	3.40516	ENSMUSG00000034066	Farp2	227377	Farp2	1	93439801	93549698	1	protein_coding	FERM RhoGEF and pleckstrin domain protein 2	53	110	71	50	34	39	81	92	82	7.80758	5.53707	8.36255	11.8407	12.3145	12.3042	10.3674	11.3711	12.6163	recql4_brbseq_mef_klhdc3ko_vs_wt	gene
-2.08499	0.021798	0.512809	0.280709	ENSMUSG00000083674	Zfp133-ps	668917	Zfp133-ps	2	144301200	144342187	1	transcribed_unitary_pseudogene	zinc finger protein 133 pseudogene	5	15	7	1	4	0	7	7	9	0.156152	0.65142	0	1.02327	0.93697	1.35046	0.978054	1.55061	1.24386	recql4_brbseq_mef_klhdc3ko_vs_wt	gene
1.70181	0.021755	0.512809	2.3731	ENSMUSG00000039131	Gipc2	54120	Gipc2	3	151799170	151871867	-1	protein_coding	GIPC PDZ domain containing family member 2	21	28	6	22	93	34	37	17	17	3.43533	15.1455	7.29043	5.4087	2.2755	2.55086	4.10783	2.89447	1.06617	recql4_brbseq_mef_klhdc3ko_vs_wt	gene
-1.203	0.0220907	0.512809	1.70503	ENSMUSG00000028391	Wdr31	71354	Wdr31	4	62366890	62389133	-1	protein_coding	WD repeat domain 31	15	41	20	14	9	4	28	32	17	2.18612	1.4657	0.857697	4.09307	4.28329	2.55086	2.93416	4.23833	3.55389	recql4_brbseq_mef_klhdc3ko_vs_wt	gene
-1.44662	0.0217271	0.512809	2.14774	ENSMUSG00000030409	Dmpk	13400	Dmpk	7	18817774	18827746	1	protein_coding	dystrophia myotonica-protein kinase	55	89	18	16	10	22	7	19	11	2.49842	1.62855	4.71734	1.02327	2.5432	1.65056	10.7586	9.20027	3.1985	recql4_brbseq_mef_klhdc3ko_vs_wt	gene
-1.03576	0.0219609	0.512809	3.66774	ENSMUSG00000032064	Dixdc1	330938	Dixdc1	9	50574052	50650817	-1	protein_coding	DIX domain containing 1	47	279	95	75	45	38	70	73	61	11.7114	7.32848	8.14813	10.2327	9.77126	9.15309	9.19371	28.8413	16.881	recql4_brbseq_mef_klhdc3ko_vs_wt	gene
-0.820351	0.0220109	0.512809	7.50913	ENSMUSG00000000753	Serpinf1	20317	Serpinf1	11	75300595	75313527	-1	protein_coding	serine (or cysteine) peptidase inhibitor clade F member 1	824	2021	640	710	438	413	1807	3115	1340	110.868	71.3305	88.5573	264.149	416.952	201.068	161.183	208.918	113.724	recql4_brbseq_mef_klhdc3ko_vs_wt	gene
0.654306	0.0219421	0.512809	6.80859	ENSMUSG00000021127	Zfp36l1	12192	Zfp36l1	12	80154528	80159787	-1	protein_coding	zinc finger protein 36 C3H type-like 1	432	724	512	846	952	466	678	1260	657	132.104	155.038	99.9218	99.1107	168.655	98.5833	84.5039	74.8426	90.9795	recql4_brbseq_mef_klhdc3ko_vs_wt	gene
-0.717483	0.0220167	0.512809	6.36854	ENSMUSG00000022844	Pdia5	72599	Pdia5	16	35217682	35311243	-1	protein_coding	protein disulfide isomerase associated 5	446	1217	792	417	301	465	353	382	482	65.1152	49.0194	99.7073	51.6019	51.1318	72.3244	87.2424	125.806	140.734	recql4_brbseq_mef_klhdc3ko_vs_wt	gene
-1.2984	0.0220563	0.512809	1.42194	ENSMUSG00000011589	Fsd1	240121	Fsd1	17	56293509	56303881	1	protein_coding	fibronectin type 3 and SPRY domain-containing protein	17	25	20	12	6	3	22	23	13	1.87382	0.977131	0.643273	3.21598	3.07861	1.95066	3.32538	2.58435	3.55389	recql4_brbseq_mef_klhdc3ko_vs_wt	gene
-0.620139	0.0220821	0.512809	4.05756	ENSMUSG00000031161	Hdac6	15185	Hdac6	X	7796359	7814128	-1	protein_coding	histone deacetylase 6	82	180	119	84	70	52	111	172	108	13.1167	11.3999	11.1501	16.2261	23.0227	16.2055	16.0401	18.6073	21.1456	recql4_brbseq_mef_klhdc3ko_vs_wt	gene
1.20725	0.0221598	0.513528	3.01265	ENSMUSG00000051439	Cd14	12475	Cd14	18	36858120	36859851	-1	protein_coding	CD14 antigen	29	49	33	51	122	43	60	28	26	7.96373	19.8683	9.22025	8.77086	3.74788	3.90132	5.67271	5.06532	5.86391	recql4_brbseq_mef_klhdc3ko_vs_wt	gene
-1.66336	0.0222395	0.514488	0.973279	ENSMUSG00000097324	Carmn	NA	Carmn	18	61782696	61798608	-1	lncRNA	cardiac mesoderm enhancer-associated non-coding RNA	20	17	9	6	3	3	7	14	18	0.936909	0.488565	0.643273	1.02327	1.87394	2.70091	3.91222	1.75735	1.59925	recql4_brbseq_mef_klhdc3ko_vs_wt	gene
-1.69803	0.0223395	0.515915	2.60934	ENSMUSG00000074736	Syndig1	433485	Syndig1	2	149671131	149846312	1	protein_coding	synapse differentiation inducing 1	47	65	24	23	10	2	30	90	62	3.59149	1.62855	0.428849	4.38543	12.0468	9.30314	9.19371	6.7193	4.26466	recql4_brbseq_mef_klhdc3ko_vs_wt	gene
0.484653	0.0224475	0.517522	7.14735	ENSMUSG00000028266	Lmo4	16911	Lmo4	3	143894291	143910981	-1	protein_coding	LIM domain only 4	737	1352	590	1155	1305	669	798	750	862	180.355	212.526	143.45	116.652	100.39	129.344	144.165	139.761	104.84	recql4_brbseq_mef_klhdc3ko_vs_wt	gene
-0.965885	0.0225179	0.518258	2.90494	ENSMUSG00000097467	Gm26737	NA	Gm26737	9	44024220	44033257	1	lncRNA	predicted gene 26737	44	83	33	30	15	22	77	55	73	4.68455	2.44283	4.71734	11.2559	7.36191	10.9537	8.60687	8.58003	5.86391	recql4_brbseq_mef_klhdc3ko_vs_wt	gene
0.623506	0.0227945	0.523729	4.91964	ENSMUSG00000025025	Mxi1	17859	Mxi1	19	53298949	53364241	1	protein_coding	MAX interactor 1 dimerization protein	138	228	130	168	285	183	196	169	219	26.2335	46.4137	39.2397	28.6515	22.6211	32.8611	26.9943	23.5692	23.1003	recql4_brbseq_mef_klhdc3ko_vs_wt	gene
2.77169	0.022846	0.524019	3.81521	ENSMUSG00000031137	Fgf13	14168	Fgf13	X	58107505	58613431	-1	protein_coding	fibroblast growth factor 13	51	14	4	58	267	90	15	212	59	9.05679	43.4823	19.2982	2.19272	28.3768	8.85299	9.97615	1.44723	0.710777	recql4_brbseq_mef_klhdc3ko_vs_wt	gene
1.39317	0.0229651	0.524961	0.513445	ENSMUSG00000056602	Fry	320365	Fry	5	150042110	150421218	1	protein_coding	FRY microtubule binding protein	4	8	4	9	8	18	5	3	4	1.40536	1.30284	3.85964	0.730905	0.401558	0.600203	0.782443	0.826991	0.710777	recql4_brbseq_mef_klhdc3ko_vs_wt	gene
0.672843	0.0229377	0.524961	3.34431	ENSMUSG00000021993	Mipep	70478	Mipep	14	61022022	61142927	1	protein_coding	mitochondrial intermediate peptidase	39	71	40	62	69	66	64	91	67	9.6814	11.237	14.152	9.35558	12.1806	10.0534	7.62882	7.33954	7.10777	recql4_brbseq_mef_klhdc3ko_vs_wt	gene
0.972722	0.0230896	0.526719	2.9078	ENSMUSG00000027695	Pld1	18805	Pld1	3	27992844	28187511	1	protein_coding	phospholipase D1	21	44	48	81	44	61	43	34	29	12.6483	7.16562	13.0799	6.28578	4.551	4.35147	4.10783	4.54845	8.52933	recql4_brbseq_mef_klhdc3ko_vs_wt	gene
0.263203	0.0232471	0.526719	7.48481	ENSMUSG00000028609	Magoh	17149	Magoh	4	107736952	107744621	1	protein_coding	mago homolog exon junction complex core component	844	1586	890	1243	1208	868	1343	1357	1111	194.096	196.729	186.12	196.321	181.638	166.706	165.095	163.951	158.148	recql4_brbseq_mef_klhdc3ko_vs_wt	gene
0.947599	0.0232795	0.526719	2.70818	ENSMUSG00000051550	Zfp579	68490	Zfp579	7	4986482	4999157	-1	protein_coding	zinc finger protein 579	27	45	21	63	64	24	28	47	43	9.83755	10.4227	5.14618	4.09307	6.29108	6.45218	5.28149	4.65182	3.73158	recql4_brbseq_mef_klhdc3ko_vs_wt	gene
-0.85382	0.0233158	0.526719	2.60309	ENSMUSG00000014837	4931428F04Rik	74356	4931428F04Rik	8	106007041	106016496	-1	protein_coding	RIKEN cDNA 4931428F04 gene	28	95	35	28	23	19	43	44	38	4.37224	3.74567	4.07406	6.28578	5.88952	5.70192	5.4771	9.82051	6.2193	recql4_brbseq_mef_klhdc3ko_vs_wt	gene
-4.85429	0.0232523	0.526719	0.506174	ENSMUSG00000097084	Foxl1	14241	Foxl1	8	121854679	121857383	1	protein_coding	forkhead box L1	29	6	9	1	0	0	6	0	11	0.156152	0	0	0.877086	0	1.65056	5.67271	0.620243	1.59925	recql4_brbseq_mef_klhdc3ko_vs_wt	gene
-1.36109	0.0232318	0.526719	3.4736	ENSMUSG00000053199	Arhgap20	244867	Arhgap20	9	51676637	51765156	1	protein_coding	Rho GTPase activating protein 20	98	231	59	77	28	17	24	66	71	12.0237	4.55994	3.64521	3.50834	8.83429	10.6536	19.1699	23.8794	10.484	recql4_brbseq_mef_klhdc3ko_vs_wt	gene
-3.49095	0.0232972	0.526719	2.27005	ENSMUSG00000038700	Hoxb5	15413	Hoxb5	11	96194162	96196947	1	protein_coding	homeobox B5	29	238	1	7	9	1	33	0	6	1.09306	1.4657	0.214424	4.82397	0	0.900304	5.67271	24.603	0.177694	recql4_brbseq_mef_klhdc3ko_vs_wt	gene
-0.577223	0.0233655	0.526956	5.28791	ENSMUSG00000020601	Trib2	217410	Trib2	12	15841728	15866923	-1	protein_coding	tribbles pseudokinase 2	174	411	312	175	179	144	236	316	353	27.3265	29.1511	30.8771	34.4987	42.2975	52.9679	34.0363	42.4866	55.4406	recql4_brbseq_mef_klhdc3ko_vs_wt	gene
1.4568	0.0234885	0.527955	3.15891	ENSMUSG00000026594	Ralgps2	78255	Ralgps2	1	156631736	156767196	-1	protein_coding	Ral GEF with PH domain and SH3 binding motif 2	20	79	8	54	122	56	70	70	27	8.43218	19.8683	12.0078	10.2327	9.3697	4.05137	3.91222	8.16653	1.42155	recql4_brbseq_mef_klhdc3ko_vs_wt	gene
1.4409	0.0234753	0.527955	0.839751	ENSMUSG00000054945	Gm9958	NA	Gm9958	5	90514479	90516352	1	lncRNA	predicted gene 9958	1	8	5	11	15	6	14	14	13	1.71767	2.44283	1.28655	2.04653	1.87394	1.95066	0.195611	0.826991	0.888472	recql4_brbseq_mef_klhdc3ko_vs_wt	gene
-0.696767	0.0235287	0.527955	4.1914	ENSMUSG00000033530	Ttc7b	104718	Ttc7b	12	100267029	100487085	-1	protein_coding	tetratricopeptide repeat domain 7B	113	183	120	85	54	75	162	114	150	13.2729	8.79418	16.0818	23.6813	15.2592	22.5076	22.104	18.9174	21.3233	recql4_brbseq_mef_klhdc3ko_vs_wt	gene
-0.63992	0.0235666	0.527955	4.17139	ENSMUSG00000035367	Rmi1	74386	Rmi1	13	58550062	58558962	1	protein_coding	RecQ mediated genome instability 1	123	209	121	108	82	55	85	126	139	16.8644	13.3541	11.7933	12.4254	16.8655	20.857	24.0601	21.6051	21.501	recql4_brbseq_mef_klhdc3ko_vs_wt	gene
-0.995538	0.0236845	0.529465	2.5294	ENSMUSG00000034245	Hdac11	232232	Hdac11	6	91133647	91151674	1	protein_coding	histone deacetylase 11	31	85	35	27	12	22	49	36	34	4.21609	1.95426	4.71734	7.16287	4.8187	5.10172	6.06393	8.78677	6.2193	recql4_brbseq_mef_klhdc3ko_vs_wt	gene
-0.540404	0.0237127	0.529465	4.29268	ENSMUSG00000003865	Gys1	14936	Gys1	7	45084268	45106043	1	protein_coding	glycogen synthase 1 muscle	125	189	134	101	78	81	122	151	147	15.7713	12.7027	17.3684	17.8341	20.2118	22.0574	24.4513	19.5377	23.811	recql4_brbseq_mef_klhdc3ko_vs_wt	gene
-4.98303	0.0238888	0.531695	-0.129764	ENSMUSG00000035228	Ccdc106	232821	Ccdc106	7	5023552	5063784	1	protein_coding	coiled-coil domain containing 106	3	3	6	0	0	0	7	14	3	0	0	0	1.02327	1.87394	0.450152	0.586832	0.310121	1.06617	recql4_brbseq_mef_klhdc3ko_vs_wt	gene
0.290494	0.0238915	0.531695	6.29532	ENSMUSG00000082465	Rps6-ps3	NA	Rps6-ps3	9	53600834	53601583	-1	processed_pseudogene	ribosomal protein S6 pseudogene 3	354	667	404	515	513	418	536	640	508	80.418	83.5447	89.6294	78.353	85.6658	76.2257	69.2462	68.9503	71.7885	recql4_brbseq_mef_klhdc3ko_vs_wt	gene
-1.76479	0.0240102	0.533453	0.462048	ENSMUSG00000097649	Gm10561	NA	Gm10561	1	55265410	55274783	1	lncRNA	predicted gene 10561	8	21	9	6	3	0	7	4	7	0.936909	0.488565	0	1.02327	0.535411	1.05035	1.56489	2.17085	1.59925	recql4_brbseq_mef_klhdc3ko_vs_wt	gene
-0.738976	0.024061	0.533703	4.32205	ENSMUSG00000019823	Mical1	171580	Mical1	10	41352310	41363028	1	protein_coding	microtubule associated monooxygenase calponin and LIM domain containing 1	113	261	172	96	85	87	76	116	158	14.9905	13.8427	18.6549	11.1098	15.5269	23.708	22.104	26.9806	30.5634	recql4_brbseq_mef_klhdc3ko_vs_wt	gene
-0.534123	0.0241766	0.535384	6.65898	ENSMUSG00000021549	Rasa1	218397	Rasa1	13	85362899	85437249	-1	protein_coding	RAS p21 protein activator 1	554	1348	540	473	412	441	579	905	815	73.8597	67.0963	94.5611	84.6388	121.137	122.291	108.368	139.348	95.9549	recql4_brbseq_mef_klhdc3ko_vs_wt	gene
-0.442753	0.0243049	0.536584	5.34226	ENSMUSG00000027312	Atrn	11990	Atrn	2	130748415	130872253	1	protein_coding	attractin	236	399	320	241	203	156	229	296	273	37.6325	33.0596	33.4502	33.4755	39.6204	40.9638	46.1641	41.2462	56.8622	recql4_brbseq_mef_klhdc3ko_vs_wt	gene
0.40486	0.02443	0.536584	5.41416	ENSMUSG00000029502	Golga3	269682	Golga3	5	110324567	110374336	1	protein_coding	golgi autoantigen golgin subfamily a 3	192	356	235	301	365	208	258	301	237	47.0016	59.4421	44.6003	37.7147	40.2897	35.562	37.5573	36.8011	41.7582	recql4_brbseq_mef_klhdc3ko_vs_wt	gene
0.498966	0.0243432	0.536584	4.82191	ENSMUSG00000034974	Dapk3	13144	Dapk3	10	81018839	81029031	1	protein_coding	death-associated protein kinase 3	132	213	135	192	254	130	198	194	171	29.9811	41.3652	27.8752	28.9438	25.9674	25.6587	25.8206	22.0186	23.9887	recql4_brbseq_mef_klhdc3ko_vs_wt	gene
-0.837675	0.024417	0.536584	7.39658	ENSMUSG00000000957	Mmp14	17387	Mmp14	14	54669069	54682821	1	protein_coding	matrix metallopeptidase 14 (membrane-inserted)	874	2617	1110	1096	426	522	871	1602	1215	171.142	69.3763	111.93	127.324	214.432	182.312	170.964	270.529	197.241	recql4_brbseq_mef_klhdc3ko_vs_wt	gene
0.914749	0.0243642	0.536584	2.25463	ENSMUSG00000039616	Mocos	68591	Mocos	18	24786748	24834632	1	protein_coding	molybdenum cofactor sulfurase	17	38	24	50	44	30	25	9	18	7.80758	7.16562	6.43273	3.65453	1.20468	2.70091	3.32538	3.92821	4.26466	recql4_brbseq_mef_klhdc3ko_vs_wt	gene
-1.27962	0.0245554	0.538459	3.5386	ENSMUSG00000001120	Pcbp3	59093	Pcbp3	10	76597691	76797721	-1	protein_coding	poly(rC) binding protein 3	51	105	66	21	25	29	185	61	137	3.27918	4.07138	6.21831	27.0435	8.16502	20.5569	9.97615	10.8543	11.7278	recql4_brbseq_mef_klhdc3ko_vs_wt	gene
-3.12964	0.0246816	0.53947	2.09676	ENSMUSG00000027358	Bmp2	12156	Bmp2	2	133394079	133404805	1	protein_coding	bone morphogenetic protein 2	9	164	20	0	8	8	49	2	12	0	1.30284	1.71539	7.16287	0.267706	1.80061	1.7605	16.9533	3.55389	recql4_brbseq_mef_klhdc3ko_vs_wt	gene
-0.496232	0.0246707	0.53947	6.19381	ENSMUSG00000022505	Emp2	13731	Emp2	16	10099613	10131832	-1	protein_coding	epithelial membrane protein 2	417	761	607	396	348	322	538	375	484	61.836	56.6736	69.0446	78.6454	50.1948	72.6245	81.5697	78.6675	107.86	recql4_brbseq_mef_klhdc3ko_vs_wt	gene
-0.722389	0.0247813	0.540772	5.19609	ENSMUSG00000027550	Lrrcc1	71710	Lrrcc1	3	14598848	14637718	1	protein_coding	leucine rich repeat and coiled-coil domain containing 1	184	603	189	189	111	153	282	278	245	29.5126	18.0769	32.8069	41.223	37.2111	36.7624	35.9924	62.3344	33.5842	recql4_brbseq_mef_klhdc3ko_vs_wt	gene
2.1167	0.0249798	0.541029	2.23182	ENSMUSG00000045362	Tnfrsf26	244237	Tnfrsf26	7	143161396	143182459	-1	protein_coding	tumor necrosis factor receptor superfamily member 26	7	9	24	22	28	92	10	25	13	3.43533	4.55994	19.727	1.46181	3.34632	1.95066	1.36928	0.930364	4.26466	recql4_brbseq_mef_klhdc3ko_vs_wt	gene
0.365676	0.0250775	0.541029	5.63596	ENSMUSG00000032038	St3gal4	20443	St3gal4	9	34957872	35030564	-1	protein_coding	ST3 beta-galactoside alpha-2 3-sialyltransferase 4	213	474	247	337	375	270	360	299	307	52.6231	61.0707	57.8946	52.6252	40.022	46.0656	41.6651	48.9992	43.8905	recql4_brbseq_mef_klhdc3ko_vs_wt	gene
-1.15828	0.0248476	0.541029	4.91995	ENSMUSG00000032118	Fez1	235180	Fez1	9	36733160	36790220	1	protein_coding	fasciculation and elongation protein zeta 1 (zygin I)	110	391	244	108	37	117	213	389	222	16.8644	6.02564	25.0877	31.1366	52.0687	33.3112	21.5172	40.4192	43.3574	recql4_brbseq_mef_klhdc3ko_vs_wt	gene
1.21897	0.0250484	0.541029	2.17556	ENSMUSG00000032062	2310030G06Rik	66952	2310030G06Rik	9	50650991	50657836	-1	protein_coding	RIKEN cDNA 2310030G06 gene	25	18	18	31	66	25	18	21	13	4.8407	10.7484	5.36061	2.63126	2.81091	1.95066	4.89027	1.86073	3.1985	recql4_brbseq_mef_klhdc3ko_vs_wt	gene
0.385941	0.0251146	0.541029	5.8186	ENSMUSG00000078154	Gm12184	NA	Gm12184	11	48716173	48717482	-1	protein_coding	predicted gene 12184	255	555	247	364	458	299	367	397	343	56.8392	74.5876	64.1129	53.6484	53.1396	51.4674	49.8807	57.3725	43.8905	recql4_brbseq_mef_klhdc3ko_vs_wt	gene
1.16851	0.0249083	0.541029	5.55835	ENSMUSG00000001507	Itga3	16400	Itga3	11	94935300	94967627	-1	protein_coding	integrin alpha 3	147	300	258	306	711	324	225	77	262	47.7824	115.79	69.4735	32.8907	10.3067	39.3133	28.7548	31.0121	45.8451	recql4_brbseq_mef_klhdc3ko_vs_wt	gene
-0.627719	0.0250112	0.541029	3.91013	ENSMUSG00000069255	Dusp22	105352	Dusp22	13	30843982	30895214	1	protein_coding	dual specificity phosphatase 22	87	194	99	92	67	44	95	87	117	14.3659	10.9113	9.43467	13.8872	11.6452	17.5559	17.0181	20.0545	17.5917	recql4_brbseq_mef_klhdc3ko_vs_wt	gene
2.00004	0.0250804	0.541029	0.389198	ENSMUSG00000024331	Dsc2	13506	Dsc2	18	20163690	20192611	-1	protein_coding	desmocollin 2	9	2	0	13	18	7	3	3	1	2.02997	2.93139	1.50097	0.438543	0.401558	0.150051	1.7605	0.206748	0	recql4_brbseq_mef_klhdc3ko_vs_wt	gene
1.33155	0.0253108	0.541787	4.47681	ENSMUSG00000042367	Gjb3	14620	Gjb3	4	127219028	127224637	-1	protein_coding	gap junction protein beta 3	30	119	173	199	361	138	76	40	86	31.0742	58.7907	29.5906	11.1098	5.35411	12.9044	5.86832	12.3015	30.7411	recql4_brbseq_mef_klhdc3ko_vs_wt	gene
0.510476	0.0253065	0.541787	8.31331	ENSMUSG00000037242	Clic4	29876	Clic4	4	134941280	135000125	-1	protein_coding	chloride intracellular channel 4 (mitochondrial)	1443	3005	1636	1955	3412	1775	1536	2012	1581	305.276	555.662	380.603	224.534	269.312	237.23	282.266	310.638	290.708	recql4_brbseq_mef_klhdc3ko_vs_wt	gene
-2.22669	0.0252487	0.541787	0.51971	ENSMUSG00000004473	Clec11a	20256	Clec11a	7	43952111	43956326	-1	protein_coding	C-type lectin domain family 11 member a	9	30	3	4	0	3	5	4	12	0.624606	0	0.643273	0.730905	0.535411	1.80061	1.7605	3.10121	0.533083	recql4_brbseq_mef_klhdc3ko_vs_wt	gene
-0.417417	0.0252148	0.541787	8.0804	ENSMUSG00000022565	Plec	18810	Plec	15	76055174	76116774	-1	protein_coding	plectin	1453	3223	1685	1533	1284	1068	2065	1553	2217	239.38	209.106	229.005	301.864	207.873	332.662	284.222	333.174	299.415	recql4_brbseq_mef_klhdc3ko_vs_wt	gene
0.473642	0.0264952	0.543756	7.30724	ENSMUSG00000027099	Mtx2	53375	Mtx2	2	74656147	74708775	1	protein_coding	metaxin 2	616	1408	780	1053	1346	796	1031	1426	804	164.428	219.203	170.682	150.713	190.874	120.641	120.496	145.55	138.602	recql4_brbseq_mef_klhdc3ko_vs_wt	gene
-2.69956	0.025675	0.543756	1.20913	ENSMUSG00000027004	Frzb	20378	Frzb	2	80242314	80277969	-1	protein_coding	frizzled-related protein	32	21	3	2	2	3	29	3	22	0.312303	0.32571	0.643273	4.23925	0.401558	3.30111	6.25954	2.17085	0.533083	recql4_brbseq_mef_klhdc3ko_vs_wt	gene
0.41425	0.0262914	0.543756	5.21505	ENSMUSG00000027618	Nfs1	18041	Nfs1	2	155965559	155986106	-1	protein_coding	nitrogen fixation gene 1 (S. cerevisiae)	155	309	187	231	282	204	281	285	207	36.071	45.9251	43.7426	41.0769	38.1481	31.0605	30.3197	31.9425	33.2288	recql4_brbseq_mef_klhdc3ko_vs_wt	gene
-3.32767	0.0262841	0.543756	1.96208	ENSMUSG00000049100	Pcdh10	18526	Pcdh10	3	45332833	45390058	1	protein_coding	protocadherin 10	76	30	11	1	9	0	6	14	56	0.156152	1.4657	0	0.877086	1.87394	8.40284	14.8664	3.10121	1.95464	recql4_brbseq_mef_klhdc3ko_vs_wt	gene
0.538137	0.0259148	0.543756	5.44821	ENSMUSG00000038712	Mindy1	75007	Mindy1	3	95188656	95203477	1	protein_coding	MINDY lysine 48 deubiquitinase 1	231	282	186	305	339	232	313	370	230	47.6262	55.2079	49.7465	45.7547	49.5255	34.5117	45.1861	29.1514	33.0511	recql4_brbseq_mef_klhdc3ko_vs_wt	gene
-1.65653	0.0257163	0.543756	0.501281	ENSMUSG00000106475	Gm43011	NA	Gm43011	3	126393678	126398110	1	TEC	predicted gene 43011	5	27	4	2	4	3	7	10	7	0.312303	0.65142	0.643273	1.02327	1.33853	1.05035	0.978054	2.79109	0.710777	recql4_brbseq_mef_klhdc3ko_vs_wt	gene
0.912763	0.0257255	0.543756	7.00234	ENSMUSG00000006445	Epha2	13836	Epha2	4	141028551	141056695	1	protein_coding	Eph receptor A2	469	1022	636	1057	1527	756	749	280	779	165.052	248.68	162.105	109.49	37.4788	116.889	91.7415	105.648	113.014	recql4_brbseq_mef_klhdc3ko_vs_wt	gene
0.634472	0.0265291	0.543756	6.0031	ENSMUSG00000041390	Mdfic	16543	Mdfic	6	15720660	15802168	1	protein_coding	MyoD family inhibitor domain containing	276	607	276	438	701	334	336	288	442	68.3944	114.161	71.6177	49.1168	38.5496	66.3224	53.9886	62.7479	49.0436	recql4_brbseq_mef_klhdc3ko_vs_wt	gene
0.844223	0.0262206	0.543756	6.00483	ENSMUSG00000030103	Bhlhe40	20893	Bhlhe40	6	108637590	108643886	1	protein_coding	basic helix-loop-helix family member e40	262	529	317	387	906	368	244	236	386	60.4307	147.547	78.9082	35.6682	31.5893	57.9196	51.25	54.6848	56.3291	recql4_brbseq_mef_klhdc3ko_vs_wt	gene
1.60406	0.0258684	0.543756	2.15651	ENSMUSG00000030222	Rerg	232441	Rerg	6	137031823	137147495	-1	protein_coding	RAS-like estrogen-regulated growth-inhibitor	19	18	5	42	56	11	22	49	19	6.55837	9.11989	2.35867	3.21598	6.55879	2.85096	3.7166	1.86073	0.888472	recql4_brbseq_mef_klhdc3ko_vs_wt	gene
-2.39	0.0262591	0.543756	0.856635	ENSMUSG00000043017	Ptgir	19222	Ptgir	7	16640415	16644830	1	protein_coding	prostaglandin I receptor (IP)	21	8	27	5	2	2	1	3	15	0.780758	0.32571	0.428849	0.146181	0.401558	2.25076	4.10783	0.826991	4.79775	recql4_brbseq_mef_klhdc3ko_vs_wt	gene
-0.407438	0.025926	0.543756	6.05654	ENSMUSG00000070044	Fam149a	212326	Fam149a	8	45789754	45835328	-1	protein_coding	family with sequence similarity 149 member A	327	833	421	362	287	303	448	549	431	56.5269	46.7394	64.9706	65.4891	73.4852	64.6718	63.9647	86.1104	74.8093	recql4_brbseq_mef_klhdc3ko_vs_wt	gene
0.348003	0.0264894	0.543756	5.30348	ENSMUSG00000056579	Tug1	NA	Tug1	11	3589785	3599673	-1	protein_coding	taurine upregulated gene 1	154	348	206	257	279	204	276	287	279	40.1309	45.4366	43.7426	40.346	38.4158	41.8641	30.1241	35.9741	36.605	recql4_brbseq_mef_klhdc3ko_vs_wt	gene
-0.535899	0.0256501	0.543756	3.67166	ENSMUSG00000001751	Naglu	27419	Naglu	11	100960838	100968498	1	protein_coding	alpha-N-acetylglucosaminidase (Sanfilippo disease IIIB)	75	170	76	63	67	50	78	83	81	9.83755	10.9113	10.7212	11.4021	11.1098	12.1541	14.6708	17.5735	13.5048	recql4_brbseq_mef_klhdc3ko_vs_wt	gene
-0.75252	0.0261155	0.543756	3.21618	ENSMUSG00000058093	Zfp729b	100416706	Zfp729b	13	67737558	67757826	-1	protein_coding	zinc finger protein 729b	56	136	46	42	44	28	54	65	74	6.55837	7.16562	6.00388	7.89377	8.70043	11.1037	10.9542	14.0588	8.17394	recql4_brbseq_mef_klhdc3ko_vs_wt	gene
-0.538695	0.0257064	0.543756	4.67571	ENSMUSG00000021775	Nr1d2	353187	Nr1d2	14	4230569	4265642	1	protein_coding	nuclear receptor subfamily 1 group D member 2	159	317	153	96	138	117	182	187	148	14.9905	22.474	25.0877	26.6049	25.0305	22.2075	31.1021	32.7695	27.1872	recql4_brbseq_mef_klhdc3ko_vs_wt	gene
1.10917	0.0265335	0.543756	6.1649	ENSMUSG00000021835	Bmp4	12159	Bmp4	14	46620977	46628126	-1	protein_coding	bone morphogenetic protein 4	492	311	286	663	860	626	165	112	303	103.528	140.055	134.23	24.1199	14.9915	45.4653	96.2405	32.1493	50.8206	recql4_brbseq_mef_klhdc3ko_vs_wt	gene
-0.562579	0.0262102	0.543756	5.77761	ENSMUSG00000004562	Arhgef40	268739	Arhgef40	14	52222176	52243708	1	protein_coding	Rho guanine nucleotide exchange factor (GEF) 40	243	713	381	336	198	195	472	383	373	52.4669	32.2453	41.8128	68.9974	51.2656	55.9689	47.5334	73.7055	67.7015	recql4_brbseq_mef_klhdc3ko_vs_wt	gene
-1.96499	0.0264702	0.543756	8.21625	ENSMUSG00000037362	Ccn3	18133	Ccn3	15	54609098	54617435	1	protein_coding	cellular communication network factor 3	2883	9888	1611	2086	429	346	538	309	1484	325.732	69.8648	74.1908	78.6454	41.3605	222.675	563.946	1022.16	286.266	recql4_brbseq_mef_klhdc3ko_vs_wt	gene
0.44193	0.0261803	0.543756	7.44889	ENSMUSG00000036606	Plxnb2	140570	Plxnb2	15	89039752	89064991	-1	protein_coding	plexin B2	750	1744	901	1162	1735	879	1042	1029	926	181.448	282.554	188.479	152.321	137.735	138.947	146.708	180.284	160.103	recql4_brbseq_mef_klhdc3ko_vs_wt	gene
1.4894	0.025924	0.543756	1.12929	ENSMUSG00000049916	2610318N02Rik	70458	2610318N02Rik	16	16931262	16943031	-1	protein_coding	RIKEN cDNA 2610318N02 gene	5	6	2	13	13	5	23	29	15	2.02997	2.11712	1.07212	3.36216	3.88173	2.25076	0.978054	0.620243	0.355389	recql4_brbseq_mef_klhdc3ko_vs_wt	gene
-0.351283	0.0258505	0.543756	7.3805	ENSMUSG00000034158	Lrrc58	320184	Lrrc58	16	37688751	37709220	1	protein_coding	leucine rich repeat containing 58	911	2212	1043	821	993	788	990	1147	992	128.2	161.715	168.966	144.719	153.529	148.85	178.201	228.663	185.335	recql4_brbseq_mef_klhdc3ko_vs_wt	gene
1.66978	0.0257385	0.543756	5.6041	ENSMUSG00000053062	Jam2	67374	Jam2	16	84571011	84622816	1	protein_coding	junction adhesion molecule 2	171	271	75	285	918	186	537	159	171	44.5032	149.501	39.8829	78.4992	21.2826	25.6587	33.4494	28.0143	13.3271	recql4_brbseq_mef_klhdc3ko_vs_wt	gene
0.65188	0.0255341	0.543756	4.45741	ENSMUSG00000023961	Enpp4	224794	Enpp4	17	44407199	44416700	-1	protein_coding	ectonucleotide pyrophosphatase/phosphodiesterase 4	87	227	100	155	242	129	114	84	117	24.2035	39.4109	27.6607	16.6646	11.2436	17.5559	17.0181	23.4659	17.7694	recql4_brbseq_mef_klhdc3ko_vs_wt	gene
-0.572712	0.0260309	0.543756	6.56206	ENSMUSG00000054008	Ndst1	15531	Ndst1	18	60817566	60881722	-1	protein_coding	N-deacetylase/N-sulfotransferase (heparan glucosaminyl) 1	448	1385	607	495	426	367	461	806	726	77.295	69.3763	78.6937	67.3894	107.885	108.937	87.6336	143.173	107.86	recql4_brbseq_mef_klhdc3ko_vs_wt	gene
0.562456	0.0259999	0.543756	5.05403	ENSMUSG00000024777	Ppp2r5b	225849	Ppp2r5b	19	6277795	6285902	-1	protein_coding	protein phosphatase 2 regulatory subunit B' beta	135	293	155	211	326	172	232	173	213	32.948	53.0908	36.881	33.914	23.1565	31.9608	26.4075	30.2885	27.5426	recql4_brbseq_mef_klhdc3ko_vs_wt	gene
0.775503	0.0263627	0.543756	2.45102	ENSMUSG00000071723	Gspt2	14853	Gspt2	X	93679675	93686850	1	protein_coding	G1 to S phase transition 2	23	35	24	42	36	39	37	30	28	6.55837	5.86278	8.36255	5.4087	4.01558	4.20142	4.49905	3.61808	4.26466	recql4_brbseq_mef_klhdc3ko_vs_wt	gene
-0.823586	0.0261702	0.543756	5.3086	ENSMUSG00000067377	Tspan6	56496	Tspan6	X	132791817	132799178	-1	protein_coding	tetraspanin 6	209	605	187	190	87	158	316	307	351	29.6688	14.1684	33.8791	46.1932	41.0928	52.6678	40.8827	62.5412	33.2288	recql4_brbseq_mef_klhdc3ko_vs_wt	gene
1.37764	0.0266427	0.544337	1.55615	ENSMUSG00000097042	Gm17491	NA	Gm17491	8	22970307	22973348	1	lncRNA	predicted gene 17491	5	19	10	26	41	7	13	16	17	4.05994	6.67706	1.50097	1.90035	2.14165	2.55086	0.978054	1.9641	1.77694	recql4_brbseq_mef_klhdc3ko_vs_wt	gene
-2.76814	0.026616	0.544337	1.24325	ENSMUSG00000053117	E330013P04Rik	107376	E330013P04Rik	19	60132997	60160005	1	lncRNA	RIKEN cDNA E330013P04 gene	9	100	1	8	3	1	3	7	10	1.24921	0.488565	0.214424	0.438543	0.93697	1.50051	1.7605	10.3374	0.177694	recql4_brbseq_mef_klhdc3ko_vs_wt	gene
2.04391	0.0268722	0.545465	0.478306	ENSMUSG00000033377	Palmd	114301	Palmd	3	116711907	116762636	-1	protein_coding	palmdelphin	7	1	4	11	5	26	1	3	0	1.71767	0.814275	5.57503	0.146181	0.401558	0	1.36928	0.103374	0.710777	recql4_brbseq_mef_klhdc3ko_vs_wt	gene
1.71225	0.0267616	0.545465	3.89354	ENSMUSG00000072941	Sod3	20657	Sod3	5	52521133	52528760	1	protein_coding	superoxide dismutase 3 extracellular	60	22	89	164	316	48	43	25	27	25.6089	51.4622	10.2924	6.28578	3.34632	4.05137	11.7366	2.27422	15.8148	recql4_brbseq_mef_klhdc3ko_vs_wt	gene
1.37094	0.0268323	0.545465	1.66514	ENSMUSG00000038068	Rnf144b	218215	Rnf144b	13	47276132	47401467	1	protein_coding	ring finger protein 144B	18	18	2	28	28	26	10	22	10	4.37224	4.55994	5.57503	1.46181	2.94476	1.50051	3.52099	1.86073	0.355389	recql4_brbseq_mef_klhdc3ko_vs_wt	gene
0.509391	0.0269005	0.545465	5.34197	ENSMUSG00000024187	Fam234a	106581	Fam234a	17	26430796	26463216	-1	protein_coding	family with sequence similarity 234 member A	208	343	187	305	400	186	247	254	198	47.6262	65.142	39.8829	36.1067	33.9986	29.71	40.687	35.4572	33.2288	recql4_brbseq_mef_klhdc3ko_vs_wt	gene
-0.394493	0.0268483	0.545465	5.27779	ENSMUSG00000006423	Steep1	77644	Steep1	X	36087390	36137764	-1	protein_coding	STING1 ER exit protein 1	173	419	273	203	194	145	281	322	282	31.6988	31.5939	31.0915	41.0769	43.1006	42.3143	33.8407	43.3136	48.5105	recql4_brbseq_mef_klhdc3ko_vs_wt	gene
0.959199	0.0270847	0.547974	10.1972	ENSMUSG00000027800	Tm4sf1	17112	Tm4sf1	3	57193032	57209409	-1	protein_coding	transmembrane 4 superfamily member 1	5106	7464	5694	10477	15116	5772	8072	2820	5783	1636	2461.72	1237.66	1179.97	377.465	867.743	998.789	771.582	1011.79	recql4_brbseq_mef_klhdc3ko_vs_wt	gene
2.08455	0.0271056	0.547974	1.8892	ENSMUSG00000042377	Fam83g	69640	Fam83g	11	61574917	61600777	1	protein_coding	family with sequence similarity 83 member G	20	1	5	22	54	20	14	18	34	3.43533	8.79418	4.28849	2.04653	2.40935	5.10172	3.91222	0.103374	0.888472	recql4_brbseq_mef_klhdc3ko_vs_wt	gene
-1.67168	0.0271547	0.548142	5.18005	ENSMUSG00000076441	Ass1	11898	Ass1	2	31360219	31410684	1	protein_coding	argininosuccinate synthetase 1	287	159	443	123	38	99	306	144	418	19.2066	6.18849	21.228	44.7314	19.2748	62.7212	56.1403	16.4364	78.7186	recql4_brbseq_mef_klhdc3ko_vs_wt	gene
0.416529	0.0273833	0.54949	6.38182	ENSMUSG00000026490	Cdc42bpa	226751	Cdc42bpa	1	179788037	179993168	1	protein_coding	CDC42 binding protein kinase alpha	345	818	373	517	713	426	534	648	506	80.7304	116.116	91.3448	78.0607	86.7366	75.9256	67.4857	84.5598	66.28	recql4_brbseq_mef_klhdc3ko_vs_wt	gene
1.90618	0.0273803	0.54949	1.56321	ENSMUSG00000078920	Ifi47	15953	Ifi47	11	48967414	48987801	1	protein_coding	interferon gamma inducible protein 47	6	8	11	17	53	10	4	24	18	2.65458	8.63132	2.14424	0.584724	3.21247	2.70091	1.17366	0.826991	1.95464	recql4_brbseq_mef_klhdc3ko_vs_wt	gene
-1.55202	0.0272753	0.54949	2.39405	ENSMUSG00000067928	Zfp760	240034	Zfp760	17	21926723	21944617	1	protein_coding	zinc finger protein 760	22	90	25	6	26	5	36	69	33	0.936909	4.23423	1.07212	5.26252	9.23584	4.95167	4.30344	9.30364	4.44236	recql4_brbseq_mef_klhdc3ko_vs_wt	gene
-1.46028	0.0273847	0.54949	2.65631	ENSMUSG00000033906	Zdhhc15	108672	Zdhhc15	X	103580575	103714670	-1	protein_coding	zinc finger DHHC domain containing 15	32	86	67	39	8	9	51	19	50	6.08991	1.30284	1.92982	7.45523	2.5432	7.50253	6.25954	8.89015	11.9055	recql4_brbseq_mef_klhdc3ko_vs_wt	gene
-1.05827	0.0275856	0.552697	2.76341	ENSMUSG00000087626	Gm15050	100504154	Gm15050	6	52149861	52151039	1	lncRNA	predicted gene 15050	32	70	63	32	11	23	62	45	46	4.99685	1.79141	4.93176	9.06322	6.02338	6.90233	6.25954	7.23617	11.1947	recql4_brbseq_mef_klhdc3ko_vs_wt	gene
0.460034	0.027691	0.553163	5.21907	ENSMUSG00000027660	Skil	20482	Skil	3	31149207	31176726	1	protein_coding	SKI-like	136	304	181	221	278	201	329	248	255	34.5095	45.2737	43.0993	48.0936	33.1955	38.2629	26.6031	31.4256	32.1627	recql4_brbseq_mef_klhdc3ko_vs_wt	gene
1.05814	0.0276733	0.553163	2.29762	ENSMUSG00000028064	Sema4a	20351	Sema4a	3	88343266	88368489	-1	protein_coding	sema domain immunoglobulin domain (Ig) transmembrane domain (TM) and short cytoplasmic domain (semaphorin) 4A	10	25	32	50	41	27	35	22	21	7.80758	6.67706	5.78946	5.11634	2.94476	3.15106	1.95611	2.58435	5.68622	recql4_brbseq_mef_klhdc3ko_vs_wt	gene
-0.507211	0.0278023	0.554564	6.22204	ENSMUSG00000018474	Chd3	216848	Chd3	11	69234099	69260232	-1	protein_coding	chromodomain helicase DNA binding protein 3	489	808	478	476	293	285	436	682	444	74.3281	47.7165	61.1109	63.7349	91.2876	66.6225	95.6537	83.526	84.9379	recql4_brbseq_mef_klhdc3ko_vs_wt	gene
-0.329076	0.0280141	0.557961	6.49991	ENSMUSG00000028032	Papss1	23971	Papss1	3	131270529	131349432	1	protein_coding	3'-phosphoadenosine 5'-phosphosulfate synthase 1	572	998	579	574	448	407	539	555	608	89.631	72.9591	87.2707	78.7916	74.2883	91.2308	111.889	103.167	102.885	recql4_brbseq_mef_klhdc3ko_vs_wt	gene
-0.495765	0.0281061	0.558966	4.25204	ENSMUSG00000021391	Cenpp	66336	Cenpp	13	49617499	49806261	-1	protein_coding	centromere protein P	93	210	123	104	79	66	128	176	142	16.2398	12.8656	14.152	18.7112	23.5581	21.3072	18.1918	21.7085	21.8564	recql4_brbseq_mef_klhdc3ko_vs_wt	gene
2.13044	0.0282929	0.561747	0.57093	ENSMUSG00000026167	Wnt10a	22409	Wnt10a	1	74830675	74843338	1	protein_coding	wingless-type MMTV integration site family member 10A	9	3	0	9	23	13	3	0	5	1.40536	3.74567	2.78752	0.438543	0	0.750253	1.7605	0.310121	0	recql4_brbseq_mef_klhdc3ko_vs_wt	gene
1.4684	0.0284762	0.561747	4.15403	ENSMUSG00000006800	Sulf2	72043	Sulf2	2	165915009	165997583	-1	protein_coding	sulfatase 2	31	111	72	68	122	264	74	77	134	10.6183	19.8683	56.608	10.8174	10.3067	20.1068	6.06393	11.4745	12.794	recql4_brbseq_mef_klhdc3ko_vs_wt	gene
0.939952	0.0283852	0.561747	3.37745	ENSMUSG00000045071	E130308A19Rik	230259	E130308A19Rik	4	59626211	59761439	1	protein_coding	RIKEN cDNA E130308A19 gene	26	89	38	132	58	50	57	88	57	20.612	9.4456	10.7212	8.33232	11.779	8.55289	5.08588	9.20027	6.75238	recql4_brbseq_mef_klhdc3ko_vs_wt	gene
-0.884355	0.0283572	0.561747	4.17352	ENSMUSG00000030774	Pak1	18479	Pak1	7	97437748	97561588	1	protein_coding	p21 (RAC1) activated kinase 1	127	230	113	118	41	53	127	95	155	18.4259	6.67706	11.3645	18.565	12.716	23.2579	24.8426	23.776	20.0795	recql4_brbseq_mef_klhdc3ko_vs_wt	gene
-0.743668	0.0284963	0.561747	3.25394	ENSMUSG00000040139	9430038I01Rik	77252	9430038I01Rik	7	136977303	137012491	-1	protein_coding	RIKEN cDNA 9430038I01 gene	58	102	63	37	32	41	52	84	76	5.77761	5.21136	8.7914	7.60141	11.2436	11.4038	11.3454	10.5441	11.1947	recql4_brbseq_mef_klhdc3ko_vs_wt	gene
0.547272	0.028538	0.561747	9.33262	ENSMUSG00000020044	Timp3	21859	Timp3	10	86136236	86185370	1	protein_coding	tissue inhibitor of metalloproteinase 3	3655	5226	2678	6311	5256	3061	4268	3945	2725	985.472	855.966	656.353	623.901	528.049	408.888	714.957	540.232	475.865	recql4_brbseq_mef_klhdc3ko_vs_wt	gene
-3.71435	0.0284911	0.561747	1.54178	ENSMUSG00000004698	Hdac9	79221	Hdac9	12	34097579	34967094	-1	protein_coding	histone deacetylase 9	30	3	59	4	0	2	0	6	38	0.624606	0	0.428849	0	0.803117	5.70192	5.86832	0.310121	10.484	recql4_brbseq_mef_klhdc3ko_vs_wt	gene
-0.45256	0.0288003	0.566068	5.35125	ENSMUSG00000022016	Akap11	219181	Akap11	14	78729686	78774248	-1	protein_coding	A kinase (PRKA) anchor protein 11	260	475	225	230	171	175	308	255	297	35.9149	27.8482	37.5243	45.0238	34.1325	44.565	50.8588	49.1026	39.9812	recql4_brbseq_mef_klhdc3ko_vs_wt	gene
0.916112	0.0288415	0.566068	3.64276	ENSMUSG00000024164	C3	12266	C3	17	57510970	57535136	-1	protein_coding	complement component 3	36	64	82	69	131	91	73	72	66	10.7745	21.334	19.5126	10.6712	9.6374	9.90334	7.04199	6.61592	14.5709	recql4_brbseq_mef_klhdc3ko_vs_wt	gene
1.46004	0.0289507	0.567253	1.03833	ENSMUSG00000056899	Immp2l	93757	Immp2l	12	41074089	42002371	1	protein_coding	IMP2 inner mitochondrial membrane peptidase-like (S. cerevisiae)	2	10	10	17	26	8	5	15	8	2.65458	4.23423	1.71539	0.730905	2.00779	1.20041	0.391222	1.03374	1.77694	recql4_brbseq_mef_klhdc3ko_vs_wt	gene
-0.351042	0.0289862	0.567253	6.46114	ENSMUSG00000022521	Crebbp	12914	Crebbp	16	3899192	4031861	-1	protein_coding	CREB binding protein	415	1045	589	442	510	352	598	724	566	69.019	83.0561	75.4774	87.4162	96.9094	84.9287	81.1785	108.026	104.662	recql4_brbseq_mef_klhdc3ko_vs_wt	gene
1.00921	0.0294364	0.571084	4.48616	ENSMUSG00000034610	Tut4	230594	Tut4	4	108316623	108416618	1	protein_coding	terminal uridylyl transferase 4	64	205	39	106	199	168	136	223	156	16.5521	32.4082	36.0233	19.8806	29.8492	23.4079	12.5191	21.1916	6.93008	recql4_brbseq_mef_klhdc3ko_vs_wt	gene
-0.75845	0.0292461	0.571084	4.81314	ENSMUSG00000029119	Man2b2	17160	Man2b2	5	36964265	36987997	-1	protein_coding	mannosidase 2 alpha B2	233	277	221	162	96	116	165	117	211	25.2966	15.6341	24.8732	24.1199	15.6608	31.6607	45.5773	28.6345	39.2704	recql4_brbseq_mef_klhdc3ko_vs_wt	gene
0.815956	0.0293726	0.571084	5.27247	ENSMUSG00000023367	Tmem176a	66058	Tmem176a	6	48817853	48824005	1	protein_coding	transmembrane protein 176A	175	309	165	385	419	169	141	150	291	60.1183	68.2363	36.2377	20.6115	20.0779	43.6647	34.2319	31.9425	29.3196	recql4_brbseq_mef_klhdc3ko_vs_wt	gene
0.28676	0.0294155	0.571084	10.6147	ENSMUSG00000059796	Eif4a1	13681	Eif4a1	11	69557762	69563249	-1	protein_coding	eukaryotic translation initiation factor 4A1	7045	14391	8043	10334	11751	7655	11760	10975	9695	1613.67	1913.71	1641.42	1719.09	1469.03	1454.74	1378.08	1487.65	1429.2	recql4_brbseq_mef_klhdc3ko_vs_wt	gene
0.70616	0.0293413	0.571084	5.2642	ENSMUSG00000069769	Msi2	76626	Msi2	11	88230208	88609339	-1	protein_coding	musashi RNA-binding protein 2	171	271	214	311	365	238	112	208	267	48.5631	59.4421	51.033	16.3723	27.8414	40.0635	33.4494	28.0143	38.0266	recql4_brbseq_mef_klhdc3ko_vs_wt	gene
0.597228	0.0293782	0.571084	3.42087	ENSMUSG00000034445	Cyb561a3	225912	Cyb561a3	19	10554536	10573325	1	protein_coding	cytochrome b561 family member A3	38	91	56	94	90	49	65	62	61	14.6782	14.657	10.5068	9.50177	8.29888	9.15309	7.43321	9.40702	9.95088	recql4_brbseq_mef_klhdc3ko_vs_wt	gene
0.66161	0.0295164	0.571265	4.83079	ENSMUSG00000027030	Stk39	53416	Stk39	2	68040789	68302612	-1	protein_coding	serine/threonine kinase 39	130	289	103	215	300	155	112	148	184	33.5726	48.8565	33.2358	16.3723	19.8102	27.6093	25.4294	29.875	18.3025	recql4_brbseq_mef_klhdc3ko_vs_wt	gene
-1.78632	0.0295306	0.571265	0.757318	ENSMUSG00000021590	Spata9	75571	Spata9	13	76115269	76147091	1	protein_coding	spermatogenesis associated 9	17	15	10	2	5	3	2	17	10	0.312303	0.814275	0.643273	0.292362	2.2755	1.50051	3.32538	1.55061	1.77694	recql4_brbseq_mef_klhdc3ko_vs_wt	gene
-0.591288	0.0295919	0.571629	6.22105	ENSMUSG00000056737	Capg	12332	Capg	6	72521374	72539966	1	protein_coding	capping protein (actin filament) gelsolin-like	522	625	632	412	310	315	459	419	564	64.3344	50.4851	67.5437	67.0971	56.0843	84.6286	102.109	64.6086	112.303	recql4_brbseq_mef_klhdc3ko_vs_wt	gene
-0.688672	0.0297074	0.572219	4.25411	ENSMUSG00000027605	Acss2	60525	Acss2	2	155359868	155427644	1	protein_coding	acyl-CoA synthetase short-chain family member 2	156	299	138	140	66	95	60	66	85	21.8612	10.7484	20.3703	8.77086	8.83429	12.7543	30.5153	30.9088	24.5218	recql4_brbseq_mef_klhdc3ko_vs_wt	gene
-1.54887	0.0296879	0.572219	4.15989	ENSMUSG00000064325	Hhip	15245	Hhip	8	80692480	80784635	-1	protein_coding	Hedgehog-interacting protein	84	212	240	77	20	57	56	81	207	12.0237	3.2571	12.2222	8.18614	10.8421	31.0605	16.4313	21.9153	42.6466	recql4_brbseq_mef_klhdc3ko_vs_wt	gene
-1.34351	0.0300056	0.574673	1.7881	ENSMUSG00000097316	Gm10516	100038712	Gm10516	1	191821196	191835323	1	lncRNA	predicted gene 10516	28	36	33	10	9	13	23	6	24	1.56152	1.4657	2.78752	3.36216	0.803117	3.60122	5.4771	3.72146	5.86391	recql4_brbseq_mef_klhdc3ko_vs_wt	gene
0.641729	0.0298789	0.574673	6.33583	ENSMUSG00000015653	Steap2	74051	Steap2	5	5714829	5744578	-1	protein_coding	six transmembrane epithelial antigen of prostate 2	277	795	321	533	786	409	683	575	365	83.2288	128.004	87.6996	99.8416	76.9654	54.7685	54.1842	82.1822	57.0399	recql4_brbseq_mef_klhdc3ko_vs_wt	gene
0.492238	0.0299851	0.574673	4.73803	ENSMUSG00000020528	Prpsap2	212627	Prpsap2	11	61620476	61652914	-1	protein_coding	phosphoribosyl pyrophosphate synthetase-associated protein 2	130	206	119	156	226	153	160	201	168	24.3596	36.8053	32.8069	23.389	26.9044	25.2085	25.4294	21.295	21.1456	recql4_brbseq_mef_klhdc3ko_vs_wt	gene
5.8044	0.0300048	0.574673	-0.307901	ENSMUSG00000055717	Slain1	105439	Slain1	14	103887664	103942343	1	protein_coding	SLAIN motif family member 1	0	0	0	8	7	3	0	11	0	1.24921	1.13999	0.643273	0	1.47238	0	0	0	0	recql4_brbseq_mef_klhdc3ko_vs_wt	gene
-0.845312	0.0300657	0.575006	7.0827	ENSMUSG00000053477	Tcf4	21413	Tcf4	18	69476427	69822150	1	protein_coding	transcription factor 4	734	1719	792	547	397	489	651	1969	940	85.4149	64.6535	104.854	95.1638	263.556	141.048	143.578	177.7	140.734	recql4_brbseq_mef_klhdc3ko_vs_wt	gene
6.4816	0.0308075	0.576044	0.433859	ENSMUSG00000101174	Hoxd4	15436	Hoxd4	2	74542273	74559504	1	protein_coding	homeobox D4	0	0	0	11	13	5	3	29	0	1.71767	2.11712	1.07212	0.438543	3.88173	0	0	0	0	recql4_brbseq_mef_klhdc3ko_vs_wt	gene
0.281537	0.0308863	0.576044	5.75375	ENSMUSG00000001767	Crnkl1	66877	Crnkl1	2	145759399	145776934	-1	protein_coding	crooked neck pre-mRNA splicing factor 1	241	510	264	376	358	277	381	384	350	58.713	58.3021	59.3956	55.695	51.3995	52.5177	47.1422	52.7206	46.9113	recql4_brbseq_mef_klhdc3ko_vs_wt	gene
-1.60493	0.030719	0.576044	4.88281	ENSMUSG00000046743	Fat4	329628	Fat4	3	38941089	39066134	1	protein_coding	FAT atypical cadherin 4	316	292	299	181	40	51	78	95	321	28.2634	6.5142	10.9356	11.4021	12.716	48.1663	61.813	30.1852	53.1306	recql4_brbseq_mef_klhdc3ko_vs_wt	gene
-1.27923	0.0306932	0.576044	5.33651	ENSMUSG00000059921	Unc5c	22253	Unc5c	3	141170977	141540685	1	protein_coding	unc-5 netrin receptor C	263	718	366	170	73	190	167	93	369	26.5458	11.8884	40.7406	24.4122	12.4483	55.3687	51.4456	74.2224	65.0361	recql4_brbseq_mef_klhdc3ko_vs_wt	gene
-0.31611	0.0302606	0.576044	7.53663	ENSMUSG00000029781	Fkbp9	27055	Fkbp9	6	56809044	56856343	1	protein_coding	FK506 binding protein 9	1114	2001	1183	1110	881	873	1092	1321	1289	173.328	143.475	187.192	159.63	176.82	193.415	217.91	206.851	210.212	recql4_brbseq_mef_klhdc3ko_vs_wt	gene
2.4958	0.030514	0.576044	0.943418	ENSMUSG00000047986	Palm3	74337	Palm3	8	84748100	84756924	1	protein_coding	paralemmin 3	2	10	1	4	51	7	12	5	1	0.624606	8.30561	1.50097	1.75417	0.669264	0.150051	0.391222	1.03374	0.177694	recql4_brbseq_mef_klhdc3ko_vs_wt	gene
0.324747	0.0306116	0.576044	5.80257	ENSMUSG00000003299	Mrpl4	66163	Mrpl4	9	20914034	20920135	1	protein_coding	mitochondrial ribosomal protein L4	245	491	281	349	431	275	384	401	382	54.4969	70.1905	58.9667	56.1335	53.675	57.3194	47.9246	50.7565	49.9321	recql4_brbseq_mef_klhdc3ko_vs_wt	gene
-0.365481	0.0308901	0.576044	5.1572	ENSMUSG00000020253	Ppm1m	67905	Ppm1m	9	106072146	106076945	-1	protein_coding	protein phosphatase 1M	214	391	253	234	193	135	219	217	222	36.5395	31.431	28.9473	32.0136	29.0461	33.3112	41.8607	40.4192	44.9567	recql4_brbseq_mef_klhdc3ko_vs_wt	gene
1.7176	0.0302866	0.576044	6.37034	ENSMUSG00000019929	Dcn	13179	Dcn	10	97315471	97354005	1	protein_coding	decorin	344	693	61	463	1999	426	277	278	144	72.2982	325.547	91.3448	40.4921	37.2111	21.6073	67.2901	71.6381	10.8394	recql4_brbseq_mef_klhdc3ko_vs_wt	gene
-0.494811	0.0305139	0.576044	4.09699	ENSMUSG00000040415	Dtx3	80904	Dtx3	10	127026247	127031597	-1	protein_coding	deltex 3 E3 ubiquitin ligase	112	184	101	81	88	66	114	112	131	12.6483	14.3312	14.152	16.6646	14.9915	19.6566	21.9084	19.0208	17.9471	recql4_brbseq_mef_klhdc3ko_vs_wt	gene
-0.670242	0.0307557	0.576044	4.16211	ENSMUSG00000022210	Dhrs4	28200	Dhrs4	14	55716215	55727797	1	protein_coding	dehydrogenase/reductase (SDR family) member 4	102	157	140	95	73	48	114	188	122	14.8344	11.8884	10.2924	16.6646	25.1643	18.3062	19.9523	16.2297	24.8772	recql4_brbseq_mef_klhdc3ko_vs_wt	gene
0.349799	0.0305348	0.576044	6.0204	ENSMUSG00000033088	Triobp	110253	Triobp	15	78831924	78890069	1	protein_coding	TRIO and F-actin binding protein	298	538	352	505	492	289	458	446	380	78.8565	80.1247	61.9686	66.9509	59.6984	57.0192	58.292	55.6151	62.5484	recql4_brbseq_mef_klhdc3ko_vs_wt	gene
-0.41988	0.0307092	0.576044	6.13396	ENSMUSG00000022681	Ntan1	18203	Ntan1	16	13636709	13653315	1	protein_coding	N-terminal Asn amidase	344	898	540	354	360	354	427	419	439	55.2776	58.6278	75.9062	62.4193	56.0843	65.8722	67.2901	92.8297	95.9549	recql4_brbseq_mef_klhdc3ko_vs_wt	gene
-0.761041	0.0306281	0.576044	5.06879	ENSMUSG00000024232	Bambi	68010	Bambi	18	3507923	3516404	1	protein_coding	BMP and activin membrane-bound inhibitor	190	436	175	102	111	157	335	210	279	15.9275	18.0769	33.6646	48.9706	28.1091	41.8641	37.166	45.071	31.0965	recql4_brbseq_mef_klhdc3ko_vs_wt	gene
-0.781139	0.0308392	0.576044	5.10698	ENSMUSG00000044252	Osbpl1a	64291	Osbpl1a	18	12888371	13074898	-1	protein_coding	oxysterol binding protein-like 1A	257	357	289	259	106	96	205	180	245	40.4433	17.2626	20.5847	29.9671	24.0935	36.7624	50.272	36.9045	51.3537	recql4_brbseq_mef_klhdc3ko_vs_wt	gene
-0.465419	0.0306945	0.576044	5.35304	ENSMUSG00000024960	Plcb3	18797	Plcb3	19	6929693	6953838	-1	protein_coding	phospholipase C beta 3	232	498	253	254	156	171	250	290	309	39.6625	25.4054	36.6666	36.5453	38.8173	46.3657	45.3817	51.4802	44.9567	recql4_brbseq_mef_klhdc3ko_vs_wt	gene
-2.05569	0.030401	0.576044	2.93808	ENSMUSG00000074896	Ifit3	15959	Ifit3	19	34560931	34566131	1	protein_coding	interferon-induced protein with tetratricopeptide repeats 3	83	33	114	26	18	7	27	19	80	4.05994	2.93139	1.50097	3.94689	2.5432	12.0041	16.2357	3.41134	20.2572	recql4_brbseq_mef_klhdc3ko_vs_wt	gene
0.782362	0.0308514	0.576044	4.23028	ENSMUSG00000034055	Phka1	18679	Phka1	X	101557581	101687852	-1	protein_coding	phosphorylase kinase alpha 1	62	179	74	96	207	128	89	137	99	14.9905	33.711	27.4463	13.0101	18.3378	14.855	12.1279	18.5039	13.1494	recql4_brbseq_mef_klhdc3ko_vs_wt	gene
0.39143	0.0310088	0.577459	4.75205	ENSMUSG00000025049	Taf5	226182	Taf5	19	47056185	47071918	1	protein_coding	TATA-box binding protein associated factor 5	106	250	130	182	203	136	174	192	188	28.4196	33.0596	29.1617	25.4355	25.6997	28.2095	20.7347	25.8435	23.1003	recql4_brbseq_mef_klhdc3ko_vs_wt	gene
2.45002	0.0310852	0.578082	0.752912	ENSMUSG00000000489	Pdgfb	18591	Pdgfb	15	79880075	79899178	-1	protein_coding	platelet derived growth factor B polypeptide	7	2	3	8	46	3	1	0	7	1.24921	7.49133	0.643273	0.146181	0	1.05035	1.36928	0.206748	0.533083	recql4_brbseq_mef_klhdc3ko_vs_wt	gene
-0.777385	0.031302	0.578121	5.1771	ENSMUSG00000040466	Blvrb	233016	Blvrb	7	27147403	27165569	1	protein_coding	biliverdin reductase B (flavin reductase (NADPH))	202	286	219	174	92	90	336	523	226	27.1704	14.9827	19.2982	49.1168	70.005	33.9114	39.5134	29.5649	38.9151	recql4_brbseq_mef_klhdc3ko_vs_wt	gene
1.01746	0.0312437	0.578121	2.06917	ENSMUSG00000054517	Trim65	338364	Trim65	11	116012672	116021954	-1	protein_coding	tripartite motif-containing 65	13	27	17	24	48	24	28	29	14	3.74764	7.81704	5.14618	4.09307	3.88173	2.10071	2.54294	2.79109	3.0208	recql4_brbseq_mef_klhdc3ko_vs_wt	gene
-1.22209	0.0312803	0.578121	2.16804	ENSMUSG00000038524	Fchsd1	319262	Fchsd1	18	38090484	38102827	-1	protein_coding	FCH and double SH3 domains 1	32	62	15	22	6	10	39	38	31	3.43533	0.977131	2.14424	5.70106	5.08641	4.65157	6.25954	6.40918	2.66541	recql4_brbseq_mef_klhdc3ko_vs_wt	gene
0.421308	0.0313001	0.578121	4.92882	ENSMUSG00000025154	Arhgap19	71085	Arhgap19	19	41755027	41790486	-1	protein_coding	Rho GTPase activating protein 19	146	265	136	194	234	176	219	213	164	30.2934	38.1081	37.7387	32.0136	28.5107	24.6083	28.5592	27.3941	24.1664	recql4_brbseq_mef_klhdc3ko_vs_wt	gene
1.22508	0.0311726	0.578121	1.81251	ENSMUSG00000031155	Pim2	18715	Pim2	X	7744501	7749671	1	protein_coding	proviral integration site 2	7	22	18	25	37	29	15	5	23	3.90379	6.02564	6.21831	2.19272	0.669264	3.45117	1.36928	2.27422	3.1985	recql4_brbseq_mef_klhdc3ko_vs_wt	gene
0.967966	0.0314478	0.580017	3.54047	ENSMUSG00000020387	Jade2	76901	Jade2	11	51704282	51748480	-1	protein_coding	jade family PHD finger 2	47	85	41	65	158	59	76	81	41	10.1499	25.7311	12.651	11.1098	10.8421	6.15208	9.19371	8.78677	7.28547	recql4_brbseq_mef_klhdc3ko_vs_wt	gene
-1.95014	0.0314921	0.58004	0.441874	ENSMUSG00000062704	9430002A10Rik	NA	9430002A10Rik	8	88901188	88901662	1	lncRNA	RIKEN cDNA 9430002A10 gene	3	11	15	1	2	3	5	7	15	0.156152	0.32571	0.643273	0.730905	0.93697	2.25076	0.586832	1.13711	2.66541	recql4_brbseq_mef_klhdc3ko_vs_wt	gene
-0.830474	0.0317364	0.582317	3.71605	ENSMUSG00000044807	Zfp354c	30944	Zfp354c	11	50701913	50718551	-1	protein_coding	zinc finger protein 354C	64	184	77	61	50	36	59	129	124	9.52524	8.14275	7.71928	8.62468	17.267	18.6063	12.5191	19.0208	13.6825	recql4_brbseq_mef_klhdc3ko_vs_wt	gene
-0.507739	0.0316794	0.582317	4.53226	ENSMUSG00000049036	Tmem121	69195	Tmem121	12	113149550	113153143	1	protein_coding	transmembrane protein 121	122	240	124	112	86	83	197	252	152	17.489	14.0055	17.7972	28.7977	33.7309	22.8077	23.8645	24.8097	22.0341	recql4_brbseq_mef_klhdc3ko_vs_wt	gene
-2.27639	0.0317455	0.582317	1.08059	ENSMUSG00000031428	Zcchc18	66995	Zcchc18	X	135893904	135899221	1	protein_coding	zinc finger CCHC domain containing 18	22	13	1	3	2	1	13	28	24	0.468455	0.32571	0.214424	1.90035	3.74788	3.60122	4.30344	1.34386	0.177694	recql4_brbseq_mef_klhdc3ko_vs_wt	gene
0.228034	0.0318117	0.582738	7.78313	ENSMUSG00000031948	Kars	85305	Kars	8	112720075	112737955	-1	protein_coding	lysyl-tRNA synthetase	956	1916	1189	1408	1446	1091	1620	1675	1552	219.861	235.488	233.937	236.813	224.203	232.879	187.004	198.064	211.279	recql4_brbseq_mef_klhdc3ko_vs_wt	gene
-0.53778	0.031896	0.583489	4.63403	ENSMUSG00000036644	Tbc1d9b	76795	Tbc1d9b	11	50022223	50063612	1	protein_coding	TBC1 domain family member 9B	160	222	183	155	107	76	183	177	171	24.2035	17.4255	16.2963	26.7511	23.692	25.6587	31.2977	22.949	32.5181	recql4_brbseq_mef_klhdc3ko_vs_wt	gene
0.497786	0.0320535	0.585574	3.82926	ENSMUSG00000068706	Gm10250	NA	Gm10250	15	5150136	5150617	-1	processed_pseudogene	predicted pseudogene 10250	54	113	66	108	103	63	92	112	103	16.8644	16.7741	13.5087	13.4487	14.9915	15.4552	10.563	11.6812	11.7278	recql4_brbseq_mef_klhdc3ko_vs_wt	gene
-1.24501	0.032166	0.586833	5.99122	ENSMUSG00000004105	Angptl2	26360	Angptl2	2	33106081	33137729	1	protein_coding	angiopoietin-like 2	597	503	431	274	86	213	529	269	730	42.7855	14.0055	45.6724	77.3298	36.0064	109.537	116.78	51.997	76.5863	recql4_brbseq_mef_klhdc3ko_vs_wt	gene
0.533752	0.0322569	0.587695	4.44525	ENSMUSG00000052926	Rnaseh2a	69724	Rnaseh2a	8	85683239	85696396	-1	protein_coding	ribonuclease H2 large subunit	81	215	74	159	167	104	157	178	138	24.8281	27.1968	22.3001	22.9504	23.8258	20.707	15.8445	22.2254	13.1494	recql4_brbseq_mef_klhdc3ko_vs_wt	gene
-0.781394	0.0323237	0.588117	7.34958	ENSMUSG00000024501	Dpysl3	22240	Dpysl3	18	43454049	43571351	-1	protein_coding	dihydropyrimidinase-like 3	1236	1436	1045	888	489	524	740	1653	1518	138.663	79.6361	112.358	108.174	221.259	227.777	241.775	148.445	185.691	recql4_brbseq_mef_klhdc3ko_vs_wt	gene
0.373202	0.0328169	0.58844	7.04529	ENSMUSG00000027011	Ube2e3	22193	Ube2e3	2	78698468	78751637	1	protein_coding	ubiquitin-conjugating enzyme E2E 3	688	1141	614	969	1075	631	710	993	828	151.311	175.069	135.302	103.789	132.916	124.242	134.58	117.95	109.104	recql4_brbseq_mef_klhdc3ko_vs_wt	gene
-1.15677	0.0327523	0.58844	2.23339	ENSMUSG00000075028	Prdm11	100042784	Prdm11	2	92802363	92876512	-1	protein_coding	PR domain containing 11	22	73	20	14	12	15	50	42	23	2.18612	1.95426	3.21637	7.30905	5.62182	3.45117	4.30344	7.54629	3.55389	recql4_brbseq_mef_klhdc3ko_vs_wt	gene
-1.73253	0.0328405	0.58844	2.014	ENSMUSG00000028351	Brinp1	56710	Brinp1	4	68679751	68872634	-1	protein_coding	bone morphogenic protein/retinoic acid inducible neural specific 1	19	111	20	18	13	4	4	25	28	2.81073	2.11712	0.857697	0.584724	3.34632	4.20142	3.7166	11.4745	3.55389	recql4_brbseq_mef_klhdc3ko_vs_wt	gene
-1.985	0.0328491	0.58844	0.903978	ENSMUSG00000078612	Fyb2	242594	Fyb2	4	104770653	104874060	1	protein_coding	FYN binding protein 2	11	54	6	9	1	4	2	2	11	1.40536	0.162855	0.857697	0.292362	0.267706	1.65056	2.15172	5.58219	1.06617	recql4_brbseq_mef_klhdc3ko_vs_wt	gene
2.06763	0.0328659	0.58844	0.39484	ENSMUSG00000039629	Strip2	320609	Strip2	6	29917011	29959680	1	protein_coding	striatin interacting protein 2	3	3	0	11	9	2	15	9	7	1.71767	1.4657	0.428849	2.19272	1.20468	1.05035	0.586832	0.310121	0	recql4_brbseq_mef_klhdc3ko_vs_wt	gene
0.360898	0.032787	0.58844	5.10549	ENSMUSG00000040396	Abhd13	68904	Abhd13	8	10027707	10042155	1	protein_coding	abhydrolase domain containing 13	145	333	156	243	242	177	226	273	210	37.9448	39.4109	37.9531	33.0369	36.5418	31.5106	28.3636	34.4235	27.7203	recql4_brbseq_mef_klhdc3ko_vs_wt	gene
-2.00852	0.0326864	0.58844	5.24513	ENSMUSG00000031451	Gas6	14456	Gas6	8	13515374	13544490	-1	protein_coding	growth arrest specific 6	416	486	36	78	80	38	705	321	144	12.1798	13.0284	8.14813	103.058	42.9668	21.6073	81.3741	50.2397	6.397	recql4_brbseq_mef_klhdc3ko_vs_wt	gene
2.19545	0.0324863	0.58844	1.90941	ENSMUSG00000042195	Slc35f2	72022	Slc35f2	9	53678822	53725438	1	protein_coding	solute carrier family 35 member F2	1	7	25	12	90	27	9	4	14	1.87382	14.657	5.78946	1.31563	0.535411	2.10071	0.195611	0.723617	4.44236	recql4_brbseq_mef_klhdc3ko_vs_wt	gene
-0.549292	0.0324144	0.58844	7.08168	ENSMUSG00000025647	Shisa5	66940	Shisa5	9	108867633	108886845	1	protein_coding	shisa family member 5	864	1232	1011	924	525	420	892	953	1085	144.284	85.4989	90.0582	130.393	127.562	162.805	169.008	127.357	179.649	recql4_brbseq_mef_klhdc3ko_vs_wt	gene
-1.26273	0.0325481	0.58844	1.05387	ENSMUSG00000036523	Greb1	268527	Greb1	12	16720616	16850887	-1	protein_coding	gene regulated by estrogen in breast cancer protein	9	19	24	7	7	4	13	12	9	1.09306	1.13999	0.857697	1.90035	1.60623	1.35046	1.7605	1.9641	4.26466	recql4_brbseq_mef_klhdc3ko_vs_wt	gene
-1.74249	0.0326215	0.58844	7.13397	ENSMUSG00000022754	Tmem45a	56277	Tmem45a	16	56625524	56706529	-1	protein_coding	transmembrane protein 45a	1138	1235	2192	372	120	671	623	295	1159	58.0884	19.5426	143.879	91.0708	39.4866	173.909	222.605	127.667	389.506	recql4_brbseq_mef_klhdc3ko_vs_wt	gene
-0.406964	0.0328657	0.58844	4.6945	ENSMUSG00000025265	Fgd1	14163	Fgd1	X	149829146	149872517	1	protein_coding	FYVE RhoGEF and PH domain containing 1	139	284	190	132	131	119	156	179	173	20.612	21.334	25.5165	22.8042	23.9597	25.9588	27.1899	29.3582	33.7619	recql4_brbseq_mef_klhdc3ko_vs_wt	gene
1.09684	0.0329178	0.588585	5.50294	ENSMUSG00000045664	Cdc42ep2	104252	Cdc42ep2	19	5965664	5974844	-1	protein_coding	CDC42 effector protein (Rho GTPase binding) 2	163	205	230	607	342	204	187	490	152	94.784	55.6964	43.7426	27.3358	65.5879	22.8077	31.8846	21.1916	40.8697	recql4_brbseq_mef_klhdc3ko_vs_wt	gene
-0.802551	0.0331018	0.590308	7.36628	ENSMUSG00000030605	Mfge8	17304	Mfge8	7	78783516	78798808	-1	protein_coding	milk fat globule EGF and factor V/VIII domain containing	1410	1155	1259	811	515	655	904	1154	1502	126.639	83.8704	140.448	132.148	154.466	225.376	275.811	119.397	223.717	recql4_brbseq_mef_klhdc3ko_vs_wt	gene
0.27232	0.0330997	0.590308	8.68816	ENSMUSG00000059040	Eno1b	433182	Eno1b	18	48178402	48181479	1	protein_coding	enolase 1B retrotransposed	1888	3527	2269	2888	3002	1934	3100	2834	2561	450.966	488.891	414.697	453.161	379.339	384.28	369.313	364.599	403.188	recql4_brbseq_mef_klhdc3ko_vs_wt	gene
1.66633	0.0332451	0.592079	3.25631	ENSMUSG00000046818	Ddit4l	73284	Ddit4l	3	137327373	137334094	1	protein_coding	DNA-damage-inducible transcript 4-like	14	103	15	27	181	110	21	19	32	4.21609	29.4768	23.5867	3.0698	2.5432	4.80162	2.73855	10.6475	2.66541	recql4_brbseq_mef_klhdc3ko_vs_wt	gene
-0.847284	0.0333127	0.592499	3.19011	ENSMUSG00000022672	Prkdc	19090	Prkdc	16	15455730	15660099	1	protein_coding	protein kinase DNA activated catalytic polypeptide	35	130	68	49	36	20	83	56	62	7.65143	5.86278	4.28849	12.133	7.49576	9.30314	6.84638	13.4386	12.0832	recql4_brbseq_mef_klhdc3ko_vs_wt	gene
1.26363	0.0333676	0.592692	1.66128	ENSMUSG00000037172	Dennd11	243780	Dennd11	6	40378309	40413069	-1	protein_coding	DENN domain containing 11	10	20	7	18	42	14	14	28	13	2.81073	6.83991	3.00194	2.04653	3.74788	1.95066	1.95611	2.06748	1.24386	recql4_brbseq_mef_klhdc3ko_vs_wt	gene
-0.533243	0.0334182	0.59281	5.83247	ENSMUSG00000002997	Prkar2b	19088	Prkar2b	12	32008475	32111295	-1	protein_coding	protein kinase cAMP dependent regulatory type II beta	248	708	293	228	210	234	611	476	428	35.6026	34.1996	50.1753	89.3166	63.7139	64.2217	48.5115	73.1887	52.0644	recql4_brbseq_mef_klhdc3ko_vs_wt	gene
-1.11931	0.0337208	0.595822	4.1444	ENSMUSG00000025932	Eya1	14048	Eya1	1	14239178	14380459	-1	protein_coding	EYA transcriptional coactivator and phosphatase 1	91	471	121	78	82	74	45	36	104	12.1798	13.3541	15.8674	6.57815	4.8187	15.6053	17.8006	48.6891	21.501	recql4_brbseq_mef_klhdc3ko_vs_wt	gene
1.54531	0.033705	0.595822	4.04967	ENSMUSG00000031530	Dusp4	319520	Dusp4	8	35274451	35287048	1	protein_coding	dual specificity phosphatase 4	35	135	25	96	292	65	158	114	38	14.9905	47.5537	13.9376	23.0966	15.2592	5.70192	6.84638	13.9555	4.44236	recql4_brbseq_mef_klhdc3ko_vs_wt	gene
-0.567194	0.033662	0.595822	4.10707	ENSMUSG00000024892	Pcx	18563	Pcx	19	4560500	4671780	1	protein_coding	pyruvate carboxylase	89	204	105	97	56	66	125	159	114	15.1467	9.11989	14.152	18.2726	21.2826	17.1058	17.4094	21.0883	18.6579	recql4_brbseq_mef_klhdc3ko_vs_wt	gene
-0.292201	0.0340703	0.597295	7.02555	ENSMUSG00000026674	Ddr2	18214	Ddr2	1	169799876	169938331	-1	protein_coding	discoidin domain receptor family member 2	696	1507	776	764	658	561	796	987	968	119.3	107.159	120.292	116.36	132.113	145.249	136.145	155.784	137.891	recql4_brbseq_mef_klhdc3ko_vs_wt	gene
-1.27839	0.0340584	0.597295	5.16087	ENSMUSG00000026640	Plxna2	18845	Plxna2	1	194300526	194499177	1	protein_coding	plexin A2	212	532	109	156	37	81	535	339	216	24.3596	6.02564	17.3684	78.2068	45.3761	32.4109	41.4695	54.9949	19.3687	recql4_brbseq_mef_klhdc3ko_vs_wt	gene
0.795144	0.033971	0.597295	2.30534	ENSMUSG00000029627	Zkscan14	67235	Zkscan14	5	145131756	145138678	-1	protein_coding	zinc finger with KRAB and SCAN domains 14	24	27	19	41	39	23	34	32	27	6.40221	6.35135	4.93176	4.97015	4.28329	4.05137	4.69466	2.79109	3.37619	recql4_brbseq_mef_klhdc3ko_vs_wt	gene
0.369142	0.0340258	0.597295	6.06755	ENSMUSG00000086583	Gm15500	NA	Gm15500	7	114304452	114305471	-1	transcribed_processed_pseudogene	predicted pseudogene 15500	278	608	355	397	542	373	479	457	394	61.9922	88.2675	79.9803	70.0207	61.1707	59.12	54.3798	62.8513	63.0815	recql4_brbseq_mef_klhdc3ko_vs_wt	gene
0.443225	0.0339441	0.597295	5.1744	ENSMUSG00000020134	Peli1	67245	Peli1	11	21041291	21100323	1	protein_coding	pellino 1	150	284	175	228	312	156	244	294	248	35.6026	50.8108	33.4502	35.6682	39.3527	37.2126	29.3416	29.3582	31.0965	recql4_brbseq_mef_klhdc3ko_vs_wt	gene
-0.562469	0.0339482	0.597295	4.41918	ENSMUSG00000042156	Dzip1	66573	Dzip1	14	119112932	119162872	-1	protein_coding	DAZ interacting protein 1	151	214	116	118	72	84	153	172	160	18.4259	11.7256	18.0116	22.3657	23.0227	24.0081	29.5372	22.122	20.6125	recql4_brbseq_mef_klhdc3ko_vs_wt	gene
-0.955611	0.0341262	0.597498	6.54821	ENSMUSG00000022676	Snai2	20583	Snai2	16	14523716	14527249	1	protein_coding	snail family zinc finger 2	660	1267	572	466	166	400	896	426	710	72.7666	27.0339	85.7697	130.978	57.0213	106.536	129.103	130.975	101.641	recql4_brbseq_mef_klhdc3ko_vs_wt	gene
-0.57245	0.0344732	0.60069	5.0172	ENSMUSG00000031520	Vegfc	22341	Vegfc	8	54530641	54640131	1	protein_coding	vascular endothelial growth factor C	165	359	227	174	149	98	182	355	214	27.1704	24.2654	21.0136	26.6049	47.5178	32.1108	32.2758	37.1112	40.3366	recql4_brbseq_mef_klhdc3ko_vs_wt	gene
1.09387	0.034487	0.60069	1.85347	ENSMUSG00000036411	9530077C05Rik	68283	9530077C05Rik	9	22322809	22355977	1	protein_coding	RIKEN cDNA 9530077C05 gene	6	26	14	31	30	20	26	11	28	4.8407	4.88565	4.28849	3.80071	1.47238	4.20142	1.17366	2.68772	2.48772	recql4_brbseq_mef_klhdc3ko_vs_wt	gene
-0.467608	0.0344503	0.60069	6.30022	ENSMUSG00000024533	Spire1	68166	Spire1	18	67621279	67743860	-1	protein_coding	spire type actin nucleation factor 1	489	1077	389	512	355	277	510	567	553	79.9496	57.8136	59.3956	74.5523	75.8946	82.978	95.6537	111.334	69.1231	recql4_brbseq_mef_klhdc3ko_vs_wt	gene
3.09911	0.0344039	0.60069	2.40921	ENSMUSG00000033737	Fndc3c1	333564	Fndc3c1	X	105463647	105529007	-1	protein_coding	fibronectin type III domain containing 3C1	17	5	0	18	119	26	10	4	78	2.81073	19.3798	5.57503	1.46181	0.535411	11.704	3.32538	0.516869	0	recql4_brbseq_mef_klhdc3ko_vs_wt	gene
-2.59055	0.0346742	0.601041	0.904954	ENSMUSG00000035456	Prdm8	77630	Prdm8	5	98315057	98336850	1	protein_coding	PR domain containing 8	5	67	8	1	0	9	0	6	7	0.156152	0	1.92982	0	0.803117	1.05035	0.978054	6.92605	1.42155	recql4_brbseq_mef_klhdc3ko_vs_wt	gene
1.10286	0.0345904	0.601041	2.19113	ENSMUSG00000029869	Ephb6	13848	Ephb6	6	41582416	41597443	1	protein_coding	Eph receptor B6	16	29	13	54	26	24	17	25	42	8.43218	4.23423	5.14618	2.48508	3.34632	6.30213	3.12977	2.99784	2.31003	recql4_brbseq_mef_klhdc3ko_vs_wt	gene
-0.280293	0.0347304	0.601041	9.34609	ENSMUSG00000025809	Itgb1	16412	Itgb1	8	129412135	129459681	1	protein_coding	integrin beta 1 (fibronectin receptor beta)	3903	6659	3557	3884	3171	2668	5155	4853	4499	606.493	516.414	572.084	753.563	649.588	675.078	763.469	688.366	632.059	recql4_brbseq_mef_klhdc3ko_vs_wt	gene
0.813689	0.0346969	0.601041	3.33976	ENSMUSG00000020092	Pald1	27355	Pald1	10	61155435	61219309	-1	protein_coding	phosphatase domain containing paladin 1	30	80	52	64	121	51	46	74	51	9.9937	19.7055	10.9356	6.72433	9.90511	7.65258	5.86832	8.26991	9.2401	recql4_brbseq_mef_klhdc3ko_vs_wt	gene
-1.89028	0.0346455	0.601041	0.103085	ENSMUSG00000071669	Snx29	74478	Snx29	16	11140772	11573336	1	protein_coding	sorting nexin 29	7	15	6	2	3	1	3	0	9	0.312303	0.488565	0.214424	0.438543	0	1.35046	1.36928	1.55061	1.06617	recql4_brbseq_mef_klhdc3ko_vs_wt	gene
-0.414048	0.03499	0.604757	8.74423	ENSMUSG00000021939	Ctsb	13030	Ctsb	14	63359911	63383372	1	protein_coding	cathepsin B	2635	4010	2781	2421	1899	1719	3167	2652	3741	378.043	309.262	368.595	462.955	354.978	561.34	515.434	414.529	494.168	recql4_brbseq_mef_klhdc3ko_vs_wt	gene
-0.29791	0.0351891	0.604799	6.52693	ENSMUSG00000040782	Cop1	26374	Cop1	1	159059890	159175210	1	protein_coding	COP1 E3 ubiquitin ligase	506	1102	503	539	455	396	646	662	661	84.1657	74.0991	84.9121	94.4329	88.6106	99.1835	98.979	113.918	89.3802	recql4_brbseq_mef_klhdc3ko_vs_wt	gene
0.75673	0.035217	0.604799	4.35606	ENSMUSG00000026773	Pfkfb3	170768	Pfkfb3	2	11476244	11558888	-1	protein_coding	6-phosphofructo-2-kinase/fructose-2 6-biphosphatase 3	51	183	89	148	199	94	134	201	95	23.1104	32.4082	20.1559	19.5883	26.9044	14.2548	9.97615	18.9174	15.8148	recql4_brbseq_mef_klhdc3ko_vs_wt	gene
0.627061	0.0351979	0.604799	6.05668	ENSMUSG00000009376	Met	17295	Met	6	17463799	17573979	1	protein_coding	met proto-oncogene	215	759	280	523	677	322	421	314	408	81.6673	110.253	69.0446	61.5422	42.0298	61.2207	42.0563	78.4607	49.7544	recql4_brbseq_mef_klhdc3ko_vs_wt	gene
1.6515	0.0351875	0.604799	3.55073	ENSMUSG00000031075	Ano1	101772	Ano1	7	144142286	144305711	-1	protein_coding	anoctamin 1 calcium activated chloride channel	21	114	30	42	257	105	36	4	34	6.55837	41.8538	22.5146	5.26252	0.535411	5.10172	4.10783	11.7846	5.33083	recql4_brbseq_mef_klhdc3ko_vs_wt	gene
-0.475761	0.0350907	0.604799	7.17921	ENSMUSG00000024085	Man2a1	17158	Man2a1	17	64907731	65062105	1	protein_coding	mannosidase 2 alpha 1	789	1365	1005	764	525	616	1366	956	1101	119.3	85.4989	132.085	199.683	127.963	165.206	154.337	141.105	178.583	recql4_brbseq_mef_klhdc3ko_vs_wt	gene
-0.958787	0.0352683	0.604908	3.55351	ENSMUSG00000031373	Car5b	56078	Car5b	X	162759818	162810993	-1	protein_coding	carbonic anhydrase 5b mitochondrial	56	133	103	42	29	52	127	64	71	6.55837	4.7228	11.1501	18.565	8.56658	10.6536	10.9542	13.7487	18.3025	recql4_brbseq_mef_klhdc3ko_vs_wt	gene
-0.640189	0.0353872	0.605405	3.04311	ENSMUSG00000030598	Fbxo17	50760	Fbxo17	7	28416229	28437569	1	protein_coding	F-box protein 17	43	93	55	43	28	30	62	55	63	6.71452	4.55994	6.43273	9.06322	7.36191	9.45319	8.41126	9.61377	9.77319	recql4_brbseq_mef_klhdc3ko_vs_wt	gene
-1.32497	0.0353867	0.605405	4.74614	ENSMUSG00000031841	Cdh13	12554	Cdh13	8	119010472	120051660	1	protein_coding	cadherin 13	222	279	119	101	51	58	77	406	283	15.7713	8.30561	12.4366	11.2559	54.3442	42.4643	43.4256	28.8413	21.1456	recql4_brbseq_mef_klhdc3ko_vs_wt	gene
0.447047	0.0354957	0.606039	7.41188	ENSMUSG00000027247	Arhgap1	228359	Arhgap1	2	91480205	91502671	1	protein_coding	Rho GTPase activating protein 1	845	1457	785	1169	1655	744	1130	1065	1022	182.541	269.525	159.532	165.185	142.553	153.352	165.291	150.616	139.49	recql4_brbseq_mef_klhdc3ko_vs_wt	gene
-0.546982	0.0355143	0.606039	3.74481	ENSMUSG00000075054	Yae1d1	67008	Yae1d1	13	18155915	18167934	-1	protein_coding	Yae1 domain containing 1	73	120	85	66	48	46	118	103	114	10.306	7.81704	9.86352	17.2494	13.7868	17.1058	14.2796	12.4049	15.104	recql4_brbseq_mef_klhdc3ko_vs_wt	gene
0.713454	0.0355852	0.60648	5.73902	ENSMUSG00000032470	Mras	17532	Mras	9	99267473	99319434	-1	protein_coding	muscle and microspikes RAS	283	496	186	370	667	277	193	313	275	57.7761	108.624	59.3956	28.2129	41.8959	41.2639	55.3578	51.2734	33.0511	recql4_brbseq_mef_klhdc3ko_vs_wt	gene
0.530949	0.0356348	0.606557	3.82106	ENSMUSG00000032578	Cish	12700	Cish	9	107173225	107179983	1	protein_coding	cytokine inducible SH2-containing protein	55	131	53	98	112	71	105	106	82	15.3029	18.2398	15.2241	15.349	14.1884	12.3042	10.7586	13.542	9.4178	recql4_brbseq_mef_klhdc3ko_vs_wt	gene
1.40243	0.0362054	0.607864	1.59239	ENSMUSG00000028033	Kcnq5	226922	Kcnq5	1	21468627	22032166	-1	protein_coding	potassium voltage-gated channel subfamily Q member 5	3	20	7	40	18	8	26	24	15	6.24606	2.93139	1.71539	3.80071	3.21247	2.25076	0.586832	2.06748	1.24386	recql4_brbseq_mef_klhdc3ko_vs_wt	gene
-0.635423	0.0361913	0.607864	9.68685	ENSMUSG00000026043	Col3a1	12825	Col3a1	1	45350698	45388866	1	protein_coding	collagen type III alpha 1	4586	15307	5883	5127	3993	3659	4266	2600	4682	800.589	650.28	784.579	623.608	348.017	702.537	897.071	1582.34	1045.38	recql4_brbseq_mef_klhdc3ko_vs_wt	gene
0.904752	0.0364744	0.607864	2.69238	ENSMUSG00000040687	Madd	228355	Madd	2	90967705	91014182	-1	protein_coding	MAP-kinase activating death domain	12	59	37	55	67	43	35	17	30	8.58834	10.9113	9.22025	5.11634	2.2755	4.50152	2.34733	6.09906	6.57469	recql4_brbseq_mef_klhdc3ko_vs_wt	gene
0.698964	0.0365989	0.607864	3.91527	ENSMUSG00000027134	Lpcat4	99010	Lpcat4	2	112069813	112077456	1	protein_coding	lysophosphatidylcholine acyltransferase 4	58	131	71	81	173	92	83	96	67	12.6483	28.1739	19.727	12.133	12.8499	10.0534	11.3454	13.542	12.6163	recql4_brbseq_mef_klhdc3ko_vs_wt	gene
-0.498999	0.0365667	0.607864	6.72328	ENSMUSG00000034640	Tiparp	99929	Tiparp	3	65435831	65462939	1	protein_coding	TCDD-inducible poly(ADP-ribose) polymerase	446	873	718	581	367	287	1150	978	888	90.7241	59.7678	61.5398	168.108	130.908	133.245	87.2424	90.2453	127.585	recql4_brbseq_mef_klhdc3ko_vs_wt	gene
0.415837	0.035788	0.607864	4.29948	ENSMUSG00000061118	Dnajc30	66114	Dnajc30	5	135093056	135094716	1	protein_coding	DnaJ heat shock protein family (Hsp40) member C30	86	146	92	138	123	101	152	164	125	21.5489	20.0312	21.6569	22.2195	21.9519	18.7563	16.8225	15.0926	16.3479	recql4_brbseq_mef_klhdc3ko_vs_wt	gene
-0.614943	0.0360314	0.607864	6.23714	ENSMUSG00000018001	Cyth3	19159	Cyth3	5	143608202	143696005	1	protein_coding	cytohesin 3	358	987	554	361	308	320	331	671	618	56.3707	50.1594	68.6158	48.3859	89.8152	92.7313	70.0287	102.03	98.4427	recql4_brbseq_mef_klhdc3ko_vs_wt	gene
0.6265	0.0365863	0.607864	3.43717	ENSMUSG00000041671	Pyroxd1	232491	Pyroxd1	6	142291380	142308983	1	protein_coding	pyridine nucleotide-disulphide oxidoreductase domain 1	28	88	52	72	84	56	73	97	68	11.2429	13.6798	12.0078	10.6712	12.9837	10.2034	5.4771	9.0969	9.2401	recql4_brbseq_mef_klhdc3ko_vs_wt	gene
-0.873584	0.0366743	0.607864	3.95716	ENSMUSG00000046058	Eid2	386655	Eid2	7	27967306	27968697	1	protein_coding	EP300 interacting inhibitor of differentiation 2	117	138	78	68	33	53	102	192	119	10.6183	5.37422	11.3645	14.9105	25.6997	17.856	22.8865	14.2656	13.8602	recql4_brbseq_mef_klhdc3ko_vs_wt	gene
-1.80357	0.0360203	0.607864	0.0936386	ENSMUSG00000096401	Gm21811	NA	Gm21811	8	20712103	20727266	1	unprocessed_pseudogene	predicted gene 21811	6	10	6	2	2	1	3	2	13	0.312303	0.32571	0.214424	0.438543	0.267706	1.95066	1.17366	1.03374	1.06617	recql4_brbseq_mef_klhdc3ko_vs_wt	gene
-1.81158	0.0366189	0.607864	2.40601	ENSMUSG00000004098	Col5a3	53867	Col5a3	9	20681346	20726363	-1	protein_coding	collagen type V alpha 3	19	76	87	21	7	15	7	13	51	3.27918	1.13999	3.21637	1.02327	1.74009	7.65258	3.7166	7.85641	15.4594	recql4_brbseq_mef_klhdc3ko_vs_wt	gene
-0.348402	0.0367048	0.607864	6.09402	ENSMUSG00000032540	Abhd5	67469	Abhd5	9	122180673	122210589	1	protein_coding	abhydrolase domain containing 5	443	623	471	411	357	275	443	513	417	64.1783	58.1393	58.9667	64.7582	68.6665	62.5711	86.6556	64.4019	83.694	recql4_brbseq_mef_klhdc3ko_vs_wt	gene
0.242996	0.0359667	0.607864	9.40571	ENSMUSG00000063316	Rpl27	19942	Rpl27	11	101333124	101336355	1	protein_coding	ribosomal protein L27	3321	5839	3518	4407	4830	3357	4964	4928	4272	688.16	786.59	719.823	725.643	659.627	641.016	649.623	603.6	625.129	recql4_brbseq_mef_klhdc3ko_vs_wt	gene
-0.396285	0.0361511	0.607864	5.08602	ENSMUSG00000021428	Riok1	71340	Riok1	13	38220971	38245409	1	protein_coding	RIO kinase 1	165	422	209	191	166	132	262	274	199	29.8249	27.0339	28.304	38.2994	36.6757	29.8601	32.2758	43.6238	37.1381	recql4_brbseq_mef_klhdc3ko_vs_wt	gene
-0.606042	0.0365547	0.607864	3.92984	ENSMUSG00000022159	Rab2b	76338	Rab2b	14	52499216	52517002	-1	protein_coding	RAB2B member RAS oncogene family	87	151	114	82	68	46	89	105	138	12.8044	11.0741	9.86352	13.0101	14.0545	20.707	17.0181	15.6094	20.2572	recql4_brbseq_mef_klhdc3ko_vs_wt	gene
-0.590598	0.0367027	0.607864	4.44913	ENSMUSG00000038141	Tmem181a	77106	Tmem181a	17	6307135	6358589	1	protein_coding	transmembrane protein 181A	176	205	128	113	84	92	143	179	131	17.6451	13.6798	19.727	20.9039	23.9597	19.6566	34.4275	21.1916	22.7449	recql4_brbseq_mef_klhdc3ko_vs_wt	gene
1.18544	0.0358856	0.607864	0.773333	ENSMUSG00000042345	Ubash3a	328795	Ubash3a	17	31426847	31465866	1	protein_coding	ubiquitin associated and SH3 domain containing A	5	9	6	15	8	15	6	11	5	2.34227	1.30284	3.21637	0.877086	1.47238	0.750253	0.978054	0.930364	1.06617	recql4_brbseq_mef_klhdc3ko_vs_wt	gene
0.415637	0.0366313	0.607864	6.71876	ENSMUSG00000097971	ENSMUSG00000097971	NA	NA	NA	NA	NA	NA	NA	NA	485	848	533	569	816	671	745	663	698	88.8502	132.89	143.879	108.905	88.7444	104.735	94.8712	87.661	94.7111	recql4_brbseq_mef_klhdc3ko_vs_wt	gene
-0.73173	0.0362472	0.607864	2.71249	ENSMUSG00000054723	Vmac	106639	Vmac	17	57020936	57025022	-1	protein_coding	vimentin-type intermediate filament associated coiled-coil protein	40	72	35	27	24	22	41	67	45	4.21609	3.90852	4.71734	5.99342	8.96814	6.75228	7.82443	7.44292	6.2193	recql4_brbseq_mef_klhdc3ko_vs_wt	gene
0.454667	0.0363016	0.607864	4.43541	ENSMUSG00000019143	Hars2	70791	Hars2	18	36916061	36925615	1	protein_coding	histidyl-tRNA synthetase 2	84	209	105	169	143	130	151	148	106	26.3896	23.2883	27.8752	22.0733	19.8102	15.9054	16.4313	21.6051	18.6579	recql4_brbseq_mef_klhdc3ko_vs_wt	gene
-1.86762	0.0365483	0.607864	0.337237	ENSMUSG00000097792	Gm27042	NA	Gm27042	19	40577879	40583306	1	lncRNA	predicted gene 27042	3	17	12	2	5	0	9	5	5	0.312303	0.814275	0	1.31563	0.669264	0.750253	0.586832	1.75735	2.13233	recql4_brbseq_mef_klhdc3ko_vs_wt	gene
1.08404	0.0364678	0.607864	3.67437	ENSMUSG00000045180	Shroom2	110380	Shroom2	X	151392505	151552461	-1	protein_coding	shroom family member 2	73	55	28	65	150	71	103	75	83	10.1499	24.4283	15.2241	15.0566	10.039	12.4542	14.2796	5.68556	4.97544	recql4_brbseq_mef_klhdc3ko_vs_wt	gene
0.407348	0.0367559	0.607962	5.00617	ENSMUSG00000035666	Gtf3c4	269252	Gtf3c4	2	28712311	28730372	-1	protein_coding	general transcription factor IIIC polypeptide 4	136	267	182	199	244	199	217	193	194	31.0742	39.7366	42.6704	31.7213	25.8336	29.1098	26.6031	27.6008	32.3404	recql4_brbseq_mef_klhdc3ko_vs_wt	gene
-0.619379	0.0369222	0.609095	4.08567	ENSMUSG00000027298	Tyro3	22174	Tyro3	2	119628214	119648585	1	protein_coding	TYRO3 protein tyrosine kinase 3	87	225	102	95	57	65	141	145	90	14.8344	9.28274	13.9376	20.6115	19.4087	13.5046	17.0181	23.2591	18.1248	recql4_brbseq_mef_klhdc3ko_vs_wt	gene
-0.452825	0.0370053	0.609095	4.31764	ENSMUSG00000037325	Bbs7	71492	Bbs7	3	36627291	36667626	-1	protein_coding	Bardet-Biedl syndrome 7 (human)	107	215	117	107	79	78	139	186	141	16.7082	12.8656	16.7251	20.3192	24.8966	21.1571	20.9304	22.2254	20.7902	recql4_brbseq_mef_klhdc3ko_vs_wt	gene
0.297484	0.0369621	0.609095	7.59267	ENSMUSG00000028763	Hspg2	15530	Hspg2	4	137196080	137297941	1	protein_coding	perlecan (heparan sulfate proteoglycan 2)	802	1908	993	1346	1463	908	1175	1439	1303	210.18	238.257	194.697	171.763	192.614	195.516	156.88	197.237	176.45	recql4_brbseq_mef_klhdc3ko_vs_wt	gene
0.330506	0.0369571	0.609095	8.60309	ENSMUSG00000054717	Hmgb2	97165	Hmgb2	8	57964941	57969033	1	protein_coding	high mobility group box 2	1700	3607	2367	2576	3365	2080	2338	2204	2243	402.246	548.007	446.003	341.771	295.012	336.564	332.538	372.869	420.602	recql4_brbseq_mef_klhdc3ko_vs_wt	gene
-3.90144	0.0374185	0.610903	0.965851	ENSMUSG00000026725	Tnn	329278	Tnn	1	159912599	159981150	-1	protein_coding	tenascin N	47	4	5	1	0	2	0	12	19	0.156152	0	0.428849	0	1.60623	2.85096	9.19371	0.413495	0.888472	recql4_brbseq_mef_klhdc3ko_vs_wt	gene
1.05098	0.0373309	0.610903	3.50011	ENSMUSG00000026628	Atf3	11910	Atf3	1	190902493	190950236	-1	protein_coding	activating transcription factor 3	67	69	29	89	123	78	46	28	86	13.8975	20.0312	16.7251	6.72433	3.74788	12.9044	13.1059	7.13279	5.15314	recql4_brbseq_mef_klhdc3ko_vs_wt	gene
-0.689574	0.0374781	0.610903	4.98547	ENSMUSG00000049225	Pdp1	381511	Pdp1	4	11958184	11966452	-1	protein_coding	pyruvate dehydrogenase phosphatase catalytic subunit 1	222	377	223	216	85	126	151	232	218	33.7287	13.8427	27.0175	22.0733	31.0539	32.711	43.4256	38.9719	39.6258	recql4_brbseq_mef_klhdc3ko_vs_wt	gene
-0.800771	0.0372876	0.610903	3.53325	ENSMUSG00000042675	Ypel3	66090	Ypel3	7	126376127	126379686	1	protein_coding	yippee like 3	91	118	47	39	38	45	81	111	96	6.08991	6.18849	9.6491	11.8407	14.8577	14.4049	17.8006	12.1981	8.35163	recql4_brbseq_mef_klhdc3ko_vs_wt	gene
-5.6463	0.0372734	0.610903	-0.0186394	ENSMUSG00000046523	Kctd4	67516	Kctd4	14	76192449	76203646	1	protein_coding	potassium channel tetramerisation domain containing 4	7	2	10	0	0	0	2	4	14	0	0	0	0.292362	0.535411	2.10071	1.36928	0.206748	1.77694	recql4_brbseq_mef_klhdc3ko_vs_wt	gene
0.363194	0.0373297	0.610903	8.09357	ENSMUSG00000062397	Zfp706	68036	Zfp706	15	36997271	37008017	-1	protein_coding	zinc finger protein 706	1206	2785	1333	1758	2451	1359	1757	1797	1541	274.514	399.158	291.403	256.84	240.534	231.228	235.907	287.896	236.867	recql4_brbseq_mef_klhdc3ko_vs_wt	gene
-1.02713	0.0374346	0.610903	6.52554	ENSMUSG00000022332	Khdrbs3	13992	Khdrbs3	15	68800269	68973060	1	protein_coding	KH domain containing RNA binding signal transduction associated 3	535	1694	294	481	171	275	920	758	655	75.1089	27.8482	58.9667	134.487	101.46	98.2832	104.652	175.115	52.2421	recql4_brbseq_mef_klhdc3ko_vs_wt	gene
0.447752	0.0374559	0.610903	5.32832	ENSMUSG00000042515	Pwwp3b	245631	Pwwp3b	X	138110791	138139084	1	protein_coding	PWWP domain containing 3B	168	438	188	320	288	255	235	183	247	49.9685	46.9023	54.6782	34.3525	24.4951	37.0625	32.8626	45.2777	33.4065	recql4_brbseq_mef_klhdc3ko_vs_wt	gene
-3.65784	0.037618	0.612442	0.533082	ENSMUSG00000059991	Nptx2	53324	Nptx2	5	144482712	144494288	1	protein_coding	neuronal pentraxin 2	13	5	16	2	0	0	10	0	19	0.312303	0	0	1.46181	0	2.85096	2.54294	0.516869	2.84311	recql4_brbseq_mef_klhdc3ko_vs_wt	gene
0.400027	0.0376881	0.612842	4.63618	ENSMUSG00000027668	Mfn1	67414	Mfn1	3	32583614	32633388	1	protein_coding	mitofusin 1	96	216	119	190	142	134	181	201	159	29.6688	23.1254	28.7329	26.4588	26.9044	23.8581	18.7786	22.3287	21.1456	recql4_brbseq_mef_klhdc3ko_vs_wt	gene
1.66574	0.0377819	0.613625	0.669771	ENSMUSG00000045659	Plekha7	233765	Plekha7	7	115722720	115907611	-1	protein_coding	pleckstrin homology domain containing family A member 7	6	3	6	14	25	2	6	4	7	2.18612	4.07138	0.428849	0.877086	0.535411	1.05035	1.17366	0.310121	1.06617	recql4_brbseq_mef_klhdc3ko_vs_wt	gene
0.318272	0.0378438	0.61389	11.087	ENSMUSG00000023944	Hsp90ab1	15516	Hsp90ab1	17	45878701	45884197	-1	protein_coding	heat shock protein 90 alpha (cytosolic) class B member 1	9795	20401	11788	14152	17395	11588	15602	13073	12625	2209.86	2832.86	2484.75	2280.72	1749.86	1894.39	1916.01	2108.93	2094.66	recql4_brbseq_mef_klhdc3ko_vs_wt	gene
0.443182	0.0379719	0.615228	4.80569	ENSMUSG00000064181	Rab3ip	216363	Rab3ip	10	116741689	116786674	-1	protein_coding	RAB3A interacting protein	128	243	124	179	176	192	180	182	190	27.9511	28.6625	41.1695	26.3126	24.3612	28.5096	25.0382	25.1198	22.0341	recql4_brbseq_mef_klhdc3ko_vs_wt	gene
-0.685335	0.038037	0.615541	4.97161	ENSMUSG00000022090	Pdlim2	213019	Pdlim2	14	70401667	70415130	-1	protein_coding	PDZ and LIM domain 2	250	284	255	156	137	134	128	276	167	24.3596	22.3111	28.7329	18.7112	36.9434	25.0585	48.9027	29.3582	45.3121	recql4_brbseq_mef_klhdc3ko_vs_wt	gene
-0.877878	0.0384022	0.615716	3.98487	ENSMUSG00000025931	Paqr8	74229	Paqr8	1	20960830	21009874	1	protein_coding	progestin and adipoQ receptor family member VIII	74	334	82	87	71	46	73	98	113	13.5852	11.5627	9.86352	10.6712	13.1176	16.9557	14.4752	34.5269	14.5709	recql4_brbseq_mef_klhdc3ko_vs_wt	gene
-1.03627	0.0383153	0.615716	3.4477	ENSMUSG00000040596	Pogk	71592	Pogk	1	166212191	166237432	-1	protein_coding	pogo transposable element with KRAB domain	53	175	40	38	22	41	109	72	105	5.93376	3.58281	8.7914	15.9337	9.6374	15.7553	10.3674	18.0904	7.10777	recql4_brbseq_mef_klhdc3ko_vs_wt	gene
0.436299	0.0384137	0.615716	6.21265	ENSMUSG00000026749	Nek6	59126	Nek6	2	38401655	38484618	1	protein_coding	NIMA (never in mitosis gene a)-related expressed kinase 6	265	769	433	479	576	518	391	437	409	74.7966	93.8045	111.072	57.1568	58.4937	61.3707	51.8369	79.4945	76.9416	recql4_brbseq_mef_klhdc3ko_vs_wt	gene
0.387024	0.0382891	0.615716	4.46462	ENSMUSG00000035637	Grhpr	76238	Grhpr	4	44981395	44990734	1	protein_coding	glyoxylate reductase/hydroxypyruvate reductase	105	184	102	146	166	114	155	154	138	22.7981	27.0339	24.4444	22.6581	20.6133	20.707	20.5391	19.0208	18.1248	recql4_brbseq_mef_klhdc3ko_vs_wt	gene
0.94284	0.0383856	0.615716	5.60612	ENSMUSG00000060206	Zfp462	242466	Zfp462	4	54945048	55083563	1	protein_coding	zinc finger protein 462	115	493	96	311	513	204	457	451	276	48.5631	83.5447	43.7426	66.8047	60.3676	41.414	22.4952	50.9633	17.0587	recql4_brbseq_mef_klhdc3ko_vs_wt	gene
1.0295	0.0383529	0.615716	3.00973	ENSMUSG00000045672	Col27a1	373864	Col27a1	4	63132241	63253228	1	protein_coding	collagen type XXVII alpha 1	29	91	14	52	102	62	24	43	33	8.11988	16.6112	13.2943	3.50834	5.75567	4.95167	5.67271	9.40702	2.48772	recql4_brbseq_mef_klhdc3ko_vs_wt	gene
0.579431	0.0381301	0.615716	4.71014	ENSMUSG00000062901	Klhl24	75785	Klhl24	16	19916292	19947971	1	protein_coding	kelch-like 24	105	200	125	155	245	136	132	234	168	24.2035	39.8995	29.1617	19.2959	31.3216	25.2085	20.5391	20.6748	22.2118	recql4_brbseq_mef_klhdc3ko_vs_wt	gene
-2.20501	0.0382409	0.615716	0.952322	ENSMUSG00000040666	Sh3bgr	50795	Sh3bgr	16	96001650	96030135	1	protein_coding	SH3-binding domain glutamic acid-rich protein	19	49	2	11	1	0	5	7	9	1.71767	0.162855	0	0.730905	0.93697	1.35046	3.7166	5.06532	0.355389	recql4_brbseq_mef_klhdc3ko_vs_wt	gene
0.303215	0.0395541	0.615747	9.58077	ENSMUSG00000025980	Hspd1	15510	Hspd1	1	55116994	55127402	-1	protein_coding	heat shock protein 1 (chaperonin)	3152	7520	3837	4557	5509	4284	5595	5682	4721	711.583	897.169	918.594	817.883	760.552	708.389	616.565	777.371	681.813	recql4_brbseq_mef_klhdc3ko_vs_wt	gene
-0.397467	0.0394574	0.615747	6.0074	ENSMUSG00000070871	Ccnyl1	227210	Ccnyl1	1	64729614	64764803	1	protein_coding	cyclin Y-like 1	324	693	485	313	324	301	423	406	489	48.8754	52.7651	64.5417	61.8346	54.3442	73.3748	63.3779	71.6381	86.1817	recql4_brbseq_mef_klhdc3ko_vs_wt	gene
-0.43542	0.0387008	0.615747	4.79282	ENSMUSG00000026825	Dnm1	13429	Dnm1	2	32198483	32243350	-1	protein_coding	dynamin 1	126	339	177	153	126	105	175	242	204	23.8912	20.5197	22.5146	25.5817	32.3924	30.6103	24.647	35.0437	31.4519	recql4_brbseq_mef_klhdc3ko_vs_wt	gene
0.289943	0.0397836	0.615747	6.52748	ENSMUSG00000045503	Sys1	66460	Sys1	2	164298884	164321558	1	protein_coding	SYS1 Golgi-localized integral membrane protein homolog (S. cerevisiae)	422	745	522	680	651	426	650	622	620	106.183	106.019	91.3448	95.0177	83.2565	93.0314	82.5477	77.0135	92.7564	recql4_brbseq_mef_klhdc3ko_vs_wt	gene
-1.49261	0.0396718	0.615747	0.662734	ENSMUSG00000028337	Coro2a	107684	Coro2a	4	46536937	46602202	-1	protein_coding	coronin actin binding protein 2A	7	21	20	3	10	1	2	6	6	0.468455	1.62855	0.214424	0.292362	0.803117	0.900304	1.36928	2.17085	3.55389	recql4_brbseq_mef_klhdc3ko_vs_wt	gene
0.378519	0.0398333	0.615747	5.62803	ENSMUSG00000028568	Btf3l4	70533	Btf3l4	4	108671492	108690811	-1	protein_coding	basic transcription factor 3-like 4	192	462	267	328	385	265	379	307	283	51.2177	62.6992	56.8225	55.4026	41.0928	42.4643	37.5573	47.7587	47.4444	recql4_brbseq_mef_klhdc3ko_vs_wt	gene
0.894219	0.0391423	0.615747	1.4228	ENSMUSG00000028977	Casz1	69743	Casz1	4	148888886	149039346	1	protein_coding	castor zinc finger 1	9	19	15	27	26	14	12	6	8	4.21609	4.23423	3.00194	1.75417	0.803117	1.20041	1.7605	1.9641	2.66541	recql4_brbseq_mef_klhdc3ko_vs_wt	gene
-0.318287	0.0393297	0.615747	5.27276	ENSMUSG00000029233	Srd5a3	57357	Srd5a3	5	76288118	76303351	1	protein_coding	steroid 5 alpha-reductase 3	223	431	268	238	193	182	245	246	222	37.1641	31.431	39.0252	35.8143	32.9278	33.3112	43.6212	44.5541	47.6221	recql4_brbseq_mef_klhdc3ko_vs_wt	gene
2.4955	0.039214	0.615747	1.67467	ENSMUSG00000029675	Eln	13717	Eln	5	134731447	134776177	-1	protein_coding	elastin	6	16	5	124	3	4	1	2	6	19.3628	0.488565	0.857697	0.146181	0.267706	0.900304	1.17366	1.65398	0.888472	recql4_brbseq_mef_klhdc3ko_vs_wt	gene
-1.29284	0.0390214	0.615747	4.41326	ENSMUSG00000029759	Pon3	269823	Pon3	6	5220852	5256286	-1	protein_coding	paraoxonase 3	164	163	266	45	73	94	118	59	197	7.02682	11.8884	20.1559	17.2494	7.89732	29.56	32.0802	16.8499	47.2667	recql4_brbseq_mef_klhdc3ko_vs_wt	gene
-1.61614	0.038624	0.615747	3.26286	ENSMUSG00000101609	Kcnq1ot1	NA	Kcnq1ot1	7	142757195	142850286	-1	lncRNA	KCNQ1 overlapping transcript 1	15	201	71	7	30	33	65	114	59	1.09306	4.88565	7.076	9.50177	15.2592	8.85299	2.93416	20.7781	12.6163	recql4_brbseq_mef_klhdc3ko_vs_wt	gene
-0.889054	0.0397189	0.615747	4.295	ENSMUSG00000008206	Cers4	67260	Cers4	8	4543026	4581680	1	protein_coding	ceramide synthase 4	119	333	161	111	51	100	69	71	142	17.3328	8.30561	21.4424	10.0865	9.50355	21.3072	23.2777	34.4235	28.6088	recql4_brbseq_mef_klhdc3ko_vs_wt	gene
0.536975	0.0391057	0.615747	5.68501	ENSMUSG00000031904	Slc7a6	330836	Slc7a6	8	106895489	106925338	1	protein_coding	solute carrier family 7 (cationic amino acid transporter y+ system) member 6	214	514	240	282	539	309	305	307	258	44.0347	87.7789	66.2571	44.5852	41.0928	38.7131	41.8607	53.1341	42.6466	recql4_brbseq_mef_klhdc3ko_vs_wt	gene
-4.02805	0.0388695	0.615747	0.163958	ENSMUSG00000053399	Adamts18	208936	Adamts18	8	114423758	114575370	-1	protein_coding	a disintegrin-like and metallopeptidase (reprolysin type) with thrombospondin type 1 motif 18	13	2	10	1	0	0	5	2	13	0.156152	0	0	0.730905	0.267706	1.95066	2.54294	0.206748	1.77694	recql4_brbseq_mef_klhdc3ko_vs_wt	gene
-0.992521	0.0390288	0.615747	3.57047	ENSMUSG00000042106	Inka1	68176	Inka1	9	107861422	107863078	-1	protein_coding	inka box actin regulator 1	51	150	95	66	14	41	89	90	102	10.306	2.27997	8.7914	13.0101	12.0468	15.3052	9.97615	15.5061	16.881	recql4_brbseq_mef_klhdc3ko_vs_wt	gene
0.311419	0.0398145	0.615747	7.10692	ENSMUSG00000078427	Sarnp	66118	Sarnp	10	128653202	128713498	1	protein_coding	SAP domain containing ribonucleoprotein	665	1121	707	873	1029	704	1093	911	863	136.32	167.578	150.955	159.776	121.94	129.494	130.081	115.882	125.63	recql4_brbseq_mef_klhdc3ko_vs_wt	gene
0.289527	0.0385464	0.615747	7.84688	ENSMUSG00000020116	Pno1	66249	Pno1	11	17153198	17161568	-1	protein_coding	partner of NOB1 homolog	1145	1974	1113	1544	1749	1066	1735	1603	1464	241.098	284.834	228.576	253.624	214.566	219.674	223.974	204.06	197.774	recql4_brbseq_mef_klhdc3ko_vs_wt	gene
-2.16866	0.0388426	0.615747	1.40806	ENSMUSG00000047759	Hs3st3a1	15478	Hs3st3a1	11	64326158	64413667	1	protein_coding	heparan sulfate (glucosamine) 3-O-sulfotransferase 3A1	9	45	9	5	5	1	48	20	6	0.780758	0.814275	0.214424	7.01669	2.67706	0.900304	1.7605	4.65182	1.59925	recql4_brbseq_mef_klhdc3ko_vs_wt	gene
1.35441	0.0385973	0.615747	0.369055	ENSMUSG00000055805	Fmnl1	57778	Fmnl1	11	103061933	103089727	1	protein_coding	formin-like 1	3	10	2	6	17	9	4	5	1	0.936909	2.76854	1.92982	0.584724	0.669264	0.150051	0.586832	1.03374	0.355389	recql4_brbseq_mef_klhdc3ko_vs_wt	gene
0.576093	0.0395477	0.615747	3.31196	ENSMUSG00000025578	Cbx8	30951	Cbx8	11	118927131	118931795	-1	protein_coding	chromobox 8	44	68	51	76	74	55	68	71	46	11.8675	12.0513	11.7933	9.94031	9.50355	6.90233	8.60687	7.02942	9.06241	recql4_brbseq_mef_klhdc3ko_vs_wt	gene
-0.509911	0.0398281	0.615747	7.50108	ENSMUSG00000035799	Twist1	22160	Twist1	12	34007670	34009828	1	protein_coding	twist basic helix-loop-helix transcription factor 1	1131	1847	1001	1087	698	584	1154	2041	1240	169.737	113.673	125.224	168.693	273.194	186.063	221.236	190.931	177.872	recql4_brbseq_mef_klhdc3ko_vs_wt	gene
0.940235	0.0397561	0.615747	1.89204	ENSMUSG00000043153	Crppa	75847	Crppa	12	36431449	36739502	1	protein_coding	CDP-L-ribitol pyrophosphorylase A	16	25	9	24	39	17	22	20	25	3.74764	6.35135	3.64521	3.21598	2.67706	3.75127	3.12977	2.58435	1.59925	recql4_brbseq_mef_klhdc3ko_vs_wt	gene
1.39032	0.0393087	0.615747	0.077005	ENSMUSG00000113831	Gm49602	NA	Gm49602	12	118195330	118198299	-1	lncRNA	predicted gene 49602	2	2	4	7	6	5	7	7	3	1.09306	0.977131	1.07212	1.02327	0.93697	0.450152	0.391222	0.206748	0.710777	recql4_brbseq_mef_klhdc3ko_vs_wt	gene
-0.742089	0.0395356	0.615747	2.87377	ENSMUSG00000023009	Nckap5l	380969	Nckap5l	15	99319916	99355629	-1	protein_coding	NCK-associated protein 5-like	50	92	38	31	27	30	46	42	61	4.8407	4.39709	6.43273	6.72433	5.62182	9.15309	9.78054	9.51039	6.75238	recql4_brbseq_mef_klhdc3ko_vs_wt	gene
-1.15774	0.0389985	0.615747	2.24784	ENSMUSG00000022836	Mylk	107589	Mylk	16	34565580	34822790	1	protein_coding	myosin light polypeptide kinase	66	54	24	17	21	17	14	17	24	2.65458	3.41996	3.64521	2.04653	2.2755	3.60122	12.9103	5.58219	4.26466	recql4_brbseq_mef_klhdc3ko_vs_wt	gene
-0.313095	0.0396238	0.615747	6.38331	ENSMUSG00000022641	Bbx	70508	Bbx	16	50012207	50252753	-1	protein_coding	bobby sox HMG box containing	423	953	554	425	432	402	613	601	511	66.3644	70.3534	86.1986	89.609	80.4455	76.6759	82.7434	98.5153	98.4427	recql4_brbseq_mef_klhdc3ko_vs_wt	gene
1.25412	0.0387867	0.615747	0.556716	ENSMUSG00000097125	Gm26885	NA	Gm26885	17	29665893	29710899	-1	lncRNA	predicted gene 26885	3	8	5	7	16	9	3	8	8	1.09306	2.60568	1.92982	0.438543	1.07082	1.20041	0.586832	0.826991	0.888472	recql4_brbseq_mef_klhdc3ko_vs_wt	gene
0.273157	0.0394624	0.615747	7.88585	ENSMUSG00000024966	Stip1	20867	Stip1	19	6998070	7017335	-1	protein_coding	stress-induced phosphoprotein 1	1054	2196	1269	1560	1693	1242	1789	1471	1490	243.596	275.714	266.315	261.518	196.898	223.575	206.174	227.009	225.494	recql4_brbseq_mef_klhdc3ko_vs_wt	gene
0.462607	0.0389134	0.615747	4.75432	ENSMUSG00000040018	Cox15	226139	Cox15	19	43721693	43741439	-1	protein_coding	cytochrome c oxidase assembly protein 15	107	272	125	168	241	151	159	165	171	26.2335	39.2481	32.3781	23.2428	22.0857	25.6587	20.9304	28.1177	22.2118	recql4_brbseq_mef_klhdc3ko_vs_wt	gene
-0.943968	0.0390606	0.615747	2.38232	ENSMUSG00000090110	Cmc4	105886298	Cmc4	X	74448452	74460190	-1	protein_coding	C-x(9)-C motif containing 4	36	51	42	31	18	8	31	30	42	4.8407	2.93139	1.71539	4.53161	4.01558	6.30213	7.04199	5.27206	7.46316	recql4_brbseq_mef_klhdc3ko_vs_wt	gene
-3.20905	0.0389057	0.615747	2.94771	ENSMUSG00000031283	Chrdl1	83453	Chrdl1	X	142068670	142177258	-1	protein_coding	chordin-like 1	21	406	8	20	2	10	17	0	62	3.12303	0.32571	2.14424	2.48508	0	9.30314	4.10783	41.9698	1.42155	recql4_brbseq_mef_klhdc3ko_vs_wt	gene
-0.490705	0.0399104	0.616231	6.17715	ENSMUSG00000041852	Tcf20	21411	Tcf20	15	82692637	82872073	-1	protein_coding	transcription factor 20	373	1026	469	347	455	262	361	495	553	54.1846	74.0991	56.1792	52.7713	66.2571	82.978	72.9628	106.062	83.3386	recql4_brbseq_mef_klhdc3ko_vs_wt	gene
0.633405	0.0399652	0.61637	5.32341	ENSMUSG00000000594	Gm2a	14667	Gm2a	11	54988941	55003855	1	protein_coding	GM2 ganglioside activator protein	199	237	239	318	421	192	216	177	245	49.6562	68.562	41.1695	31.5751	23.692	36.7624	38.9265	24.4996	42.4689	recql4_brbseq_mef_klhdc3ko_vs_wt	gene
-1.6904	0.0401914	0.616376	2.78131	ENSMUSG00000034212	Ankmy1	241158	Ankmy1	1	92787525	92830628	-1	protein_coding	ankyrin repeat and MYND domain containing 1	27	53	106	6	16	27	70	30	43	0.936909	2.60568	5.78946	10.2327	4.01558	6.45218	5.28149	5.47881	18.8356	recql4_brbseq_mef_klhdc3ko_vs_wt	gene
0.842872	0.0404621	0.616376	2.93113	ENSMUSG00000042066	Tmcc2	68875	Tmcc2	1	132284053	132319019	-1	protein_coding	transmembrane and coiled-coil domains 2	33	46	25	37	77	42	60	44	56	5.77761	12.5398	9.00582	8.77086	5.88952	8.40284	6.45516	4.7552	4.44236	recql4_brbseq_mef_klhdc3ko_vs_wt	gene
0.288071	0.0404208	0.616376	6.03685	ENSMUSG00000026917	Wdr5	140858	Wdr5	2	27405169	27426547	1	protein_coding	WD repeat domain 5	273	643	340	421	467	355	442	481	406	65.7398	76.0533	76.1207	64.612	64.3832	60.9206	53.4017	66.4694	60.4161	recql4_brbseq_mef_klhdc3ko_vs_wt	gene
-1.94106	0.0402711	0.616376	7.36502	ENSMUSG00000027750	Postn	50706	Postn	3	54268530	54298458	1	protein_coding	periostin osteoblast specific factor	3113	1750	481	639	95	525	353	1354	935	99.7808	15.4712	112.573	51.6019	181.237	140.297	608.936	180.904	85.471	recql4_brbseq_mef_klhdc3ko_vs_wt	gene
-0.511944	0.0403215	0.616376	6.66002	ENSMUSG00000049288	Lix1l	280411	Lix1l	3	96508465	96533487	1	protein_coding	Lix1-like	601	1236	529	569	405	375	595	1099	656	88.8502	65.9563	80.4091	86.9777	147.104	98.4332	117.562	127.77	94.0003	recql4_brbseq_mef_klhdc3ko_vs_wt	gene
-1.12465	0.0403037	0.616376	0.599334	ENSMUSG00000107121	1110006O24Rik	66123	1110006O24Rik	5	115769103	115769877	-1	lncRNA	RIKEN cDNA 1110006O24 gene	9	20	11	3	9	3	5	6	6	0.468455	1.4657	0.643273	0.730905	0.803117	0.900304	1.7605	2.06748	1.95464	recql4_brbseq_mef_klhdc3ko_vs_wt	gene
-0.783153	0.0403138	0.616376	6.1275	ENSMUSG00000046186	Cd109	235505	Cd109	9	78522828	78623535	1	protein_coding	CD109 antigen	357	861	495	300	204	292	323	896	465	46.8455	33.2224	62.6119	47.2165	119.932	69.7736	69.833	89.0049	87.9587	recql4_brbseq_mef_klhdc3ko_vs_wt	gene
0.217753	0.0400232	0.616376	10.0225	ENSMUSG00000078812	Eif5a	276770	Eif5a	11	69807540	69812784	-1	protein_coding	eukaryotic translation initiation factor 5A	4873	9616	5678	6849	7192	5374	6831	7174	6983	1069.48	1171.25	1152.32	998.562	960.26	1047.8	953.211	994.043	1008.95	recql4_brbseq_mef_klhdc3ko_vs_wt	gene
-1.25254	0.0403505	0.616376	2.02935	ENSMUSG00000007989	Fzd3	14365	Fzd3	14	65429898	65499912	-1	protein_coding	frizzled class receptor 3	16	67	19	12	12	10	42	42	15	1.87382	1.95426	2.14424	6.1396	5.62182	2.25076	3.12977	6.92605	3.37619	recql4_brbseq_mef_klhdc3ko_vs_wt	gene
-0.663694	0.0404691	0.616376	3.1823	ENSMUSG00000044350	Lacc1	210808	Lacc1	14	77261640	77274344	-1	protein_coding	laccase domain containing 1	64	107	54	32	56	30	52	64	60	4.99685	9.11989	6.43273	7.60141	8.56658	9.00304	12.5191	11.061	9.59549	recql4_brbseq_mef_klhdc3ko_vs_wt	gene
-0.615171	0.0404615	0.616376	6.15477	ENSMUSG00000034160	Ogt	108155	Ogt	X	100683666	100727957	1	protein_coding	O-linked N-acetylglucosamine (GlcNAc) transferase (UDP-N-acetylglucosamine:polypeptide-N-acetylglucosaminyl transferase)	301	713	728	327	371	265	449	612	409	51.0616	60.4192	56.8225	65.6353	81.9179	61.3707	58.8788	73.7055	129.361	recql4_brbseq_mef_klhdc3ko_vs_wt	gene
-1.24534	0.0411132	0.616788	2.5066	ENSMUSG00000039787	Cercam	99151	Cercam	2	29759176	29772852	1	protein_coding	cerebral endothelial cell adhesion molecule	66	53	27	24	19	10	20	49	45	3.74764	3.09425	2.14424	2.92362	6.55879	6.75228	12.9103	5.47881	4.79775	recql4_brbseq_mef_klhdc3ko_vs_wt	gene
1.27842	0.0414124	0.616788	2.13492	ENSMUSG00000078919	Dpm1	13480	Dpm1	2	168050968	168072511	-1	protein_coding	dolichol-phosphate (beta-D) mannosyltransferase 1	8	33	4	35	22	31	33	23	50	5.4653	3.58281	6.64716	4.82397	3.07861	7.50253	1.56489	3.41134	0.710777	recql4_brbseq_mef_klhdc3ko_vs_wt	gene
0.268505	0.0406989	0.616788	6.96776	ENSMUSG00000081344	Gm14303	NA	Gm14303	2	172351441	172351611	-1	processed_pseudogene	predicted gene 14303	548	956	686	805	849	584	982	975	882	125.702	138.264	125.224	143.55	130.507	132.345	107.195	98.8254	121.898	recql4_brbseq_mef_klhdc3ko_vs_wt	gene
-1.24323	0.0413214	0.616788	1.24461	ENSMUSG00000086587	Gm11837	100038514	Gm11837	4	14929851	14953031	1	protein_coding	predicted gene 11837	21	36	10	9	3	11	9	13	11	1.40536	0.488565	2.35867	1.31563	1.74009	1.65056	4.10783	3.72146	1.77694	recql4_brbseq_mef_klhdc3ko_vs_wt	gene
0.749897	0.0413665	0.616788	3.35739	ENSMUSG00000028527	Ak4	11639	Ak4	4	101276474	101324192	1	protein_coding	adenylate kinase 4	44	91	45	74	131	47	37	54	52	11.5552	21.334	10.0779	5.4087	7.22805	7.80263	8.60687	9.40702	7.99624	recql4_brbseq_mef_klhdc3ko_vs_wt	gene
1.14881	0.0413433	0.616788	1.30924	ENSMUSG00000111375	Btbd8	100503185	Btbd8	5	107585863	107659073	1	protein_coding	BTB (POZ) domain containing 8	5	21	6	17	20	21	15	16	5	2.65458	3.2571	4.50291	2.19272	2.14165	0.750253	0.978054	2.17085	1.06617	recql4_brbseq_mef_klhdc3ko_vs_wt	gene
1.47394	0.0408831	0.616788	0.892892	ENSMUSG00000042216	Sgsm1	52850	Sgsm1	5	113391086	113458652	-1	protein_coding	small G protein signaling modulator 1	4	7	4	6	17	12	21	7	11	0.936909	2.76854	2.57309	3.0698	0.93697	1.65056	0.782443	0.723617	0.710777	recql4_brbseq_mef_klhdc3ko_vs_wt	gene
-1.48959	0.0411628	0.616788	1.60375	ENSMUSG00000100826	Snhg14	16353	Snhg14	7	58957672	59625507	-1	lncRNA	small nucleolar RNA host gene 14	10	57	15	11	2	10	19	32	15	1.71767	0.32571	2.14424	2.77744	4.28329	2.25076	1.95611	5.89231	2.66541	recql4_brbseq_mef_klhdc3ko_vs_wt	gene
-0.497475	0.0413692	0.616788	4.57355	ENSMUSG00000038886	Man2a2	140481	Man2a2	7	79998845	80021123	-1	protein_coding	mannosidase 2 alpha 2	145	312	107	133	107	83	177	189	164	20.7682	17.4255	17.7972	25.874	25.2982	24.6083	28.3636	32.2526	19.0133	recql4_brbseq_mef_klhdc3ko_vs_wt	gene
-1.45316	0.0410955	0.616788	3.75426	ENSMUSG00000054555	Adam12	11489	Adam12	7	133484928	133833875	-1	protein_coding	a disintegrin and metallopeptidase domain 12 (meltrin alpha)	53	182	35	32	16	28	91	293	107	4.99685	2.60568	6.00388	13.3025	39.2189	16.0554	10.3674	18.814	6.2193	recql4_brbseq_mef_klhdc3ko_vs_wt	gene
-1.96905	0.0413719	0.616788	1.48066	ENSMUSG00000012889	Podnl1	244550	Podnl1	8	84852618	84859156	1	protein_coding	podocan-like 1	19	54	7	1	2	13	26	11	20	0.156152	0.32571	2.78752	3.80071	1.47238	3.00101	3.7166	5.58219	1.24386	recql4_brbseq_mef_klhdc3ko_vs_wt	gene
-0.556551	0.0412944	0.616788	7.74408	ENSMUSG00000001911	Nfix	18032	Nfix	8	85426505	85526973	-1	protein_coding	nuclear factor I/X	1149	2938	1485	1353	732	941	1018	1637	1573	211.273	119.21	201.773	148.812	219.117	236.03	224.757	303.712	263.876	recql4_brbseq_mef_klhdc3ko_vs_wt	gene
-1.45134	0.0408922	0.616788	1.22058	ENSMUSG00000041624	Gucy1a2	234889	Gucy1a2	9	3532778	3894736	1	protein_coding	guanylate cyclase 1 soluble alpha 2	20	24	6	9	2	4	20	22	14	1.40536	0.32571	0.857697	2.92362	2.94476	2.10071	3.91222	2.48097	1.06617	recql4_brbseq_mef_klhdc3ko_vs_wt	gene
1.16989	0.0410315	0.616788	2.97035	ENSMUSG00000038775	Vill	22351	Vill	9	118881846	118900593	1	protein_coding	villin-like	20	37	57	60	127	35	35	20	32	9.36909	20.6826	7.50485	5.11634	2.67706	4.80162	3.91222	3.82483	10.1286	recql4_brbseq_mef_klhdc3ko_vs_wt	gene
-0.351062	0.0411005	0.616788	6.4951	ENSMUSG00000022855	Senp2	75826	Senp2	16	21828234	21868019	1	protein_coding	SUMO/sentrin specific peptidase 2	440	994	603	479	452	377	782	693	518	74.7966	73.6105	80.838	114.314	92.76	77.7262	86.0687	102.754	107.15	recql4_brbseq_mef_klhdc3ko_vs_wt	gene
0.863991	0.0413392	0.616788	2.39648	ENSMUSG00000095325	Zfp870	240066	Zfp870	17	33098193	33110616	-1	protein_coding	zinc finger protein 870	18	41	20	46	56	18	38	29	24	7.18297	9.11989	3.85964	5.55488	3.88173	3.60122	3.52099	4.23833	3.55389	recql4_brbseq_mef_klhdc3ko_vs_wt	gene
-0.517794	0.0405767	0.616788	4.70735	ENSMUSG00000024855	Pacs1	107975	Pacs1	19	5183186	5323147	-1	protein_coding	phosphofurin acidic cluster sorting protein 1	117	337	190	131	109	120	203	196	142	20.4559	17.7512	25.7309	29.6747	26.2352	21.3072	22.8865	34.837	33.7619	recql4_brbseq_mef_klhdc3ko_vs_wt	gene
-1.58133	0.0409084	0.616788	3.04343	ENSMUSG00000024747	Aldh1a7	26358	Aldh1a7	19	20670317	20704926	-1	protein_coding	aldehyde dehydrogenase family 1 subfamily A7	107	53	116	39	19	26	15	7	50	6.08991	3.09425	5.57503	2.19272	0.93697	7.50253	20.9304	5.47881	20.6125	recql4_brbseq_mef_klhdc3ko_vs_wt	gene
0.335198	0.0409872	0.616788	5.9435	ENSMUSG00000024800	Rpp30	54364	Rpp30	19	36061116	36082177	1	protein_coding	ribonuclease P/MRP 30 subunit	225	536	350	395	443	315	427	489	401	61.6799	72.1448	67.5437	62.4193	65.454	60.1703	44.0124	55.4084	62.193	recql4_brbseq_mef_klhdc3ko_vs_wt	gene
-2.32951	0.0406825	0.616788	1.25871	ENSMUSG00000031250	Tnmd	64103	Tnmd	X	132751729	132766326	1	protein_coding	tenomodulin	3	58	5	4	4	2	17	8	34	0.624606	0.65142	0.428849	2.48508	1.07082	5.10172	0.586832	5.99568	0.888472	recql4_brbseq_mef_klhdc3ko_vs_wt	gene
1.21356	0.0417258	0.617359	1.1054	ENSMUSG00000082029	H3f3c	NA	H3f3c	2	119496107	119496517	-1	processed_pseudogene	H3 histone family 3C	4	15	6	20	13	15	4	15	15	3.12303	2.11712	3.21637	0.584724	2.00779	2.25076	0.782443	1.55061	1.06617	recql4_brbseq_mef_klhdc3ko_vs_wt	gene
-0.506918	0.0416894	0.617359	5.61647	ENSMUSG00000039103	Nexn	68810	Nexn	3	151942619	151971987	-1	protein_coding	nexilin	303	604	250	277	211	177	290	507	310	43.254	34.3624	37.9531	42.3925	67.8634	46.5157	59.2701	62.4378	44.4236	recql4_brbseq_mef_klhdc3ko_vs_wt	gene
0.535596	0.0416491	0.617359	5.06768	ENSMUSG00000055401	Fbxo6	50762	Fbxo6	4	148230173	148236597	-1	protein_coding	F-box protein 6	148	282	152	196	347	160	236	208	200	30.6057	56.5107	34.3079	34.4987	27.8414	30.0101	28.9504	29.1514	27.0095	recql4_brbseq_mef_klhdc3ko_vs_wt	gene
0.807783	0.041668	0.617359	5.31622	ENSMUSG00000000296	Tpd52l1	21987	Tpd52l1	10	31208372	31321954	-1	protein_coding	tumor protein D52-like 1	215	289	132	267	531	162	203	281	195	41.6925	86.4761	34.7367	29.6747	37.6126	29.2599	42.0563	29.875	23.4556	recql4_brbseq_mef_klhdc3ko_vs_wt	gene
0.503147	0.0416767	0.617359	4.89747	ENSMUSG00000021112	Pals1	56217	Pals1	12	78795681	78887488	1	protein_coding	protein associated with LIN7 1 MAGUK family member	153	236	132	183	293	148	186	200	170	28.5757	47.7165	31.7348	27.1897	26.7706	25.5086	29.9284	24.3962	23.4556	recql4_brbseq_mef_klhdc3ko_vs_wt	gene
0.423273	0.0415454	0.617359	5.4064	ENSMUSG00000035828	Pim3	223775	Pim3	15	88746389	88749929	1	protein_coding	proviral integration site 3	177	445	197	284	349	247	290	278	197	44.347	56.8364	52.9628	42.3925	37.2111	29.56	34.6231	46.0014	35.0058	recql4_brbseq_mef_klhdc3ko_vs_wt	gene
0.282721	0.0422892	0.620894	6.79068	ENSMUSG00000036707	Cab39	12283	Cab39	1	85721162	85779297	1	protein_coding	calcium binding protein 39	475	1030	575	760	839	496	800	770	734	118.675	136.635	106.354	116.945	103.067	110.137	92.9151	106.475	102.174	recql4_brbseq_mef_klhdc3ko_vs_wt	gene
0.31279	0.0420649	0.620894	8.6452	ENSMUSG00000027170	Eif3m	98221	Eif3m	2	104830001	104847425	-1	protein_coding	eukaryotic translation initiation factor 3 subunit M	1730	3951	2099	2464	3173	2197	2863	2482	2384	384.757	516.739	471.09	418.516	332.223	357.721	338.407	408.43	372.98	recql4_brbseq_mef_klhdc3ko_vs_wt	gene
-0.330675	0.042174	0.620894	4.83265	ENSMUSG00000074813	Morrbid	100043424	Morrbid	2	128020239	128344685	-1	lncRNA	myeloid RNA regulator of BCL2L11 induced cell death	160	315	164	154	145	119	203	203	205	24.0473	23.614	25.5165	29.6747	27.1721	30.7604	31.2977	32.5628	29.1419	recql4_brbseq_mef_klhdc3ko_vs_wt	gene
2.22888	0.0424517	0.620894	2.72561	ENSMUSG00000017002	Slpi	20568	Slpi	2	164195990	164231015	-1	protein_coding	secretory leukocyte peptidase inhibitor	11	14	6	23	69	30	45	160	15	3.59149	11.237	6.43273	6.57815	21.4165	2.25076	2.15172	1.44723	1.06617	recql4_brbseq_mef_klhdc3ko_vs_wt	gene
0.731696	0.0425628	0.620894	4.47731	ENSMUSG00000027678	Ncoa3	17979	Ncoa3	2	165834556	165915162	1	protein_coding	nuclear receptor coactivator 3	78	198	99	144	273	96	138	166	94	22.4858	44.4594	20.5847	20.173	22.2196	14.1048	15.2576	20.468	17.5917	recql4_brbseq_mef_klhdc3ko_vs_wt	gene
-2.55359	0.0424205	0.620894	4.68022	ENSMUSG00000028111	Ctsk	13038	Ctsk	3	95406567	95416673	1	protein_coding	cathepsin K	224	639	74	9	33	74	11	479	104	1.40536	5.37422	15.8674	1.60799	64.1155	15.6053	43.8168	66.0559	13.1494	recql4_brbseq_mef_klhdc3ko_vs_wt	gene
-2.15232	0.0423308	0.620894	0.0216268	ENSMUSG00000106149	Gm43430	NA	Gm43430	3	135356431	135360327	-1	TEC	predicted gene 43430	2	13	8	0	2	2	3	11	2	0	0.32571	0.428849	0.438543	1.47238	0.300101	0.391222	1.34386	1.42155	recql4_brbseq_mef_klhdc3ko_vs_wt	gene
1.76213	0.0424603	0.620894	0.248551	ENSMUSG00000105870	7330423F06Rik	NA	7330423F06Rik	5	8881147	8881447	1	TEC	RIKEN cDNA 7330423F06 gene	0	6	2	4	9	10	4	8	8	0.624606	1.4657	2.14424	0.584724	1.07082	1.20041	0	0.620243	0.355389	recql4_brbseq_mef_klhdc3ko_vs_wt	gene
-0.643736	0.0421454	0.620894	2.61857	ENSMUSG00000014243	Zswim7	69747	Zswim7	11	62158050	62172201	-1	protein_coding	zinc finger SWIM-type containing 7	32	76	35	29	29	17	44	46	43	4.52839	4.7228	3.64521	6.43196	6.15723	6.45218	6.25954	7.85641	6.2193	recql4_brbseq_mef_klhdc3ko_vs_wt	gene
0.495764	0.0422066	0.620894	3.9912	ENSMUSG00000000056	Narf	67608	Narf	11	121128079	121146682	1	protein_coding	nuclear prelamin A recognition factor	80	121	65	124	93	96	98	113	108	19.3628	15.1455	20.5847	14.3257	15.1254	16.2055	15.6489	12.5082	11.5501	recql4_brbseq_mef_klhdc3ko_vs_wt	gene
1.14044	0.0424644	0.620894	0.557795	ENSMUSG00000088609	ENSMUSG00000088609	NA	NA	NA	NA	NA	NA	NA	NA	4	12	2	10	15	8	7	5	5	1.56152	2.44283	1.71539	1.02327	0.669264	0.750253	0.782443	1.24049	0.355389	recql4_brbseq_mef_klhdc3ko_vs_wt	gene
1.05821	0.0425643	0.620894	1.73876	ENSMUSG00000051627	H1f4	50709	H1f4	13	23804612	23806541	-1	protein_coding	H1.4 linker histone cluster member	8	14	19	18	36	18	19	23	18	2.81073	5.86278	3.85964	2.77744	3.07861	2.70091	1.56489	1.44723	3.37619	recql4_brbseq_mef_klhdc3ko_vs_wt	gene
-0.767564	0.042476	0.620894	5.25096	ENSMUSG00000055538	Zcchc24	71918	Zcchc24	14	25712066	25769463	-1	protein_coding	zinc finger CCHC domain containing 24	302	364	282	235	94	153	306	186	262	36.6956	15.3084	32.8069	44.7314	24.8966	39.3133	59.0745	37.6281	50.1098	recql4_brbseq_mef_klhdc3ko_vs_wt	gene
-0.593385	0.0427847	0.62276	4.69052	ENSMUSG00000038070	Cntln	338349	Cntln	4	84802546	85050158	1	protein_coding	centlein centrosomal protein	103	379	165	133	89	112	184	202	186	20.7682	14.4941	24.0155	26.8973	27.0383	27.9094	20.1479	39.1787	29.3196	recql4_brbseq_mef_klhdc3ko_vs_wt	gene
2.22838	0.0427696	0.62276	1.7078	ENSMUSG00000020758	Itgb4	192897	Itgb4	11	115865535	115899238	1	protein_coding	integrin beta 4	12	15	1	8	93	10	11	12	6	1.24921	15.1455	2.14424	1.60799	1.60623	0.900304	2.34733	1.55061	0.177694	recql4_brbseq_mef_klhdc3ko_vs_wt	gene
-0.536882	0.0429803	0.622913	5.32929	ENSMUSG00000074364	Ehd2	259300	Ehd2	7	15680883	15701492	-1	protein_coding	EH-domain containing 2	315	365	283	259	195	132	289	215	254	40.4433	31.7567	28.304	42.2463	28.7784	38.1129	61.6174	37.7314	50.2875	recql4_brbseq_mef_klhdc3ko_vs_wt	gene
2.05766	0.0429403	0.622913	3.88301	ENSMUSG00000110631	Gm42047	NA	Gm42047	8	122559986	122567917	1	lncRNA	predicted gene 42047	20	9	44	28	117	114	82	328	88	4.37224	19.054	24.4444	11.9868	43.9037	13.2045	3.91222	0.930364	7.81855	recql4_brbseq_mef_klhdc3ko_vs_wt	gene
-0.401167	0.0429612	0.622913	4.57699	ENSMUSG00000032245	Cln6	76524	Cln6	9	62746067	62759288	1	protein_coding	ceroid-lipofuscinosis neuronal 6	155	266	182	149	146	92	111	152	124	23.2666	23.7768	19.727	16.2261	20.3456	18.6063	30.3197	27.4974	32.3404	recql4_brbseq_mef_klhdc3ko_vs_wt	gene
-0.366625	0.0429017	0.622913	5.18518	ENSMUSG00000012076	Brms1l	52592	Brms1l	12	55883109	55916521	1	protein_coding	breast cancer metastasis-suppressor 1-like	212	436	240	222	204	144	258	247	174	34.6656	33.2224	30.8771	37.7147	33.0616	26.1088	41.4695	45.071	42.6466	recql4_brbseq_mef_klhdc3ko_vs_wt	gene
-1.67542	0.043131	0.624425	0.469381	ENSMUSG00000097343	9030407P20Rik	NA	9030407P20Rik	7	120272659	120276793	-1	lncRNA	RIKEN cDNA 9030407P20 gene	8	20	4	6	1	1	6	14	6	0.936909	0.162855	0.214424	0.877086	1.87394	0.900304	1.56489	2.06748	0.710777	recql4_brbseq_mef_klhdc3ko_vs_wt	gene
0.24237	0.0432255	0.624451	7.29122	ENSMUSG00000037149	Ddx1	104721	Ddx1	12	13266974	13299214	-1	protein_coding	DEAD box helicase 1	701	1321	852	966	1083	788	1167	1203	1025	150.842	176.372	168.966	170.593	161.025	153.802	137.123	136.557	151.396	recql4_brbseq_mef_klhdc3ko_vs_wt	gene
3.11368	0.0431816	0.624451	1.8123	ENSMUSG00000000402	Egfl6	54156	Egfl6	X	165306003	165368716	-1	protein_coding	EGF-like-domain multiple 6	4	14	1	137	1	4	1	18	7	21.3928	0.162855	0.857697	0.146181	2.40935	1.05035	0.782443	1.44723	0.177694	recql4_brbseq_mef_klhdc3ko_vs_wt	gene
1.29203	0.0432846	0.624635	5.17236	ENSMUSG00000024511	Rab27b	80718	Rab27b	18	70112202	70274676	-1	protein_coding	RAB27B member RAS oncogene family	104	241	169	175	711	176	146	69	230	27.3265	115.79	37.7387	21.3424	9.23584	34.5117	20.3435	24.9131	30.0303	recql4_brbseq_mef_klhdc3ko_vs_wt	gene
1.30249	0.0433638	0.624807	1.28591	ENSMUSG00000049307	Fut4	14345	Fut4	9	14659616	14663689	-1	protein_coding	fucosyltransferase 4	3	9	13	18	22	12	13	9	23	2.81073	3.58281	2.57309	1.90035	1.20468	3.45117	0.586832	0.930364	2.31003	recql4_brbseq_mef_klhdc3ko_vs_wt	gene
0.447477	0.0433894	0.624807	4.63325	ENSMUSG00000016984	Etaa1	68145	Etaa1	11	17888756	17903875	-1	protein_coding	Ewing tumor-associated antigen 1	80	237	121	181	191	113	165	196	165	28.2634	31.1053	24.23	24.1199	26.2352	24.7584	15.6489	24.4996	21.501	recql4_brbseq_mef_klhdc3ko_vs_wt	gene
-0.454145	0.0435821	0.624909	5.96362	ENSMUSG00000026872	Zeb2	24136	Zeb2	2	44873644	45007407	-1	protein_coding	zinc finger E-box binding homeobox 2	338	760	359	408	250	213	535	401	460	63.7098	40.7138	45.6724	78.2068	53.675	69.0233	66.1164	78.5641	63.7923	recql4_brbseq_mef_klhdc3ko_vs_wt	gene
-1.13028	0.0434863	0.624909	1.44183	ENSMUSG00000035109	Shc4	271849	Shc4	2	125469367	125566068	-1	protein_coding	SHC (Src homology 2 domain containing) family member 4	11	29	19	3	10	9	18	25	20	0.468455	1.62855	1.92982	2.63126	3.34632	3.00101	2.15172	2.99784	3.37619	recql4_brbseq_mef_klhdc3ko_vs_wt	gene
0.249648	0.043573	0.624909	9.52042	ENSMUSG00000039001	Rps21	66481	Rps21	2	179899170	179900238	1	protein_coding	ribosomal protein S21	3605	5906	4230	4960	5186	3767	5041	5002	4685	774.512	844.567	807.737	736.898	669.532	702.987	705.177	610.526	751.647	recql4_brbseq_mef_klhdc3ko_vs_wt	gene
0.356945	0.0435733	0.624909	7.04016	ENSMUSG00000020739	Nup85	445007	Nup85	11	115455260	115474811	1	protein_coding	nucleoporin 85	522	1327	609	781	1066	673	913	1022	825	121.954	173.604	144.308	133.463	136.798	123.792	102.109	137.177	108.216	recql4_brbseq_mef_klhdc3ko_vs_wt	gene
-0.514315	0.0439145	0.626063	6.08226	ENSMUSG00000031441	Atp11a	50770	Atp11a	8	12807014	12918728	1	protein_coding	ATPase class VI type 11A	385	652	538	299	323	306	353	647	438	46.6893	52.6022	65.6139	51.6019	86.6028	65.7222	75.3101	67.3997	95.5995	recql4_brbseq_mef_klhdc3ko_vs_wt	gene
-0.640597	0.043841	0.626063	7.40876	ENSMUSG00000031565	Fgfr1	14182	Fgfr1	8	26003670	26065734	1	protein_coding	fibroblast growth factor receptor 1	820	1807	877	741	474	590	1291	2585	1127	115.708	77.1933	126.51	188.72	346.01	169.107	160.401	186.796	155.838	recql4_brbseq_mef_klhdc3ko_vs_wt	gene
0.459512	0.0439323	0.626063	4.12922	ENSMUSG00000035595	Fam174c	69770	Fam174c	10	80008778	80010980	1	protein_coding	family with sequence similarity 174 member C	75	126	81	132	108	86	107	157	128	20.612	17.5884	18.4405	15.6414	21.0149	19.2065	14.6708	13.0251	14.3932	recql4_brbseq_mef_klhdc3ko_vs_wt	gene
1.29075	0.0437112	0.626063	1.93809	ENSMUSG00000020334	Slc22a4	30805	Slc22a4	11	53873949	53918916	-1	protein_coding	solute carrier family 22 (organic cation transporter) member 4	11	19	20	19	60	24	18	6	21	2.96688	9.77131	5.14618	2.63126	0.803117	3.15106	2.15172	1.9641	3.55389	recql4_brbseq_mef_klhdc3ko_vs_wt	gene
0.345623	0.0438005	0.626063	6.30366	ENSMUSG00000022557	Bop1	12181	Bop1	15	76337189	76361477	-1	protein_coding	block of proliferation 1	307	783	380	461	610	425	547	587	524	71.9859	99.3416	91.1304	79.961	78.5716	78.6265	60.0525	80.9417	67.5238	recql4_brbseq_mef_klhdc3ko_vs_wt	gene
-0.608681	0.0439416	0.626063	3.87702	ENSMUSG00000067942	Zfp160	224585	Zfp160	17	21229165	21263332	1	protein_coding	zinc finger protein 160	79	188	74	51	78	51	103	148	98	7.96373	12.7027	10.9356	15.0566	19.8102	14.705	15.4533	19.4343	13.1494	recql4_brbseq_mef_klhdc3ko_vs_wt	gene
-0.766749	0.0440835	0.627421	3.94845	ENSMUSG00000034463	Scara3	219151	Scara3	14	66156843	66191384	-1	protein_coding	scavenger receptor class A member 3	95	198	84	95	44	43	86	172	100	14.8344	7.16562	9.22025	12.5716	23.0227	15.0051	18.583	20.468	14.9263	recql4_brbseq_mef_klhdc3ko_vs_wt	gene
2.79193	0.0443755	0.628336	0.16176	ENSMUSG00000039798	2600006K01Rik	NA	2600006K01Rik	2	29758735	29760329	-1	lncRNA	RIKEN cDNA 2600006K01 gene	3	1	0	14	4	7	0	2	15	2.18612	0.65142	1.50097	0	0.267706	2.25076	0.586832	0.103374	0	recql4_brbseq_mef_klhdc3ko_vs_wt	gene
-1.05652	0.0443812	0.628336	7.91062	ENSMUSG00000001349	Cnn1	12797	Cnn1	9	22010512	22020926	1	protein_coding	calponin 1	1771	2447	1273	1119	482	649	863	3866	1981	174.734	78.4962	139.161	126.154	517.475	297.25	346.427	252.956	226.205	recql4_brbseq_mef_klhdc3ko_vs_wt	gene
-0.311854	0.0442817	0.628336	5.57813	ENSMUSG00000020231	Dip2a	64451	Dip2a	10	76095263	76181125	-1	protein_coding	disco interacting protein 2 homolog A	281	506	257	266	222	206	367	368	331	41.5363	36.1538	44.1714	53.6484	49.2578	49.6668	54.9666	52.3072	45.6674	recql4_brbseq_mef_klhdc3ko_vs_wt	gene
-0.718329	0.0443655	0.628336	4.28126	ENSMUSG00000022687	Boc	117606	Boc	16	44305412	44379260	-1	protein_coding	biregional cell adhesion molecule-related/down-regulated by oncogenes (Cdon) binding protein	126	240	133	119	89	47	74	154	162	18.582	14.4941	10.0779	10.8174	20.6133	24.3082	24.647	24.8097	23.6333	recql4_brbseq_mef_klhdc3ko_vs_wt	gene
1.47009	0.0443703	0.628336	3.18585	ENSMUSG00000038903	Ccdc68	381175	Ccdc68	18	70058497	70102555	1	protein_coding	coiled-coil domain containing 68	37	50	32	76	154	51	48	0	43	11.8675	25.0797	10.9356	7.01669	0	6.45218	7.2376	5.16869	5.68622	recql4_brbseq_mef_klhdc3ko_vs_wt	gene
0.346011	0.0444373	0.628471	5.91265	ENSMUSG00000037474	Dtl	76843	Dtl	1	191269468	191307656	-1	protein_coding	denticleless E3 ubiquitin protein ligase	232	610	249	395	402	306	482	463	410	61.6799	65.4677	65.6139	70.4592	61.9739	61.5208	45.3817	63.058	44.2459	recql4_brbseq_mef_klhdc3ko_vs_wt	gene
1.44971	0.0457268	0.628692	-0.114235	ENSMUSG00000102014	2900009J06Rik	100502745	2900009J06Rik	1	127681353	127701829	-1	lncRNA	RIKEN cDNA 2900009J06 gene	1	8	1	10	7	6	1	0	2	1.56152	1.13999	1.28655	0.146181	0	0.300101	0.195611	0.826991	0.177694	recql4_brbseq_mef_klhdc3ko_vs_wt	gene
0.708532	0.0455664	0.628692	3.63585	ENSMUSG00000026672	Optn	71648	Optn	2	5025453	5068862	-1	protein_coding	optineurin	61	78	69	104	138	53	77	55	55	16.2398	22.474	11.3645	11.2559	7.36191	8.25279	11.9323	8.06316	12.2609	recql4_brbseq_mef_klhdc3ko_vs_wt	gene
1.39141	0.0456628	0.628692	7.12168	ENSMUSG00000047250	Ptgs1	19224	Ptgs1	2	36120438	36142284	1	protein_coding	prostaglandin-endoperoxide synthase 1	310	670	251	315	1657	626	1500	2417	512	49.1877	269.851	134.23	219.272	323.522	76.8259	60.6393	69.2605	44.6013	recql4_brbseq_mef_klhdc3ko_vs_wt	gene
0.489104	0.0452923	0.628692	4.99327	ENSMUSG00000028082	Sh3d19	27059	Sh3d19	3	85878416	86037833	1	protein_coding	SH3 domain protein D19	139	330	160	266	312	149	188	134	162	41.5363	50.8108	31.9492	27.482	17.9363	24.3082	27.1899	34.1134	28.4311	recql4_brbseq_mef_klhdc3ko_vs_wt	gene
-2.55196	0.0447965	0.628692	6.18709	ENSMUSG00000045573	Penk	18619	Penk	4	4133531	4138819	-1	protein_coding	preproenkephalin	1698	340	414	175	51	186	131	34	746	27.3265	8.30561	39.8829	19.1497	4.551	111.938	332.147	35.1471	73.5654	recql4_brbseq_mef_klhdc3ko_vs_wt	gene
1.35022	0.0450251	0.628692	0.560595	ENSMUSG00000028803	Nipal3	74552	Nipal3	4	135172731	135222349	-1	protein_coding	NIPA-like domain containing 3	3	5	9	18	16	3	3	6	4	2.81073	2.60568	0.643273	0.438543	0.803117	0.600203	0.586832	0.516869	1.59925	recql4_brbseq_mef_klhdc3ko_vs_wt	gene
-1.64102	0.0449116	0.628692	0.0890625	ENSMUSG00000029130	Rnf32	56874	Rnf32	5	29400990	29433455	1	protein_coding	ring finger protein 32	2	10	4	2	1	1	8	14	4	0.312303	0.162855	0.214424	1.16945	1.87394	0.600203	0.391222	1.03374	0.710777	recql4_brbseq_mef_klhdc3ko_vs_wt	gene
-0.599093	0.0445679	0.628692	5.23505	ENSMUSG00000029094	Afap1	70292	Afap1	5	36050663	36161267	1	protein_coding	actin filament associated protein 1	250	382	238	242	131	118	202	378	271	37.7887	21.334	25.3021	29.5286	50.5964	40.6637	48.9027	39.4888	42.2912	recql4_brbseq_mef_klhdc3ko_vs_wt	gene
0.301982	0.0458725	0.628692	9.26774	ENSMUSG00000070493	Chchd2	14004	Chchd2	5	129909997	129916311	-1	protein_coding	coiled-coil-helix-coiled-coil-helix domain containing 2	3124	5040	3022	4929	4006	2841	4720	4054	4059	769.671	652.398	609.18	689.974	542.639	609.056	611.088	521.004	536.992	recql4_brbseq_mef_klhdc3ko_vs_wt	gene
-2.76258	0.0457014	0.628692	2.65117	ENSMUSG00000014704	Hoxa2	15399	Hoxa2	6	52139397	52141811	-1	protein_coding	homeobox A2	12	123	3	2	10	3	90	131	23	0.312303	1.62855	0.643273	13.1563	17.5347	3.45117	2.34733	12.715	0.533083	recql4_brbseq_mef_klhdc3ko_vs_wt	gene
-1.87699	0.04506	0.628692	1.45386	ENSMUSG00000084950	Gm5577	434064	Gm5577	6	87957865	87982453	1	lncRNA	predicted gene 5577	27	22	13	1	7	6	41	10	15	0.156152	1.13999	1.28655	5.99342	1.33853	2.25076	5.28149	2.27422	2.31003	recql4_brbseq_mef_klhdc3ko_vs_wt	gene
-1.2706	0.0455757	0.628692	4.94987	ENSMUSG00000097789	Ctxnd1	100039239	Ctxnd1	7	84178162	84232739	1	protein_coding	cortexin domain containing 1	113	195	140	74	44	39	183	841	268	11.5552	7.16562	8.36255	26.7511	112.57	40.2136	22.104	20.1579	24.8772	recql4_brbseq_mef_klhdc3ko_vs_wt	gene
0.293569	0.044666	0.628692	8.46672	ENSMUSG00000063696	Gm8730	NA	Gm8730	8	103591477	103592430	-1	processed_pseudogene	predicted pseudogene 8730	1852	2709	1778	2408	2635	1651	2537	2501	2370	376.013	429.123	354.015	370.861	334.766	355.62	362.271	280.04	315.94	recql4_brbseq_mef_klhdc3ko_vs_wt	gene
2.40116	0.0446412	0.628692	0.308306	ENSMUSG00000074183	Gsta1	14857	Gsta1	9	78137938	78149966	1	protein_coding	glutathione S-transferase alpha 1 (Ya)	0	2	2	6	13	0	13	14	5	0.936909	2.11712	0	1.90035	1.87394	0.750253	0	0.206748	0.355389	recql4_brbseq_mef_klhdc3ko_vs_wt	gene
0.52573	0.0456847	0.628692	5.03824	ENSMUSG00000032411	Tfdp2	211586	Tfdp2	9	96078328	96205699	1	protein_coding	transcription factor Dp 2	160	290	128	207	334	151	215	210	200	32.3234	54.3936	32.3781	31.4289	28.1091	30.0101	31.2977	29.9784	22.7449	recql4_brbseq_mef_klhdc3ko_vs_wt	gene
1.75107	0.0458099	0.628692	0.444406	ENSMUSG00000085379	2310058D17Rik	NA	2310058D17Rik	11	58856574	58868907	-1	lncRNA	RIKEN cDNA 2310058D17 gene	0	6	2	11	8	4	7	8	16	1.71767	1.30284	0.857697	1.02327	1.07082	2.40081	0	0.620243	0.355389	recql4_brbseq_mef_klhdc3ko_vs_wt	gene
0.60718	0.0457277	0.628692	5.64257	ENSMUSG00000042331	Specc1	432572	Specc1	11	61847589	62113839	1	protein_coding	sperm antigen with calponin homology and coiled-coil domains 1	122	505	270	408	423	257	290	417	243	63.7098	68.8877	55.1071	42.3925	55.8166	36.4623	23.8645	52.2038	47.9775	recql4_brbseq_mef_klhdc3ko_vs_wt	gene
-0.253266	0.0458534	0.628692	6.89452	ENSMUSG00000021816	Ppp3cb	19056	Ppp3cb	14	20549432	20596641	-1	protein_coding	protein phosphatase 3 catalytic subunit beta isoform	614	1367	648	636	634	512	901	963	794	99.3124	103.25	109.785	131.709	128.9	119.14	120.105	141.312	115.146	recql4_brbseq_mef_klhdc3ko_vs_wt	gene
-0.387276	0.0453924	0.628692	9.18086	ENSMUSG00000021823	Vcl	22330	Vcl	14	20979466	21083744	1	protein_coding	vinculin	3066	6139	4334	2895	2785	2837	3189	4348	4382	452.059	453.551	608.322	466.171	581.992	657.522	599.743	634.612	770.127	recql4_brbseq_mef_klhdc3ko_vs_wt	gene
-0.615032	0.0453306	0.628692	3.87066	ENSMUSG00000038055	Dexi	58239	Dexi	16	10320395	10360918	-1	protein_coding	dexamethasone-induced transcript	81	152	116	83	51	57	124	108	72	12.9606	8.30561	12.2222	18.1264	14.4561	10.8036	15.8445	15.7128	20.6125	recql4_brbseq_mef_klhdc3ko_vs_wt	gene
-0.5883	0.0458206	0.628692	5.08566	ENSMUSG00000037972	Snn	20621	Snn	16	10878809	10892849	1	protein_coding	stannin	144	497	299	166	149	178	182	181	211	25.9212	24.2654	38.1675	26.6049	24.2274	31.6607	28.168	51.3768	53.1306	recql4_brbseq_mef_klhdc3ko_vs_wt	gene
-0.298734	0.0458465	0.628692	7.29074	ENSMUSG00000022663	Atg3	67841	Atg3	16	44979148	45008901	1	protein_coding	autophagy related 3	840	1952	1119	974	857	755	765	982	970	152.092	139.567	161.89	111.828	131.443	145.549	164.313	201.786	198.84	recql4_brbseq_mef_klhdc3ko_vs_wt	gene
-0.328206	0.0450758	0.628692	6.16251	ENSMUSG00000044763	Trmt10c	52575	Trmt10c	16	55852972	55858182	-1	protein_coding	tRNA methyltransferase 10C mitochondrial RNase P subunit	415	816	477	391	393	336	522	390	445	61.0553	64.0021	72.0466	76.3065	52.2026	66.7725	81.1785	84.353	84.7602	recql4_brbseq_mef_klhdc3ko_vs_wt	gene
-0.533676	0.0447496	0.628692	4.34298	ENSMUSG00000024220	Zfp523	224656	Zfp523	17	28396103	28424860	1	protein_coding	zinc finger protein 523	109	269	171	95	117	97	134	109	79	14.8344	19.054	20.7992	19.5883	14.59	11.854	21.3216	27.8076	30.3857	recql4_brbseq_mef_klhdc3ko_vs_wt	gene
0.299949	0.044814	0.628692	6.06227	ENSMUSG00000039148	Sart1	20227	Sart1	19	5427551	5438731	-1	protein_coding	squamous cell carcinoma antigen recognized by T cells 1	311	576	360	492	464	332	507	406	415	76.8266	75.5648	71.1889	74.1138	54.3442	62.271	60.8349	59.5433	63.97	recql4_brbseq_mef_klhdc3ko_vs_wt	gene
-2.50843	0.0450672	0.628692	0.56764	ENSMUSG00000041731	Pgm5	226041	Pgm5	19	24660380	24839219	-1	protein_coding	phosphoglucomutase 5	19	17	0	2	2	1	22	5	2	0.312303	0.32571	0.214424	3.21598	0.669264	0.300101	3.7166	1.75735	0	recql4_brbseq_mef_klhdc3ko_vs_wt	gene
-3.12067	0.0453501	0.628692	-0.163838	ENSMUSG00000024798	Htr7	15566	Htr7	19	35936134	36034907	-1	protein_coding	5-hydroxytryptamine (serotonin) receptor 7	10	12	2	2	0	0	0	1	8	0.312303	0	0	0	0.133853	1.20041	1.95611	1.24049	0.355389	recql4_brbseq_mef_klhdc3ko_vs_wt	gene
-0.564169	0.04525	0.628692	6.6451	ENSMUSG00000031065	Cdk16	18555	Cdk16	X	20554193	20566119	1	protein_coding	cyclin-dependent kinase 16	714	1035	772	618	473	383	363	713	731	96.5017	77.0305	82.1245	53.0637	95.4371	109.687	139.666	106.992	137.18	recql4_brbseq_mef_klhdc3ko_vs_wt	gene
1.55879	0.0459005	0.628692	3.91397	ENSMUSG00000036782	Klhl13	67455	Klhl13	X	23085510	23231321	-1	protein_coding	kelch-like 13	86	71	12	152	260	29	53	112	72	23.735	42.3423	6.21831	7.74759	14.9915	10.8036	16.8225	7.33954	2.13233	recql4_brbseq_mef_klhdc3ko_vs_wt	gene
-2.05573	0.044726	0.628692	2.35557	ENSMUSG00000054293	P2ry10b	213438	P2ry10b	X	106192533	106217267	1	protein_coding	purinergic receptor P2Y G-protein coupled 10B	13	126	11	12	6	9	53	18	66	1.87382	0.977131	1.92982	7.74759	2.40935	9.90334	2.54294	13.0251	1.95464	recql4_brbseq_mef_klhdc3ko_vs_wt	gene
-1.11982	0.0448794	0.628692	1.98617	ENSMUSG00000081137	BC022960	NA	BC022960	X	168151185	168152999	1	transcribed_processed_pseudogene	cDNA sequence BC022960	17	75	30	27	7	11	20	26	13	4.21609	1.13999	2.35867	2.92362	3.48017	1.95066	3.32538	7.75304	5.33083	recql4_brbseq_mef_klhdc3ko_vs_wt	gene
-1.04414	0.04606	0.629981	2.082	ENSMUSG00000100954	Gm10138	NA	Gm10138	1	151174226	151220982	-1	lncRNA	predicted gene 10138	28	41	20	19	12	5	26	52	33	2.96688	1.95426	1.07212	3.80071	6.96035	4.95167	5.4771	4.23833	3.55389	recql4_brbseq_mef_klhdc3ko_vs_wt	gene
1.62585	0.046372	0.629981	1.22317	ENSMUSG00000001021	S100a3	20197	S100a3	3	90491966	90510009	1	protein_coding	S100 calcium binding protein A3	7	8	6	28	16	11	29	3	8	4.37224	2.60568	2.35867	4.23925	0.401558	1.20041	1.36928	0.826991	1.06617	recql4_brbseq_mef_klhdc3ko_vs_wt	gene
-0.463239	0.0463274	0.629981	5.92519	ENSMUSG00000008305	Tle1	21885	Tle1	4	72035379	72119156	-1	protein_coding	transducin-like enhancer of split 1	475	584	338	294	356	225	437	377	429	45.9086	57.9764	48.2455	63.8811	50.4625	64.3717	92.9151	60.3703	60.0607	recql4_brbseq_mef_klhdc3ko_vs_wt	gene
0.441599	0.0462385	0.629981	3.81787	ENSMUSG00000046862	Pramel12	242736	Pramel12	4	143138996	143147661	1	protein_coding	PRAME like 12	64	119	69	109	101	75	76	90	96	17.0205	16.4484	16.0818	11.1098	12.0468	14.4049	12.5191	12.3015	12.2609	recql4_brbseq_mef_klhdc3ko_vs_wt	gene
-1.14363	0.0461081	0.629981	2.41571	ENSMUSG00000038213	Tapbpl	213233	Tapbpl	6	125200896	125208823	-1	protein_coding	TAP binding protein-like	56	37	44	26	11	17	22	40	33	4.05994	1.79141	3.64521	3.21598	5.35411	4.95167	10.9542	3.82483	7.81855	recql4_brbseq_mef_klhdc3ko_vs_wt	gene
-1.17591	0.0461818	0.629981	2.74078	ENSMUSG00000030562	Nox4	50490	Nox4	7	86895304	87047918	1	protein_coding	NADPH oxidase 4	51	81	37	31	13	18	36	28	84	4.8407	2.11712	3.85964	5.26252	3.74788	12.6043	9.97615	8.37328	6.57469	recql4_brbseq_mef_klhdc3ko_vs_wt	gene
0.521935	0.0464416	0.629981	3.79927	ENSMUSG00000038240	Pdss2	71365	Pdss2	10	43097482	43340878	1	protein_coding	prenyl (solanesyl) diphosphate synthase subunit 2	43	137	68	96	111	80	84	103	77	14.9905	18.0769	17.1539	12.2792	13.7868	11.5539	8.41126	14.1622	12.0832	recql4_brbseq_mef_klhdc3ko_vs_wt	gene
-2.77717	0.0464625	0.629981	1.41771	ENSMUSG00000022484	Hoxc10	209448	Hoxc10	15	102875231	102880328	1	protein_coding	homeobox C10	16	103	0	11	0	2	15	0	13	1.71767	0	0.428849	2.19272	0	1.95066	3.12977	10.6475	0	recql4_brbseq_mef_klhdc3ko_vs_wt	gene
0.295122	0.0463506	0.629981	6.7658	ENSMUSG00000067150	Xpo5	72322	Xpo5	17	46513708	46554524	1	protein_coding	exportin 5	426	1002	567	684	809	512	726	890	766	106.808	131.75	109.785	106.127	119.129	114.939	83.3302	103.581	100.753	recql4_brbseq_mef_klhdc3ko_vs_wt	gene
0.994239	0.0464153	0.629981	1.39433	ENSMUSG00000086629	2810403D21Rik	69964	2810403D21Rik	X	107877406	108018512	1	lncRNA	RIKEN cDNA 2810403D21 gene	9	9	10	17	15	15	15	22	21	2.65458	2.44283	3.21637	2.19272	2.94476	3.15106	1.7605	0.930364	1.77694	recql4_brbseq_mef_klhdc3ko_vs_wt	gene
0.335611	0.046597	0.631169	4.85726	ENSMUSG00000029141	Slc4a1ap	20534	Slc4a1ap	5	31684339	31714276	1	protein_coding	solute carrier family 4 (anion exchanger) member 1 adaptor protein	127	230	147	187	207	139	225	216	192	29.2003	33.711	29.805	32.8907	28.9122	28.8097	24.8426	23.776	26.1211	recql4_brbseq_mef_klhdc3ko_vs_wt	gene
-0.378536	0.0467553	0.632042	4.79116	ENSMUSG00000028969	Cdk5	12568	Cdk5	5	24623239	24628528	-1	protein_coding	cyclin-dependent kinase 5	167	286	164	147	150	101	167	234	201	22.9543	24.4283	21.6569	24.4122	31.3216	30.1602	32.667	29.5649	29.1419	recql4_brbseq_mef_klhdc3ko_vs_wt	gene
-1.35409	0.0467453	0.632042	1.77238	ENSMUSG00000074166	AW146154	101835	AW146154	7	41128298	41149314	-1	protein_coding	expressed sequence AW146154	16	32	26	8	12	4	13	50	26	1.24921	1.95426	0.857697	1.90035	6.69264	3.90132	3.12977	3.30796	4.62005	recql4_brbseq_mef_klhdc3ko_vs_wt	gene
-1.55769	0.0468298	0.632414	1.853	ENSMUSG00000015134	Aldh1a3	56847	Aldh1a3	7	66040638	66077265	-1	protein_coding	aldehyde dehydrogenase family 1 subfamily A3	36	36	22	15	10	2	6	32	36	2.34227	1.62855	0.428849	0.877086	4.28329	5.40182	7.04199	3.72146	3.90927	recql4_brbseq_mef_klhdc3ko_vs_wt	gene
-0.904252	0.0469765	0.633759	1.47996	ENSMUSG00000106951	5930430L01Rik	319982	5930430L01Rik	5	148926866	148932033	-1	lncRNA	RIKEN cDNA 5930430L01 gene	20	39	14	14	11	7	11	19	14	2.18612	1.79141	1.50097	1.60799	2.5432	2.10071	3.91222	4.03158	2.48772	recql4_brbseq_mef_klhdc3ko_vs_wt	gene
0.550083	0.0473551	0.635049	3.86337	ENSMUSG00000048058	Ldlrad3	241576	Ldlrad3	2	101780548	102016730	-1	protein_coding	low density lipoprotein receptor class A domain containing 3	51	151	59	102	113	90	109	82	78	15.9275	18.4026	19.2982	15.9337	10.9759	11.704	9.97615	15.6094	10.484	recql4_brbseq_mef_klhdc3ko_vs_wt	gene
-2.82345	0.0472199	0.635049	0.964572	ENSMUSG00000038259	Gdf5	14563	Gdf5	2	155782943	155787287	-1	protein_coding	growth differentiation factor 5	9	2	40	4	1	1	2	23	11	0.624606	0.162855	0.214424	0.292362	3.07861	1.65056	1.7605	0.206748	7.10777	recql4_brbseq_mef_klhdc3ko_vs_wt	gene
0.799267	0.0471641	0.635049	3.02172	ENSMUSG00000037979	Ccdc92	215707	Ccdc92	5	124911482	124939488	-1	protein_coding	coiled-coil domain containing 92	40	64	21	53	91	37	46	49	52	8.27603	14.8198	7.9337	6.72433	6.55879	7.80263	7.82443	6.61592	3.73158	recql4_brbseq_mef_klhdc3ko_vs_wt	gene
-4.18787	0.0473448	0.635049	0.932491	ENSMUSG00000030110	Ret	19713	Ret	6	118128706	118174679	-1	protein_coding	ret proto-oncogene	16	4	8	1	0	0	6	38	21	0.156152	0	0	0.877086	5.08641	3.15106	3.12977	0.413495	1.42155	recql4_brbseq_mef_klhdc3ko_vs_wt	gene
-0.375113	0.0472642	0.635049	4.33993	ENSMUSG00000036291	Ap5m1	74385	Ap5m1	14	49303554	49331691	1	protein_coding	adaptor-related protein complex 5 mu 1 subunit	112	222	127	119	92	83	143	152	130	18.582	14.9827	17.7972	20.9039	20.3456	19.5066	21.9084	22.949	22.5672	recql4_brbseq_mef_klhdc3ko_vs_wt	gene
0.556559	0.0472188	0.635049	5.3996	ENSMUSG00000024597	Slc12a2	20496	Slc12a2	18	58011750	58079893	1	protein_coding	solute carrier family 12 member 2	166	329	182	297	378	162	222	407	319	46.377	61.5592	34.7367	32.4522	54.4781	47.8662	32.4714	34.01	32.3404	recql4_brbseq_mef_klhdc3ko_vs_wt	gene
-0.496317	0.0475834	0.636405	3.98004	ENSMUSG00000030319	Cand2	67088	Cand2	6	115751499	115782518	1	protein_coding	cullin-associated and neddylation-dissociated 2 (putative)	80	158	110	91	66	50	140	115	108	14.2098	10.7484	10.7212	20.4653	15.3931	16.2055	15.6489	16.3331	19.5464	recql4_brbseq_mef_klhdc3ko_vs_wt	gene
0.306892	0.0475981	0.636405	6.12458	ENSMUSG00000001445	Mrpl10	107732	Mrpl10	11	96932386	96940039	1	protein_coding	mitochondrial ribosomal protein L10	356	659	326	458	558	357	464	443	421	71.5174	90.8731	76.5495	67.828	59.2968	63.1713	69.6374	68.1233	57.9283	recql4_brbseq_mef_klhdc3ko_vs_wt	gene
-3.52919	0.0475523	0.636405	2.75793	ENSMUSG00000022180	Slc7a8	50934	Slc7a8	14	54959666	55019403	-1	protein_coding	solute carrier family 7 (cationic amino acid transporter y+ system) member 8	57	1	176	11	4	4	4	8	79	1.71767	0.65142	0.857697	0.584724	1.07082	11.854	11.1498	0.103374	31.2742	recql4_brbseq_mef_klhdc3ko_vs_wt	gene
-1.19361	0.0476761	0.636816	2.10125	ENSMUSG00000023911	Flywch2	76917	Flywch2	17	23995890	24005055	-1	protein_coding	FLYWCH family member 2	16	58	36	17	7	15	45	16	30	2.65458	1.13999	3.21637	6.57815	2.14165	4.50152	3.12977	5.99568	6.397	recql4_brbseq_mef_klhdc3ko_vs_wt	gene
0.680666	0.0493702	0.637385	2.92132	ENSMUSG00000042686	Jph1	57339	Jph1	1	17034784	17168113	-1	protein_coding	junctophilin 1	30	55	19	51	46	40	74	54	56	7.96373	7.49133	8.57697	10.8174	7.22805	8.40284	5.86832	5.68556	3.37619	recql4_brbseq_mef_klhdc3ko_vs_wt	gene
-0.617321	0.0497501	0.637385	2.99168	ENSMUSG00000026121	Sema4c	20353	Sema4c	1	36587720	36597430	-1	protein_coding	sema domain immunoglobulin domain (Ig) transmembrane domain (TM) and short cytoplasmic domain (semaphorin) 4C	54	106	46	45	32	33	55	39	44	7.02682	5.21136	7.076	8.03996	5.22026	6.60223	10.563	10.9576	8.17394	recql4_brbseq_mef_klhdc3ko_vs_wt	gene
-1.3218	0.049543	0.637385	2.40992	ENSMUSG00000042807	Hecw2	329152	Hecw2	1	53846035	54234327	-1	protein_coding	HECT C2 and WW domain containing E3 ubiquitin protein ligase 2	22	97	25	14	13	18	21	74	30	2.18612	2.11712	3.85964	3.0698	9.90511	4.50152	4.30344	10.0273	4.44236	recql4_brbseq_mef_klhdc3ko_vs_wt	gene
-1.0714	0.0492266	0.637385	2.10753	ENSMUSG00000026200	Glb1l	74577	Glb1l	1	75174880	75187457	-1	protein_coding	galactosidase beta 1-like	23	46	34	27	9	5	22	39	35	4.21609	1.4657	1.07212	3.21598	5.22026	5.25177	4.49905	4.7552	6.04161	recql4_brbseq_mef_klhdc3ko_vs_wt	gene
1.18958	0.0487563	0.637385	3.78826	ENSMUSG00000004872	Pax3	18505	Pax3	1	78077904	78173771	-1	protein_coding	paired box 3	17	107	36	87	130	71	42	189	125	13.5852	21.1712	15.2241	6.1396	25.2982	18.7563	3.32538	11.061	6.397	recql4_brbseq_mef_klhdc3ko_vs_wt	gene
0.765912	0.049583	0.637385	4.15616	ENSMUSG00000042814	Mcts2	66405	Mcts2	2	152528955	152529866	1	protein_coding	malignant T cell amplified sequence 2	72	146	49	148	177	53	145	149	99	23.1104	28.8254	11.3645	21.1962	19.9441	14.855	14.084	15.0926	8.70702	recql4_brbseq_mef_klhdc3ko_vs_wt	gene
-2.64804	0.0498016	0.637385	-0.0938989	ENSMUSG00000085495	Gm16796	100502946	Gm16796	2	170341277	170353847	-1	lncRNA	predicted gene 16796	3	14	8	0	0	3	0	3	7	0	0	0.643273	0	0.401558	1.05035	0.586832	1.44723	1.42155	recql4_brbseq_mef_klhdc3ko_vs_wt	gene
-1.25905	0.0493254	0.637385	1.17795	ENSMUSG00000074580	4931440P22Rik	71004	4931440P22Rik	3	65414678	65436800	-1	transcribed_processed_pseudogene	RIKEN cDNA 4931440P22 gene	11	18	23	6	3	9	16	16	12	0.936909	0.488565	1.92982	2.3389	2.14165	1.80061	2.15172	1.86073	4.08697	recql4_brbseq_mef_klhdc3ko_vs_wt	gene
-1.31428	0.0485776	0.637385	0.447358	ENSMUSG00000027939	Nup210l	77595	Nup210l	3	90011439	90119355	1	protein_coding	nucleoporin 210-like	7	21	6	4	4	3	10	2	7	0.624606	0.65142	0.643273	1.46181	0.267706	1.05035	1.36928	2.17085	1.06617	recql4_brbseq_mef_klhdc3ko_vs_wt	gene
-1.17685	0.0495479	0.637385	0.854668	ENSMUSG00000028028	Alpk1	71481	Alpk1	3	127463959	127574176	-1	protein_coding	alpha-kinase 1	6	18	12	6	5	2	14	10	17	0.936909	0.814275	0.428849	2.04653	1.33853	2.55086	1.17366	1.86073	2.13233	recql4_brbseq_mef_klhdc3ko_vs_wt	gene
1.0849	0.0488722	0.637385	1.26223	ENSMUSG00000043155	Hpdl	242642	Hpdl	4	116677101	116678904	-1	protein_coding	4-hydroxyphenylpyruvate dioxygenase-like	6	10	14	21	25	8	12	11	13	3.27918	4.07138	1.71539	1.75417	1.47238	1.95066	1.17366	1.03374	2.48772	recql4_brbseq_mef_klhdc3ko_vs_wt	gene
0.27566	0.0487198	0.637385	5.77614	ENSMUSG00000028911	Srsf4	57317	Srsf4	4	131600928	131629017	1	protein_coding	serine and arginine-rich splicing factor 4	261	496	257	375	361	278	350	445	363	58.5568	58.7907	59.61	51.1634	59.5645	54.4684	51.0544	51.2734	45.6674	recql4_brbseq_mef_klhdc3ko_vs_wt	gene
0.882819	0.0497948	0.637385	3.13358	ENSMUSG00000028885	Smpdl3b	100340	Smpdl3b	4	132460277	132484563	-1	protein_coding	sphingomyelin phosphodiesterase acid-like 3B	26	97	30	70	105	51	62	30	25	10.9306	17.0998	10.9356	9.06322	4.01558	3.75127	5.08588	10.0273	5.33083	recql4_brbseq_mef_klhdc3ko_vs_wt	gene
-1.45379	0.0493001	0.637385	0.304482	ENSMUSG00000106498	Gm43032	NA	Gm43032	5	19403481	19406603	-1	TEC	predicted gene 43032	10	12	5	2	5	1	3	9	8	0.312303	0.814275	0.214424	0.438543	1.20468	1.20041	1.95611	1.24049	0.888472	recql4_brbseq_mef_klhdc3ko_vs_wt	gene
0.264415	0.0493471	0.637385	9.3097	ENSMUSG00000029632	Ndufa4	17992	Ndufa4	6	11900291	11907496	-1	protein_coding	Ndufa4 mitochondrial complex associated	3268	5194	3414	4300	4370	3415	4650	3952	3998	671.452	711.677	732.259	679.742	528.986	599.903	639.256	536.924	606.648	recql4_brbseq_mef_klhdc3ko_vs_wt	gene
0.29002	0.0497751	0.637385	8.72668	ENSMUSG00000023456	Tpi1	21991	Tpi1	6	124787549	124791259	-1	protein_coding	triosephosphate isomerase 1	2049	3529	2475	3378	2853	2155	2949	2393	2651	527.48	464.626	462.085	431.088	320.31	397.784	400.806	364.806	439.793	recql4_brbseq_mef_klhdc3ko_vs_wt	gene
2.22121	0.048038	0.637385	0.600842	ENSMUSG00000030306	Tmtc1	387314	Tmtc1	6	148133928	148345887	-1	protein_coding	transmembrane and tetratricopeptide repeat containing 1	10	0	1	27	16	2	1	5	6	4.21609	2.60568	0.428849	0.146181	0.669264	0.900304	1.95611	0	0.177694	recql4_brbseq_mef_klhdc3ko_vs_wt	gene
-3.21452	0.0485996	0.637385	1.61726	ENSMUSG00000025813	Homer2	26557	Homer2	7	81250229	81357275	-1	protein_coding	homer scaffolding protein 2	16	4	26	3	0	1	5	65	42	0.468455	0	0.214424	0.730905	8.70043	6.30213	3.12977	0.413495	4.62005	recql4_brbseq_mef_klhdc3ko_vs_wt	gene
-3.15503	0.0494561	0.637385	1.4995	ENSMUSG00000078307	AI593442	330941	AI593442	9	52584342	52591080	-1	protein_coding	expressed sequence AI593442	19	23	4	4	0	0	65	5	32	0.624606	0	0	9.50177	0.669264	4.80162	3.7166	2.3776	0.710777	recql4_brbseq_mef_klhdc3ko_vs_wt	gene
-1.10397	0.0492555	0.637385	1.12196	ENSMUSG00000079669	Gm17396	102635502	Gm17396	9	117081590	117083771	1	lncRNA	predicted gene 17396	11	38	10	8	5	9	9	12	12	1.24921	0.814275	1.92982	1.31563	1.60623	1.80061	2.15172	3.92821	1.77694	recql4_brbseq_mef_klhdc3ko_vs_wt	gene
-0.217029	0.0480872	0.637385	6.94945	ENSMUSG00000025786	Zdhhc3	69035	Zdhhc3	9	122895225	122942270	-1	protein_coding	zinc finger DHHC domain containing 3	707	1337	787	765	752	519	760	839	778	119.456	122.467	111.286	111.098	112.303	116.739	138.297	138.211	139.845	recql4_brbseq_mef_klhdc3ko_vs_wt	gene
0.895448	0.0491553	0.637385	3.4742	ENSMUSG00000020053	Igf1	16000	Igf1	10	87694127	87772904	1	protein_coding	insulin-like growth factor 1	49	74	68	109	81	108	43	12	50	17.0205	13.1913	23.1578	6.28578	1.60623	7.50253	9.58493	7.64966	12.0832	recql4_brbseq_mef_klhdc3ko_vs_wt	gene
-0.441876	0.0486281	0.637385	7.02306	ENSMUSG00000025402	Nab2	17937	Nab2	10	127496787	127504437	-1	protein_coding	Ngfi-A binding protein 2	794	1348	942	824	471	610	785	852	944	128.669	76.7048	130.799	114.752	114.043	141.648	155.315	139.348	167.388	recql4_brbseq_mef_klhdc3ko_vs_wt	gene
1.53808	0.0484372	0.637385	0.81011	ENSMUSG00000018166	Erbb3	13867	Erbb3	10	128403392	128425521	-1	protein_coding	erb-b2 receptor tyrosine kinase 3	5	3	8	17	21	2	9	11	7	2.65458	3.41996	0.428849	1.31563	1.47238	1.05035	0.978054	0.310121	1.42155	recql4_brbseq_mef_klhdc3ko_vs_wt	gene
2.04523	0.0497629	0.637385	2.2097	ENSMUSG00000032878	Ccdc85a	216613	Ccdc85a	11	28335685	28534324	-1	protein_coding	coiled-coil domain containing 85A	9	27	2	90	37	5	5	54	28	14.0536	6.02564	1.07212	0.730905	7.22805	4.20142	1.7605	2.79109	0.355389	recql4_brbseq_mef_klhdc3ko_vs_wt	gene
0.344576	0.0483295	0.637385	5.56476	ENSMUSG00000080776	Gm12174	NA	Gm12174	11	46618645	46619457	1	processed_pseudogene	predicted gene 12174	197	354	265	297	333	243	336	409	295	46.377	54.2307	52.1051	49.1168	54.7458	44.2649	38.5353	36.5943	47.089	recql4_brbseq_mef_klhdc3ko_vs_wt	gene
-1.2102	0.0490504	0.637385	1.54879	ENSMUSG00000000142	Axin2	12006	Axin2	11	108811175	108841609	1	protein_coding	axin 2	17	51	15	20	4	5	13	16	20	3.12303	0.65142	1.07212	1.90035	2.14165	3.00101	3.32538	5.27206	2.66541	recql4_brbseq_mef_klhdc3ko_vs_wt	gene
-1.09235	0.049217	0.637385	1.78811	ENSMUSG00000097061	9330151L19Rik	414085	9330151L19Rik	12	69243985	69246641	1	lncRNA	RIKEN cDNA 9330151L19 gene	14	27	28	6	16	5	32	32	27	0.936909	2.60568	1.07212	4.67779	4.28329	4.05137	2.73855	2.79109	4.97544	recql4_brbseq_mef_klhdc3ko_vs_wt	gene
-0.754909	0.048948	0.637385	3.08795	ENSMUSG00000085622	3110056K07Rik	NA	3110056K07Rik	12	71038389	71062606	-1	lncRNA	RIKEN cDNA 3110056K07 gene	69	73	45	29	34	31	75	71	51	4.52839	5.53707	6.64716	10.9636	9.50355	7.65258	13.4971	7.54629	7.99624	recql4_brbseq_mef_klhdc3ko_vs_wt	gene
0.411198	0.0486354	0.637385	6.34301	ENSMUSG00000021036	Sptlc2	20773	Sptlc2	12	87351832	87435129	-1	protein_coding	serine palmitoyltransferase long chain base subunit 2	361	639	437	531	708	383	502	696	438	82.9165	115.301	82.1245	73.3829	93.1616	65.7222	70.6155	66.0559	77.6524	recql4_brbseq_mef_klhdc3ko_vs_wt	gene
-2.28554	0.0496756	0.637385	1.1903	ENSMUSG00000075707	Dio3	107585	Dio3	12	110245502	110247531	1	protein_coding	deiodinase iodothyronine type III	43	7	33	14	0	1	0	7	2	2.18612	0	0.214424	0	0.93697	0.300101	8.41126	0.723617	5.86391	recql4_brbseq_mef_klhdc3ko_vs_wt	gene
1.47699	0.0483513	0.637385	0.264975	ENSMUSG00000062461	Rpl27a-ps4	NA	Rpl27a-ps4	13	99040732	99041178	1	processed_pseudogene	ribosomal protein L27A pseudogene 4	3	4	1	7	5	7	10	12	3	1.09306	0.814275	1.50097	1.46181	1.60623	0.450152	0.586832	0.413495	0.177694	recql4_brbseq_mef_klhdc3ko_vs_wt	gene
0.767837	0.0494353	0.637385	3.43189	ENSMUSG00000021754	Map3k1	26401	Map3k1	13	111882962	111945527	-1	protein_coding	mitogen-activated protein kinase kinase kinase 1	40	70	60	101	82	62	58	97	32	15.7713	13.3541	13.2943	8.4785	12.9837	4.80162	7.82443	7.23617	10.6617	recql4_brbseq_mef_klhdc3ko_vs_wt	gene
-1.2979	0.0491467	0.637385	3.93181	ENSMUSG00000042284	Itga1	109700	Itga1	13	115089632	115238500	-1	protein_coding	integrin alpha 1	94	250	86	104	19	19	82	208	74	16.2398	3.09425	4.07406	11.9868	27.8414	11.1037	18.3874	25.8435	15.2817	recql4_brbseq_mef_klhdc3ko_vs_wt	gene
-0.486068	0.0484066	0.637385	4.19226	ENSMUSG00000058997	Vwa8	219189	Vwa8	14	79086492	79439750	1	protein_coding	von Willebrand factor A domain containing 8	79	187	131	92	73	69	162	157	120	14.3659	11.8884	14.7953	23.6813	21.0149	18.0061	15.4533	19.3309	23.278	recql4_brbseq_mef_klhdc3ko_vs_wt	gene
0.960664	0.048139	0.637385	2.25099	ENSMUSG00000089726	Mir17hg	NA	Mir17hg	14	115280311	115284159	1	lncRNA	Mir17 host gene (non-protein coding)	10	39	11	35	23	36	35	29	42	5.4653	3.74567	7.71928	5.11634	3.88173	6.30213	1.95611	4.03158	1.95464	recql4_brbseq_mef_klhdc3ko_vs_wt	gene
1.0974	0.0483949	0.637385	7.12129	ENSMUSG00000054196	Cthrc1	68588	Cthrc1	15	38940327	38950516	1	protein_coding	collagen triple helix repeat containing 1	267	1161	290	1752	481	579	1699	1402	761	273.578	78.3333	124.152	248.362	187.662	114.189	52.2281	120.017	51.5314	recql4_brbseq_mef_klhdc3ko_vs_wt	gene
-0.513776	0.0494251	0.637385	4.15092	ENSMUSG00000043065	Spice1	212514	Spice1	16	44167484	44208860	1	protein_coding	spindle and centriole associated protein 1	77	227	136	90	82	77	102	145	108	14.0536	13.3541	16.5107	14.9105	19.4087	16.2055	15.062	23.4659	24.1664	recql4_brbseq_mef_klhdc3ko_vs_wt	gene
-3.45153	0.0493848	0.637385	-0.169555	ENSMUSG00000116725	Gm29686	NA	Gm29686	16	51800739	51825858	-1	lncRNA	predicted gene 29686	4	5	8	0	0	1	9	0	7	0	0	0.214424	1.31563	0	1.05035	0.782443	0.516869	1.42155	recql4_brbseq_mef_klhdc3ko_vs_wt	gene
0.259115	0.0489864	0.637385	7.64279	ENSMUSG00000019432	Ddx39b	53817	Ddx39b	17	35460722	35472683	1	protein_coding	DEAD box helicase 39b	882	2116	1047	1393	1526	1006	1280	1235	1228	217.519	248.517	215.711	187.112	165.308	184.262	172.529	218.739	186.046	recql4_brbseq_mef_klhdc3ko_vs_wt	gene
-1.34272	0.0485861	0.637385	0.80353	ENSMUSG00000097787	2700046G09Rik	67188	2700046G09Rik	19	32366591	32368705	1	lncRNA	RIKEN cDNA 2700046G09 gene	15	14	5	3	5	3	12	18	10	0.468455	0.814275	0.643273	1.75417	2.40935	1.50051	2.93416	1.44723	0.888472	recql4_brbseq_mef_klhdc3ko_vs_wt	gene
1.60018	0.0486295	0.637385	0.552642	ENSMUSG00000097558	Gm26902	NA	Gm26902	19	34452208	34458946	1	lncRNA	predicted gene 26902	8	6	0	18	8	10	7	6	3	2.81073	1.30284	2.14424	1.02327	0.803117	0.450152	1.56489	0.620243	0	recql4_brbseq_mef_klhdc3ko_vs_wt	gene
-0.508761	0.0481371	0.637385	4.79398	ENSMUSG00000025041	Nt5c2	76952	Nt5c2	19	46871756	47003592	-1	protein_coding	5'-nucleotidase cytosolic II	111	373	159	108	137	109	223	254	195	16.8644	22.3111	23.3723	32.5984	33.9986	29.2599	21.7128	38.5584	28.2534	recql4_brbseq_mef_klhdc3ko_vs_wt	gene
-0.503872	0.0487873	0.637385	5.54238	ENSMUSG00000041688	Amot	27494	Amot	X	144229421	144288177	-1	protein_coding	angiomotin	268	522	276	296	148	177	336	324	405	46.2209	24.1026	37.9531	49.1168	43.3683	60.7705	52.4237	53.9611	49.0436	recql4_brbseq_mef_klhdc3ko_vs_wt	gene
1.38654	0.0505676	0.638849	5.71778	ENSMUSG00000026235	Epha4	13838	Epha4	1	77343822	77491725	-1	protein_coding	Eph receptor A4	140	319	74	358	557	210	291	1035	147	55.9023	90.7103	45.0291	42.5387	138.538	22.0574	27.3855	32.9762	13.1494	recql4_brbseq_mef_klhdc3ko_vs_wt	gene
-0.620521	0.051335	0.638849	3.27217	ENSMUSG00000075271	Ttc30a1	78802	Ttc30a1	2	75808591	75812311	-1	protein_coding	tetratricopeptide repeat domain 30A1	65	118	62	59	46	28	78	55	45	9.21294	7.49133	6.00388	11.4021	7.36191	6.75228	12.7147	12.1981	11.017	recql4_brbseq_mef_klhdc3ko_vs_wt	gene
-0.596068	0.0512497	0.638849	3.89138	ENSMUSG00000027257	Pacsin3	80708	Pacsin3	2	91086299	91095024	1	protein_coding	protein kinase C and casein kinase substrate in neurons 3	96	191	91	98	53	55	118	77	86	15.3029	8.63132	11.7933	17.2494	10.3067	12.9044	18.7786	19.7444	16.1702	recql4_brbseq_mef_klhdc3ko_vs_wt	gene
0.538156	0.0500383	0.638849	5.21527	ENSMUSG00000028906	Epb41	269587	Epb41	4	131650724	131802632	-1	protein_coding	erythrocyte membrane protein band 4.1	151	371	196	280	332	234	209	121	229	43.7224	54.0679	50.1753	30.5518	16.1962	34.3616	29.5372	38.3517	34.8281	recql4_brbseq_mef_klhdc3ko_vs_wt	gene
0.441597	0.0508963	0.638849	4.93739	ENSMUSG00000037692	Ahdc1	230793	Ahdc1	4	132738571	132805421	1	protein_coding	AT hook DNA binding motif containing 1	104	337	158	275	227	152	172	194	173	42.9417	36.9681	32.5925	25.1431	25.9674	25.9588	20.3435	34.837	28.0757	recql4_brbseq_mef_klhdc3ko_vs_wt	gene
1.02395	0.0511787	0.638849	2.79597	ENSMUSG00000085395	Gm13056	NA	Gm13056	4	141005700	141007129	1	lncRNA	predicted gene 13056	36	38	41	62	107	34	18	6	27	9.6814	17.4255	7.29043	2.63126	0.803117	4.05137	7.04199	3.92821	7.28547	recql4_brbseq_mef_klhdc3ko_vs_wt	gene
0.288447	0.0507876	0.638849	6.86124	ENSMUSG00000029062	Cdk11b	12537	Cdk11b	4	155709311	155734395	1	protein_coding	cyclin-dependent kinase 11B	526	996	631	869	790	552	869	701	813	135.696	128.656	118.362	127.031	93.8308	121.991	102.891	102.96	112.125	recql4_brbseq_mef_klhdc3ko_vs_wt	gene
0.566156	0.0505071	0.638849	4.13429	ENSMUSG00000039968	Rsbn1l	242860	Rsbn1l	5	21098026	21161396	-1	protein_coding	round spermatid basic protein 1-like	74	165	66	98	169	99	119	103	112	15.3029	27.5225	21.228	17.3955	13.7868	16.8057	14.4752	17.0567	11.7278	recql4_brbseq_mef_klhdc3ko_vs_wt	gene
0.266211	0.0507577	0.638849	7.47405	ENSMUSG00000037720	Tmem33	67878	Tmem33	5	67417908	67448804	1	protein_coding	transmembrane protein 33	821	1429	995	1071	1276	936	1210	1390	1152	167.238	207.803	200.701	176.879	186.055	172.858	160.596	147.721	176.806	recql4_brbseq_mef_klhdc3ko_vs_wt	gene
0.31325	0.050173	0.638849	5.45916	ENSMUSG00000029780	Nt5c3	107569	Nt5c3	6	56859385	56900917	-1	protein_coding	5'-nucleotidase cytosolic III	182	405	220	295	334	198	318	335	281	46.0647	54.3936	42.456	46.4856	44.8407	42.1642	35.6012	41.8664	39.0927	recql4_brbseq_mef_klhdc3ko_vs_wt	gene
0.433061	0.0511139	0.638849	6.32488	ENSMUSG00000032712	Resf1	67246	Resf1	6	149210912	149237161	1	protein_coding	retroelement silencing factor 1	319	744	438	457	773	430	446	555	481	71.3613	125.887	92.2025	65.1967	74.2883	72.1744	62.3998	76.9101	77.8301	recql4_brbseq_mef_klhdc3ko_vs_wt	gene
-1.2914	0.0515177	0.638849	1.67566	ENSMUSG00000066838	Zfp772	232855	Zfp772	7	7205116	7212997	-1	protein_coding	zinc finger protein 772	12	54	11	12	8	5	18	40	21	1.87382	1.30284	1.07212	2.63126	5.35411	3.15106	2.34733	5.58219	1.95464	recql4_brbseq_mef_klhdc3ko_vs_wt	gene
-0.412238	0.0502202	0.638849	5.35799	ENSMUSG00000058325	Dock1	330662	Dock1	7	134272383	134775368	1	protein_coding	dedicator of cytokinesis 1	206	416	183	179	157	154	317	476	358	27.9511	25.5683	33.0214	46.3394	63.7139	53.7181	40.2958	43.0035	32.5181	recql4_brbseq_mef_klhdc3ko_vs_wt	gene
-0.483443	0.0513862	0.638849	4.93613	ENSMUSG00000026317	Cln8	26889	Cln8	8	14931335	14951720	1	protein_coding	CLN8 transmembrane ER and ERGIC protein	197	308	211	202	112	121	186	203	233	31.5426	18.2398	25.9453	27.1897	27.1721	34.9618	38.5353	31.8391	37.4935	recql4_brbseq_mef_klhdc3ko_vs_wt	gene
1.44154	0.0506202	0.638849	2.2942	ENSMUSG00000033192	Lpcat2	270084	Lpcat2	8	93581967	93645907	1	protein_coding	lysophosphatidylcholine acyltransferase 2	18	35	14	21	99	31	8	5	28	3.27918	16.1227	6.64716	1.16945	0.669264	4.20142	3.52099	3.61808	2.48772	recql4_brbseq_mef_klhdc3ko_vs_wt	gene
0.677773	0.051382	0.638849	4.7137	ENSMUSG00000031822	Gse1	382034	Gse1	8	120955195	121308129	1	protein_coding	genetic suppressor element 1 coiled-coil protein	109	187	119	175	277	112	110	242	174	27.3265	45.1109	24.0155	16.0799	32.3924	26.1088	21.3216	19.3309	21.1456	recql4_brbseq_mef_klhdc3ko_vs_wt	gene
-0.468471	0.0514937	0.638849	7.94742	ENSMUSG00000035274	Tpbg	21983	Tpbg	9	85724433	85729093	1	protein_coding	trophoblast glycoprotein	1115	2527	1309	1163	848	880	2046	3353	1673	181.604	138.101	188.693	299.086	448.809	251.035	218.106	261.226	232.602	recql4_brbseq_mef_klhdc3ko_vs_wt	gene
0.80386	0.0515292	0.638849	2.7254	ENSMUSG00000041440	Gk5	235533	Gk5	9	96001415	96066661	1	protein_coding	glycerol kinase 5 (putative)	34	47	29	51	64	46	46	17	22	7.96373	10.4227	9.86352	6.72433	2.2755	3.30111	6.65077	4.85857	5.15314	recql4_brbseq_mef_klhdc3ko_vs_wt	gene
-0.604418	0.0505014	0.638849	5.50867	ENSMUSG00000020105	Lrig3	320398	Lrig3	10	125802037	125851228	1	protein_coding	leucine-rich repeats and immunoglobulin-like domains 3	224	598	198	208	124	188	422	356	429	32.4795	20.194	40.3118	61.6884	47.6516	64.3717	43.8168	61.8175	35.1835	recql4_brbseq_mef_klhdc3ko_vs_wt	gene
0.70429	0.0508081	0.638849	3.24534	ENSMUSG00000020785	Camkk1	55984	Camkk1	11	72909834	72932899	1	protein_coding	calcium/calmodulin-dependent protein kinase kinase 1 alpha	39	99	29	73	102	46	48	45	57	11.3991	16.6112	9.86352	7.01669	6.02338	8.55289	7.62882	10.234	5.15314	recql4_brbseq_mef_klhdc3ko_vs_wt	gene
1.26979	0.0508074	0.638849	1.43781	ENSMUSG00000019590	Cyb561	13056	Cyb561	11	105824528	105844162	-1	protein_coding	cytochrome b-561	10	13	10	15	37	15	7	7	22	2.34227	6.02564	3.21637	1.02327	0.93697	3.30111	1.95611	1.34386	1.77694	recql4_brbseq_mef_klhdc3ko_vs_wt	gene
1.42649	0.0506944	0.638849	0.642474	ENSMUSG00000045064	Zc2hc1c	72350	Zc2hc1c	12	85321060	85346132	1	protein_coding	zinc finger C2HC-type containing 1C	8	6	1	12	9	13	4	8	10	1.87382	1.4657	2.78752	0.584724	1.07082	1.50051	1.56489	0.620243	0.177694	recql4_brbseq_mef_klhdc3ko_vs_wt	gene
-1.2111	0.0512418	0.638849	2.38151	ENSMUSG00000034258	Flvcr2	217721	Flvcr2	12	85793313	85860359	1	protein_coding	feline leukemia virus subgroup C cellular receptor 2	31	31	36	19	5	12	72	44	38	2.96688	0.814275	2.57309	10.525	5.88952	5.70192	6.06393	3.20459	6.397	recql4_brbseq_mef_klhdc3ko_vs_wt	gene
-0.305437	0.0503499	0.638849	6.44918	ENSMUSG00000045767	B230219D22Rik	78521	B230219D22Rik	13	55840937	55851313	1	protein_coding	RIKEN cDNA B230219D22 gene	444	1111	515	502	426	407	555	667	570	78.3881	69.3763	87.2707	81.1305	89.2798	85.5289	86.8512	114.848	91.5126	recql4_brbseq_mef_klhdc3ko_vs_wt	gene
-0.437143	0.0510992	0.638849	4.1868	ENSMUSG00000021476	Habp4	56541	Habp4	13	64309638	64334351	1	protein_coding	hyaluronic acid binding protein 4	119	189	114	112	84	67	123	113	130	17.489	13.6798	14.3664	17.9803	15.1254	19.5066	23.2777	19.5377	20.2572	recql4_brbseq_mef_klhdc3ko_vs_wt	gene
-0.556581	0.0500645	0.638849	6.85584	ENSMUSG00000021820	Camk2g	12325	Camk2g	14	20784943	20844156	-1	protein_coding	calcium/calmodulin-dependent protein kinase II gamma	599	1584	687	630	435	476	543	1146	886	98.3755	70.842	102.066	79.3763	153.395	132.945	117.171	163.744	122.076	recql4_brbseq_mef_klhdc3ko_vs_wt	gene
-1.02462	0.0514558	0.638849	3.63003	ENSMUSG00000000531	Tamalin	56149	Tamalin	15	101122069	101130637	1	protein_coding	trafficking regulator and scaffold protein tamalin	89	95	93	59	34	26	121	49	137	9.21294	5.53707	5.57503	17.6879	6.55879	20.5569	17.4094	9.82051	16.5256	recql4_brbseq_mef_klhdc3ko_vs_wt	gene
-4.17574	0.0506073	0.638849	4.34673	ENSMUSG00000001657	Hoxc8	15426	Hoxc8	15	102899039	102902543	1	protein_coding	homeobox C8	227	326	13	6	11	8	637	3	19	0.936909	1.79141	1.71539	93.1173	0.401558	2.85096	44.4036	33.6999	2.31003	recql4_brbseq_mef_klhdc3ko_vs_wt	gene
-0.323436	0.0508975	0.638849	6.23036	ENSMUSG00000022772	Senp5	320213	Senp5	16	31778490	31822105	-1	protein_coding	SUMO/sentrin specific peptidase 5	342	930	484	368	428	326	512	575	504	57.4638	69.702	69.9023	74.8447	76.9654	75.6255	66.8989	96.1377	86.004	recql4_brbseq_mef_klhdc3ko_vs_wt	gene
0.313199	0.0506792	0.638849	6.21044	ENSMUSG00000067148	Polr1c	20016	Polr1c	17	46554846	46558980	-1	protein_coding	polymerase (RNA) I polypeptide C	317	644	364	459	530	369	641	525	463	71.6736	86.3132	79.1226	93.702	70.2727	69.4735	62.0086	66.5727	64.6807	recql4_brbseq_mef_klhdc3ko_vs_wt	gene
1.42788	0.0509667	0.638849	0.385097	ENSMUSG00000117648	Gm32282	102634780	Gm32282	17	78506685	78507454	-1	lncRNA	predicted gene 32282	4	4	2	10	10	3	14	5	6	1.56152	1.62855	0.643273	2.04653	0.669264	0.900304	0.782443	0.413495	0.355389	recql4_brbseq_mef_klhdc3ko_vs_wt	gene
-0.292345	0.0503909	0.638849	5.98568	ENSMUSG00000024962	Vegfb	22340	Vegfb	19	6959841	6965019	-1	protein_coding	vascular endothelial growth factor B	346	705	401	408	350	231	415	428	451	63.7098	56.9993	49.532	60.6651	57.289	67.6728	67.6813	72.8785	71.2554	recql4_brbseq_mef_klhdc3ko_vs_wt	gene
0.245271	0.0514386	0.638849	6.97005	ENSMUSG00000025024	Smndc1	76479	Smndc1	19	53367821	53379009	-1	protein_coding	survival motor neuron domain containing 1	599	1128	632	769	903	643	908	860	843	120.081	147.058	137.875	132.732	115.113	126.493	117.171	116.606	112.303	recql4_brbseq_mef_klhdc3ko_vs_wt	gene
0.541608	0.0511013	0.638849	4.63574	ENSMUSG00000035062	Zc4h2	245522	Zc4h2	X	94682799	94702115	-1	protein_coding	zinc finger C4H2 domain containing	91	243	128	204	231	117	100	152	170	31.8549	37.6195	25.0877	14.6181	20.3456	25.5086	17.8006	25.1198	22.7449	recql4_brbseq_mef_klhdc3ko_vs_wt	gene
-0.596789	0.0520381	0.639271	4.92434	ENSMUSG00000026109	Tmeff2	56363	Tmeff2	1	50939806	51226429	1	protein_coding	transmembrane protein with EGF-like and two follistatin-like domains 2	238	354	156	174	150	94	226	144	238	27.1704	24.4283	20.1559	33.0369	19.2748	35.7121	46.5554	36.5943	27.7203	recql4_brbseq_mef_klhdc3ko_vs_wt	gene
0.969143	0.0520204	0.639271	3.24331	ENSMUSG00000027508	Pag1	94212	Pag1	3	9752539	9898739	-1	protein_coding	phosphoprotein associated with glycosphingolipid microdomains 1	52	27	60	98	91	55	29	43	49	15.3029	14.8198	11.7933	4.23925	5.75567	7.35248	10.1718	2.79109	10.6617	recql4_brbseq_mef_klhdc3ko_vs_wt	gene
-0.768816	0.0520253	0.639271	4.96917	ENSMUSG00000028073	Pear1	73182	Pear1	3	87655197	87731613	-1	protein_coding	platelet endothelial aggregation receptor 1	133	270	306	131	90	130	206	355	203	20.4559	14.657	27.8752	30.1133	47.5178	30.4603	26.0162	27.9109	54.3745	recql4_brbseq_mef_klhdc3ko_vs_wt	gene
-1.20315	0.0517312	0.639271	0.288498	ENSMUSG00000106186	Gm43627	NA	Gm43627	5	65129993	65132291	1	TEC	predicted gene 43627	6	19	12	1	4	8	1	1	2	0.156152	0.65142	1.71539	0.146181	0.133853	0.300101	1.17366	1.9641	2.13233	recql4_brbseq_mef_klhdc3ko_vs_wt	gene
-0.455966	0.0518087	0.639271	4.77517	ENSMUSG00000032067	Pts	19286	Pts	9	50432917	50440024	-1	protein_coding	6-pyruvoyl-tetrahydropterin synthase	155	329	238	163	150	125	135	115	171	25.4527	24.4283	26.803	19.7344	15.3931	25.6587	30.3197	34.01	42.2912	recql4_brbseq_mef_klhdc3ko_vs_wt	gene
0.731376	0.0516339	0.639271	6.54188	ENSMUSG00000014329	Bicc1	83675	Bicc1	10	70758662	70995530	-1	protein_coding	BicC family RNA binding protein 1	587	534	413	938	879	496	253	586	522	146.47	143.15	106.354	36.9838	78.4378	78.3264	114.824	55.2016	73.3878	recql4_brbseq_mef_klhdc3ko_vs_wt	gene
-0.451302	0.0519629	0.639271	4.13678	ENSMUSG00000064090	Vrk2	69922	Vrk2	11	26421322	26543999	-1	protein_coding	vaccinia related kinase 2	123	181	114	98	93	68	118	95	118	15.3029	15.1455	14.5809	17.2494	12.716	17.706	24.0601	18.7107	20.2572	recql4_brbseq_mef_klhdc3ko_vs_wt	gene
2.0921	0.0518403	0.639271	-0.00379321	ENSMUSG00000020847	Rph3al	380714	Rph3al	11	75721825	75829255	-1	protein_coding	rabphilin 3A-like (without C2 domains)	0	6	0	5	9	8	2	2	8	0.780758	1.4657	1.71539	0.292362	0.267706	1.20041	0	0.620243	0	recql4_brbseq_mef_klhdc3ko_vs_wt	gene
-1.53872	0.0519085	0.639271	0.216503	ENSMUSG00000059395	Nkapl	66707	Nkapl	13	21651217	21652679	-1	protein_coding	NFKB activating protein-like	8	16	5	3	1	4	5	1	8	0.468455	0.162855	0.857697	0.730905	0.133853	1.20041	1.56489	1.65398	0.888472	recql4_brbseq_mef_klhdc3ko_vs_wt	gene
1.01801	0.0518888	0.639271	1.88318	ENSMUSG00000095562	Gm55594	170942	Gm55594	X	168792655	168802277	1	lncRNA	predicted gene 55594	7	35	7	34	34	13	23	29	20	5.30915	5.53707	2.78752	3.36216	3.88173	3.00101	1.36928	3.61808	1.24386	recql4_brbseq_mef_klhdc3ko_vs_wt	gene
0.321024	0.0521437	0.639665	8.37823	ENSMUSG00000069744	Psmb3	26446	Psmb3	11	97594225	97604326	1	protein_coding	proteasome (prosome macropain) subunit beta type 3	1573	2899	1628	2239	2345	1746	2846	1994	2045	349.623	381.895	374.385	416.031	266.903	306.854	307.696	299.681	289.286	recql4_brbseq_mef_klhdc3ko_vs_wt	gene
1.53688	0.0521652	0.639665	0.700964	ENSMUSG00000090564	A430057M04Rik	319486	A430057M04Rik	14	21897646	21906999	1	lncRNA	RIKEN cDNA A430057M04 gene	2	8	4	15	5	14	2	15	11	2.34227	0.814275	3.00194	0.292362	2.00779	1.65056	0.391222	0.826991	0.710777	recql4_brbseq_mef_klhdc3ko_vs_wt	gene
-0.462109	0.0522743	0.639917	5.60272	ENSMUSG00000022106	Rcbtb2	105670	Rcbtb2	14	73360477	73445283	1	protein_coding	regulator of chromosome condensation (RCC1) and BTB (POZ) domain containing protein 2	241	627	363	278	198	241	315	259	339	43.4101	32.2453	51.6763	46.047	34.6679	50.8672	47.1422	64.8154	64.503	recql4_brbseq_mef_klhdc3ko_vs_wt	gene
0.524434	0.0522808	0.639917	3.5162	ENSMUSG00000044986	Tst	22117	Tst	15	78283756	78290107	-1	protein_coding	thiosulfate sulfurtransferase mitochondrial	33	103	52	79	86	55	88	87	74	12.336	14.0055	11.7933	12.8639	11.6452	11.1037	6.45516	10.6475	9.2401	recql4_brbseq_mef_klhdc3ko_vs_wt	gene
-0.258396	0.0524223	0.641067	6.01522	ENSMUSG00000028053	Ash1l	192195	Ash1l	3	88857929	88986682	1	protein_coding	ASH1 like histone lysine methyltransferase	337	690	376	386	313	267	474	480	490	60.2745	50.9736	57.2513	69.2898	64.2494	73.5248	65.9208	71.3279	66.8131	recql4_brbseq_mef_klhdc3ko_vs_wt	gene
-0.627204	0.0530889	0.641429	6.25981	ENSMUSG00000004768	Rab23	19335	Rab23	1	33758968	33781645	1	protein_coding	RAB23 member RAS oncogene family	372	1262	497	442	249	365	352	561	546	69.019	40.5509	78.2649	51.4557	75.0914	81.9277	72.7672	130.458	88.3141	recql4_brbseq_mef_klhdc3ko_vs_wt	gene
0.256088	0.0535456	0.641429	9.98767	ENSMUSG00000025967	Eef1b2	55949	Eef1b2	1	63215984	63219645	1	protein_coding	eukaryotic translation elongation factor 1 beta 2	4438	8661	5261	6501	6892	4861	8312	8351	6148	1015.14	1122.4	1042.32	1215.06	1117.8	922.511	868.121	895.321	934.85	recql4_brbseq_mef_klhdc3ko_vs_wt	gene
-1.08389	0.0525728	0.641429	2.78858	ENSMUSG00000033256	Shf	435684	Shf	2	122179373	122199643	-1	protein_coding	Src homology 2 domain containing F	43	121	34	37	9	28	26	59	48	5.77761	1.4657	6.00388	3.80071	7.89732	7.20243	8.41126	12.5082	6.04161	recql4_brbseq_mef_klhdc3ko_vs_wt	gene
-0.912954	0.0530331	0.641429	5.87969	ENSMUSG00000027797	Dclk1	13175	Dclk1	3	55149785	55446489	1	protein_coding	doublecortin-like kinase 1	304	848	401	394	83	185	328	536	498	61.5237	13.517	39.6685	47.9474	71.7451	74.7252	59.4657	87.661	71.2554	recql4_brbseq_mef_klhdc3ko_vs_wt	gene
1.70511	0.052711	0.641429	0.773747	ENSMUSG00000106290	Gm43429	NA	Gm43429	3	135566109	135568359	1	TEC	predicted gene 43429	1	3	10	7	25	7	9	11	7	1.09306	4.07138	1.50097	1.31563	1.47238	1.05035	0.195611	0.310121	1.77694	recql4_brbseq_mef_klhdc3ko_vs_wt	gene
0.377138	0.0529609	0.641429	7.59171	ENSMUSG00000028961	Pgd	110208	Pgd	4	149234448	149251228	-1	protein_coding	phosphogluconate dehydrogenase	825	1732	1024	1325	1616	927	1564	1070	1135	206.901	263.174	198.771	228.627	143.223	170.307	161.379	179.043	181.959	recql4_brbseq_mef_klhdc3ko_vs_wt	gene
-1.10976	0.053625	0.641429	4.0398	ENSMUSG00000107881	Gm44250	NA	Gm44250	6	5216258	5220486	-1	TEC	predicted gene 44250	137	124	192	49	45	89	103	47	114	7.65143	7.32848	19.0838	15.0566	6.29108	17.1058	26.7987	12.8184	34.1173	recql4_brbseq_mef_klhdc3ko_vs_wt	gene
0.266833	0.0534703	0.641429	6.97117	ENSMUSG00000059159	Gm8129	NA	Gm8129	6	52323715	52323927	-1	processed_pseudogene	predicted pseudogene 8129	582	976	664	843	888	550	970	994	827	131.636	144.615	117.933	141.796	133.05	124.092	113.845	100.893	117.989	recql4_brbseq_mef_klhdc3ko_vs_wt	gene
-0.987504	0.0533443	0.641429	0.865764	ENSMUSG00000108181	C030015A19Rik	NA	C030015A19Rik	6	90363789	90366339	1	TEC	RIKEN cDNA C030015A19 gene	8	19	14	7	6	4	8	11	13	1.09306	0.977131	0.857697	1.16945	1.47238	1.95066	1.56489	1.9641	2.48772	recql4_brbseq_mef_klhdc3ko_vs_wt	gene
-0.289803	0.0533325	0.641429	6.76314	ENSMUSG00000031521	Aga	11593	Aga	8	53964762	53976456	1	protein_coding	aspartylglucosaminidase	649	1248	646	696	584	445	827	673	630	108.681	95.1074	95.4188	120.892	90.083	94.5319	126.951	129.011	114.791	recql4_brbseq_mef_klhdc3ko_vs_wt	gene
-1.84977	0.053619	0.641429	1.99599	ENSMUSG00000036356	Csgalnact1	234356	Csgalnact1	8	68809433	69187798	-1	protein_coding	chondroitin sulfate N-acetylgalactosaminyltransferase 1	37	51	26	9	2	15	21	3	52	1.40536	0.32571	3.21637	3.0698	0.401558	7.80263	7.2376	5.27206	4.62005	recql4_brbseq_mef_klhdc3ko_vs_wt	gene
-0.772654	0.0525881	0.641429	5.92656	ENSMUSG00000015354	Pcolce2	76477	Pcolce2	9	95519654	95580149	1	protein_coding	procollagen C-endopeptidase enhancer 2	471	753	343	266	146	326	385	327	529	41.5363	23.7768	69.9023	56.2797	43.7699	79.3768	92.1327	77.8405	60.9492	recql4_brbseq_mef_klhdc3ko_vs_wt	gene
0.687186	0.0536954	0.641429	3.79923	ENSMUSG00000032515	Csrnp1	215418	Csrnp1	9	119800229	119813724	-1	protein_coding	cysteine-serine-rich nuclear protein 1	59	68	66	128	96	48	126	100	96	19.9874	15.6341	10.2924	18.4188	13.3853	14.4049	11.541	7.02942	11.7278	recql4_brbseq_mef_klhdc3ko_vs_wt	gene
0.278376	0.053027	0.641429	6.70502	ENSMUSG00000035754	Wdr18	216156	Wdr18	10	79795986	79806037	1	protein_coding	WD repeat domain 18	449	800	543	653	729	458	855	898	698	101.967	118.721	98.2064	124.985	120.2	104.735	87.8292	82.6991	96.488	recql4_brbseq_mef_klhdc3ko_vs_wt	gene
-1.34178	0.0532582	0.641429	0.219985	ENSMUSG00000087172	Gm12153	102638460	Gm12153	11	43849916	44025814	1	lncRNA	predicted gene 12153	9	14	8	6	4	0	3	4	3	0.936909	0.65142	0	0.438543	0.535411	0.450152	1.7605	1.44723	1.42155	recql4_brbseq_mef_klhdc3ko_vs_wt	gene
-1.11506	0.0534723	0.641429	8.1939	ENSMUSG00000035373	Ccl7	20306	Ccl7	11	81936538	81938351	1	protein_coding	chemokine (C-C motif) ligand 7	1373	917	1814	1007	303	491	2781	5938	2869	157.245	49.3451	105.282	406.529	794.818	430.495	268.574	94.7938	322.337	recql4_brbseq_mef_klhdc3ko_vs_wt	gene
0.366447	0.0528634	0.641429	7.58832	ENSMUSG00000020720	Psmd12	66997	Psmd12	11	107370310	107395188	1	protein_coding	proteasome (prosome macropain) 26S subunit non-ATPase 12	771	1934	955	1145	1665	990	1412	1302	1105	178.794	271.154	212.28	206.408	174.276	165.806	150.816	199.925	169.698	recql4_brbseq_mef_klhdc3ko_vs_wt	gene
0.579191	0.0534788	0.641429	5.15945	ENSMUSG00000034714	Ttyh2	117160	Ttyh2	11	114566257	114611803	1	protein_coding	tweety family member 2	167	352	132	366	314	129	188	234	206	57.1515	51.1365	27.6607	27.482	31.3216	30.9104	32.667	36.3876	23.4556	recql4_brbseq_mef_klhdc3ko_vs_wt	gene
0.240867	0.0530221	0.641429	8.02776	ENSMUSG00000034566	Atp5h	71679	Atp5h	11	115306515	115310788	-1	protein_coding	ATP synthase H+ transporting mitochondrial F0 complex subunit D	1291	2012	1340	1740	1717	1228	2050	2002	1760	271.704	279.622	263.313	299.671	267.973	264.089	252.534	207.988	238.11	recql4_brbseq_mef_klhdc3ko_vs_wt	gene
-1.59626	0.0537383	0.641429	0.105113	ENSMUSG00000085207	Gm11767	102640451	Gm11767	11	119822920	119833544	-1	lncRNA	predicted gene 11767	8	15	7	1	6	1	4	4	0	0.156152	0.977131	0.214424	0.584724	0.535411	0	1.56489	1.55061	1.24386	recql4_brbseq_mef_klhdc3ko_vs_wt	gene
1.65283	0.0531304	0.641429	0.376767	ENSMUSG00000118449	Gm3625	NA	Gm3625	12	4639797	4643029	-1	lncRNA	predicted gene 3625	0	9	2	15	4	10	5	9	4	2.34227	0.65142	2.14424	0.730905	1.20468	0.600203	0	0.930364	0.355389	recql4_brbseq_mef_klhdc3ko_vs_wt	gene
1.29521	0.0534243	0.641429	4.46118	ENSMUSG00000033715	Akr1c14	105387	Akr1c14	13	4099011	4140688	1	protein_coding	aldo-keto reductase family 1 member C14	68	80	157	202	268	191	10	69	130	31.5426	43.6452	40.9551	1.46181	9.23584	19.5066	13.3015	8.26991	27.898	recql4_brbseq_mef_klhdc3ko_vs_wt	gene
-0.542641	0.0536448	0.641429	3.67669	ENSMUSG00000071281	Zfp65	235907	Zfp65	13	67853428	67877292	-1	protein_coding	zinc finger protein 65	61	153	89	66	45	58	94	84	92	10.306	7.32848	12.4366	13.741	11.2436	13.8047	11.9323	15.8162	15.8148	recql4_brbseq_mef_klhdc3ko_vs_wt	gene
-1.49815	0.0533783	0.641429	0.820053	ENSMUSG00000079547	H2-DMb1	14999	H2-DMb1	17	34372046	34379204	1	protein_coding	histocompatibility 2 class II locus Mb1	12	15	14	9	2	1	5	13	15	1.40536	0.32571	0.214424	0.730905	1.74009	2.25076	2.34733	1.55061	2.48772	recql4_brbseq_mef_klhdc3ko_vs_wt	gene
0.653267	0.0531996	0.641429	3.27431	ENSMUSG00000040482	Dxo	112403	Dxo	17	35055995	35058209	1	protein_coding	decapping exoribonuclease	43	50	48	60	82	48	63	64	77	9.36909	13.3541	10.2924	9.2094	8.56658	11.5539	8.41126	5.16869	8.52933	recql4_brbseq_mef_klhdc3ko_vs_wt	gene
1.41122	0.0534041	0.641429	1.59223	ENSMUSG00000083307	AA414768	245350	AA414768	X	12803111	12804367	1	processed_pseudogene	expressed sequence AA414768	7	10	9	40	14	5	29	29	16	6.24606	2.27997	1.07212	4.23925	3.88173	2.40081	1.36928	1.03374	1.59925	recql4_brbseq_mef_klhdc3ko_vs_wt	gene
-1.21945	0.0526993	0.641429	1.68264	ENSMUSG00000000037	Scml2	107815	Scml2	X	159865521	160041209	1	protein_coding	Scm polycomb group protein like 2	13	45	20	12	4	11	36	14	21	1.87382	0.65142	2.35867	5.26252	1.87394	3.15106	2.54294	4.65182	3.55389	recql4_brbseq_mef_klhdc3ko_vs_wt	gene
1.07595	0.0539249	0.641959	3.72727	ENSMUSG00000026479	Lamc2	16782	Lamc2	1	152998502	153062193	-1	protein_coding	laminin gamma 2	59	57	47	84	157	58	99	40	132	13.1167	25.5683	12.4366	14.4719	5.35411	19.8067	11.541	5.89231	8.35163	recql4_brbseq_mef_klhdc3ko_vs_wt	gene
2.35884	0.0538356	0.641959	4.8418	ENSMUSG00000027070	Lrp2	14725	Lrp2	2	69254684	69416409	-1	protein_coding	low density lipoprotein receptor-related protein 2	17	99	30	83	497	33	570	343	36	12.9606	80.939	7.076	83.3232	45.9115	5.40182	3.32538	10.234	5.33083	recql4_brbseq_mef_klhdc3ko_vs_wt	gene
-0.998916	0.0539257	0.641959	2.68133	ENSMUSG00000025348	Itga7	16404	Itga7	10	128769645	128794155	1	protein_coding	integrin alpha 7	61	46	50	25	18	25	32	35	55	3.90379	2.93139	5.36061	4.67779	4.68485	8.25279	11.9323	4.7552	8.88472	recql4_brbseq_mef_klhdc3ko_vs_wt	gene
-0.729612	0.0539861	0.64203	4.09992	ENSMUSG00000054000	Tusc1	69136	Tusc1	4	93222375	93223748	-1	protein_coding	tumor suppressor candidate 1	126	172	139	126	56	47	83	99	135	19.6751	9.11989	10.0779	12.133	13.2514	20.2568	24.647	17.7803	24.6995	recql4_brbseq_mef_klhdc3ko_vs_wt	gene
1.54395	0.0540271	0.64203	0.443947	ENSMUSG00000020234	Tektip1	432479	Tektip1	10	81198901	81201650	-1	protein_coding	tektin bundle interacting protein 1	1	3	4	6	9	5	9	6	18	0.936909	1.4657	1.07212	1.31563	0.803117	2.70091	0.195611	0.310121	0.710777	recql4_brbseq_mef_klhdc3ko_vs_wt	gene
-0.202809	0.0542554	0.644175	8.70052	ENSMUSG00000029840	Mtpn	14489	Mtpn	6	35485841	35516823	-1	protein_coding	myotrophin	2292	4352	2470	2475	2178	1894	3063	3039	2695	386.475	354.698	406.12	447.752	406.779	404.387	448.34	449.883	438.905	recql4_brbseq_mef_klhdc3ko_vs_wt	gene
0.440088	0.054348	0.644706	4.38372	ENSMUSG00000060216	Arrb2	216869	Arrb2	11	70323461	70331654	1	protein_coding	arrestin beta 2	80	205	91	127	176	109	144	141	135	19.8312	28.6625	23.3723	21.0501	18.8732	20.2568	15.6489	21.1916	16.1702	recql4_brbseq_mef_klhdc3ko_vs_wt	gene
0.952122	0.0544438	0.645274	1.07395	ENSMUSG00000052825	Gm9892	NA	Gm9892	8	52649100	52650091	-1	processed_pseudogene	predicted gene 9892	4	17	6	14	15	14	9	13	13	2.18612	2.44283	3.00194	1.31563	1.74009	1.95066	0.782443	1.75735	1.06617	recql4_brbseq_mef_klhdc3ko_vs_wt	gene
0.287022	0.0548414	0.645476	6.7812	ENSMUSG00000081434	Gm14165	NA	Gm14165	2	152195535	152196486	1	processed_pseudogene	predicted gene 14165	500	947	571	803	797	475	866	738	715	125.39	129.796	101.852	126.593	98.7834	107.286	97.8054	97.895	101.463	recql4_brbseq_mef_klhdc3ko_vs_wt	gene
-0.32318	0.0549027	0.645476	6.02808	ENSMUSG00000062604	Srpk2	20817	Srpk2	5	23708262	23889615	-1	protein_coding	serine/arginine-rich protein specific kinase 2	381	752	368	374	329	280	368	548	451	58.4007	53.5793	60.0388	53.7946	73.3513	67.6728	74.5277	77.7371	65.3915	recql4_brbseq_mef_klhdc3ko_vs_wt	gene
-1.54904	0.0549059	0.645476	0.595674	ENSMUSG00000030424	Zfp939	NA	Zfp939	7	39109240	39124196	1	transcribed_unprocessed_pseudogene	zinc finger protein 939	9	22	2	4	3	2	9	18	5	0.624606	0.488565	0.428849	1.31563	2.40935	0.750253	1.7605	2.27422	0.355389	recql4_brbseq_mef_klhdc3ko_vs_wt	gene
-0.523975	0.0549402	0.645476	5.84025	ENSMUSG00000013033	Adgrl1	330814	Adgrl1	8	84626734	84668583	1	protein_coding	adhesion G protein-coupled receptor L1	315	777	390	245	295	279	249	509	341	38.2571	48.0423	59.8244	36.3991	68.1311	51.1673	61.6174	80.3215	69.3008	recql4_brbseq_mef_klhdc3ko_vs_wt	gene
-0.623239	0.0548828	0.645476	6.2466	ENSMUSG00000019467	Arhgef25	52666	Arhgef25	10	127018394	127025952	-1	protein_coding	Rho guanine nucleotide exchange factor (GEF) 25	542	979	430	466	214	350	369	644	495	72.7666	34.851	75.0485	53.9408	86.2012	74.2751	106.021	101.203	76.4086	recql4_brbseq_mef_klhdc3ko_vs_wt	gene
0.446005	0.0546973	0.645476	6.3131	ENSMUSG00000002808	Epdr1	105298	Epdr1	13	19775876	19804097	-1	protein_coding	ependymin related protein 1 (zebrafish)	351	864	302	597	650	403	551	409	535	93.2225	105.856	86.413	80.5457	54.7458	80.2771	68.6594	89.315	53.6637	recql4_brbseq_mef_klhdc3ko_vs_wt	gene
1.03183	0.0548932	0.645476	3.02026	ENSMUSG00000086531	Gm11351	100503530	Gm11351	13	26105016	26170276	-1	lncRNA	predicted gene 11351	56	46	38	88	128	36	24	4	12	13.7413	20.8455	7.71928	3.50834	0.535411	1.80061	10.9542	4.7552	6.75238	recql4_brbseq_mef_klhdc3ko_vs_wt	gene
-0.792529	0.0545939	0.645476	2.17459	ENSMUSG00000046380	Jrk	16469	Jrk	15	74574150	74581384	-1	protein_coding	jerky	24	73	27	24	23	11	27	19	28	3.74764	3.74567	2.35867	3.94689	2.5432	4.20142	4.69466	7.54629	4.79775	recql4_brbseq_mef_klhdc3ko_vs_wt	gene
0.4238	0.0547244	0.645476	5.56729	ENSMUSG00000071856	Mcc	328949	Mcc	18	44558127	44945249	-1	protein_coding	mutated in colorectal cancers	177	533	261	341	450	254	264	276	208	53.2477	73.2848	54.4638	38.5918	36.9434	31.2105	34.6231	55.0982	46.3782	recql4_brbseq_mef_klhdc3ko_vs_wt	gene
-0.542971	0.0548905	0.645476	3.99293	ENSMUSG00000039382	Wdr45	54636	Wdr45	X	7580572	7594445	1	protein_coding	WD repeat domain 45	107	149	113	64	70	79	120	106	96	9.9937	11.3999	16.9395	17.5417	14.1884	14.4049	20.9304	15.4027	20.0795	recql4_brbseq_mef_klhdc3ko_vs_wt	gene
-1.01809	0.05528	0.646185	5.67166	ENSMUSG00000027111	Itga6	16403	Itga6	2	71575960	71688760	1	protein_coding	integrin alpha 6	290	783	503	90	219	295	192	208	410	14.0536	35.6653	63.2552	28.0668	27.8414	61.5208	56.7271	80.9417	89.3802	recql4_brbseq_mef_klhdc3ko_vs_wt	gene
-3.72163	0.0551893	0.646185	1.77361	ENSMUSG00000001823	Hoxd12	15432	Hoxd12	2	74505357	74508049	1	protein_coding	homeobox D12	46	2	44	2	0	4	1	2	68	0.312303	0	0.857697	0.146181	0.267706	10.2034	8.9981	0.206748	7.81855	recql4_brbseq_mef_klhdc3ko_vs_wt	gene
1.60295	0.0550988	0.646185	4.95244	ENSMUSG00000027833	Shox2	20429	Shox2	3	66879060	66889104	-1	protein_coding	short stature homeobox 2	117	111	107	594	247	96	19	298	164	92.754	40.2252	20.5847	2.77744	39.8881	24.6083	22.8865	11.4745	19.0133	recql4_brbseq_mef_klhdc3ko_vs_wt	gene
-1.6522	0.0552786	0.646185	0.81225	ENSMUSG00000028546	Elavl4	15572	Elavl4	4	110060919	110209106	-1	protein_coding	ELAV like RNA binding protein 4	3	31	17	4	7	2	13	1	11	0.624606	1.13999	0.428849	1.90035	0.133853	1.65056	0.586832	3.20459	3.0208	recql4_brbseq_mef_klhdc3ko_vs_wt	gene
0.467243	0.055083	0.646185	4.23716	ENSMUSG00000072940	Gm10443	NA	Gm10443	6	86311013	86311222	1	processed_pseudogene	predicted pseudogene 10443	78	135	102	162	100	105	129	129	130	25.2966	16.2855	22.5146	18.8573	17.267	19.5066	15.2576	13.9555	18.1248	recql4_brbseq_mef_klhdc3ko_vs_wt	gene
-0.669285	0.0552886	0.646185	5.35072	ENSMUSG00000022957	Itsn1	16443	Itsn1	16	91526169	91717485	1	protein_coding	intersectin 1 (SH3 domain protein 1A)	222	563	249	182	184	153	196	499	211	28.4196	29.9653	32.8069	28.6515	66.7926	31.6607	43.4256	58.1995	44.2459	recql4_brbseq_mef_klhdc3ko_vs_wt	gene
0.431031	0.0554539	0.646624	5.0246	ENSMUSG00000053604	Rpia	19895	Rpia	6	70742704	70769216	-1	protein_coding	ribose 5-phosphate isomerase A	128	263	221	230	274	190	153	203	186	35.9149	44.6223	40.7406	22.3657	27.1721	27.9094	25.0382	27.1873	39.2704	recql4_brbseq_mef_klhdc3ko_vs_wt	gene
-2.53693	0.0555182	0.646624	-0.22731	ENSMUSG00000097665	Gm16853	330902	Gm16853	9	21316538	21323016	-1	lncRNA	predicted gene 16853	6	10	0	0	1	1	7	3	5	0	0.162855	0.214424	1.02327	0.401558	0.750253	1.17366	1.03374	0	recql4_brbseq_mef_klhdc3ko_vs_wt	gene
-1.64902	0.0554898	0.646624	2.02209	ENSMUSG00000001435	Col18a1	12822	Col18a1	10	76888012	77002382	-1	protein_coding	collagen type XVIII alpha 1	41	65	18	11	2	19	22	5	40	1.71767	0.32571	4.07406	3.21598	0.669264	6.00203	8.02004	6.7193	3.1985	recql4_brbseq_mef_klhdc3ko_vs_wt	gene
-0.512862	0.0554092	0.646624	6.59302	ENSMUSG00000000555	Itga5	16402	Itga5	15	103252713	103275190	-1	protein_coding	integrin alpha 5 (fibronectin receptor alpha)	657	1059	591	478	496	382	669	441	865	74.6404	80.7761	81.9101	97.7951	59.0291	129.794	128.516	109.473	105.017	recql4_brbseq_mef_klhdc3ko_vs_wt	gene
-0.528532	0.0556195	0.646704	4.42485	ENSMUSG00000025512	Chid1	68038	Chid1	7	141073049	141119770	-1	protein_coding	chitinase domain containing 1	139	189	138	122	81	74	138	221	142	19.0505	13.1913	15.8674	20.173	29.5815	21.3072	27.1899	19.5377	24.5218	recql4_brbseq_mef_klhdc3ko_vs_wt	gene
-0.578461	0.0556784	0.646704	5.35793	ENSMUSG00000063605	Ccdc102a	234582	Ccdc102a	8	95629497	95644726	-1	protein_coding	coiled-coil domain containing 102A	199	543	291	299	139	128	306	244	305	46.6893	22.6369	27.4463	44.7314	32.6601	45.7655	38.9265	56.132	51.709	recql4_brbseq_mef_klhdc3ko_vs_wt	gene
-0.315077	0.0556313	0.646704	5.60788	ENSMUSG00000035078	Mtmr9	210376	Mtmr9	14	63757100	63781431	-1	protein_coding	myotubularin related protein 9	280	469	314	267	222	226	325	393	339	41.6925	36.1538	48.4599	47.5088	52.6042	50.8672	54.771	48.4823	55.796	recql4_brbseq_mef_klhdc3ko_vs_wt	gene
-0.891381	0.0557172	0.646704	7.71337	ENSMUSG00000039680	Mrps6	121022	Mrps6	16	91855158	91909115	1	protein_coding	mitochondrial ribosomal protein S6	904	3516	1571	789	666	961	2432	844	1130	123.204	108.461	206.062	355.512	112.972	169.557	176.832	363.462	279.158	recql4_brbseq_mef_klhdc3ko_vs_wt	gene
-1.86907	0.0557992	0.647097	3.47513	ENSMUSG00000023945	Slc5a7	63993	Slc5a7	17	54580618	54606062	-1	protein_coding	solute carrier family 5 (choline transporter) member 7	76	179	115	23	5	53	31	11	148	3.59149	0.814275	11.3645	4.53161	1.47238	22.2075	14.8664	18.5039	20.4348	recql4_brbseq_mef_klhdc3ko_vs_wt	gene
-0.495962	0.0560044	0.648361	4.52636	ENSMUSG00000051285	Pcmtd1	319263	Pcmtd1	1	7159144	7243852	1	protein_coding	protein-L-isoaspartate (D-aspartate) O-methyltransferase domain containing 1	104	275	136	145	78	74	178	203	181	22.642	12.7027	15.8674	26.0202	27.1721	27.1592	20.3435	28.4278	24.1664	recql4_brbseq_mef_klhdc3ko_vs_wt	gene
-0.258388	0.0559841	0.648361	7.03996	ENSMUSG00000037253	Mex3c	240396	Mex3c	18	73706115	73725646	1	protein_coding	mex3 RNA binding family member C	628	1616	775	754	692	573	900	1014	895	117.738	112.696	122.865	131.563	135.727	134.295	122.844	167.052	137.713	recql4_brbseq_mef_klhdc3ko_vs_wt	gene
-0.40349	0.0570711	0.648447	4.37615	ENSMUSG00000026004	Kansl1l	68691	Kansl1l	1	66758407	66856721	-1	protein_coding	KAT8 regulatory NSL complex subunit 1-like	129	190	114	103	102	72	145	182	168	16.0836	16.6112	15.4386	21.1962	24.3612	25.2085	25.2338	19.641	20.2572	recql4_brbseq_mef_klhdc3ko_vs_wt	gene
0.965644	0.0564795	0.648447	5.89567	ENSMUSG00000027210	Meis2	17536	Meis2	2	115693545	115896320	-1	protein_coding	Meis homeobox 2	260	426	115	470	566	264	285	835	266	73.3912	92.176	56.608	41.6616	111.767	39.9135	50.8588	44.0372	20.4348	recql4_brbseq_mef_klhdc3ko_vs_wt	gene
-3.88787	0.056858	0.648447	0.586961	ENSMUSG00000039717	Ralyl	76897	Ralyl	3	13536715	14247347	1	protein_coding	RALY RNA binding protein-like	6	6	11	1	0	0	16	2	28	0.156152	0	0	2.3389	0.267706	4.20142	1.17366	0.620243	1.95464	recql4_brbseq_mef_klhdc3ko_vs_wt	gene
0.529146	0.0570715	0.648447	5.22992	ENSMUSG00000044813	Shb	230126	Shb	4	45423278	45532470	-1	protein_coding	src homology 2 domain-containing transforming protein B	157	265	174	276	266	185	193	422	230	43.0978	43.3195	39.6685	28.2129	56.4859	34.5117	30.7109	27.3941	30.9188	recql4_brbseq_mef_klhdc3ko_vs_wt	gene
-1.42637	0.0569907	0.648447	2.71569	ENSMUSG00000035692	Isg15	100038882	Isg15	4	156283912	156285253	-1	protein_coding	ISG15 ubiquitin-like modifier	37	43	68	34	9	5	52	33	85	5.30915	1.4657	1.07212	7.60141	4.41714	12.7543	7.2376	4.44507	12.0832	recql4_brbseq_mef_klhdc3ko_vs_wt	gene
-0.325539	0.0562086	0.648447	5.85849	ENSMUSG00000029221	Slc30a9	109108	Slc30a9	5	67464298	67515786	1	protein_coding	solute carrier family 30 (zinc transporter) member 9	324	571	376	313	346	201	479	395	395	48.8754	56.3479	43.0993	70.0207	52.8719	59.27	63.3779	59.0265	66.8131	recql4_brbseq_mef_klhdc3ko_vs_wt	gene
-1.00686	0.0564308	0.648447	3.43245	ENSMUSG00000070509	Rgma	244058	Rgma	7	73025257	73069647	1	protein_coding	repulsive guidance molecule family member A	78	135	43	67	13	25	86	114	76	10.4622	2.11712	5.36061	12.5716	15.2592	11.4038	15.2576	13.9555	7.64086	recql4_brbseq_mef_klhdc3ko_vs_wt	gene
-1.43383	0.0569063	0.648447	2.45317	ENSMUSG00000031465	Angpt2	11601	Angpt2	8	18740279	18791578	-1	protein_coding	angiopoietin 2	71	35	22	8	14	19	31	49	45	1.24921	2.27997	4.07406	4.53161	6.55879	6.75228	13.8884	3.61808	3.90927	recql4_brbseq_mef_klhdc3ko_vs_wt	gene
-0.912854	0.0568439	0.648447	2.41794	ENSMUSG00000035919	Bbs9	319845	Bbs9	9	22387011	22799576	1	protein_coding	Bardet-Biedl syndrome 9 (human)	49	38	35	22	22	12	45	38	30	3.43533	3.58281	2.57309	6.57815	5.08641	4.50152	9.58493	3.92821	6.2193	recql4_brbseq_mef_klhdc3ko_vs_wt	gene
-1.3834	0.0563442	0.648447	2.84215	ENSMUSG00000057969	Sema3b	20347	Sema3b	9	107474873	107486428	-1	protein_coding	sema domain immunoglobulin domain (Ig) short basic domain secreted (semaphorin) 3B	89	46	91	35	18	25	11	13	48	5.4653	2.93139	5.36061	1.60799	1.74009	7.20243	17.4094	4.7552	16.1702	recql4_brbseq_mef_klhdc3ko_vs_wt	gene
-1.46582	0.0570682	0.648447	0.455769	ENSMUSG00000063193	Cd300lb	217304	Cd300lb	11	114813607	114825212	-1	protein_coding	CD300 molecule like family member B	5	14	18	5	5	1	6	8	1	0.780758	0.814275	0.214424	0.877086	1.07082	0.150051	0.978054	1.44723	3.1985	recql4_brbseq_mef_klhdc3ko_vs_wt	gene
-1.30541	0.0570458	0.648447	2.34883	ENSMUSG00000052949	Rnf157	217340	Rnf157	11	116227179	116303858	-1	protein_coding	ring finger protein 157	23	120	13	16	11	21	32	37	32	2.49842	1.79141	4.50291	4.67779	4.95255	4.80162	4.49905	12.4049	2.31003	recql4_brbseq_mef_klhdc3ko_vs_wt	gene
0.238344	0.0564635	0.648447	7.1699	ENSMUSG00000021774	Ube2e1	22194	Ube2e1	14	4137837	4186974	1	protein_coding	ubiquitin-conjugating enzyme E2E 1	703	1385	715	916	981	805	883	1070	915	143.035	159.761	172.612	129.078	143.223	137.296	137.514	143.173	127.051	recql4_brbseq_mef_klhdc3ko_vs_wt	gene
-1.60154	0.0561717	0.648447	1.64924	ENSMUSG00000021798	Ldb3	24131	Ldb3	14	34248560	34310639	-1	protein_coding	LIM domain binding 3	28	77	7	8	9	12	11	2	22	1.24921	1.4657	2.57309	1.60799	0.267706	3.30111	5.4771	7.95978	1.24386	recql4_brbseq_mef_klhdc3ko_vs_wt	gene
-1.49339	0.0564933	0.648447	0.258718	ENSMUSG00000086541	Has2os	594843	Has2os	15	56553340	56641795	1	lncRNA	hyaluronan synthase 2 opposite strand	6	24	2	4	2	3	5	2	7	0.624606	0.32571	0.643273	0.730905	0.267706	1.05035	1.17366	2.48097	0.355389	recql4_brbseq_mef_klhdc3ko_vs_wt	gene
-0.514702	0.0562499	0.648447	4.77881	ENSMUSG00000039427	Alg1	208211	Alg1	16	5051485	5062776	1	protein_coding	asparagine-linked glycosylation 1 (beta-1 4-mannosyltransferase)	137	377	199	108	186	108	182	149	177	16.8644	30.291	23.1578	26.6049	19.9441	26.559	26.7987	38.9719	35.3612	recql4_brbseq_mef_klhdc3ko_vs_wt	gene
-0.290428	0.0567986	0.648447	6.53932	ENSMUSG00000059920	4930453N24Rik	67609	4930453N24Rik	16	64572114	64591524	-1	protein_coding	RIKEN cDNA 4930453N24 gene	425	1087	618	565	509	350	697	670	613	88.2256	82.8932	75.0485	101.888	89.6814	91.9811	83.1346	112.367	109.815	recql4_brbseq_mef_klhdc3ko_vs_wt	gene
1.06953	0.0569594	0.648447	1.22937	ENSMUSG00000067370	B3galt4	54218	B3galt4	17	34168883	34170462	-1	protein_coding	UDP-Gal:betaGlcNAc beta 1 3-galactosyltransferase polypeptide 4	11	8	9	26	13	11	16	11	11	4.05994	2.11712	2.35867	2.3389	1.47238	1.65056	2.15172	0.826991	1.59925	recql4_brbseq_mef_klhdc3ko_vs_wt	gene
0.362656	0.0565022	0.648447	4.54192	ENSMUSG00000039656	Rxrb	20182	Rxrb	17	34250786	34257373	1	protein_coding	retinoid X receptor beta	96	179	116	157	168	98	168	192	171	24.5158	27.3597	21.0136	24.5584	25.6997	25.6587	18.7786	18.5039	20.6125	recql4_brbseq_mef_klhdc3ko_vs_wt	gene
-0.62447	0.0562561	0.648447	3.44929	ENSMUSG00000023066	Rttn	246102	Rttn	18	88989914	89149140	1	protein_coding	rotatin	74	131	67	62	61	25	85	57	70	9.6814	9.93416	5.36061	12.4254	7.62961	10.5035	14.4752	13.542	11.9055	recql4_brbseq_mef_klhdc3ko_vs_wt	gene
1.87697	0.0566985	0.648447	2.79691	ENSMUSG00000025069	Gsto2	68214	Gsto2	19	47853973	47874763	1	protein_coding	glutathione S-transferase omega 2	12	28	26	38	159	11	73	22	13	5.93376	25.894	2.35867	10.6712	2.94476	1.95066	2.34733	2.89447	4.62005	recql4_brbseq_mef_klhdc3ko_vs_wt	gene
0.6182	0.0568735	0.648447	4.449	ENSMUSG00000035725	Prkx	19108	Prkx	X	76805017	76839884	-1	protein_coding	protein kinase X-linked	111	169	93	161	210	113	108	92	176	25.1404	34.1996	24.23	15.7875	12.3145	26.4089	21.7128	17.4702	16.5256	recql4_brbseq_mef_klhdc3ko_vs_wt	gene
0.387103	0.0574672	0.648842	5.23115	ENSMUSG00000038312	Edem2	108687	Edem2	2	155543597	155571395	-1	protein_coding	ER degradation enhancer mannosidase alpha-like 2	174	306	238	256	322	216	228	182	207	39.9748	52.4393	46.3157	33.3293	24.3612	31.0605	34.0363	31.6324	42.2912	recql4_brbseq_mef_klhdc3ko_vs_wt	gene
0.780596	0.0573784	0.648842	2.28887	ENSMUSG00000028689	Ccdc163	68394	Ccdc163	4	116565706	116608403	1	protein_coding	coiled-coil domain containing 163	14	42	15	27	40	32	30	43	25	4.21609	6.5142	6.86158	4.38543	5.75567	3.75127	2.73855	4.3417	2.66541	recql4_brbseq_mef_klhdc3ko_vs_wt	gene
0.943919	0.0577035	0.648842	1.30797	ENSMUSG00000029699	Ssc4d	109267	Ssc4d	5	135989065	136003385	-1	protein_coding	scavenger receptor cysteine rich family 4 domains	9	18	9	20	30	8	12	10	10	3.12303	4.88565	1.71539	1.75417	1.33853	1.50051	1.7605	1.86073	1.59925	recql4_brbseq_mef_klhdc3ko_vs_wt	gene
1.64899	0.0576146	0.648842	0.813186	ENSMUSG00000051397	Tacstd2	56753	Tacstd2	6	67511046	67512780	-1	protein_coding	tumor-associated calcium signal transducer 2	4	9	6	8	7	34	1	3	7	1.24921	1.13999	7.29043	0.146181	0.401558	1.05035	0.782443	0.930364	1.06617	recql4_brbseq_mef_klhdc3ko_vs_wt	gene
0.229407	0.0576641	0.648842	7.85441	ENSMUSG00000063870	Chd4	107932	Chd4	6	125072944	125107554	1	protein_coding	chromodomain helicase DNA binding protein 4	998	2112	1314	1441	1662	1179	1547	1718	1520	225.014	270.665	252.806	226.142	229.959	228.077	195.22	218.326	233.49	recql4_brbseq_mef_klhdc3ko_vs_wt	gene
-2.72177	0.0578054	0.648842	1.51534	ENSMUSG00000036111	Lmo1	109594	Lmo1	7	108737779	108774414	-1	protein_coding	LIM domain only 1	30	8	60	9	0	4	1	0	27	1.40536	0	0.857697	0.146181	0	4.05137	5.86832	0.826991	10.6617	recql4_brbseq_mef_klhdc3ko_vs_wt	gene
-0.417361	0.0572442	0.648842	7.44736	ENSMUSG00000030876	Mettl9	59052	Mettl9	7	120633668	120677552	1	protein_coding	methyltransferase like 9	1202	1537	1035	937	813	693	1019	1726	1210	146.314	132.401	148.596	148.958	231.03	181.561	235.124	158.886	183.914	recql4_brbseq_mef_klhdc3ko_vs_wt	gene
-2.15642	0.057425	0.648842	0.890816	ENSMUSG00000025498	Irf7	54123	Irf7	7	140842619	140846394	-1	protein_coding	interferon regulatory factor 7	33	3	16	7	1	2	9	7	7	1.09306	0.162855	0.428849	1.31563	0.93697	1.05035	6.45516	0.310121	2.84311	recql4_brbseq_mef_klhdc3ko_vs_wt	gene
0.71093	0.0577899	0.648842	3.43913	ENSMUSG00000056267	Cep70	68121	Cep70	9	99125420	99182457	1	protein_coding	centrosomal protein 70	25	127	40	87	103	58	72	63	52	13.5852	16.7741	12.4366	10.525	8.43273	7.80263	4.89027	13.1285	7.10777	recql4_brbseq_mef_klhdc3ko_vs_wt	gene
1.38452	0.0577469	0.648842	0.790136	ENSMUSG00000069310	H3c3	319148	H3c3	13	23928956	23929585	-1	protein_coding	H3 clustered histone 3	0	14	4	15	17	7	9	7	11	2.34227	2.76854	1.50097	1.31563	0.93697	1.65056	0	1.44723	0.710777	recql4_brbseq_mef_klhdc3ko_vs_wt	gene
1.07282	0.0576843	0.648842	1.99359	ENSMUSG00000048218	Amigo2	105827	Amigo2	15	97142006	97145168	-1	protein_coding	adhesion molecule with Ig like domain 2	15	20	14	51	15	21	25	35	16	7.96373	2.44283	4.50291	3.65453	4.68485	2.40081	2.93416	2.06748	2.48772	recql4_brbseq_mef_klhdc3ko_vs_wt	gene
0.325712	0.0572011	0.648842	7.19724	ENSMUSG00000037104	Socs5	56468	Socs5	17	87415107	87445267	1	protein_coding	suppressor of cytokine signaling 5	564	1237	707	910	1027	655	1072	1519	955	142.098	167.252	140.448	156.706	203.322	143.298	110.324	127.873	125.63	recql4_brbseq_mef_klhdc3ko_vs_wt	gene
-0.253013	0.0574565	0.648842	6.09971	ENSMUSG00000005871	Apc	11789	Apc	18	34353977	34455605	1	protein_coding	APC WNT signaling pathway regulator	357	718	403	345	409	271	494	555	492	53.8723	66.6077	58.109	72.2134	74.2883	73.8249	69.833	74.2224	71.6108	recql4_brbseq_mef_klhdc3ko_vs_wt	gene
0.566808	0.0576896	0.648842	4.29037	ENSMUSG00000071645	Tut1	70044	Tut1	19	8931211	8943574	1	protein_coding	terminal uridylyl transferase 1 U6 snRNA-specific	62	192	74	129	174	87	162	118	143	20.1436	28.3368	18.6549	23.6813	15.7946	21.4572	12.1279	19.8478	13.1494	recql4_brbseq_mef_klhdc3ko_vs_wt	gene
0.280155	0.0578291	0.648842	5.44374	ENSMUSG00000040363	Bcor	71458	Bcor	X	11902979	12026594	-1	protein_coding	BCL6 interacting corepressor	213	344	213	309	261	218	314	342	297	48.2508	42.5052	46.7445	45.9008	45.7777	44.565	41.6651	35.5606	37.8489	recql4_brbseq_mef_klhdc3ko_vs_wt	gene
0.695743	0.0582643	0.650216	4.28833	ENSMUSG00000020423	Btg2	12227	Btg2	1	134002908	134006858	-1	protein_coding	BTG anti-proliferation factor 2	113	115	95	142	173	137	69	84	143	22.1735	28.1739	29.3761	10.0865	11.2436	21.4572	22.104	11.888	16.881	recql4_brbseq_mef_klhdc3ko_vs_wt	gene
0.251958	0.0581134	0.650216	6.25072	ENSMUSG00000027287	Snap23	20619	Snap23	2	120398152	120431736	1	protein_coding	synaptosomal-associated protein 23	391	671	393	499	523	422	529	523	439	77.9196	85.1732	90.4871	77.3298	70.005	65.8722	76.4838	69.3638	69.8339	recql4_brbseq_mef_klhdc3ko_vs_wt	gene
-1.19637	0.0582733	0.650216	0.883154	ENSMUSG00000044145	1810024B03Rik	329509	1810024B03Rik	2	127028275	127050200	-1	protein_coding	RIKEN cDNA 1810024B03 gene	11	19	17	8	7	2	13	11	3	1.24921	1.13999	0.428849	1.90035	1.47238	0.450152	2.15172	1.9641	3.0208	recql4_brbseq_mef_klhdc3ko_vs_wt	gene
-0.579691	0.0580373	0.650216	3.85915	ENSMUSG00000039270	Megf9	230316	Megf9	4	70345302	70453232	-1	protein_coding	multiple EGF-like-domains 9	105	174	86	98	62	45	66	105	101	15.3029	10.097	9.6491	9.64795	14.0545	15.1551	20.5391	17.987	15.2817	recql4_brbseq_mef_klhdc3ko_vs_wt	gene
-2.42005	0.0583861	0.650216	6.05347	ENSMUSG00000004655	Aqp1	11826	Aqp1	6	55313417	55325540	1	protein_coding	aquaporin 1	1288	207	711	78	71	245	59	56	687	12.1798	11.5627	52.534	8.62468	7.49576	103.085	251.947	21.3984	126.341	recql4_brbseq_mef_klhdc3ko_vs_wt	gene
0.473147	0.0583108	0.650216	4.70301	ENSMUSG00000016087	Fli1	14247	Fli1	9	32333500	32454157	-1	protein_coding	Friend leukemia integration 1	111	196	133	169	220	126	230	165	141	26.3896	35.8281	27.0175	33.6216	22.0857	21.1571	21.7128	20.2613	23.6333	recql4_brbseq_mef_klhdc3ko_vs_wt	gene
0.234698	0.0582968	0.650216	9.23846	ENSMUSG00000001440	Kpnb1	16211	Kpnb1	11	97050540	97078707	-1	protein_coding	karyopherin (importin) beta 1	2570	6151	3119	3922	4374	2983	4255	4272	3883	612.426	712.328	639.628	622	571.819	582.647	502.72	635.852	554.229	recql4_brbseq_mef_klhdc3ko_vs_wt	gene
-0.553795	0.0581044	0.650216	7.24935	ENSMUSG00000040785	Ttc3	22129	Ttc3	16	94171477	94270202	1	protein_coding	tetratricopeptide repeat domain 3	571	2696	953	816	717	619	1102	1014	910	127.42	116.767	132.729	161.091	135.727	136.546	111.694	278.696	169.343	recql4_brbseq_mef_klhdc3ko_vs_wt	gene
-1.11258	0.0583518	0.650216	3.7038	ENSMUSG00000039126	Prune2	353211	Prune2	19	16933482	17201296	1	protein_coding	prune homolog 2	76	283	76	61	38	55	73	21	106	9.52524	6.18849	11.7933	10.6712	2.81091	15.9054	14.8664	29.2548	13.5048	recql4_brbseq_mef_klhdc3ko_vs_wt	gene
-0.842387	0.0584744	0.65066	3.35831	ENSMUSG00000041617	Ccdc74a	72315	Ccdc74a	16	17464334	17468602	1	protein_coding	coiled-coil domain containing 74A	43	157	99	62	23	49	54	45	64	9.6814	3.74567	10.5068	7.89377	6.02338	9.60324	8.41126	16.2297	17.5917	recql4_brbseq_mef_klhdc3ko_vs_wt	gene
-0.850797	0.0587096	0.652738	1.45691	ENSMUSG00000024174	Pot1b	72836	Pot1b	17	55958951	56019628	-1	protein_coding	protection of telomeres 1B	18	42	15	12	16	6	15	12	11	1.87382	2.60568	1.28655	2.19272	1.60623	1.65056	3.52099	4.3417	2.66541	recql4_brbseq_mef_klhdc3ko_vs_wt	gene
0.250961	0.0587698	0.652868	7.06662	ENSMUSG00000030357	Fkbp4	14228	Fkbp4	6	128406698	128415640	-1	protein_coding	FK506 binding protein 4	578	1241	640	787	928	669	1010	1132	878	122.891	151.13	143.45	147.643	151.521	131.744	113.063	128.287	113.724	recql4_brbseq_mef_klhdc3ko_vs_wt	gene
0.214938	0.0590727	0.654323	7.11043	ENSMUSG00000025903	Lypla1	18777	Lypla1	1	4878011	4918633	1	protein_coding	lysophospholipase 1	684	1292	782	1001	1013	670	880	925	777	156.308	164.972	143.664	128.639	123.814	116.589	133.798	133.559	138.957	recql4_brbseq_mef_klhdc3ko_vs_wt	gene
0.890135	0.0597187	0.654323	5.53738	ENSMUSG00000001864	Aif1l	108897	Aif1l	2	31840151	31863454	1	protein_coding	allograft inflammatory factor 1-like	162	263	237	300	643	140	249	441	239	46.8455	104.716	30.0194	36.3991	59.0291	35.8621	31.6889	27.1873	42.1136	recql4_brbseq_mef_klhdc3ko_vs_wt	gene
0.249917	0.0594009	0.654323	7.097	ENSMUSG00000026895	Ndufa8	68375	Ndufa8	2	35926338	35939418	-1	protein_coding	NADH:ubiquinone oxidoreductase subunit A8	620	1321	697	822	1017	720	951	995	846	128.357	165.624	154.386	139.018	133.184	126.943	121.279	136.557	123.853	recql4_brbseq_mef_klhdc3ko_vs_wt	gene
-1.05878	0.0600527	0.654323	9.83922	ENSMUSG00000027447	Cst3	13010	Cst3	2	148713642	148717612	-1	protein_coding	cystatin C	7505	3699	10774	4370	2745	3081	4858	4851	8844	682.382	447.037	660.641	710.147	649.32	1327.05	1468.06	382.38	1914.48	recql4_brbseq_mef_klhdc3ko_vs_wt	gene
-2.02744	0.0599982	0.654323	0.0901441	ENSMUSG00000055494	Gm14168	NA	Gm14168	2	156413712	156419377	1	lncRNA	predicted gene 14168	6	8	2	0	1	2	7	7	12	0	0.162855	0.428849	1.02327	0.93697	1.80061	1.17366	0.826991	0.355389	recql4_brbseq_mef_klhdc3ko_vs_wt	gene
-1.30772	0.0602157	0.654323	4.49293	ENSMUSG00000036377	Cracd	320827	Cracd	5	76804359	77021401	1	protein_coding	capping protein inhibiting regulator of actin	109	188	66	73	30	19	128	565	208	11.3991	4.88565	4.07406	18.7112	75.6268	31.2105	21.3216	19.4343	11.7278	recql4_brbseq_mef_klhdc3ko_vs_wt	gene
-1.34314	0.0597149	0.654323	3.90843	ENSMUSG00000037605	Adgrl3	319387	Adgrl3	5	81167985	81972980	1	protein_coding	adhesion G protein-coupled receptor L3	52	209	113	15	45	55	42	202	170	2.34227	7.32848	11.7933	6.1396	27.0383	25.5086	10.1718	21.6051	20.0795	recql4_brbseq_mef_klhdc3ko_vs_wt	gene
0.266909	0.0603941	0.654323	6.84523	ENSMUSG00000034211	Mrps17	66258	Mrps17	5	129792561	129799620	1	protein_coding	mitochondrial ribosomal protein S17	534	1122	543	700	848	604	719	876	769	109.306	138.101	129.512	105.104	117.255	115.389	104.456	115.985	96.488	recql4_brbseq_mef_klhdc3ko_vs_wt	gene
0.307428	0.0595575	0.654323	5.56607	ENSMUSG00000058291	Zfp68	24135	Zfp68	5	138601914	138618023	-1	protein_coding	zinc finger protein 68	210	443	217	375	287	224	366	331	313	58.5568	46.7394	48.0311	53.5022	44.3053	46.9659	41.0783	45.7946	38.5597	recql4_brbseq_mef_klhdc3ko_vs_wt	gene
-2.17782	0.0603027	0.654323	0.601221	ENSMUSG00000043496	Tril	66873	Tril	6	53792453	53797815	-1	protein_coding	TLR4 interactor with leucine-rich repeats	20	31	0	8	0	1	5	1	8	1.24921	0	0.214424	0.730905	0.133853	1.20041	3.91222	3.20459	0	recql4_brbseq_mef_klhdc3ko_vs_wt	gene
-0.645768	0.0604472	0.654323	5.89797	ENSMUSG00000068335	Dok1	13448	Dok1	6	83007915	83010452	-1	protein_coding	docking protein 1	364	815	414	231	258	317	305	266	531	36.071	42.0166	67.9725	44.5852	35.6049	79.6769	71.2023	84.2497	73.5654	recql4_brbseq_mef_klhdc3ko_vs_wt	gene
-0.547341	0.0596318	0.654323	3.4022	ENSMUSG00000069678	Pcgf1	69837	Pcgf1	6	83054850	83057836	1	protein_coding	polycomb group ring finger 1	76	110	61	51	53	38	59	70	84	7.96373	8.63132	8.14813	8.62468	9.3697	12.6043	14.8664	11.3711	10.8394	recql4_brbseq_mef_klhdc3ko_vs_wt	gene
0.338358	0.060058	0.654323	6.52714	ENSMUSG00000109509	Rps12-ps4	NA	Rps12-ps4	7	30184126	30184522	-1	processed_pseudogene	ribosomal protein S12 pseudogene 4	473	631	469	574	669	473	672	767	564	89.631	108.95	101.423	98.2336	102.665	84.6286	92.5239	65.2289	83.3386	recql4_brbseq_mef_klhdc3ko_vs_wt	gene
-0.348678	0.0602345	0.654323	6.54344	ENSMUSG00000095115	Itpripl2	319622	Itpripl2	7	118084334	118091198	-1	protein_coding	inositol 1 4 5-triphosphate receptor interacting protein-like 2	573	932	410	470	461	324	712	923	730	73.3912	75.0762	69.4735	104.081	123.546	109.537	112.085	96.3444	72.8547	recql4_brbseq_mef_klhdc3ko_vs_wt	gene
0.620263	0.0600777	0.654323	6.15575	ENSMUSG00000025510	Cd151	12476	Cd151	7	141047305	141051386	1	protein_coding	CD151 antigen	376	566	281	433	846	324	522	377	363	67.6136	137.775	69.4735	76.3065	50.4625	54.4684	73.5496	58.5096	49.9321	recql4_brbseq_mef_klhdc3ko_vs_wt	gene
-0.292094	0.0604734	0.654323	5.82259	ENSMUSG00000002393	Nr2f6	13864	Nr2f6	8	71826767	71834604	-1	protein_coding	nuclear receptor subfamily 2 group F member 6	320	641	382	298	316	285	356	331	366	46.5332	51.4622	61.1109	52.0404	44.3053	54.9185	62.5954	66.2626	67.8792	recql4_brbseq_mef_klhdc3ko_vs_wt	gene
0.447194	0.060156	0.654323	6.0773	ENSMUSG00000032035	Ets1	23871	Ets1	9	32547517	32669116	1	protein_coding	E26 avian leukemia oncogene 1 5' domain	269	724	298	476	548	375	533	326	395	74.3281	89.2446	80.4091	77.9145	43.636	59.27	52.6193	74.8426	52.9529	recql4_brbseq_mef_klhdc3ko_vs_wt	gene
1.29776	0.0603895	0.654323	1.66772	ENSMUSG00000039217	Il18	16173	Il18	9	50466127	50493140	1	protein_coding	interleukin 18	9	22	6	28	41	7	29	20	7	4.37224	6.67706	1.50097	4.23925	2.67706	1.05035	1.7605	2.27422	1.06617	recql4_brbseq_mef_klhdc3ko_vs_wt	gene
1.32706	0.0593172	0.654323	0.204989	ENSMUSG00000112026	Gm6653	626115	Gm6653	10	87970428	87971715	-1	TEC	predicted gene 6653	8	1	4	7	15	6	2	2	2	1.09306	2.44283	1.28655	0.292362	0.267706	0.300101	1.56489	0.103374	0.710777	recql4_brbseq_mef_klhdc3ko_vs_wt	gene
-0.95881	0.0602439	0.654323	2.6261	ENSMUSG00000020181	Nav3	260315	Nav3	10	109517120	110292065	-1	protein_coding	neuron navigator 3	16	111	40	26	17	24	40	52	39	4.05994	2.76854	5.14618	5.84724	6.96035	5.85198	3.12977	11.4745	7.10777	recql4_brbseq_mef_klhdc3ko_vs_wt	gene
0.485319	0.0594697	0.654323	4.56984	ENSMUSG00000003119	Cdk12	69131	Cdk12	11	98093885	98169330	1	protein_coding	cyclin-dependent kinase 12	77	248	100	153	199	121	139	181	170	23.8912	32.4082	25.9453	20.3192	24.2274	25.5086	15.062	25.6367	17.7694	recql4_brbseq_mef_klhdc3ko_vs_wt	gene
-0.905992	0.0605045	0.654323	2.1719	ENSMUSG00000091183	Gm5141	380850	Gm5141	13	62920014	62933622	-1	protein_coding	predicted gene 5141	25	54	27	10	15	21	44	32	22	1.56152	2.44283	4.50291	6.43196	4.28329	3.30111	4.89027	5.58219	4.79775	recql4_brbseq_mef_klhdc3ko_vs_wt	gene
-0.573187	0.0597312	0.654323	4.2352	ENSMUSG00000063506	Arhgap22	239027	Arhgap22	14	32935983	33091891	1	protein_coding	Rho GTPase activating protein 22	112	225	114	96	82	71	185	91	125	14.9905	13.3541	15.2241	27.0435	12.1806	18.7563	21.9084	23.2591	20.2572	recql4_brbseq_mef_klhdc3ko_vs_wt	gene
-0.265239	0.0600618	0.654323	5.4425	ENSMUSG00000033712	Ccar2	219158	Ccar2	14	70375613	70391260	-1	protein_coding	cell cycle activator and apoptosis regulator 2	256	504	261	259	239	200	293	275	256	40.4433	38.9224	42.8849	42.831	36.8095	38.413	50.0764	52.1004	46.3782	recql4_brbseq_mef_klhdc3ko_vs_wt	gene
0.527032	0.0598305	0.654323	3.29163	ENSMUSG00000068206	Pick1	18693	Pick1	15	79113373	79133684	1	protein_coding	protein interacting with C kinase 1	39	89	48	79	84	47	55	47	64	12.336	13.6798	10.0779	8.03996	6.29108	9.60324	7.62882	9.20027	8.52933	recql4_brbseq_mef_klhdc3ko_vs_wt	gene
0.610648	0.0597839	0.654323	4.29391	ENSMUSG00000092074	Dynlt1a	100310872	Dynlt1a	17	6356615	6367775	-1	protein_coding	dynein light chain Tctex-type 1A	52	191	80	138	112	136	174	148	104	21.5489	18.2398	29.1617	25.4355	19.8102	15.6053	10.1718	19.7444	14.2155	recql4_brbseq_mef_klhdc3ko_vs_wt	gene
0.761886	0.0589587	0.654323	2.63453	ENSMUSG00000003546	Klc4	74764	Klc4	17	46941550	46956948	-1	protein_coding	kinesin light chain 4	20	30	32	41	38	38	43	37	58	6.40221	6.18849	8.14813	6.28578	4.95255	8.70294	3.91222	3.10121	5.68622	recql4_brbseq_mef_klhdc3ko_vs_wt	gene
-2.45975	0.0591047	0.654323	0.134508	ENSMUSG00000117840	Gm50399	NA	Gm50399	18	35995304	36010364	1	lncRNA	predicted gene 50399	3	6	6	1	1	0	19	3	8	0.156152	0.162855	0	2.77744	0.401558	1.20041	0.586832	0.620243	1.06617	recql4_brbseq_mef_klhdc3ko_vs_wt	gene
-0.538589	0.0590644	0.654323	4.13811	ENSMUSG00000039840	Epg5	100502841	Epg5	18	77981680	78078228	1	protein_coding	ectopic P-granules autophagy protein 5 homolog (C. elegans)	89	206	152	95	86	74	73	138	108	14.8344	14.0055	15.8674	10.6712	18.4717	16.2055	17.4094	21.295	27.0095	recql4_brbseq_mef_klhdc3ko_vs_wt	gene
-0.283758	0.0594513	0.654323	7.03624	ENSMUSG00000034659	Tmem109	68539	Tmem109	19	10848024	10859365	-1	protein_coding	transmembrane protein 109	855	1453	776	809	699	603	939	757	772	126.327	113.836	129.298	137.264	101.327	115.839	167.247	150.202	137.891	recql4_brbseq_mef_klhdc3ko_vs_wt	gene
-0.477692	0.0593984	0.654323	5.67305	ENSMUSG00000018821	Avpi1	69534	Avpi1	19	42111712	42117498	-1	protein_coding	arginine vasopressin-induced 1	283	449	434	269	268	188	452	313	295	42.0048	43.6452	40.3118	66.0738	41.8959	44.2649	55.3578	46.4148	77.1193	recql4_brbseq_mef_klhdc3ko_vs_wt	gene
-0.616926	0.0600086	0.654323	3.55426	ENSMUSG00000001128	Cfp	18636	Cfp	X	20791693	20797794	-1	protein_coding	complement factor properdin	68	108	81	39	51	50	100	111	64	6.08991	8.30561	10.7212	14.6181	14.8577	9.60324	13.3015	11.1644	14.3932	recql4_brbseq_mef_klhdc3ko_vs_wt	gene
-0.364736	0.0599939	0.654323	9.95578	ENSMUSG00000031375	Bgn	12111	Bgn	X	72527208	72539539	1	protein_coding	biglycan	5998	9634	5601	5745	3968	4132	6702	7535	9036	897.091	646.209	886.001	979.705	1008.58	1355.86	1173.27	995.903	995.266	recql4_brbseq_mef_klhdc3ko_vs_wt	gene
0.364111	0.0605628	0.654428	4.6049	ENSMUSG00000030271	Ogg1	18294	Ogg1	6	113303933	113312029	1	protein_coding	8-oxoguanine DNA-glycosylase 1	110	212	140	165	197	134	142	170	119	25.765	32.0825	28.7329	20.7577	22.755	17.856	21.5172	21.9153	24.8772	recql4_brbseq_mef_klhdc3ko_vs_wt	gene
0.415728	0.0608276	0.655034	8.53176	ENSMUSG00000026701	Prdx6	11758	Prdx6	1	161067682	161078789	-1	protein_coding	peroxiredoxin 6	1275	3370	1642	1958	2862	1861	2762	3848	2314	305.745	466.091	399.044	403.752	515.066	347.217	249.404	348.37	291.774	recql4_brbseq_mef_klhdc3ko_vs_wt	gene
-0.557166	0.0609692	0.655034	6.10819	ENSMUSG00000022995	Enah	13800	Enah	1	181723949	181847555	-1	protein_coding	ENAH actin regulator	306	949	387	349	189	320	540	604	524	54.4969	30.7796	68.6158	78.9377	80.8471	78.6265	59.8569	98.1018	68.7677	recql4_brbseq_mef_klhdc3ko_vs_wt	gene
-1.31527	0.0608643	0.655034	6.10444	ENSMUSG00000028369	Svep1	64817	Svep1	4	58042442	58206859	-1	protein_coding	sushi von Willebrand factor type A EGF and pentraxin domain containing 1	498	932	673	561	59	118	243	361	649	87.601	9.60845	25.3021	35.522	48.3209	97.3829	97.4142	96.3444	119.588	recql4_brbseq_mef_klhdc3ko_vs_wt	gene
1.13066	0.061008	0.655034	2.5536	ENSMUSG00000035305	Ror1	26563	Ror1	4	99952988	100301962	1	protein_coding	receptor tyrosine kinase-like orphan receptor 1	37	43	17	90	60	31	4	3	28	14.0536	9.77131	6.64716	0.584724	0.401558	4.20142	7.2376	4.44507	3.0208	recql4_brbseq_mef_klhdc3ko_vs_wt	gene
0.270075	0.0609076	0.655034	7.67516	ENSMUSG00000029394	Cdk2ap1	13445	Cdk2ap1	5	124483480	124501145	-1	protein_coding	CDK2 (cyclin-dependent kinase 2)-associated protein 1	859	2050	1028	1199	1499	1114	1360	1539	1326	187.226	244.12	238.869	198.806	205.999	198.967	168.03	211.916	182.67	recql4_brbseq_mef_klhdc3ko_vs_wt	gene
-1.22965	0.0608705	0.655034	1.61305	ENSMUSG00000035390	Brsk1	381979	Brsk1	7	4693603	4718996	1	protein_coding	BR serine/threonine kinase 1	21	28	13	16	5	1	28	26	27	2.49842	0.814275	0.214424	4.09307	3.48017	4.05137	4.10783	2.89447	2.31003	recql4_brbseq_mef_klhdc3ko_vs_wt	gene
1.62357	0.0609028	0.655034	0.209314	ENSMUSG00000077457	Snord65	NA	Snord65	11	62495341	62495412	1	snoRNA	small nucleolar RNA C/D box 65	3	5	0	8	5	8	9	3	8	1.24921	0.814275	1.71539	1.31563	0.401558	1.20041	0.586832	0.516869	0	recql4_brbseq_mef_klhdc3ko_vs_wt	gene
-0.309786	0.0609375	0.655034	6.23591	ENSMUSG00000022141	Nipbl	71175	Nipbl	15	8320101	8473947	-1	protein_coding	NIPBL cohesin loading factor	370	888	457	353	417	341	480	626	536	55.1215	67.9106	73.1187	70.1669	83.7919	80.4272	72.376	91.796	81.2063	recql4_brbseq_mef_klhdc3ko_vs_wt	gene
0.305166	0.0611225	0.655218	4.96613	ENSMUSG00000053553	3110082I17Rik	73212	3110082I17Rik	5	139345494	139446282	-1	protein_coding	RIKEN cDNA 3110082I17 gene	136	275	150	202	216	154	205	265	210	31.5426	35.1767	33.0214	29.9671	35.471	31.5106	26.6031	28.4278	26.6541	recql4_brbseq_mef_klhdc3ko_vs_wt	gene
0.52545	0.0611022	0.655218	3.48362	ENSMUSG00000037204	Atg101	68118	Atg101	15	101182153	101188826	1	protein_coding	autophagy related 101	43	91	49	78	78	61	70	65	97	12.1798	12.7027	13.0799	10.2327	8.70043	14.5549	8.41126	9.40702	8.70702	recql4_brbseq_mef_klhdc3ko_vs_wt	gene
1.05393	0.0614722	0.655315	1.71781	ENSMUSG00000055866	Per2	18627	Per2	1	91343704	91387046	-1	protein_coding	period circadian clock 2	2	36	13	23	33	29	13	16	9	3.59149	5.37422	6.21831	1.90035	2.14165	1.35046	0.391222	3.72146	2.31003	recql4_brbseq_mef_klhdc3ko_vs_wt	gene
0.622707	0.0612626	0.655315	5.21352	ENSMUSG00000039202	Abhd2	54608	Abhd2	7	78922947	79015256	1	protein_coding	abhydrolase domain containing 2	175	262	156	208	399	171	222	350	187	32.4795	64.9792	36.6666	32.4522	46.8485	28.0595	34.2319	27.0839	27.7203	recql4_brbseq_mef_klhdc3ko_vs_wt	gene
1.78876	0.0613507	0.655315	0.558436	ENSMUSG00000031958	Ldhd	52815	Ldhd	8	112350417	112357006	-1	protein_coding	lactate dehydrogenase D	0	15	0	16	20	7	0	6	5	2.49842	3.2571	1.50097	0	0.803117	0.750253	0	1.55061	0	recql4_brbseq_mef_klhdc3ko_vs_wt	gene
0.6417	0.0614164	0.655315	4.43733	ENSMUSG00000020400	Tnip1	57783	Tnip1	11	54801611	54853743	-1	protein_coding	TNFAIP3 interacting protein 1	94	153	120	179	239	78	153	104	111	27.9511	38.9224	16.7251	22.3657	13.9207	16.6556	18.3874	15.8162	21.3233	recql4_brbseq_mef_klhdc3ko_vs_wt	gene
-0.470293	0.0612454	0.655315	6.34491	ENSMUSG00000021876	Rnase4	58809	Rnase4	14	51328534	51343608	1	protein_coding	ribonuclease RNase A family 4	579	1085	384	570	383	268	514	598	473	89.0064	62.3735	57.4657	75.137	80.044	70.974	113.259	112.161	68.2346	recql4_brbseq_mef_klhdc3ko_vs_wt	gene
-0.727556	0.0614585	0.655315	8.11427	ENSMUSG00000068196	Col8a1	12837	Col8a1	16	57444621	57575100	-1	protein_coding	collagen type VIII alpha 1	1822	4504	1499	1598	778	1279	1021	2141	2124	249.53	126.701	274.249	149.251	286.579	318.708	356.403	465.596	266.364	recql4_brbseq_mef_klhdc3ko_vs_wt	gene
1.62187	0.0613658	0.655315	0.683449	ENSMUSG00000033327	Tnxb	81877	Tnxb	17	34879431	34938789	1	protein_coding	tenascin XB	3	5	8	6	32	4	4	4	8	0.936909	5.21136	0.857697	0.584724	0.535411	1.20041	0.586832	0.516869	1.42155	recql4_brbseq_mef_klhdc3ko_vs_wt	gene
0.995839	0.0616152	0.65618	3.45628	ENSMUSG00000038793	Lefty1	13590	Lefty1	1	180762587	180765965	1	protein_coding	left right determination factor 1	53	89	21	102	134	36	96	50	42	15.9275	21.8226	7.71928	14.0334	6.69264	6.30213	10.3674	9.20027	3.73158	recql4_brbseq_mef_klhdc3ko_vs_wt	gene
-2.62197	0.0616996	0.65618	3.89331	ENSMUSG00000062515	Fabp4	11770	Fabp4	3	10269148	10273636	-1	protein_coding	fatty acid binding protein 4 adipocyte	306	18	186	21	27	34	12	2	137	3.27918	4.39709	7.29043	1.75417	0.267706	20.5569	59.8569	1.86073	33.0511	recql4_brbseq_mef_klhdc3ko_vs_wt	gene
-1.1203	0.0616727	0.65618	4.51783	ENSMUSG00000062980	Cped1	214642	Cped1	6	21985915	22256403	1	protein_coding	cadherin-like and PC-esterase domain containing 1	236	131	162	141	30	55	189	152	190	22.0174	4.88565	11.7933	27.6282	20.3456	28.5096	46.1641	13.542	28.7865	recql4_brbseq_mef_klhdc3ko_vs_wt	gene
-1.45102	0.0618185	0.656407	1.07078	ENSMUSG00000104724	Gm43162	NA	Gm43162	3	138682073	138683842	-1	TEC	predicted gene 43162	17	23	23	4	1	14	3	9	9	0.624606	0.162855	3.00194	0.438543	1.20468	1.35046	3.32538	2.3776	4.08697	recql4_brbseq_mef_klhdc3ko_vs_wt	gene
0.450699	0.0618026	0.656407	6.54637	ENSMUSG00000001687	Ubl3	24109	Ubl3	5	148441445	148489599	-1	protein_coding	ubiquitin-like 3	442	723	499	572	943	433	674	597	491	89.3187	153.572	92.8458	98.526	79.9101	73.6749	86.46	74.7393	88.6695	recql4_brbseq_mef_klhdc3ko_vs_wt	gene
-0.488147	0.0619376	0.657153	5.10025	ENSMUSG00000033960	Jcad	240185	Jcad	18	4634878	4682869	1	protein_coding	junctional cadherin 5 associated	193	433	221	226	140	129	304	191	192	35.2903	22.7997	27.6607	44.439	25.5659	28.8097	37.7529	44.7609	39.2704	recql4_brbseq_mef_klhdc3ko_vs_wt	gene
-0.950715	0.0620371	0.657173	2.74778	ENSMUSG00000032010	Usp2	53376	Usp2	9	43978318	44006924	1	protein_coding	ubiquitin specific peptidase 2	45	65	23	21	21	15	50	102	45	3.27918	3.41996	3.21637	7.30905	13.653	6.75228	8.80248	6.7193	4.08697	recql4_brbseq_mef_klhdc3ko_vs_wt	gene
0.857313	0.0620278	0.657173	3.27891	ENSMUSG00000024042	Sik1	17691	Sik1	17	32063224	32074778	-1	protein_coding	salt inducible kinase 1	33	47	38	97	51	35	51	121	77	15.1467	8.30561	7.50485	7.45523	16.1962	11.5539	6.45516	4.85857	6.75238	recql4_brbseq_mef_klhdc3ko_vs_wt	gene
1.53073	0.0625425	0.657604	0.670124	ENSMUSG00000042793	Lgr6	329252	Lgr6	1	134911039	135033014	-1	protein_coding	leucine-rich repeat-containing G protein-coupled receptor 6	1	10	6	5	25	11	5	10	1	0.780758	4.07138	2.35867	0.730905	1.33853	0.150051	0.195611	1.03374	1.06617	recql4_brbseq_mef_klhdc3ko_vs_wt	gene
-0.230147	0.0625749	0.657604	6.95155	ENSMUSG00000068798	Rap1a	109905	Rap1a	3	105634583	105708652	-1	protein_coding	RAS-related protein 1a	685	1372	700	778	668	496	818	988	817	121.486	108.787	106.354	119.576	132.247	122.591	133.993	141.829	124.386	recql4_brbseq_mef_klhdc3ko_vs_wt	gene
0.210558	0.0623858	0.657604	7.27089	ENSMUSG00000009863	Sdhb	67680	Sdhb	4	140688514	140706504	1	protein_coding	succinate dehydrogenase complex subunit B iron sulfur (Ip)	709	1472	763	1120	977	713	1068	1181	1061	174.89	159.109	152.885	156.121	158.08	159.204	138.688	152.166	135.581	recql4_brbseq_mef_klhdc3ko_vs_wt	gene
2.8546	0.0630528	0.657604	-0.39855	ENSMUSG00000044827	Tlr1	21897	Tlr1	5	65082022	65090906	-1	protein_coding	toll-like receptor 1	1	1	0	7	1	6	1	9	0	1.09306	0.162855	1.28655	0.146181	1.20468	0	0.195611	0.103374	0	recql4_brbseq_mef_klhdc3ko_vs_wt	gene
0.347384	0.0630002	0.657604	5.98959	ENSMUSG00000012483	Rpa3	68240	Rpa3	6	8255936	8259173	-1	protein_coding	replication protein A3	245	556	344	468	388	341	498	526	333	73.0789	63.1878	73.1187	72.7981	70.4066	49.9669	47.9246	57.4758	61.1268	recql4_brbseq_mef_klhdc3ko_vs_wt	gene
-2.35625	0.0631034	0.657604	4.81901	ENSMUSG00000038253	Hoxa5	15402	Hoxa5	6	52178734	52181567	-1	protein_coding	homeobox A5	203	838	66	64	58	35	537	11	48	9.9937	9.4456	7.50485	78.4992	1.47238	7.20243	39.709	86.6273	11.7278	recql4_brbseq_mef_klhdc3ko_vs_wt	gene
1.11991	0.0628241	0.657604	1.50843	ENSMUSG00000085355	3010003L21Rik	109163	3010003L21Rik	6	148846365	148848627	1	lncRNA	RIKEN cDNA 3010003L21 gene	5	30	5	30	29	12	19	15	6	4.68455	4.7228	2.57309	2.77744	2.00779	0.900304	0.978054	3.10121	0.888472	recql4_brbseq_mef_klhdc3ko_vs_wt	gene
-1.57976	0.0627439	0.657604	0.579542	ENSMUSG00000084808	9430091E24Rik	NA	9430091E24Rik	8	111855518	111872112	-1	lncRNA	RIKEN cDNA 9430091E24 gene	4	24	6	2	3	4	19	5	6	0.312303	0.488565	0.857697	2.77744	0.669264	0.900304	0.782443	2.48097	1.06617	recql4_brbseq_mef_klhdc3ko_vs_wt	gene
1.46144	0.0626916	0.657604	4.96543	ENSMUSG00000019851	Perp	64058	Perp	10	18720768	18732821	1	protein_coding	PERP TP53 apoptosis effector	42	310	83	126	553	219	39	290	142	19.6751	90.0589	46.9589	5.70106	38.8173	21.3072	8.21565	32.0459	14.7486	recql4_brbseq_mef_klhdc3ko_vs_wt	gene
0.759829	0.06303	0.657604	3.14666	ENSMUSG00000049422	Chchd10	103172	Chchd10	10	75768964	75773581	1	protein_coding	coiled-coil-helix-coiled-coil-helix domain containing 10	36	42	51	74	83	33	66	64	41	11.5552	13.517	7.076	9.64795	8.56658	6.15208	7.04199	4.3417	9.06241	recql4_brbseq_mef_klhdc3ko_vs_wt	gene
0.394842	0.0624291	0.657604	6.62828	ENSMUSG00000020422	Tns3	319939	Tns3	11	8381652	8614681	-1	protein_coding	tensin 3	432	1020	464	648	913	484	566	765	503	101.186	148.687	103.781	82.7384	102.397	75.4755	84.5039	105.441	82.4502	recql4_brbseq_mef_klhdc3ko_vs_wt	gene
0.237892	0.0623453	0.657604	7.90057	ENSMUSG00000018286	Psmb6	19175	Psmb6	11	70416193	70418684	1	protein_coding	proteasome (prosome macropain) subunit beta type 6	1020	2127	1315	1622	1571	1169	1909	1805	1429	253.278	255.845	250.662	279.06	241.604	214.422	199.523	219.876	233.668	recql4_brbseq_mef_klhdc3ko_vs_wt	gene
-3.94081	0.0630754	0.657604	0.789108	ENSMUSG00000000094	Tbx4	21387	Tbx4	11	85777248	85806923	1	protein_coding	T-box 4	13	3	25	1	1	0	3	0	34	0.156152	0.162855	0	0.438543	0	5.10172	2.54294	0.310121	4.44236	recql4_brbseq_mef_klhdc3ko_vs_wt	gene
-0.414953	0.0624356	0.657604	5.5937	ENSMUSG00000058756	Thra	21833	Thra	11	98631464	98659832	1	protein_coding	thyroid hormone receptor alpha	315	464	352	331	231	173	249	348	335	51.6862	37.6195	37.0954	36.3991	46.5808	50.267	61.6174	47.9655	62.5484	recql4_brbseq_mef_klhdc3ko_vs_wt	gene
-1.265	0.0627274	0.657604	0.356761	ENSMUSG00000113328	Gm47260	NA	Gm47260	12	103378751	103381855	-1	TEC	predicted gene 47260	7	9	16	4	3	4	3	3	7	0.624606	0.488565	0.857697	0.438543	0.401558	1.05035	1.36928	0.930364	2.84311	recql4_brbseq_mef_klhdc3ko_vs_wt	gene
-0.786413	0.0626991	0.657604	3.84466	ENSMUSG00000036273	Lrrk2	66725	Lrrk2	15	91557378	91700323	1	protein_coding	leucine-rich repeat kinase 2	68	150	78	62	21	56	170	140	101	9.6814	3.41996	12.0078	24.8508	18.7394	15.1551	13.3015	15.5061	13.8602	recql4_brbseq_mef_klhdc3ko_vs_wt	gene
-0.576284	0.0629593	0.657604	4.43131	ENSMUSG00000039738	Slx4	52864	Slx4	16	3796969	3821634	-1	protein_coding	SLX4 structure-specific endonuclease subunit homolog (S. cerevisiae)	117	341	134	128	71	112	143	124	111	19.9874	11.5627	24.0155	20.9039	16.5978	16.6556	22.8865	35.2505	23.811	recql4_brbseq_mef_klhdc3ko_vs_wt	gene
1.59843	0.0624958	0.657604	0.236636	ENSMUSG00000090214	Gm15657	NA	Gm15657	16	33590800	33617244	-1	lncRNA	predicted gene 15657	5	1	2	10	8	3	10	7	4	1.56152	1.30284	0.643273	1.46181	0.93697	0.600203	0.978054	0.103374	0.355389	recql4_brbseq_mef_klhdc3ko_vs_wt	gene
-0.368431	0.062843	0.657604	5.02724	ENSMUSG00000022964	Tmem50b	77975	Tmem50b	16	91371391	91394688	-1	protein_coding	transmembrane protein 50B	160	338	255	196	170	124	198	227	234	30.6057	27.6854	26.5886	28.9438	30.3846	35.1119	31.2977	34.9404	45.3121	recql4_brbseq_mef_klhdc3ko_vs_wt	gene
-1.29829	0.0626741	0.657604	0.350213	ENSMUSG00000117428	Gm4833	NA	Gm4833	18	8051203	8051992	1	processed_pseudogene	predicted gene 4833	10	10	7	4	4	1	7	11	3	0.624606	0.65142	0.214424	1.02327	1.47238	0.450152	1.95611	1.03374	1.24386	recql4_brbseq_mef_klhdc3ko_vs_wt	gene
0.305917	0.0629859	0.657604	6.30399	ENSMUSG00000045427	Hnrnph2	56258	Hnrnph2	X	133501928	133507809	1	protein_coding	heterogeneous nuclear ribonucleoprotein H2	310	858	427	518	574	474	482	498	468	80.8865	93.4788	101.637	70.4592	66.6587	70.2237	60.6393	88.6947	75.8755	recql4_brbseq_mef_klhdc3ko_vs_wt	gene
1.14463	0.0632027	0.658129	4.15982	ENSMUSG00000025161	Slc16a3	80879	Slc16a3	11	120839306	120851694	1	protein_coding	solute carrier family 16 (monocarboxylic acid transporters) member 3	63	75	71	216	117	73	247	55	91	33.7287	19.054	15.653	36.1067	7.36191	13.6546	12.3235	7.75304	12.6163	recql4_brbseq_mef_klhdc3ko_vs_wt	gene
0.370753	0.0633598	0.659255	6.67034	ENSMUSG00000054720	Lrrc8c	100604	Lrrc8c	5	105667254	105760884	1	protein_coding	leucine rich repeat containing 8 family member C	440	824	553	611	782	565	555	919	636	95.4086	127.353	121.15	81.1305	123.011	95.4322	86.0687	85.18	98.265	recql4_brbseq_mef_klhdc3ko_vs_wt	gene
-0.384415	0.0634962	0.659344	4.90922	ENSMUSG00000026771	Spopl	76857	Spopl	2	23396232	23462118	-1	protein_coding	speckle-type BTB/POZ protein-like	144	374	212	195	133	127	208	210	170	30.4496	21.6597	27.2319	30.4056	28.1091	25.5086	28.168	38.6618	37.6712	recql4_brbseq_mef_klhdc3ko_vs_wt	gene
-1.17734	0.0634334	0.659344	2.72464	ENSMUSG00000028789	Azin2	242669	Azin2	4	128824026	128856235	-1	protein_coding	antizyme inhibitor 2	52	66	47	13	21	27	84	21	36	2.02997	3.41996	5.78946	12.2792	2.81091	5.40182	10.1718	6.82267	8.35163	recql4_brbseq_mef_klhdc3ko_vs_wt	gene
-0.930652	0.0635153	0.659344	1.51373	ENSMUSG00000044712	Slc38a6	625098	Slc38a6	12	73333553	73400823	1	protein_coding	solute carrier family 38 member 6	9	48	19	11	12	9	18	14	16	1.71767	1.95426	1.92982	2.63126	1.87394	2.40081	1.7605	4.96194	3.37619	recql4_brbseq_mef_klhdc3ko_vs_wt	gene
0.21174	0.0635724	0.659429	6.10473	ENSMUSG00000027176	Cstf3	228410	Cstf3	2	104420868	104495774	1	protein_coding	cleavage stimulation factor 3' pre-RNA subunit 3	326	647	363	470	460	349	446	489	450	73.3912	74.9133	74.8341	65.1967	65.454	67.5228	63.7691	66.8829	64.503	recql4_brbseq_mef_klhdc3ko_vs_wt	gene
0.245042	0.0636661	0.65954	6.23544	ENSMUSG00000026626	Ppp2r5a	226849	Ppp2r5a	1	191084172	191135469	-1	protein_coding	protein phosphatase 2 regulatory subunit B' alpha	346	773	372	506	548	383	511	503	461	79.0127	89.2446	82.1245	74.6985	67.328	69.1734	67.6813	79.908	66.1023	recql4_brbseq_mef_klhdc3ko_vs_wt	gene
-1.03962	0.0636811	0.65954	5.68316	ENSMUSG00000043300	B3galnt1	26879	B3galnt1	3	69481491	69506293	-1	protein_coding	UDP-GalNAc:betaGlcNAc beta 1 3-galactosaminyltransferase polypeptide 1	357	578	327	356	43	125	452	354	464	55.59	7.00277	26.803	66.0738	47.3839	69.6235	69.833	59.7501	58.106	recql4_brbseq_mef_klhdc3ko_vs_wt	gene
-0.683655	0.0637654	0.659905	4.97323	ENSMUSG00000002885	Adgre5	26364	Adgre5	8	84449880	84467955	-1	protein_coding	adhesion G protein-coupled receptor E5	209	303	304	159	107	166	125	167	239	24.8281	17.4255	35.5944	18.2726	22.3534	35.8621	40.8827	31.3223	54.0191	recql4_brbseq_mef_klhdc3ko_vs_wt	gene
0.528796	0.0639006	0.660797	3.83533	ENSMUSG00000036918	Ttc7	225049	Ttc7	17	87590314	87689197	1	protein_coding	tetratricopeptide repeat domain 7	56	81	83	85	102	83	106	101	101	13.2729	16.6112	17.7972	15.4952	13.5191	15.1551	10.9542	8.37328	14.7486	recql4_brbseq_mef_klhdc3ko_vs_wt	gene
0.285055	0.064174	0.661592	5.96848	ENSMUSG00000042111	Ccdc115	69668	Ccdc115	1	34475751	34478753	-1	protein_coding	coiled-coil domain containing 115	309	503	289	421	350	347	459	511	428	65.7398	56.9993	74.4053	67.0971	68.3988	64.2217	60.4437	51.997	51.3537	recql4_brbseq_mef_klhdc3ko_vs_wt	gene
1.57818	0.0640658	0.661592	0.0629145	ENSMUSG00000086528	Gm15731	NA	Gm15731	5	8087294	8102707	-1	lncRNA	predicted gene 15731	2	3	4	7	10	6	8	0	2	1.09306	1.62855	1.28655	1.16945	0	0.300101	0.391222	0.310121	0.710777	recql4_brbseq_mef_klhdc3ko_vs_wt	gene
0.30694	0.064138	0.661592	6.80543	ENSMUSG00000035199	Arl6ip5	65106	Arl6ip5	6	97187650	97210276	1	protein_coding	ADP-ribosylation factor-like 6 interacting protein 5	569	873	626	764	880	552	813	749	603	119.3	143.312	118.362	118.845	100.256	90.4805	111.303	90.2453	111.237	recql4_brbseq_mef_klhdc3ko_vs_wt	gene
4.313	0.0640997	0.661592	2.94229	ENSMUSG00000021208	Ifi27l2b	217845	Ifi27l2b	12	103417157	103423482	-1	protein_coding	interferon alpha-inducible protein 27 like 2B	2	1	2	5	80	5	16	327	19	0.780758	13.0284	1.07212	2.3389	43.7699	2.85096	0.391222	0.103374	0.355389	recql4_brbseq_mef_klhdc3ko_vs_wt	gene
-0.277548	0.0642991	0.661782	6.56514	ENSMUSG00000027035	Cers6	241447	Cers6	2	68691785	68944626	1	protein_coding	ceramide synthase 6	464	1031	581	570	460	377	753	633	734	89.0064	74.9133	80.838	110.074	84.7288	110.137	90.7634	106.578	103.24	recql4_brbseq_mef_klhdc3ko_vs_wt	gene
-0.889718	0.0644822	0.661782	8.13002	ENSMUSG00000067818	Myl9	98932	Myl9	2	156617340	156623578	1	protein_coding	myosin light polypeptide 9 regulatory	1997	3559	1463	1501	785	843	886	3899	2015	234.383	127.841	180.76	129.516	521.892	302.352	390.635	367.907	259.967	recql4_brbseq_mef_klhdc3ko_vs_wt	gene
1.71432	0.0643038	0.661782	0.251063	ENSMUSG00000029490	Mfsd7a	243197	Mfsd7a	5	108588920	108596966	-1	protein_coding	major facilitator superfamily domain containing 7A	3	3	0	5	4	8	11	8	9	0.780758	0.65142	1.71539	1.60799	1.07082	1.35046	0.586832	0.310121	0	recql4_brbseq_mef_klhdc3ko_vs_wt	gene
-0.430723	0.0644501	0.661782	6.47683	ENSMUSG00000039497	Dse	212898	Dse	10	34027389	34083711	-1	protein_coding	dermatan sulfate epimerase	548	1050	601	489	334	498	479	625	572	76.3581	54.3936	106.783	70.0207	83.658	85.829	107.195	108.543	106.794	recql4_brbseq_mef_klhdc3ko_vs_wt	gene
0.295779	0.0644919	0.661782	6.09059	ENSMUSG00000001105	Ift20	55978	Ift20	11	78427187	78432563	1	protein_coding	intraflagellar transport 20	305	630	368	458	486	373	520	457	351	71.5174	79.1476	79.9803	76.0141	61.1707	52.6678	59.6613	65.1255	65.3915	recql4_brbseq_mef_klhdc3ko_vs_wt	gene
1.46922	0.0645365	0.661782	0.535787	ENSMUSG00000114133	Btf3l4b	70533	Btf3l4b	13	96215724	96217884	-1	protein_coding	basic transcription factor 3 like 4B	6	5	1	7	7	14	7	13	5	1.09306	1.13999	3.00194	1.02327	1.74009	0.750253	1.17366	0.516869	0.177694	recql4_brbseq_mef_klhdc3ko_vs_wt	gene
-0.994221	0.0644022	0.661782	3.16413	ENSMUSG00000031202	Rab39b	67790	Rab39b	X	74615652	74621837	-1	protein_coding	RAB39B member RAS oncogene family	72	165	38	56	20	34	63	25	54	8.74449	3.2571	7.29043	9.2094	3.34632	8.10274	14.084	17.0567	6.75238	recql4_brbseq_mef_klhdc3ko_vs_wt	gene
0.641563	0.0645992	0.66192	6.57598	ENSMUSG00000008035	Mid1ip1	68041	Mid1ip1	X	10581252	10585929	1	protein_coding	Mid1 interacting protein 1 (gastrulation specific G12-like (zebrafish))	528	694	556	689	1192	550	283	297	531	107.588	194.123	117.933	41.3692	39.7543	79.6769	103.282	71.7414	98.798	recql4_brbseq_mef_klhdc3ko_vs_wt	gene
-2.00464	0.0647718	0.663185	0.924954	ENSMUSG00000092130	D030025P21Rik	100303738	D030025P21Rik	12	84922543	84926529	1	lncRNA	RIKEN cDNA D030025P21 gene	30	13	5	4	6	0	7	20	7	0.624606	0.977131	0	1.02327	2.67706	1.05035	5.86832	1.34386	0.888472	recql4_brbseq_mef_klhdc3ko_vs_wt	gene
0.662528	0.0648368	0.663345	3.83019	ENSMUSG00000035873	Pawr	114774	Pawr	10	108167982	108250101	1	protein_coding	PRKC apoptosis WT1 regulator	75	66	73	120	105	73	69	123	85	18.7382	17.0998	15.653	10.0865	16.4639	12.7543	14.6708	6.82267	12.9717	recql4_brbseq_mef_klhdc3ko_vs_wt	gene
0.576227	0.0649862	0.663378	8.11208	ENSMUSG00000032487	Ptgs2	19225	Ptgs2	1	149975782	149983978	1	protein_coding	prostaglandin-endoperoxide synthase 2	945	1648	1007	1065	2241	1187	3127	3317	1768	166.301	364.958	254.522	457.108	443.99	265.29	184.852	170.36	178.938	recql4_brbseq_mef_klhdc3ko_vs_wt	gene
0.526084	0.0650637	0.663378	8.82106	ENSMUSG00000056501	Cebpb	12608	Cebpb	2	167530835	167532338	1	protein_coding	CCAAT/enhancer binding protein (C/EBP) beta	2417	2221	2162	3121	3987	1901	3221	3688	3093	487.349	649.303	407.621	470.849	493.649	464.107	472.791	229.593	384.175	recql4_brbseq_mef_klhdc3ko_vs_wt	gene
0.374898	0.0651204	0.663378	6.06588	ENSMUSG00000030168	Adipor2	68465	Adipor2	6	119330111	119394665	-1	protein_coding	adiponectin receptor 2	287	600	363	405	626	318	426	481	380	63.2414	101.947	68.1869	62.2731	64.3832	57.0192	56.1403	62.0243	64.503	recql4_brbseq_mef_klhdc3ko_vs_wt	gene
0.27561	0.0651549	0.663378	9.25503	ENSMUSG00000018446	C1qbp	12261	C1qbp	11	70868662	70873852	-1	protein_coding	complement component 1 q subcomponent binding protein	2534	6294	3087	3698	4774	3117	4176	4276	3967	577.448	777.47	668.361	610.452	572.355	595.251	495.678	650.635	548.542	recql4_brbseq_mef_klhdc3ko_vs_wt	gene
-0.855125	0.0652341	0.663378	1.73843	ENSMUSG00000021697	Depdc1b	218581	Depdc1b	13	108452866	108544316	1	protein_coding	DEP domain containing 1B	25	45	22	18	13	11	21	19	6	2.81073	2.11712	2.35867	3.0698	2.5432	0.900304	4.89027	4.65182	3.90927	recql4_brbseq_mef_klhdc3ko_vs_wt	gene
0.61098	0.0649923	0.663378	5.86681	ENSMUSG00000000355	Mcts1	68995	Mcts1	X	37689455	37702303	1	protein_coding	malignant T cell amplified sequence 1	303	225	281	379	477	277	450	491	410	59.1814	77.6819	59.3956	65.7815	65.7217	61.5208	59.2701	23.2591	49.9321	recql4_brbseq_mef_klhdc3ko_vs_wt	gene
0.425732	0.0651921	0.663378	5.32022	ENSMUSG00000015217	Hmgb3	15354	Hmgb3	X	70599524	70604282	1	protein_coding	high mobility group box 3	152	359	238	240	346	239	191	275	252	37.4764	56.3479	51.2474	27.9206	36.8095	37.8128	29.7328	37.1112	42.2912	recql4_brbseq_mef_klhdc3ko_vs_wt	gene
-0.502129	0.0649648	0.663378	3.03269	ENSMUSG00000042903	Foxo4	54601	Foxo4	X	100298134	100304479	1	protein_coding	forkhead box O4	50	82	46	41	38	26	60	63	60	6.40221	6.18849	5.57503	8.77086	8.43273	9.00304	9.78054	8.47665	8.17394	recql4_brbseq_mef_klhdc3ko_vs_wt	gene
2.1322	0.0654441	0.664438	0.474148	ENSMUSG00000004707	Ly9	17085	Ly9	1	171416192	171434978	-1	protein_coding	lymphocyte antigen 9	0	12	0	6	30	8	7	0	0	0.936909	4.88565	1.71539	1.02327	0	0	0	1.24049	0	recql4_brbseq_mef_klhdc3ko_vs_wt	gene
0.295385	0.0654196	0.664438	5.43852	ENSMUSG00000033294	Noc4l	100608	Noc4l	5	110796284	110801283	-1	protein_coding	NOC4 like	207	388	230	272	348	223	263	311	259	42.4732	56.6736	47.8166	38.4456	41.6282	38.8631	40.4914	40.109	40.8697	recql4_brbseq_mef_klhdc3ko_vs_wt	gene
-0.418675	0.0655815	0.664438	6.06839	ENSMUSG00000022337	Emc2	66736	Emc2	15	43340625	43391159	1	protein_coding	ER membrane protein complex subunit 2	442	760	446	405	285	332	341	378	507	63.2414	46.4137	71.1889	49.8477	50.5964	76.0757	86.46	78.5641	79.2517	recql4_brbseq_mef_klhdc3ko_vs_wt	gene
-1.26397	0.0655563	0.664438	1.01821	ENSMUSG00000045275	Lca5l	385668	Lca5l	16	95959607	95993471	-1	protein_coding	Leber congenital amaurosis 5-like	5	32	14	6	3	8	7	18	12	0.936909	0.488565	1.71539	1.02327	2.40935	1.80061	0.978054	3.30796	2.48772	recql4_brbseq_mef_klhdc3ko_vs_wt	gene
-1.40266	0.0655852	0.664438	0.603102	ENSMUSG00000096255	Dynlt1b	21648	Dynlt1b	17	6697511	6703695	1	protein_coding	dynein light chain Tctex-type 1B	12	18	12	5	2	6	12	1	3	0.780758	0.32571	1.28655	1.75417	0.133853	0.450152	2.34733	1.86073	2.13233	recql4_brbseq_mef_klhdc3ko_vs_wt	gene
-1.10822	0.0656405	0.664499	4.69982	ENSMUSG00000019846	Lama4	16775	Lama4	10	38841511	38986184	1	protein_coding	laminin alpha 4	172	329	117	138	30	66	120	422	182	21.5489	4.88565	14.152	17.5417	56.4859	27.3092	33.6451	34.01	20.7902	recql4_brbseq_mef_klhdc3ko_vs_wt	gene
-0.924285	0.0670832	0.664718	2.09185	ENSMUSG00000026388	3110009E18Rik	73103	3110009E18Rik	1	120048917	120115919	1	protein_coding	RIKEN cDNA 3110009E18 gene	39	54	23	29	10	12	31	21	15	4.52839	1.62855	2.57309	4.53161	2.81091	2.25076	7.62882	5.58219	4.08697	recql4_brbseq_mef_klhdc3ko_vs_wt	gene
-0.811757	0.066929	0.664718	2.90851	ENSMUSG00000026504	Sdccag8	76816	Sdccag8	1	176642226	176848003	1	protein_coding	serologically defined colon cancer antigen 8	29	78	39	32	20	16	52	113	61	4.99685	3.2571	3.43079	7.60141	15.1254	9.15309	5.67271	8.06316	6.93008	recql4_brbseq_mef_klhdc3ko_vs_wt	gene
0.493585	0.0685256	0.664718	4.16147	ENSMUSG00000039046	Usp6nl	98910	Usp6nl	2	6327478	6451201	1	protein_coding	USP6 N-terminal like	65	168	100	130	178	80	114	95	97	20.2997	28.9882	17.1539	16.6646	12.716	14.5549	12.7147	17.3668	17.7694	recql4_brbseq_mef_klhdc3ko_vs_wt	gene
-0.925832	0.0669668	0.664718	3.45547	ENSMUSG00000026826	Nr4a2	18227	Nr4a2	2	56996842	57014015	-1	protein_coding	nuclear receptor subfamily 4 group A member 2	47	237	61	44	39	54	82	38	63	6.87067	6.35135	11.5789	11.9868	5.08641	9.45319	9.19371	24.4996	10.8394	recql4_brbseq_mef_klhdc3ko_vs_wt	gene
0.552668	0.067934	0.664718	3.58959	ENSMUSG00000063145	Bbs5	72569	Bbs5	2	69477515	69497915	1	protein_coding	Bardet-Biedl syndrome 5 (human)	47	75	40	98	57	45	101	121	107	15.3029	9.28274	9.6491	14.7643	16.1962	16.0554	9.19371	7.75304	7.10777	recql4_brbseq_mef_klhdc3ko_vs_wt	gene
-0.481337	0.067926	0.664718	4.95523	ENSMUSG00000040209	Zfp704	170753	Zfp704	3	9492080	9675145	-1	protein_coding	zinc finger protein 704	198	282	211	183	122	119	188	204	283	28.5757	19.8683	25.5165	27.482	27.306	42.4643	38.7309	29.1514	37.4935	recql4_brbseq_mef_klhdc3ko_vs_wt	gene
-1.08493	0.0677661	0.664718	0.762264	ENSMUSG00000028188	Spata1	70951	Spata1	3	146162951	146205508	-1	protein_coding	spermatogenesis associated 1	12	21	6	7	4	4	13	6	10	1.09306	0.65142	0.857697	1.90035	0.803117	1.50051	2.34733	2.17085	1.06617	recql4_brbseq_mef_klhdc3ko_vs_wt	gene
0.457133	0.067825	0.664718	5.24811	ENSMUSG00000028393	Alad	17025	Alad	4	62427406	62438155	-1	protein_coding	aminolevulinate delta- dehydratase	119	354	207	228	333	195	281	293	204	35.6026	54.2307	41.8128	41.0769	39.2189	30.6103	23.2777	36.5943	36.7827	recql4_brbseq_mef_klhdc3ko_vs_wt	gene
0.251302	0.0665239	0.664718	7.83096	ENSMUSG00000011257	Pabpc4	230721	Pabpc4	4	123156144	123192718	1	protein_coding	poly(A) binding protein cytoplasmic 4	975	2203	1171	1350	1728	1137	1610	1621	1543	210.805	281.414	243.801	235.351	216.975	231.528	190.72	227.733	208.08	recql4_brbseq_mef_klhdc3ko_vs_wt	gene
-1.37095	0.0679188	0.664718	0.941604	ENSMUSG00000078496	Zfp982	195531	Zfp982	4	147576874	147597943	1	protein_coding	zinc finger protein 982	17	29	17	4	9	7	11	0	1	0.624606	1.4657	1.50097	1.60799	0	0.150051	3.32538	2.99784	3.0208	recql4_brbseq_mef_klhdc3ko_vs_wt	gene
-1.23796	0.0673746	0.664718	1.73859	ENSMUSG00000029084	Cd38	12494	Cd38	5	44025895	44069717	1	protein_coding	CD38 antigen	13	24	28	8	10	5	42	15	34	1.24921	1.62855	1.07212	6.1396	2.00779	5.10172	2.54294	2.48097	4.97544	recql4_brbseq_mef_klhdc3ko_vs_wt	gene
-1.25212	0.0678001	0.664718	4.41546	ENSMUSG00000037736	Limch1	77569	Limch1	5	66903170	67214501	1	protein_coding	LIM and calponin homology domains 1	133	190	52	47	46	37	109	508	176	7.33912	7.49133	7.9337	15.9337	67.9972	26.4089	26.0162	19.641	9.2401	recql4_brbseq_mef_klhdc3ko_vs_wt	gene
0.444643	0.066469	0.664718	9.97972	ENSMUSG00000029484	Anxa3	11745	Anxa3	5	96941198	96993825	1	protein_coding	annexin A3	5518	9072	4986	6640	10984	5008	6176	4869	4768	1036.85	1788.8	1073.84	902.814	651.729	715.442	1079.38	937.807	885.984	recql4_brbseq_mef_klhdc3ko_vs_wt	gene
0.293606	0.0660801	0.664718	5.69205	ENSMUSG00000029501	Ankle2	71782	Ankle2	5	110378870	110404517	1	protein_coding	ankyrin repeat and LEM domain containing 2	224	491	260	394	306	277	398	349	308	61.5237	49.8337	59.3956	58.18	46.7146	46.2156	43.8168	50.7565	46.2005	recql4_brbseq_mef_klhdc3ko_vs_wt	gene
0.360447	0.0684983	0.664718	5.35309	ENSMUSG00000025532	Crcp	12909	Crcp	5	130058131	130089630	1	protein_coding	calcitonin gene-related peptide-receptor component protein	183	336	219	291	339	173	286	315	224	45.4401	55.2079	37.0954	41.8078	42.1636	33.6113	35.7968	34.7336	38.9151	recql4_brbseq_mef_klhdc3ko_vs_wt	gene
0.319533	0.0663946	0.664718	4.80317	ENSMUSG00000056310	Tyw1	100929	Tyw1	5	130284460	130370404	1	protein_coding	tRNA-yW synthesizing protein 1 homolog (S. cerevisiae)	131	226	134	208	183	125	184	215	205	32.4795	29.8025	26.803	26.8973	28.7784	30.7604	25.625	23.3625	23.811	recql4_brbseq_mef_klhdc3ko_vs_wt	gene
-0.940054	0.0670829	0.664718	3.80908	ENSMUSG00000032766	Gng11	66066	Gng11	6	4003904	4008445	1	protein_coding	guanine nucleotide binding protein (G protein) gamma 11	93	241	49	93	38	28	127	74	107	14.5221	6.18849	6.00388	18.565	9.90511	16.0554	18.1918	24.9131	8.70702	recql4_brbseq_mef_klhdc3ko_vs_wt	gene
-0.447926	0.0682618	0.664718	5.02473	ENSMUSG00000032667	Pon2	330260	Pon2	6	5264147	5298455	-1	protein_coding	paraoxonase 2	235	307	260	194	166	148	183	145	210	30.2934	27.0339	31.7348	26.7511	19.4087	31.5106	45.9685	31.7358	46.2005	recql4_brbseq_mef_klhdc3ko_vs_wt	gene
-1.79019	0.0677171	0.664718	1.58235	ENSMUSG00000000942	Hoxa4	15401	Hoxa4	6	52166651	52168733	-1	protein_coding	homeobox A4	23	54	17	12	7	3	43	3	3	1.87382	1.13999	0.643273	6.28578	0.401558	0.450152	4.49905	5.58219	3.0208	recql4_brbseq_mef_klhdc3ko_vs_wt	gene
-0.292598	0.0681517	0.664718	6.93194	ENSMUSG00000072704	Smim10l1	381820	Smim10l1	6	133081872	133087862	1	protein_coding	small integral membrane protein 10 like 1	762	1467	705	743	725	509	691	709	875	116.021	118.07	109.142	101.011	94.9017	131.294	149.055	151.649	125.274	recql4_brbseq_mef_klhdc3ko_vs_wt	gene
1.31654	0.0684964	0.664718	2.46653	ENSMUSG00000053175	Bcl3	12051	Bcl3	7	19542387	19556695	-1	protein_coding	B cell leukemia/lymphoma 3	35	20	4	30	59	36	24	63	24	4.68455	9.60845	7.71928	3.50834	8.43273	3.60122	6.84638	2.06748	0.710777	recql4_brbseq_mef_klhdc3ko_vs_wt	gene
-1.30557	0.0683056	0.664718	1.72303	ENSMUSG00000025586	Cpeb1	12877	Cpeb1	7	80996774	81105213	-1	protein_coding	cytoplasmic polyadenylation element binding protein 1	16	72	7	13	7	10	15	23	26	2.02997	1.13999	2.14424	2.19272	3.07861	3.90132	3.12977	7.44292	1.24386	recql4_brbseq_mef_klhdc3ko_vs_wt	gene
-1.5251	0.0678558	0.664718	5.20188	ENSMUSG00000090958	Lrrc32	434215	Lrrc32	7	98138490	98151388	1	protein_coding	leucine rich repeat containing 32	347	123	506	182	36	109	107	228	365	28.4196	5.86278	23.3723	15.6414	30.5184	54.7685	67.8769	12.715	89.9133	recql4_brbseq_mef_klhdc3ko_vs_wt	gene
-0.391852	0.0672427	0.664718	5.01296	ENSMUSG00000047554	Tmem41b	233724	Tmem41b	7	109571394	109586136	-1	protein_coding	transmembrane protein 41B	183	358	171	189	120	135	227	293	228	29.5126	19.5426	28.9473	33.1831	39.2189	34.2115	35.7968	37.0078	30.3857	recql4_brbseq_mef_klhdc3ko_vs_wt	gene
1.19006	0.0657953	0.664718	0.12406	ENSMUSG00000030830	Itgal	16408	Itgal	7	126895432	126934310	1	protein_coding	integrin alpha L	1	4	8	6	8	11	2	2	2	0.936909	1.30284	2.35867	0.292362	0.267706	0.300101	0.195611	0.413495	1.42155	recql4_brbseq_mef_klhdc3ko_vs_wt	gene
-0.660368	0.0665347	0.664718	3.17296	ENSMUSG00000041836	Ptpre	19267	Ptpre	7	135139210	135288022	1	protein_coding	protein tyrosine phosphatase receptor type E	54	93	90	55	45	28	39	41	62	8.58834	7.32848	6.00388	5.70106	5.48797	9.30314	10.563	9.61377	15.9925	recql4_brbseq_mef_klhdc3ko_vs_wt	gene
-0.817676	0.0662964	0.664718	1.43928	ENSMUSG00000031090	Nadsyn1	78914	Nadsyn1	7	143349321	143376586	-1	protein_coding	NAD synthetase 1	15	28	17	7	10	11	17	20	17	1.09306	1.62855	2.35867	2.48508	2.67706	2.55086	2.93416	2.89447	3.0208	recql4_brbseq_mef_klhdc3ko_vs_wt	gene
1.16084	0.068349	0.664718	1.86739	ENSMUSG00000056313	Tcim	69068	Tcim	8	24927196	24929000	-1	protein_coding	transcriptional and immune response regulator	6	26	15	10	48	28	15	25	19	1.56152	7.81704	6.00388	2.19272	3.34632	2.85096	1.17366	2.68772	2.66541	recql4_brbseq_mef_klhdc3ko_vs_wt	gene
0.367779	0.0683812	0.664718	4.76077	ENSMUSG00000031671	Setd6	66083	Setd6	8	96442509	96445638	1	protein_coding	SET domain containing 6	130	277	143	224	232	132	163	125	134	34.9779	37.7824	28.304	23.8275	16.7316	20.1068	25.4294	28.6345	25.4103	recql4_brbseq_mef_klhdc3ko_vs_wt	gene
0.250672	0.0672016	0.664718	7.07011	ENSMUSG00000041438	Utp4	21771	Utp4	8	107620268	107649720	1	protein_coding	UTP4 small subunit processome component	632	1122	677	824	990	617	1054	1044	868	128.669	161.227	132.3	154.075	139.742	130.244	123.626	115.985	120.299	recql4_brbseq_mef_klhdc3ko_vs_wt	gene
-0.525446	0.0664651	0.664718	3.48559	ENSMUSG00000055835	Zfp1	22640	Zfp1	8	112370033	112397643	1	protein_coding	zinc finger protein 1	58	156	83	66	67	36	50	80	58	10.306	10.9113	7.71928	7.30905	10.7082	8.70294	11.3454	16.1263	14.7486	recql4_brbseq_mef_klhdc3ko_vs_wt	gene
0.884771	0.066606	0.664718	2.12464	ENSMUSG00000070315	4930581F22Rik	78934	4930581F22Rik	9	35028024	35042218	1	lncRNA	RIKEN cDNA 4930581F22 gene	14	45	13	37	30	40	8	25	22	5.77761	4.88565	8.57697	1.16945	3.34632	3.30111	2.73855	4.65182	2.31003	recql4_brbseq_mef_klhdc3ko_vs_wt	gene
-0.502204	0.067452	0.664718	3.88574	ENSMUSG00000001942	Siae	22619	Siae	9	37466994	37560951	1	protein_coding	sialic acid acetylesterase	85	154	106	94	51	59	92	122	90	14.6782	8.30561	12.651	13.4487	16.33	13.5046	16.6269	15.9196	18.8356	recql4_brbseq_mef_klhdc3ko_vs_wt	gene
-0.806972	0.06839	0.664718	4.14741	ENSMUSG00000060594	Layn	244864	Layn	9	50965940	50988394	-1	protein_coding	layilin	85	183	180	83	44	86	108	86	159	12.9606	7.16562	18.4405	15.7875	11.5113	23.8581	16.6269	18.9174	31.985	recql4_brbseq_mef_klhdc3ko_vs_wt	gene
1.23753	0.0678337	0.664718	0.547971	ENSMUSG00000078439	Smim24	72273	Smim24	10	81228885	81231226	1	protein_coding	small integral membrane protein 24	6	5	5	9	16	7	3	12	3	1.40536	2.60568	1.50097	0.438543	1.60623	0.450152	1.17366	0.516869	0.888472	recql4_brbseq_mef_klhdc3ko_vs_wt	gene
0.775692	0.0678191	0.664718	3.73576	ENSMUSG00000020121	Srgap1	117600	Srgap1	10	121616896	121883220	-1	protein_coding	SLIT-ROBO Rho GTPase activating protein 1	92	63	44	115	124	63	94	73	65	17.9574	20.194	13.5087	13.741	9.77126	9.75329	17.9962	6.51255	7.81855	recql4_brbseq_mef_klhdc3ko_vs_wt	gene
0.749139	0.0660532	0.664718	3.33732	ENSMUSG00000034285	Nipsnap1	18082	Nipsnap1	11	4823951	4844200	1	protein_coding	nipsnap homolog 1	44	53	46	50	112	44	76	72	65	7.80758	18.2398	9.43467	11.1098	9.6374	9.75329	8.60687	5.47881	8.17394	recql4_brbseq_mef_klhdc3ko_vs_wt	gene
-1.8364	0.0682174	0.664718	0.86246	ENSMUSG00000020333	Acsl6	216739	Acsl6	11	54194624	54255582	1	protein_coding	acyl-CoA synthetase long-chain family member 6	6	38	6	1	9	1	15	3	16	0.156152	1.4657	0.214424	2.19272	0.401558	2.40081	1.17366	3.92821	1.06617	recql4_brbseq_mef_klhdc3ko_vs_wt	gene
-0.305665	0.0669665	0.664718	5.38349	ENSMUSG00000020520	Galnt10	171212	Galnt10	11	57536268	57678340	1	protein_coding	polypeptide N-acetylgalactosaminyltransferase 10	235	501	242	278	209	163	296	292	250	43.4101	34.0367	34.9512	43.2696	39.085	37.5127	45.9685	51.7903	43.002	recql4_brbseq_mef_klhdc3ko_vs_wt	gene
0.252538	0.0665414	0.664718	6.3702	ENSMUSG00000037935	Smarce1	57376	Smarce1	11	99099873	99121843	-1	protein_coding	SWI/SNF related matrix associated actin dependent regulator of chromatin subfamily e member 1	340	775	409	500	592	390	641	630	575	78.0758	96.4102	83.6255	93.702	84.3273	86.2791	66.5077	80.1147	72.677	recql4_brbseq_mef_klhdc3ko_vs_wt	gene
1.78667	0.0660817	0.664718	0.965501	ENSMUSG00000020810	Cygb	114886	Cygb	11	116536421	116545139	-1	protein_coding	cytoglobin	9	5	5	6	21	28	2	0	13	0.936909	3.41996	6.00388	0.292362	0	1.95066	1.7605	0.516869	0.888472	recql4_brbseq_mef_klhdc3ko_vs_wt	gene
0.336116	0.067786	0.664718	5.45335	ENSMUSG00000036333	Kidins220	77480	Kidins220	12	25024924	25113151	1	protein_coding	kinase D-interacting substrate 220	191	342	219	345	261	196	281	402	308	53.8723	42.5052	42.0272	41.0769	53.8088	46.2156	37.3617	35.3538	38.9151	recql4_brbseq_mef_klhdc3ko_vs_wt	gene
0.965763	0.0658405	0.664718	3.3962	ENSMUSG00000021285	Ppp1r13b	21981	Ppp1r13b	12	111794891	111874544	-1	protein_coding	protein phosphatase 1 regulatory subunit 13B	25	56	64	44	127	67	79	81	39	6.87067	20.6826	14.3664	11.5483	10.8421	5.85198	4.89027	5.78893	11.3724	recql4_brbseq_mef_klhdc3ko_vs_wt	gene
-2.40046	0.0669412	0.664718	0.516327	ENSMUSG00000112963	Gm6093	619715	Gm6093	13	33746469	33753300	-1	lncRNA	predicted gene 6093	20	0	24	2	1	4	0	8	2	0.312303	0.162855	0.857697	0	1.07082	0.300101	3.91222	0	4.26466	recql4_brbseq_mef_klhdc3ko_vs_wt	gene
-1.28781	0.0671186	0.664718	1.90728	ENSMUSG00000085457	1110046J04Rik	68808	1110046J04Rik	13	34119550	34144174	1	lncRNA	RIKEN cDNA 1110046J04 gene	37	40	19	10	17	6	33	7	33	1.56152	2.76854	1.28655	4.82397	0.93697	4.95167	7.2376	4.13495	3.37619	recql4_brbseq_mef_klhdc3ko_vs_wt	gene
-0.255162	0.066918	0.664718	6.49358	ENSMUSG00000021548	Ccnh	66671	Ccnh	13	85337527	85371588	1	protein_coding	cyclin H	478	941	540	575	461	335	609	766	621	89.7871	75.0762	71.8322	89.0242	102.531	93.1815	93.5019	97.2748	95.9549	recql4_brbseq_mef_klhdc3ko_vs_wt	gene
-0.799313	0.0676017	0.664718	7.54123	ENSMUSG00000021614	Vcan	13003	Vcan	13	89803431	89890628	-1	protein_coding	versican	755	2471	799	877	310	573	2727	1734	1288	136.945	50.4851	122.865	398.636	232.101	193.265	147.686	255.437	141.978	recql4_brbseq_mef_klhdc3ko_vs_wt	gene
-0.413311	0.0683505	0.664718	4.2976	ENSMUSG00000040123	Zmym5	219105	Zmym5	14	57028042	57049173	-1	protein_coding	zinc finger MYM-type 5	127	226	114	95	106	88	146	141	98	14.8344	17.2626	18.8693	21.3424	18.8732	14.705	24.8426	23.3625	20.2572	recql4_brbseq_mef_klhdc3ko_vs_wt	gene
[truncated: 12,086 more rows]

## Sheet: genes_for_test
value	entrez	name	logFC
Upk1b	22268	Upk1b	6.55312
Gpm6a	234267	Gpm6a	6.44061
Lrrn4	320974	Lrrn4	6.04395
Upk3b	100647	Upk3b	5.93775
Pkhd1l1	192190	Pkhd1l1	5.76739
Myrf	225908	Myrf	5.58172
Mcoln2	68279	Mcoln2	5.41259
Akap5	238276	Akap5	5.32907
[truncated: 10 more rows]

## Sheet: bg_universe
value	entrez
Akap5	238276
[truncated: 13,026 more rows]

## Sheet: kegg
category	subcategory	ID	Description	GeneRatio	BgRatio	pvalue	p.adjust	qvalue	geneID	Count

[truncated: 14 more sheets: wikipathways, go_bp, go_mf, go_cc, molsigdb.c2, molsigdb.c2.cp.kegg, molsigdb.c2.cp.reactome, molsigdb.c2.cp.biocarta, molsigdb.c2.cp.wikipathways, molsigdb.c3, molsigdb.c4, molsigdb.c6, molsigdb.c7, molsigdb.c8]
